# Supplementary material for: Integrative proteogenomic characterization of hepatocellular carcinoma across etiologies and stages
Source: Nat Commun. 2022 May 4;13:2436. doi: 10.1038/s41467-022-29960-8 (PMC9068765; doi:10.1038/s41467-022-29960-8)
Supplement: Supplementary file 4 — Supplementary Data 1 [file 41467_2022_29960_MOESM4_ESM.xlsx]

## Sheet: Classification
tumor_biopsyID	non_tumor_biopsyID	Patient_ID	sex	age_at_biopsy	bclc	cirrhosis	child	meld	underlying_liver_disease	number of tumors	macro_vascular_invasion	metastasis	age_death	days_of_survival	days_to_censoring	tumor_location	edmondson	percent_tumor	immunophenotype	intratumoral_TIL(%)	stroma_TIL(%)	invasive_margin_infiltrating_lymphocytes (%)	vessel_infiltration (1/0)	Major Growth pattern	Cytological Variants	Special Subtype	Necrosis (%)	Cholestasis	RNAseq	WES	Proteomics	Phosphoproteomics	Hoshida.molecular.subtyping	first_line_treatment	2nd_line_treatment	3d_line_treatment	4th_line-treatment	5th_line_treatment	6th_line_treatment	treatment_other	WES Mean target depth (tumor)	WES PCT TARGET 50X (non-tumor)	WES Mean target depth (non-tumor)	WES PCT TARGET 50X (non-tumor)	RNA number of aligned reads (millions)	Number of proteins quantified in at least 1 out of 3 runs	Number of phosphosites quantified in at least 1 out of 3 runs
C475b	C475a	1	m	66	A	yes	6	11	Alcoholic liver disease (ALD)	1	no	no	67	491		Seg 8	3	95	inflamed	20	10	0	no	Solid (compact)	Fatty change, Hyaline bodies (Mallory)		0	no	Y	Y	N	N	S3	Transarterial chemoembolization (TACE)	Transarterial chemoembolization (TACE)						109.409	0.713951	51.7169	0.447894	53.7528
C278b	C278a	2	m	56	A	yes	B	8	Hepatitis C, Alcoholic liver disease (ALD)	1	no	no	58	616		Seg 8	2	85	immune-excluded	5	20	20	no	Solid (compact)	Multinucleated		10	yes	Y	Y	N	N	S3	Stereotactic body radiotherapy (SBRT)							105.694	0.808197	42.1708	0.317749	48.2229
C710	C709	3	m	55	B	yes	7	11	Hepatitis C	multinodular	no	no			436	Seg 8	1	95	not-classifiable	0	0	nd	nd	nd	nd	nd	nd	nd	Y	Y	Y	Y	S3	Transarterial chemoembolization (TACE)	Transarterial chemoembolization (TACE)	Transarterial chemoembolization (TACE)	Transarterial chemoembolization (TACE)	Transplantation			78.0486	0.588898	49.7161	0.389123	56.1909	5964	9062
C457b	C457a	4	m	68	A	no	5	7	Non-alcoholic liver disease (NAFLD)	2	no	no			2015	Seg 6	2	66	immune-desert	0	0	5	no	Pseudoglandular	Fatty change		0	no	Y	Y	Y	Y	S3	Resection	Transarterial chemoembolization (TACE)	Microwave ablation					131.549	0.842818	47.9384	0.393159	45.8031	5745	7217
C457c	C457a	4	m	68	A	no	5	7	Non-alcoholic liver disease (NAFLD)	2	no	no			2015	Seg 8	3	90	immune-excluded	0	10	10	no	Solid (compact)	Clear , Multinucleated, Fatty change, Hyaline bodies (Mallory)		0	no	Y	Y	Y	Y	S3	Resection	Transarterial chemoembolization (TACE)	Microwave ablation					115.369	0.783026	47.9384	0.393159	43.5982	4918	7267
B756	B685	5	m	62	C	yes	B	19	Alcoholic liver disease (ALD), Hepatitis B	multinodular	yes	no	62	6		na	2	50	immune-excluded	5	20	40	no	Trabecular	Hyaline bodies (Mallory)		10	yes	Y	Y	N	N	S1	No treatment							79.6835	0.669071	36.1117	0.229995	49.3303
C086b	C086a	6	m	78	A	yes	A	8	Alcoholic liver disease (ALD)	1	no	no	85	2389		Seg 4	2	90	immune-desert	0	0	n/a	no	Solid (compact)	Clear		0	no	Y	Y	N	N	S3	Resection							73.526	0.632528	44.1896	0.348194	43.8011
B904b	B904a	7	m	77	A	no	A	8	Alcoholic liver disease (ALD)	3	no	no	81	1545		na	2	50	immune-excluded	5	10	50	no	Solid (compact)	Clear		0	no	Y	Y	N	N	S3	Transarterial chemoembolization (TACE)	Transarterial chemoembolization (TACE)	Transarterial chemoembolization (TACE)					73.3698	0.652285	46.2264	0.370485	52.2308
C892	C891	8	f	60	A	no	7	8	No liver disease	1	no	no			1330	Seg 6	2	70	inflamed	10	20	20	no	Trabecular	Hyaline bodies (Mallory)		40	yes	Y	Y	N	N	S3	Resection							89.4623	0.71879	53.2562	0.436315	61.3688
C798	C797	9	m	73	C	no	6	24	Non-alcoholic liver disease (NAFLD)	3	yes	no	73	46		Right Liver Lobe	3	70	immune-excluded	5	20	20	no	Solid (compact)			0	no	Y	Y	Y	Y	S2	No treatment							84.8338	0.597782	51.515	0.397432	62.2009	5593	8595
D336	D335	10	m	81	C	yes	5	8	Alcoholic liver disease (ALD)	multinodular	no	yes			1044	Left Liver Lobe	2	80	immune-desert	5	5	n/a	no	Solid (compact)	Multinucleated, Hyaline bodies (Mallory)		0	no	Y	Y	N	N	S3	Sorafenib	Nivolumab						171.88	0.872123	70.9984	0.573715	44.9998
B800b	B800a	11	m	62	B	yes	B	13	Alcoholic liver disease (ALD)	multinodular	no	no	63	191		na	2	50	inflamed	20	30	20	no	Trabecular	Clear		0	yes	Y	Y	N	N	S3	Sorafenib							266.782	0.949073	44.3342	0.342099	56.8417
C543	C542	12	m	64	A	yes	5	7	Hepatitis C, Alcoholic liver disease (ALD)	2	no	no			1905	Seg 4	2	95	inflamed	20	40	30	no	Pseudoglandular	Fatty change, Hyaline bodies (Mallory)		0	no	Y	Y	Y	Y	S3	Transarterial chemoembolization (TACE)	Transarterial chemoembolization (TACE)	Transarterial chemoembolization (TACE)					74.8378	0.675147	54.7161	0.46163	37.4271	5065	7201
B039b	B039a	13	m	59	A	yes	A	11	Alcoholic liver disease (ALD)	1	no	no			4107	Seg 6	3	60	inflamed	20	40	20	no	Trabecular	Clear , Multinucleated, Hyaline bodies (Mallory)		0	no	Y	Y	N	N	S1	Transarterial chemoembolization (TACE)	Transplantation						80.8976	0.68712	42.6552	0.325927	51.849
D373	D372	14	f	79	C	no	6	7	Hepatitis C	1	yes	no	79	273		Left Liver Lobe	3	65	immune-excluded	1	30	40	no	Trabecular	Multinucleated		0	no	Y	Y	N	N	S1	Resection	Sorafenib	Nivolumab					166.424	0.848892	69.1158	0.554565	88.8182
C769	C767	15	m	59	C	yes	6	8	Hepatitis C, Alcoholic liver disease (ALD)	1	yes	no	59	210		Seg 7	3	80	immune-excluded	0	40	n/a	no	Solid (compact)	Fatty change		0	no	Y	Y	Y	Y	S1	No treatment							86.5542	0.671329	47.7139	0.378059	53.432	6672	9044
B166b	B166a	16	m	75	B	no	A	17	Non-alcoholic liver disease (NAFLD)	multinodular	no	no	75	70		na	1	80	nd	nd	nd	nd	nd	Trabecular			nd	nd	Y	Y	Y	Y	S3	No treatment							77.8971	0.663123	64.2876	0.569701	51.8264	5470	7181
C272b	C272a	17	f	66	A	yes	A	8	Alcoholic liver disease (ALD), Hepatitis B	1	no	no	69	1106		Seg 3	3	90	inflamed	10	20	30	no	Trabecular			0	no	Y	Y	Y	Y	S2	Resection							89.5216	0.734508	48.3332	0.40444	59.1022	6033	8646
D158	D157	18	f	77	B	yes	7	8	Non-alcoholic liver disease (NAFLD)	multinodular	no	no	78	320		Seg 2	2	70	immune-excluded	5	20	10	no	Pseudoglandular	Fatty change		0	yes	Y	Y	Y	Y	S3	Transarterial chemoembolization (TACE)							86.8438	0.669403	70.3993	0.597414	46.6117	3383	9070
C951	C950	19	f	71	C	yes	7	12	Alcoholic liver disease (ALD)	2	no	yes	71	129		Left Liver Lobe	3	80	immune-desert	0	1	n/a	yes	Trabecular	Pale bodies		0	no	Y	Y	N	N	S2	Sorafenib							158.687	0.774595	59.6526	0.46742	57.0271
C133c	C133a	20	m	67	C	no	B	25	No liver disease	1	yes	no	68	144		Left Portal Vein	2	70	immune-excluded	1	10	n/a	no	Trabecular	Multinucleated		40	yes	Y	Y	N	N	S3	No treatment							122.709	0.827702	54.8495	0.483888	73.2247
C255b	C255a	21	m	60	A	yes	A	14	Alcoholic liver disease (ALD), Hepatitis B	1	no	no			483	Seg 5	2	70	inflamed	30	40	40	no	Trabecular	Multinucleated		0	no	Y	Y	Y	Y	S1	Radio-frequency thermal ablation (RFTA)	Transarterial chemoembolization (TACE)	Transplantation					94.2236	0.726365	42.3748	0.321145	57.001	5753	7226
A915b	A915a	22	m	85	A	no	A	8	No liver disease	1	no	no	85	304		Left Liver Lobe	2	100	immune-desert	0	1	n/a	no	Pseudoglandular	Multinucleated		0	no	Y	Y	N	N	S3	Transarterial chemoembolization (TACE)							80.1358	0.679788	54.4659	0.473654	51.0094
B809b	B809a	23	m	74	A	yes	A	11	Alcoholic liver disease (ALD)	2	no	no	74	229		Seg 6	3	40	immune-excluded	5	20	20	no	Pseudoglandular	Fatty change, Hyaline bodies (Mallory)	Steatohepatitic	0	no	Y	Y	N	N	S3	Radio-frequency thermal ablation (RFTA)	Resection						152.307	0.884673	44.9999	0.356068	48.8857
D202	D199	24	m	76	B	no	5	11	Alcoholic liver disease (ALD), Non-alcoholic liver disease (NAFLD)	multinodular	no	no	79	813		Seg 6	2	95	immune-desert	0	0	n/a	no	Solid (compact)	Hyaline bodies (Mallory)		0	no	Y	Y	N	N	S3	Selective Internal Radiotherapy (SIRT)	Sorafenib	Nivolumab					152.119	0.850299	73.347	0.593401	45.9775
C359b	C359a	25	m	80	B	yes	B	22	Hepatitis C	multinodular	no	no	81	224		Seg 6	2	70	immune-desert	0	0	5	no	Pseudoglandular	Hyaline bodies (Mallory)		0	yes	Y	Y	Y	Y	S3	No treatment							94.3488	0.765654	44.4018	0.346147	50.2076	5501	8628
A879b	A879a	26	m	67	A	yes	B	15	Hepatitis B	3	no	no	67	95		Seg 6	2	50	inflamed	10	10	20	no	Solid (compact)	Fatty change, Hyaline bodies (Mallory)		0	no	Y	Y	N	N	S3	Sorafenib							120.091	0.835587	34.4836	0.205199	75.4822
C335b	C335a	27	f	84	A	yes	A	9	Alcoholic liver disease (ALD), Non-alcoholic liver disease (NAFLD)	1	no	no	87	1084		Seg 3	2	90	inflamed	10	30	20	no	Solid (compact)			0	no	Y	Y	Y	Y	S3	No treatment							80.9994	0.67772	43.1558	0.330942	50.8783	5356	8604
C284b	C284a	28	m	77	C	yes	B	15	Hepatitis B	multinodular	yes	no	77	48		Seg 7	3	50	immune-excluded	0	5	40	no	Solid (compact)			0	no	Y	Y	Y	Y	S2	No treatment							61.1869	0.557525	74.9184	0.641141	58.0868	5958	8625
C078b	C078a	29	f	57	A	yes	A	7	Hepatitis C	1	no	no	60	994		Seg 8	3	90	immune-excluded	1	10	10	no	Solid (compact)	Pleomorphic		0	no	Y	Y	N	N	S1	Resection	Selective Internal Radiotherapy (SIRT)	Selective Internal Radiotherapy (SIRT)	Selective Internal Radiotherapy (SIRT)	Selective Internal Radiotherapy (SIRT)			75.9401	0.635903	53.9878	0.468946	52.1278
D067	D066	30	m	72	0	yes	6	7	Alcoholic liver disease (ALD)	1	no	no	73	378		Seg 6	2	50	immune-excluded	0	0	5	no	Solid (compact)	Clear , Fatty change, Hyaline bodies (Mallory)		0	yes	Y	Y	N	N	S3	No treatment							105.566	0.742905	50.4727	0.405097	52.0052
B889b	B889a	31	m	75	A	yes	A	8	Hepatitis C	1	no	no	76	298		Seg 5	1	80	immune-excluded	0	5	60	no	Trabecular	Multinucleated		0	no	Y	Y	Y	Y	S3	No treatment							16.375	0.010269	40.9369	0.298794	49.709	5850	7145
C225b	C225a	32	m	55	A	yes	5	6	Hepatitis C, Non-alcoholic liver disease (NAFLD)	1	no	no	60	1568		Seg 7	3	30	inflamed	10	40	50	no	Trabecular	Clear , Hyaline bodies (Mallory)		0	no	Y	Y	N	N	S2	Radio-frequency thermal ablation (RFTA)	surgical removal of HCC peritoneal seeding	Resection	Transarterial chemoembolization (TACE)	Sorafenib	Nivolumab		112.614	0.778375	56.9577	0.486431	54.859
D565	D563	33	m	70	C	no	7	15	No liver disease	multinodular	yes	no	70	71		Seg 8	4	60	inflamed	10	30	n/a	yes	Solid (compact)	Pleomorphic , Multinucleated		30	yes	Y	Y	N	N	S2	No treatment							171.978	0.741648	66.8071	0.484502	54.1842
C227b	C227a	34	m	76	A	no	6	21	Alcoholic liver disease (ALD), Non-alcoholic liver disease (NAFLD)	2	no	no	80	1459		Seg 4	4	40	inflamed	30	20	20	no	Trabecular	Multinucleated		0	no	Y	Y	N	N	S1	Radio-frequency thermal ablation (RFTA)	Microwave ablation	Sorafenib					65.0496	0.59507	42.2096	0.319134	59.4556
D016	D015	35	m	83	C	no	6	7	No liver disease	1	no	no	83	138		Right Liver Lobe	3	85	immune-desert	1	n/a	n/a	no	Pseudoglandular	Multinucleated, Hyaline bodies (Mallory)		40	no	Y	Y	Y	Y	S3	Transarterial chemoembolization (TACE)							96.5814	0.676962	39.32	0.276367	64.2724	5904	9119
D503	D502	36	m	76	B	no	5	7	Non-alcoholic liver disease (NAFLD)	multinodular	no	no			880	Seg 4/8	3	95	immune-desert	0	1	n/a	no	Solid (compact)	Clear , Hyaline bodies (Mallory)		0	no	Y	Y	N	N	S3	Sorafenib	Selective Internal Radiotherapy (SIRT)	Sorafenib	Nivolumab				161.323	0.7824	73.0978	0.540415	60.6251
D433	D431	37	m	55	C	yes	9	11	Alcoholic liver disease (ALD), Hepatitis B	1	yes	yes	55	42		Right Liver Lobe	3	90	immune-desert	1	1	n/a	no	Solid (compact)	Pleomorphic , Multinucleated		5	no	Y	Y	N	N	S2	No treatment						Tenofovir (Viread)	155.674	0.800769	71.7916	0.54746	60.6025
C452b	C452a	38	m	71	C	yes	5	8	Hepatitis C	multinodular	no	yes	72	142		Right Liver Lobe	2	60	inflamed	10	60	30	no	Pseudoglandular			0	yes	Y	Y	N	N	S2	Selective Internal Radiotherapy (SIRT)							96.4555	0.703208	45.0948	0.347993	61.4227
B021b	B021a	39	m	75	A	yes	A	7	Alcoholic liver disease (ALD)	1	no	no	83	2821		Left Liver Lobe	3	100	inflamed	10	30	n/a	no	Solid (compact)	Multinucleated, Fatty change		0	no	Y	Y	N	N	S3	Radio-frequency thermal ablation (RFTA)	Resection	Transarterial chemoembolization (TACE)					83.0721	0.699742	39.4727	0.280819	44.8037
D403	D401	40	m	72	A	no	6	7	No liver disease	1	no	no			672	Right Liver Lobe	2	100	immune-desert	0	1	n/a	no	Trabecular			0	yes	Y	Y	N	N	S3	Resection	Microwave ablation	Sorafenib					169.095	0.819236	76.0931	0.55082	58.6611
C605	C604	41	m	48	A	yes	8	20	Alcoholic liver disease (ALD)	1	no	no			849	Seg 6	2	95	nd	nd	nd	nd	nd	nd	nd	nd	nd	nd	Y	Y	Y	Y	S3	Transarterial chemoembolization (TACE)	Transplantation						89.2929	0.72541	54.742	0.459686	52.8614	5008	8602
C129b	C129a	42	m	53	A	yes	A	7	Hepatitis C, Alcoholic liver disease (ALD)	1	no	no			2505	Seg 5	2	95	immune-excluded	0	20	10	no	Trabecular			0	yes	Y	Y	Y	Y	S3	Resection							74.186	0.657492	49.6622	0.41392	88.6975	4618	7253
C795	C794	43	m	53	A	yes	7	8	Hepatitis C	1	no	no	55	625		Seg 7	2	90	immune-excluded	0	1	30	no	Pseudoglandular	Fatty change, Hyaline bodies (Mallory)	Fibrolamellar - like	0	no	Y	Y	Y	Y	S3	Resection	Sorafenib						83.8689	0.674184	51.2069	0.419968	58.2331	5916	9124
B808b	B808a	44	m	77	A	yes	A	8	Alcoholic liver disease (ALD)	2	no	no	77	32		Seg 6	3	90	inflamed	20	10	20	no	Trabecular	Hyaline bodies (Mallory)		0	no	Y	Y	Y	Y	S3	No treatment							69.6669	0.590934	43.1074	0.329384	48.165	6169	9038
C964	C962	45	m	71	B	yes	9	14	Alcoholic liver disease (ALD)	multinodular	no	no	72	62		Seg 8	2	95	inflamed	10	10	n/a	no	Solid (compact)	Multinucleated		0	no	Y	Y	Y	Y	S3	No treatment							86.9469	0.640837	50.4294	0.401833	64.8562	6270	9127
C563	C562	46	m	56	A	yes	5	8	Hepatitis C, Alcoholic liver disease (ALD)	1	no	no	59	1100		Seg 7	3	90	immune-excluded	0	10	n/a	no	Trabecular			0	no	Y	Y	Y	Y	S3	Resection	Nivolumab	Sorafenib	Sorafenib				72.4856	0.625105	50.9368	0.436664	51.2108	5890	7215
B760b	B760a	47	m	66	A	yes	A	6	Alcoholic liver disease (ALD)	1	no	no	70	1477		Seg 6	2	60	inflamed	20	20	30	no	Trabecular	Fatty change, Hyaline bodies (Mallory), Ground glass		0	no	Y	Y	N	N	S3	Resection	Resection	Selective Internal Radiotherapy (SIRT)	Sorafenib				169.083	0.903192	86.2059	0.712952	115.13
D063	D062	48	m	73	A	yes	7	8	Non-alcoholic liver disease (NAFLD)	1	no	no	75	471		Seg 5	2	70	immune-desert	1	5	nd	nd	nd	nd	nd	nd	nd	Y	Y	N	N	S3	Microwave ablation	Transarterial chemoembolization (TACE)						102.57	0.742373	43.4313	0.32796	53.4545
C346b	C346a	49	m	71	A	no	A	7	Alcoholic liver disease (ALD), Non-alcoholic liver disease (NAFLD)	1	no	no			2184	Seg 4	2	70	immune-excluded	0	30	10	yes	Solid (compact)	Clear , Multinucleated		0	yes	Y	Y	Y	Y	S1	Resection	Transarterial chemoembolization (TACE)	Resection	Radio-frequency thermal ablation (RFTA)	Nivolumab	Sorafenib		77.0541	0.649119	42.2459	0.318687	42.2927	5975	7252
B804b	B804a	50	m	71	A	yes	6	7	Alcoholic liver disease (ALD)	1	no	no	73	613		Right Liver Lobe	2	100	immune-desert	0	5	5	no	Trabecular			0	no	Y	Y	N	N	S3	Transarterial chemoembolization (TACE)	Transarterial chemoembolization (TACE)	Resection	Transarterial chemoembolization (TACE)	Transarterial chemoembolization (TACE)	Transarterial chemoembolization (TACE)		121.676	0.785049	50.6109	0.417083	50.8133
D122	D109	51	m	65	A	yes	8	18	Alcoholic liver disease (ALD)	1	no	no	65	182		Seg 6	2	70	inflamed	10	20	30	no	Pseudoglandular	Hyaline bodies (Mallory)		0	yes	Y	Y	N	N	S3	Transarterial chemoembolization (TACE)							96.175	0.714858	40.6982	0.292535	55.1747
C613	C612	52	m	66	A	yes	7	14	Non-alcoholic liver disease (NAFLD)	1	no	no			1345	Seg 6	3	80	inflamed	10	20	30	no	Trabecular	Hyaline bodies (Mallory)		0	no	Y	Y	Y	Y	S3	Transarterial chemoembolization (TACE)							90.2823	0.672778	47.0702	0.369999	50.2052	5537	8673
B719b	B719a	53	m	73	A	yes	A	7	Alcoholic liver disease (ALD)	1	no	no	74	229		Seg 5	2	60	inflamed	30	40	10	no	Trabecular	Fatty change, Hyaline bodies (Mallory)		0	yes	Y	Y	N	N	S2	Selective Internal Radiotherapy (SIRT)							118.984	0.789438	53.0813	0.442477	59.1663
C477b	C477a	54	m	69	A	no	5	7	Hepatitis C	1	no	no			1989	Seg 2	2	50	immune-desert	0	0	1	no	Pseudoglandular			0	no	Y	Y	Y	Y	S3	Resection	Sorafenib						81.6331	0.696637	52.7776	0.457711	52.9283	6181	7189
B983b	B983a	55	m	74	B	yes	A	11	Alcoholic liver disease (ALD)	multinodular	no	no	75	485		Seg 3	2	80	immune-desert	0	0	5	no	Trabecular	Multinucleated		0	no	Y	Y	Y	Y	S3	Transarterial chemoembolization (TACE)	Sorafenib						80.5187	0.675779	41.6304	0.311519	43.5442	6231	7239
B322b	B322a	56	m	64	A	yes	8	17	Alcoholic liver disease (ALD)	1	no	no	72	2897		Seg 2	2	70	inflamed	10	20	n/a	no	Solid (compact)	Fatty change, Hyaline bodies (Mallory)		0	no	Y	Y	N	N	S3	No treatment							67.7812	0.629134	43.1935	0.336031	45.9537
D218	D217	56	m	71	C	yes	7	11	Alcoholic liver disease (ALD)	2	yes	no	72	2897		Seg 7	2	40	immune-excluded	5	20	n/a	no	Pseudoglandular	Clear , Hyaline bodies (Mallory)		0	no	Y	Y	N	N	S3	No treatment							160.008	0.820009	65.266	0.533125	47.5019
D219	D217	56	m	71	C	yes	7	11	Alcoholic liver disease (ALD)	2	yes	no	72	2897		Right Portal Vein	3	95	immune-desert	0	5	0	no	Trabecular	Clear , Hyaline bodies (Mallory)		0	yes	Y	Y	N	N	S2	No treatment							156.432	0.86068	65.266	0.533125	54.9149
B712b	B712a	57	m	68	B	yes	B	11	Alcoholic liver disease (ALD)	multinodular	no	no	68	128		Seg 3	2	65	immune-excluded	5	10	20	no	Trabecular			0	no	Y	Y	Y	Y	S2	No treatment							76.2854	0.618775	40.4948	0.293719	55.1545	5933	7091
B671b	B671a	58	m	61	A	yes	A	8	Alcoholic liver disease (ALD)	1	no	no			555	Seg 6	3	50	immune-excluded	0	20	20	no	Solid (compact)	Fatty change, Hyaline bodies (Mallory)	Steatohepatitic	0	no	Y	Y	N	N	S3	Transarterial chemoembolization (TACE)	Transarterial chemoembolization (TACE)	Transplantation					63.7218	0.595048	42.2599	0.322027	49.7919
D610	D609	59	m	66	C	yes	9	10	Alcoholic liver disease (ALD)	multinodular	yes	yes	67	72		Seg 5	2	100	immune-desert	0	5	n/a	no	Trabecular			0	no	Y	Y	N	N	S3	Sorafenib							159.811	0.849792	71.3744	0.549718	48.2051
B984b	B984a	60	m	75	C	no	5	6	Hepatitis C	4	no	no	80	1662		Seg 6	2	90	immune-desert	0	1	5	no	Pseudoglandular	Hyaline bodies (Mallory)		0	yes	Y	Y	N	N	S3	Resection	Radio-frequency thermal ablation (RFTA)	Transarterial chemoembolization (TACE)	Transarterial chemoembolization (TACE)	Sorafenib			117.2	0.756123	49.2871	0.396107	49.6889
C355b	C355a	61	m	63	A	yes	A	9	Alcoholic liver disease (ALD)	1	no	no	65	775		Seg 4	2	100	immune-excluded	0	0	20	no	Trabecular			1	no	Y	Y	Y	Y	S3	Transarterial chemoembolization (TACE)	Transarterial chemoembolization (TACE)	Transarterial chemoembolization (TACE)					107.782	0.794164	40.0122	0.293703	50.3936	4864	8669
B766b	B766a	62	f	53	A	yes	A	8	Alcoholic liver disease (ALD)	2	no	no	55	546		Seg 3	2	80	immune-excluded	1	10	10	no	Trabecular	Clear		0	no	Y	Y	N	N	S3	Radio-frequency thermal ablation (RFTA)	Transarterial chemoembolization (TACE)	Radio-frequency thermal ablation (RFTA)					84.2099	0.66193	46.4114	0.362932	48.5373
C532	C531	63	f	66	A	yes	6	14	Alcoholic liver disease (ALD)	2	no	no	67	408		Seg 2	2	100	inflamed	10	10	n/a	no	Trabecular	Clear , Hyaline bodies (Mallory)		1	no	Y	Y	N	N	S3	Resection	Transarterial chemoembolization (TACE)	Selective Internal Radiotherapy (SIRT)					166.898	0.898318	52.7828	0.457026	47.7736
C659	C657	63	f	66	A	yes	6	14	Alcoholic liver disease (ALD)	2	no	no	67	408		Seg 8	3	80	immune-excluded	5	5	20	no	Solid (compact)	Fatty change, Hyaline bodies (Mallory)		50	no	Y	Y	N	N	S1	Resection	Transarterial chemoembolization (TACE)	Selective Internal Radiotherapy (SIRT)					122.825	0.813931	47.8262	0.385912	51.8692
C495	C494	64	m	58	D	yes	11	25	Alcoholic liver disease (ALD)	1	yes	no	58	11		Seg 5	3	60	nd	nd	nd	nd	nd	nd	nd	nd	nd	nd	Y	Y	N	N	S1	No treatment							95.6816	0.754979	54.5188	0.473423	50.3705
B077b	B077a	65	m	58	A	yes	B	12	Alcoholic liver disease (ALD)	1	no	no	58	245		Seg 3	4	90	immune-desert	0	5	5	no	Solid (compact)	Pleomorphic		20	no	Y	Y	Y	Y	S1	Radio-frequency thermal ablation (RFTA)	Radio-frequency thermal ablation (RFTA)						48.289	0.404624	73.9244	0.6586	47.5142	4468	9181
C628	C627	66	f	75	B	yes	9	13	Hepatitis C	multinodular	no	no	75	25		Seg 4	1	70	inflamed	20	30	30	no	Pseudoglandular	Fatty change		0	no	Y	Y	Y	Y	S3	Radio-frequency thermal ablation (RFTA)							80.7894	0.604878	46.9354	0.359908	52.5636	5770	8691
B955b	B955a	67	f	78	A	yes	B	11	Hepatitis C	2	no	no	83	1846		Seg 7	2	50	inflamed	20	50	n/a	no	Trabecular			0	no	Y	Y	N	N	S3	Transarterial chemoembolization (TACE)	Transarterial chemoembolization (TACE)						81.3952	0.715648	60.7891	0.542473	46.8389
C513	C510	68	m	65	B	yes	7	7	Alcoholic liver disease (ALD)	multinodular	yes	no	65	160		Portal Vein	3	95	immune-desert	1	0	n/a	no	Trabecular	Hyaline bodies (Mallory)		0	no	Y	Y	N	N	S2	Sorafenib	Sorafenib						135.593	0.81013	55.0134	0.45406	48.8113
C116b	C116a	69	m	74	A	yes	A	10	Non-alcoholic liver disease (NAFLD)	1	no	no	76	477		Seg 5	2	80	immune-desert	0	0	0	no	Solid (compact)	Clear		0	no	Y	Y	Y	Y	S3	Radio-frequency thermal ablation (RFTA)							76.131	0.670895	41.0974	0.302266	45.7418	6522	9109
C975	C974	70	m	59	B	yes	9	15	Hepatitis C, Alcoholic liver disease (ALD)	multinodular	no	no	60	188		Seg 8	3	50	immune-excluded	5	30	n/a	no	Solid (compact)	Hyaline bodies (Mallory)		0	no	Y	Y	Y	Y	S2	No treatment							96.9858	0.633594	49.1926	0.376917	63.1588	6696	8693
D051	D050	71	m	86	B	no	6	8	Alcoholic liver disease (ALD)	multinodular	no	no	88	805		Seg 5	2	90	immune-excluded	0	10	10	no	Pseudoglandular			0	no	Y	Y	N	N	S3	Transarterial chemoembolization (TACE)	Transarterial chemoembolization (TACE)						103.165	0.728947	43.9545	0.331991	50.7154
B062b	B062a	72	f	57	A	yes	B	13	Hepatitis B	1	no	no			12	Seg 3	1	100	immune-desert	0	0	5	no	Trabecular	Multinucleated, Fatty change		0	no	Y	Y	Y	Y	S3	Transarterial chemoembolization (TACE)							72.9867	0.659143	41.5041	0.31092	53.833	6076	9059
C696	C695	73	m	63	A	no	5	8	Hepatitis C, Alcoholic liver disease (ALD)	2	no	no	65	915		Seg 5	2	80	immune-excluded	1	5	20	no	Pseudoglandular	Clear		0	yes	Y	Y	Y	Y	S3	Transarterial chemoembolization (TACE)	Transarterial chemoembolization (TACE)	Transarterial chemoembolization (TACE)					82.8662	0.62099	50.7364	0.38842	48.719	5906	9073
C697	C695	73	m	63	A	no	5	8	Hepatitis C, Alcoholic liver disease (ALD)	2	no	no	65	915		Seg 8	2	90	inflamed	10	10	20	no	Pseudoglandular			0	no	Y	Y	Y	Y	S3	Transarterial chemoembolization (TACE)	Transarterial chemoembolization (TACE)	Transarterial chemoembolization (TACE)					83.4229	0.642757	50.7364	0.38842	47.1054	5163	9030
D455	D454	74	m	73	C	yes	6	10	Alcoholic liver disease (ALD)	2	yes	no	73	66		Seg 8	3	60	immune-excluded	0	20	n/a	no	Solid (compact)	Pleomorphic , Multinucleated, Fatty change, Hyaline bodies (Mallory)		30	no	Y	Y	N	N	S1	Sorafenib							174.034	0.85959	64.7515	0.520973	60.7586
D045	D043	75	m	69	A	no	6	7	Hepatitis C	1	no	no			1284	Seg 4/5	3	80	inflamed	20	20	n/a	no	Trabecular	Multinucleated, Hyaline bodies (Mallory)		40	no	Y	Y	N	N	S2	Resection							101.267	0.685875	44.6044	0.339034	84.8582
C065b	C065a	76	m	77	B	yes	5	8	Alcoholic liver disease (ALD)	5	no	no	82	2047		Seg 4	1	100	immune-desert	1	5	n/a	no	Trabecular	Clear , Hyaline bodies (Mallory)		0	no	Y	Y	N	N	S3	Transarterial chemoembolization (TACE)	Transarterial chemoembolization (TACE)	Transarterial chemoembolization (TACE)					77.2057	0.678689	43.4869	0.337769	50.4469
B554b	B554a	77	m	68	B	yes	7	12	Alcoholic liver disease (ALD)	3	no	no	70	599		Seg 5	3	60	inflamed	10	20	20	no	Solid (compact)	Hyaline bodies (Mallory)		0	yes	Y	Y	N	N	S1	Transarterial chemoembolization (TACE)	Transarterial chemoembolization (TACE)						76.8408	0.656031	58.749	0.522242	50.1676
B568b	B568a	78	m	84	B	no		6	Alcoholic liver disease (ALD)	3	no	no	87	973		Right Liver Lobe	2	95	immune-desert	5	5	n/a	no	Solid (compact)	Pleomorphic		30	yes	Y	Y	Y	Y	S3	Transarterial chemoembolization (TACE)	Transarterial chemoembolization (TACE)						78.7744	0.637799	44.5767	0.356957	59.9573	6115	7218
C851	C849	79	m	76	C	yes	9	8	Alcoholic liver disease (ALD)	2	no	yes	76	16		Seg 7	3	95	immune-desert	0	5	5	no	Solid (compact)	Clear , Multinucleated, Hyaline bodies (Mallory)		0	no	Y	Y	N	N	S3	No treatment							84.3364	0.64374	56.4586	0.479426	61.3695
C677	C679	80	f	75	C	no	9	14	No liver disease	multinodular	yes	yes	75	18		Seg 6	4	70	immune-desert	0	1	n/a	no	Solid (compact)	Pleomorphic		40	no	Y	Y	Y	Y	S1	No treatment							88.3225	0.632009	48.2893	0.370298	71.403	6219	9012
B702b	B702a	81	m	49	B	yes	5	8	Hepatitis C, Alcoholic liver disease (ALD)	multinodular	no	no	51	464		Right Liver Lobe	3	90	inflamed	30	70	40	yes	Solid (compact)	Fatty change, Hyaline bodies (Mallory)		0	yes	Y	Y	Y	Y	S1	Transarterial chemoembolization (TACE)	Transarterial chemoembolization (TACE)	Transarterial chemoembolization (TACE)					96.7879	0.762759	46.7816	0.377719	46.4346	5833	9171
D359	D358	82	m	86	A	no	6	9	Alcoholic liver disease (ALD), Non-alcoholic liver disease (NAFLD)	2	no	no	87	193		Right Liver Lobe	2	90	inflamed	20	30	n/a	no	Trabecular			0	no	Y	Y	N	N	S2	Transarterial chemoembolization (TACE)	Transarterial chemoembolization (TACE)						162.86049/139.619881	0.829902/0.770834	61.3024	0.488448	84.1632
C638	C637	83	m	68	B	yes	5	5	Alcoholic liver disease (ALD)	multinodular	no	no	72	1263		Seg 6	2	95	immune-excluded	5	10	n/a	no	Solid (compact)	Clear , Fatty change, Hyaline bodies (Mallory)		0	no	Y	Y	N	N	S3	Transarterial chemoembolization (TACE)	Transarterial chemoembolization (TACE)	Transarterial chemoembolization (TACE)	Transarterial chemoembolization (TACE)	Sorafenib			79.6434	0.632824	45.8566	0.353806	47.1645
B741b	B741a	84	m	87	A	yes	A	9	Hepatitis C	1	no	no	89	636		Right Liver Lobe	2	100	inflamed	10	10	n/a	no	Trabecular			0	yes	Y	Y	N	N	S2	Transarterial chemoembolization (TACE)	Transarterial chemoembolization (TACE)						87.5218	0.67893	52.0893	0.439935	58.496
B744b	B744a	85	m	69	A	yes	A	8	Hepatitis C	2	no	no	72	867		Seg 4a	2	100	immune-desert	5	5	n/a	no	Solid (compact)	Clear , Fatty change, Hyaline bodies (Mallory)		0	no	Y	Y	N	N	S3	Transarterial chemoembolization (TACE)	Transarterial chemoembolization (TACE)	Transarterial chemoembolization (TACE)	Transarterial chemoembolization (TACE)	Sorafenib			142.649	0.832234	47.9201	0.382226	55.0758
B763b	B763a	86	m	59	A	yes	B	14	Alcoholic liver disease (ALD)	1	no	no	60	385		Seg 8	4	70	immune-excluded	0	10	20	no	Solid (compact)			0	no	Y	Y	Y	Y	S1	Transarterial chemoembolization (TACE)	Sorafenib						75.0411	0.643054	52.3695	0.446891	51.6127	2882	7209
B854b	B854a	87	m	77	B	yes	B	8	Hepatitis C	multinodular	no	no	78	103		Right Liver Lobe	3	80	inflamed	10	20	20	no	Trabecular	Multinucleated, Fatty change, Hyaline bodies (Mallory)		0	no	Y	Y	Y	Y	S3	Transarterial chemoembolization (TACE)							42.9487	0.323389	49.5018	0.414681	47.6999	6372	7266
D156	D155	88	m	67	A	yes	7	12	Hepatitis B	1	no	no			51	Seg 6	2	95	immune-desert	5	n/a	n/a	no	Trabecular			5	no	Y	Y	N	N	S2	Transarterial chemoembolization (TACE)						Tenofovir (Viread)	89.8391	0.625958	77.9455	0.644042	54.3584
C006c	C006a	89	m	74	B	yes	A	9	Alcoholic liver disease (ALD)	multinodular	no	no	74	53		Seg 8	3	95	immune-excluded	5	30	n/a	no	Solid (compact)	Clear		30	yes	Y	Y	N	N	S1	Radio-frequency thermal ablation (RFTA)							107.18	0.772443	39.5868	0.284422	57.1577
C015b	C015a	90	m	47	D	yes	C	19	Alcoholic liver disease (ALD), Hepatitis B	3	no	no			11	Seg 6	2	100	immune-desert	0	0	n/a	no	Trabecular			0	yes	Y	Y	Y	Y	S1	No treatment							77.543	0.656137	41.0675	0.299483	53.1001	6094	7254
C508	C507	91	m	54	0	no	5	6	Hepatitis C	1	no	no			1876	Seg 6	2	70	immune-excluded	5	20	30	no	Pseudoglandular			0	yes	Y	Y	Y	Y	S3	Resection							85.7092	0.706226	45.5304	0.363831	50.9645	4948	7262
C052b	C052a	92	m	81	A	yes	A	8	Alcoholic liver disease (ALD)	2	no	no	85	1557		Seg 4	2	60	immune-desert	0	5	0	no	Pseudoglandular	Multinucleated, Hyaline bodies (Mallory)		0	yes	Y	Y	Y	Y	S3	Transarterial chemoembolization (TACE)	Transarterial chemoembolization (TACE)	Transarterial chemoembolization (TACE)	Radio-frequency thermal ablation (RFTA)	Radio-frequency thermal ablation (RFTA)			139.427	0.851052	53.8861	0.451658	75.6501	6035	9121
C316b	C316a	93	f	75	A	yes	6	10	Non-alcoholic liver disease (NAFLD)	2	no	no	76	379		Seg 6	2	90	immune-excluded	0	5	30	no	Solid (compact)	Clear , Hyaline bodies (Mallory)		0	no	Y	Y	Y	Y	S3	Transarterial chemoembolization (TACE)							75.5468	0.660052	38.15	0.260563	46.7715	5862	7268
D135	D134	94	m	57	C	yes	5	6	Hepatitis C	2	no	yes	57	71		Left Liver Lobe	4	80	immune-excluded	1	20	n/a	no	Solid (compact)	Pleomorphic , Multinucleated, Fatty change, Hyaline bodies (Mallory)	Steatohepatitic	0	no	Y	Y	Y	Y	S2	No treatment							101.229	0.68023	42.3992	0.311457	45.5691	6589	9162
C100b	C100a	95	f	83	A	no	-	-	Hepatitis C	1	no	no	87	1567		Seg 2	2	90	inflamed	10	10	n/a	no	Trabecular			0	yes	Y	Y	Y	Y	S3	Resection	Resection						86.8354	0.72165	44.0457	0.343411	45.4495	5578	9143
C127b	C127a	96	m	66	B	yes	B	19	Alcoholic liver disease (ALD)	multinodular	no	no	67	207		Seg 7	2	95	immune-desert	0	5	5	no	Pseudoglandular	Ground glass		0	yes	Y	Y	Y	Y	S2	No treatment							94.5601	0.729776	49.5624	0.416811	60.9778	4796	7254
C177c	C177a	97	m	18	C	no	A	8	Hepatitis B	1	no	yes	18	45		Right Liver Lobe	3	50	immune-excluded	5	10	n/a	no	Trabecular	Multinucleated, Fatty change, Hyaline bodies (Mallory)		70	no	Y	Y	Y	Y	S2	Sorafenib							94.6869	0.615636	47.3456	0.387764	49.1681	4305	8618
C383b	C383a	98	m	47	B	no	-	-	Hepatitis B	multinodular	no	no	48	118		Seg 8	3	80	immune-excluded	0	20	10	no	Solid (compact)	Clear , Multinucleated		30	no	Y	Y	Y	Y	S1	Selective Internal Radiotherapy (SIRT)	Sorafenib					Lamivudin (Zeffix)	131.779	0.813906	48.3962	0.394716	59.6743	6496	9125
C458b	C458a	99	f	71	C	no	7	8	Alcoholic liver disease (ALD), Non-alcoholic liver disease (NAFLD)	multinodular	no	yes	72	97		Right Liver Lobe	2	80	immune-desert	0	0	5	no	Solid (compact)	Clear		0	no	Y	Y	N	N	S3	Sorafenib							92.6209	0.62985	45.1041	0.349444	46.7598
C380b	C380a	100	m	60	A	yes	5	11	Alcoholic liver disease (ALD)	1	no	no	65	1682		Seg 8	3	60	immune-excluded	5	20	30	no	Solid (compact)	Clear	Scirrhous	0	no	Y	Y	N	N	S1	Stereotactic body radiotherapy (SBRT)	Transarterial chemoembolization (TACE)	Transarterial chemoembolization (TACE)	Resection				117.887	0.805142	60.1028	0.520011	99.4118
C676	C675	101	m	64	A	yes	6	9	Alcoholic liver disease (ALD)	1	no	no			1726	Seg 6	3	20	immune-desert	5	5	n/a	no	Solid (compact)			5	no	Y	Y	Y	Y	S2	Transarterial chemoembolization (TACE)	Radio-frequency thermal ablation (RFTA)	Transarterial chemoembolization (TACE)					79.3143	0.5963	55.4782	0.436189	69.4679	4301	8623
D041	D040	102	m	58	0	yes	5	11	Alcoholic liver disease (ALD)	1	no	no			1146	Seg 2	2	90	immune-desert	0	0	5	no	Pseudoglandular	Ground glass		0	yes	Y	Y	N	N	S3	Radio-frequency thermal ablation (RFTA)	Resection						99.1913	0.692332	57.7649	0.476733	46.0675
C737	C736	103	f	72	B	yes	6	10	Alcoholic liver disease (ALD)	multinodular	no	no	74	497		Seg 4	2	80	immune-excluded	1	10	20	no	Trabecular	Clear		0	no	Y	Y	N	N	S3	Transarterial chemoembolization (TACE)	Transarterial chemoembolization (TACE)	Transarterial chemoembolization (TACE)					130.172	0.805284	48.6728	0.388281	68.7054
C738	C736	103	f	72	B	yes	6	10	Alcoholic liver disease (ALD)	multinodular	no	no	74	497		Seg 7	3	60	inflamed	20	30	20	no	Pseudoglandular	Fatty change, Hyaline bodies (Mallory)		0	no	Y	Y	N	N	S3	Transarterial chemoembolization (TACE)	Transarterial chemoembolization (TACE)	Transarterial chemoembolization (TACE)					145.577	0.849789	48.6728	0.388281	65.1181
C847	C846	104	m	54	B	yes	6	9	Alcoholic liver disease (ALD)	multinodular	no	no			1574	Seg 6	1	80	immune-excluded	0	30	30	no	Trabecular	Fatty change, Hyaline bodies (Mallory)		0	no	Y	Y	N	N	S3	Nivolumab							82.5044	0.674528	54.2333	0.45808	53.5229
C937	C936	105	m	70	B	yes	6	7	Hepatitis B, Non-alcoholic liver disease (NAFLD)	multinodular	no	no			1475	Seg 7	2	100	immune-desert	0	1	n/a	no	Trabecular	Pleomorphic , Multinucleated		0	yes	Y	Y	N	N	S2	Sorafenib	Selective Internal Radiotherapy (SIRT)					Tenofovir (Viread)	159.577	0.785194	48.5615	0.376172	49.8845
C958	C957	106	m	53	C	yes	8	8	Hepatitis C, Alcoholic liver disease (ALD)	2	yes	no	54	117		Right Portal Vein	3	40	immune-desert	0	0	0	no	Solid (compact)	Clear , Hyaline bodies (Mallory)		40	no	Y	Y	N	N	S2	Sorafenib							118.896	0.712297	53.7319	0.419672	56.8476
C988	C987	107	m	78	C	yes	6	7	Alcoholic liver disease (ALD)	multinodular	no	yes	79	531		Seg 5	2	80	immune-excluded	5	30	n/a	no	Solid (compact)	Hyaline bodies (Mallory)		0	yes	Y	Y	N	N	S3	Sorafenib	Nivolumab						110.267	0.675068	49.7645	0.380817	49.6675
C942	C941	108	m	76	C	yes	6	11	Non-alcoholic liver disease (NAFLD)	multinodular	yes	no	76	51		Left Liver Lobe	3	70	inflamed	10	20	n/a	yes	Trabecular	Hyaline bodies (Mallory)		0	no	Y	Y	N	N	S2	No treatment							84.3515	0.661868	46.1835	0.356368	57.9634
C944	C941	108	m	76	C	yes	6	11	Non-alcoholic liver disease (NAFLD)	multinodular	yes	no	76	51		Seg 7	3	30	immune-excluded	1	30	n/a	no	Pseudoglandular			0	yes	Y	Y	N	N	S3	No treatment							75.989	0.607401	46.1835	0.356368	47.9277
C972	C970	109	m	72	B	yes	5	9	Hepatitis C	multinodular	no	no	74	570		Seg 7	2	80	immune-desert	0	0	5	no	Trabecular			0	no	Y	Y	N	N	S3	Nivolumab	Sorafenib	Sorafenib	Transarterial chemoembolization (TACE)				124.601	0.803096	45.609	0.353807	79.1209
D096	D095	110	m	75	A	no	7	7	Alcoholic liver disease (ALD)	1	no	no	76	349		Right Liver Lobe	4	30	inflamed	20	20	20	no	Solid (compact)	Multinucleated, Hyaline bodies (Mallory)		60	no	Y	Y	Y	Y	S1	Resection							88.6861	0.643298	50.5829	0.399642	68.0771	6445	9138
D147	D146	111	m	68	A	no	5	8	Hepatitis B	1	no	no	71	909		Seg 5	2	80	inflamed	30	20	30	no	Solid (compact)	Clear , Fatty change, Hyaline bodies (Mallory)		0	no	Y	Y	N	N	S3	Resection	Transarterial chemoembolization (TACE)					Tenofovir (Viread)/Vemlidy	94.7556	0.717179	47.5761	0.374471	50.1923
D588	D587	112	m	85	A	no	7	12	Alcoholic liver disease (ALD)	2	no	no	85	15		Right Liver Lobe	2	95	immune-desert	0	1	n/a	no	Solid (compact)	Hyaline bodies (Mallory)		0	no	Y	Y	N	N	S2	No treatment							149.547	0.893908	69.0947	0.521408	106.026
D316	D314	113	m	84	0	no	6	8	Non-alcoholic liver disease (NAFLD)	1	no	no			837	Left Liver Lobe	2	40	immune-excluded	0	0	20	no	Pseudoglandular			0	no	Y	Y	N	N	S3	Resection							154.507	0.829811	74.7691	0.599299	50.0421
D324	D323	114	m	58	D	yes	11	20	Hepatitis C	1	yes	no	58	1		Seg 7	3	70	immune-excluded	1	20	n/a	no	Pseudoglandular	Pleomorphic		0	no	Y	Y	Y	Y	S2	No treatment							145.133507/137.850611	0.822127/0.793355	67.8202	0.516884	78.2454	6687	9257
D325	D323	114	m	58	D	yes	11	20	Hepatitis C	1	yes	no	58	1		Seg 5	4	70	inflamed	10	30	n/a	no	Solid (compact)	Pleomorphic , Multinucleated, Fatty change, Hyaline bodies (Mallory)		5	no	Y	Y	N	N	S3	No treatment							155.984	0.845509	67.8202	0.516884	46.5069
																																	.
																																	.
																																	.
																																	.

## Sheet: Normal Liver
biopsyID	sex	age_at_biopsy	normal_liver_quality	RNAseq	Proteomics	Phosphoproteomics	RNA number of aligned reads (millions)	Number of proteins quantified in at least 1 out of 3 runs	Number of phosphosites quantified in at least 1 out of 3 runs
B885	m	63	quality: 100	Y	Y	Y	57.1248	4895	7256
B927	m	60	quality: 50	Y	Y	N	52.5315	5166
B986	m	49	quality: 100	Y	N	N	55.9575
C051a	f	62	quality: 100	Y	N	N	58.746
C173	m	61	quality: 100	Y	N	N	55.1178
C222a	f	30	quality: 50	Y	Y	Y	73.3027	5146	7134
C250a	m	80	quality: 100	Y	Y	Y	63.5227	4804	8900
C354a	f	42	quality: 50	Y	Y	Y	82.1913	5632	7151
C369	m	36	quality: 50	Y	N	N	69.5174
C445	m	33	quality: 50	Y	N	N	65.8337
C491	m	43	quality: 100	Y	N	N	79.8161
C545	m	54	quality: 50	Y	N	N	66.4702
C686	f	53	quality: 50	Y	Y	Y	64.5176	5371	8637
C712	m	46	quality: 50	Y	Y	Y	58.106	5473	8997
C782	m	77	quality: 100	Y	N	N	55.0559
D568	f	56	na	N	Y	Y		5282	9057
D605	m	73	na	N	Y	Y		5367	9124
D635	m	44	na	N	Y	Y		5194	9083
D738	f	29	na	N	Y	Y		5598	9016
POOL								6134	8981
