# Supplementary material for: Integrative proteogenomic characterization of hepatocellular carcinoma across etiologies and stages
Source: Nat Commun. 2022 May 4;13:2436. doi: 10.1038/s41467-022-29960-8 (PMC9068765; doi:10.1038/s41467-022-29960-8)
Supplement: Supplementary file 5 — Supplementary Data 2 [file 41467_2022_29960_MOESM5_ESM.xlsx]

## Sheet: Both_high (Reactome)
ID	Description	GeneRatio	BgRatio	pvalue	p.adjust	qvalue	geneID	Count
R-HSA-8953854	Metabolism of RNA	258/1476	481/3922	1.89626e-14	1.91901e-11	1.50902e-11	51096/5725/9716/23279/54888/23517/5431/7175/84321/51602/55749/9410/1975/6141/11338/10885/57418/4904/1994/55623/27238/51095/1207/79023/56915/1653/25929/7514/3842/22894/51729/81929/55696/51637/8570/22803/6128/10914/54517/3183/10762/988/4670/6634/23481/4809/51493/84844/10419/22938/1477/8480/24148/51340/10528/8731/1478/5716/10084/9688/2935/3191/8175/6217/2091/5438/11100/26121/6142/54555/3315/8896/236…	258
R-HSA-72203	Processing of Capped Intron-Containing Pre-mRNA	125/1476	197/3922	4.56643e-14	2.31061e-11	1.81696e-11	5725/9716/23279/23517/5431/7175/84321/55749/9410/11338/4904/1994/27238/79023/51729/81929/55696/10914/3183/10762/988/4670/6634/4809/84844/22938/1477/8480/24148/51340/1478/10084/9688/3191/8175/5438/11100/26121/8896/23658/22794/1655/1665/3312/55110/57122/8683/6428/9631/22916/51639/23451/6432/51692/2733/10285/348995/11193/6431/9972/57187/6633/6628/6629/10236/22826/3188/51691/51690/85313/79228/6627/84…	125
R-HSA-72172	mRNA Splicing	100/1476	156/3922	7.61674e-12	2.56938e-09	2.02044e-09	5725/9716/23517/5431/55749/9410/11338/4904/1994/27238/51729/55696/10914/3183/988/4670/6634/4809/84844/22938/1477/24148/51340/1478/10084/3191/8175/5438/11100/26121/8896/23658/22794/1655/1665/3312/55110/8683/6428/22916/51639/23451/6432/51692/10285/11193/6431/6633/6628/6629/10236/22826/3188/51691/51690/85313/6627/84950/3178/1660/6426/6434/9128/4686/51645/85437/6636/9775/10262/81608/27316/51503/10283…	100
R-HSA-72163	mRNA Splicing - Major Pathway	99/1476	155/3922	1.34217e-11	2.74052e-09	2.15502e-09	5725/9716/23517/5431/55749/9410/11338/4904/1994/27238/51729/55696/10914/3183/988/4670/6634/4809/84844/22938/1477/24148/51340/1478/10084/3191/8175/5438/11100/26121/8896/23658/22794/1655/1665/3312/55110/8683/6428/22916/51639/23451/6432/51692/10285/11193/6431/6633/6628/6629/10236/22826/3188/51691/51690/85313/6627/84950/3178/1660/6426/6434/9128/4686/51645/6636/9775/10262/81608/27316/51503/10283/3192/…	99
R-HSA-5250913	Positive epigenetic regulation of rRNA expression	37/1476	42/3922	1.35401e-11	2.74052e-09	2.15502e-09	9031/57504/60/2932/5931/1108/23451/3065/11335/7913/10514/3021/57459/9219/8467/8365/5928/3020/5437/3015/9188/54815/9533/5441/653604/8338/3014/3066/128312/8364/8356/8363/8351/121504/85236/126961/333932	37
R-HSA-427389	ERCC6 (CSB) and EHMT2 (G9a) positively regulate rRNA expression	26/1476	28/3922	1.25052e-09	2.01224e-07	1.58233e-07	57504/5931/1108/3065/11335/3021/57459/9219/8365/5928/3020/3015/54815/653604/8338/3014/3066/128312/8364/8356/8363/8351/121504/85236/126961/333932	26
R-HSA-72766	Translation	144/1476	260/3922	1.39187e-09	2.01224e-07	1.58233e-07	55173/84545/60488/64951/1975/6141/3735/23471/65993/29093/8668/4528/10573/6128/51650/8664/2935/123263/8669/3646/1936/6217/51073/6142/2617/8662/7965/7458/8661/6158/6143/51264/6164/6207/1967/23438/23107/5917/6152/11222/6747/28972/1933/8890/9801/1615/10056/10352/64960/55157/6230/8892/2107/10102/57505/9521/51081/8894/25873/1968/8666/6155/23480/7818/51520/1965/4677/8565/65080/64965/2058/54534/11224/619…	144
R-HSA-73886	Chromosome Maintenance	38/1476	49/3922	1.1761e-08	1.39609e-06	1.09782e-06	5981/5431/51773/5982/546/5931/5438/6119/54433/55291/5537/1736/6117/3021/5111/55651/8467/8365/5928/3020/5437/5984/3015/54386/5436/2237/8607/5441/4869/55505/10856/8338/3014/128312/8364/8363/121504/85236	38
R-HSA-5368286	Mitochondrial translation initiation	48/1476	67/3922	1.27308e-08	1.39609e-06	1.09782e-06	55173/84545/60488/64951/65993/29093/4528/10573/51650/123263/51073/51264/23107/11222/9801/64960/51081/7818/65080/64965/54534/29088/79590/65005/28957/740/63875/124995/128308/51023/3396/65008/28998/78988/65003/56945/51642/90480/64928/51649/64963/64975/51263/219927/116540/6150/51373/6182	48
R-HSA-3371453	Regulation of HSF1-mediated heat shock response	43/1476	58/3922	1.37953e-08	1.39609e-06	1.09782e-06	23279/3309/7175/79023/2932/81929/10762/5594/8480/5595/9688/27000/10049/6119/573/3312/57122/9532/3313/9631/348995/10808/9972/3306/3337/6117/53371/9818/51501/9531/5903/6782/9261/129401/22824/7266/3308/3310/3297/51182/3303/3305/23636	43
R-HSA-5250924	B-WICH complex positively regulates rRNA expression	27/1476	31/3922	1.59363e-08	1.46614e-06	1.1529e-06	9031/60/2932/23451/7913/10514/3021/8467/8365/3020/5437/3015/9188/9533/5441/653604/8338/3014/128312/8364/8356/8363/8351/121504/85236/126961/333932	27
R-HSA-211000	Gene Silencing by RNA	45/1476	62/3922	1.90676e-08	1.60804e-06	1.26448e-06	23279/5431/7175/79023/3320/81929/10762/8480/9688/5438/57122/9631/7257/348995/27161/57510/9972/5901/3021/10526/53371/9818/5903/8365/129401/3020/5437/3015/5436/5441/11022/653604/8338/3014/128312/8364/8356/8363/8351/121504/85236/126961/333932/7247/23636	45
R-HSA-73854	RNA Polymerase I Promoter Clearance	30/1476	36/3922	2.07306e-08	1.6138e-06	1.26901e-06	57504/5931/5595/1108/3065/11335/3021/57459/9219/8365/5928/3020/5437/3015/54815/9533/5441/653604/8338/3014/3066/128312/8364/8356/8363/8351/121504/85236/126961/333932	30
R-HSA-1640170	Cell Cycle	159/1476	303/3922	3.23957e-08	2.25518e-06	1.77337e-06	8379/4361/23279/5981/5431/7175/51773/5982/8454/4659/23063/5525/7158/79023/113457/4292/1781/5108/3320/2932/7514/3842/23047/546/81929/10762/8697/3326/3717/5594/9978/5905/8480/1457/22919/128866/5716/10735/5931/2010/5595/9688/7329/4683/5862/4173/5438/1021/6119/3837/54433/55291/57122/4172/4001/10111/6500/9631/5515/10213/51652/26003/7341/3065/10274/6418/5537/348995/7112/23244/10133/10376/9972/3306/7533…	159
R-HSA-5368287	Mitochondrial translation	50/1476	72/3922	3.34266e-08	2.25518e-06	1.77337e-06	55173/84545/60488/64951/65993/29093/4528/10573/51650/123263/51073/51264/23107/11222/9801/64960/10102/51081/7818/65080/64965/54534/29088/79590/65005/28957/740/63875/124995/128308/51023/84340/3396/65008/28998/78988/65003/56945/51642/90480/64928/51649/64963/64975/51263/219927/116540/6150/51373/6182	50
R-HSA-5578749	Transcriptional regulation by small RNAs	40/1476	54/3922	4.68185e-08	2.94066e-06	2.3124e-06	23279/5431/7175/79023/81929/10762/8480/9688/5438/57122/9631/348995/27161/9972/5901/3021/10526/53371/9818/5903/8365/129401/3020/5437/3015/5436/5441/653604/8338/3014/128312/8364/8356/8363/8351/121504/85236/126961/333932/23636	40
R-HSA-5419276	Mitochondrial translation termination	47/1476	67/3922	5.30278e-08	2.94066e-06	2.3124e-06	55173/84545/60488/64951/65993/29093/10573/51650/51073/51264/23107/11222/9801/64960/51081/7818/65080/64965/54534/29088/79590/65005/28957/740/63875/124995/128308/51023/84340/3396/65008/28998/78988/65003/56945/51642/90480/64928/51649/64963/64975/51263/219927/116540/6150/51373/6182	47
R-HSA-913531	Interferon Signaling	71/1476	114/3922	5.51365e-08	2.94066e-06	2.3124e-06	960/23279/7175/5610/6672/3430/4734/8672/79023/81929/4938/3383/10762/3717/8480/25939/3839/5595/9688/23586/3837/1982/4940/57122/10475/9631/6772/7341/2633/3664/3433/348995/9972/684/6737/5495/53371/9818/9775/10410/6233/1977/24138/5903/4599/103/2634/129401/6059/25820/567/7334/3838/3434/3840/9636/3123/5770/2316/3122/3107/3133/3135/3134/3105/23636/10437/3115/3113/3106/3118	71
R-HSA-2299718	Condensation of Prophase Chromosomes	17/1476	17/3922	5.75114e-08	2.94066e-06	2.3124e-06	6418/3021/8365/3020/3015/653604/8338/3014/128312/8364/8356/8363/8351/121504/85236/126961/333932	17
R-HSA-68875	Mitotic Prophase	48/1476	69/3922	5.81158e-08	2.94066e-06	2.3124e-06	23279/7175/79023/81929/10762/5594/8480/2010/5595/9688/5862/57122/4001/9631/5515/26003/6418/348995/7112/9972/10776/3021/53371/9818/2029/140609/5903/8365/4000/221496/129401/3020/3015/23592/8815/653604/8338/3014/128312/8364/8356/8363/8351/121504/85236/126961/333932/23636	48
R-HSA-5625740	RHO GTPases activate PKNs	33/1476	42/3922	6.34914e-08	3.05968e-06	2.40599e-06	4659/5586/4637/4627/10398/103910/5585/7533/3021/4629/10971/10499/5058/389/8365/3020/3015/7534/7529/7532/653604/8338/3014/128312/8364/8356/8363/8351/121504/85236/126961/333932/5500	33
R-HSA-73864	RNA Polymerase I Transcription	30/1476	37/3922	7.02713e-08	3.23248e-06	2.54187e-06	57504/5931/5595/1108/3065/11335/3021/57459/9219/8365/5928/3020/5437/3015/54815/9533/5441/653604/8338/3014/3066/128312/8364/8356/8363/8351/121504/85236/126961/333932	30
R-HSA-5389840	Mitochondrial translation elongation	47/1476	68/3922	1.09785e-07	4.83052e-06	3.7985e-06	55173/84545/60488/64951/65993/29093/10573/51650/51073/51264/23107/11222/9801/64960/10102/51081/7818/65080/64965/54534/29088/79590/65005/28957/740/63875/124995/128308/51023/3396/65008/28998/78988/65003/56945/51642/90480/64928/51649/64963/64975/51263/219927/116540/6150/51373/6182	47
R-HSA-212165	Epigenetic regulation of gene expression	38/1476	52/3922	1.87255e-07	7.89594e-06	6.209e-06	9031/57504/60/2932/5931/1108/23451/3065/11335/7913/10514/3021/57459/9219/10284/8467/8365/5928/3020/5437/3015/9188/54815/9533/5441/653604/8338/3014/3066/128312/8364/8356/8363/8351/121504/85236/126961/333932	38
R-HSA-912446	Meiotic recombination	22/1476	25/3922	2.55742e-07	9.88827e-06	7.77567e-06	4361/4292/4683/6119/10111/6117/3021/8365/3020/3015/653604/8338/3014/128312/8364/8356/8363/8351/121504/85236/126961/333932	22
R-HSA-3371556	Cellular response to heat stress	50/1476	75/3922	2.56319e-07	9.88827e-06	7.77567e-06	2288/23279/3309/7175/79023/3320/2932/81929/10762/3326/5594/8480/5595/9688/27000/10049/6119/573/3312/57122/9532/3313/9631/348995/10808/9972/3306/3337/6117/53371/9818/57521/51501/9531/5903/6782/9261/129401/22824/7415/64223/7266/3308/3310/3297/51182/3303/3305/23636/3281	50
R-HSA-5625886	Activated PKN1 stimulates transcription of AR (androgen receptor) regulated genes KLK2 and KLK3	18/1476	19/3922	2.63818e-07	9.88827e-06	7.77567e-06	5585/3021/10499/8365/3020/3015/653604/8338/3014/128312/8364/8356/8363/8351/121504/85236/126961/333932	18
R-HSA-606279	Deposition of new CENPA-containing nucleosomes at the centromere	15/1476	15/3922	4.11459e-07	1.43585e-05	1.12908e-05	51773/5931/8467/8365/5928/3015/8607/4869/8338/3014/128312/8364/8363/121504/85236	15
R-HSA-774815	Nucleosome assembly	15/1476	15/3922	4.11459e-07	1.43585e-05	1.12908e-05	51773/5931/8467/8365/5928/3015/8607/4869/8338/3014/128312/8364/8363/121504/85236	15
R-HSA-157579	Telomere Maintenance	33/1476	44/3922	4.48625e-07	1.51336e-05	1.19004e-05	5981/5431/5982/546/5438/6119/54433/55291/5537/1736/6117/3021/5111/55651/8365/3020/5437/5984/3015/54386/5436/2237/8607/5441/55505/10856/8338/3014/128312/8364/8363/121504/85236	33
R-HSA-3214815	HDACs deacetylate histones	23/1476	27/3922	4.67101e-07	1.52486e-05	1.19908e-05	57504/5931/1108/3065/57459/9219/10284/8365/5928/54815/79718/653604/8338/3066/128312/8364/8356/8363/8351/121504/85236/126961/333932	23
R-HSA-9609646	HCMV Infection	53/1476	82/3922	5.09096e-07	1.61002e-05	1.26604e-05	23279/7175/7251/79023/113457/1781/81929/10762/8480/128866/5931/9688/10951/4790/57122/9631/51652/1385/348995/10376/9972/10155/51028/7280/53371/9818/51143/3688/5903/137492/8365/51160/5928/129401/3190/79718/79861/653604/8338/10383/128312/8364/1778/8356/8363/8351/121504/85236/7278/126961/333932/23636/29082	53
R-HSA-73728	RNA Polymerase I Promoter Opening	17/1476	18/3922	6.69915e-07	2.05441e-05	1.61549e-05	5595/3021/8365/3020/3015/653604/8338/3014/128312/8364/8356/8363/8351/121504/85236/126961/333932	17
R-HSA-9609690	HCMV Early Events	45/1476	67/3922	7.48175e-07	2.22692e-05	1.75115e-05	23279/7175/79023/113457/1781/81929/10762/8480/5931/9688/10951/4790/57122/9631/1385/348995/10376/9972/10155/7280/53371/9818/51143/3688/5903/8365/5928/129401/79718/79861/653604/8338/10383/128312/8364/1778/8356/8363/8351/121504/85236/7278/126961/333932/23636	45
R-HSA-8943724	Regulation of PTEN gene transcription	22/1476	26/3922	1.07104e-06	3.09685e-05	2.43521e-05	57504/5594/5931/5595/6009/8649/1108/3065/28956/64121/10542/57521/57459/55004/9219/10670/5928/54815/64223/389541/3066/6015	22
R-HSA-8868773	rRNA processing in the nucleus and cytosol	85/1476	151/3922	1.61141e-06	4.42677e-05	3.48101e-05	51096/23517/51602/6141/10885/57418/55623/56915/22894/22803/6128/23481/4809/10528/6217/2091/6142/54555/51010/6158/6143/117246/6164/54433/6207/11103/4839/705/6152/9136/4691/56902/6230/55127/51077/11340/5393/10436/25873/1736/25926/6155/51388/134430/55226/54881/11224/6194/55759/84916/6202/6233/6161/6167/55651/10556/22984/10557/10813/8568/6159/200916/6133/26354/84135/6166/9188/9790/6157/6137/55720/392…	85
R-HSA-427359	SIRT1 negatively regulates rRNA expression	16/1476	17/3922	1.69548e-06	4.42677e-05	3.48101e-05	3021/8365/3020/3015/653604/8338/3014/128312/8364/8356/8363/8351/121504/85236/126961/333932	16
R-HSA-5334118	DNA methylation	16/1476	17/3922	1.69548e-06	4.42677e-05	3.48101e-05	3021/8365/3020/3015/653604/8338/3014/128312/8364/8356/8363/8351/121504/85236/126961/333932	16
R-HSA-212300	PRC2 methylates histones and DNA	18/1476	20/3922	1.70597e-06	4.42677e-05	3.48101e-05	5931/3021/8365/5928/3020/3015/653604/8338/3014/128312/8364/8356/8363/8351/121504/85236/126961/333932	18
R-HSA-6790901	rRNA modification in the nucleus and cytosol	32/1476	44/3922	2.14067e-06	5.4159e-05	4.25881e-05	51096/51602/10885/55623/4809/10528/2091/54555/54433/11103/4839/9136/56902/55127/51077/10436/1736/25926/134430/55226/6194/84916/55651/22984/10813/84135/9790/51504/55505/10607/79050/51202	32
R-HSA-2262752	Cellular responses to stress	174/1476	356/3922	3.76774e-06	9.29988e-05	7.31299e-05	2288/4361/23279/3309/51606/7175/5601/6141/79023/113457/1781/832/3320/2932/2950/81929/6128/10762/8697/2289/3326/5594/4689/9978/51382/8480/5716/5931/5595/9688/4683/2936/6217/6142/1021/27000/10049/6119/6009/573/8453/6158/6143/8649/4790/6164/6649/3312/6207/57122/1432/9532/3313/4001/10111/9631/6152/10213/829/28956/64121/6230/348995/10808/10376/3007/3024/9972/8894/3306/25873/1968/529/10197/6155/3337/61…	174
R-HSA-73772	RNA Polymerase I Promoter Escape	20/1476	24/3922	5.51585e-06	0.000132906	0.000104511	11335/3021/8365/3020/5437/3015/9533/5441/653604/8338/3014/128312/8364/8356/8363/8351/121504/85236/126961/333932	20
R-HSA-72312	rRNA processing	86/1476	157/3922	6.33609e-06	0.000149119	0.00011726	51096/23517/51602/6141/10885/57418/55623/56915/22894/22803/6128/23481/4809/10528/6217/2091/6142/54555/51010/6158/6143/117246/6164/54433/6207/11103/4839/705/6152/9136/4691/56902/6230/55127/51077/11340/5393/10436/25873/1736/25926/6155/51388/134430/55226/54881/11224/6194/55759/84916/6202/6233/6161/6167/55651/10556/22984/10557/10813/8568/6159/200916/6133/26354/84135/6166/9188/9790/6157/6137/55720/392…	86
R-HSA-9610379	HCMV Late Events	36/1476	53/3922	6.60475e-06	0.000151909	0.000119454	23279/7175/7251/79023/81929/10762/8480/128866/9688/57122/9631/51652/348995/9972/51028/53371/9818/5903/137492/8365/51160/129401/3190/653604/8338/128312/8364/8356/8363/8351/121504/85236/126961/333932/23636/29082	36
R-HSA-2995410	Nuclear Envelope (NE) Reassembly	37/1476	55/3922	6.96117e-06	0.000156549	0.000123103	23279/79023/113457/3842/81929/5905/128866/2010/9688/7329/3837/57122/4001/9631/5515/51652/7341/348995/7112/10376/5901/7280/53371/9818/3930/25909/4000/221496/129401/23592/8815/79861/1104/10383/7278/23636/29082	37
R-HSA-195258	RHO GTPase Effectors	94/1476	175/3922	7.11985e-06	0.000156637	0.000123172	8379/23279/57120/4659/10787/5586/5525/6093/79023/60/113457/1781/5289/7514/81929/4637/5594/4627/4689/5905/10398/22919/5595/8976/10094/57122/1432/5515/10096/103910/348995/5585/10376/3895/7533/10095/3021/4629/10971/9475/10006/7280/10499/8826/51143/5058/3688/5903/25909/9184/389/4690/10163/8365/10092/3020/6280/10109/23122/3015/7534/7529/5747/7532/3799/147179/1072/9793/391/2885/79861/55920/5062/653604/…	94
R-HSA-2990846	SUMOylation	49/1476	79/3922	7.85945e-06	0.000169229	0.000133074	23279/7175/51602/6672/7158/79023/4791/81929/3183/10762/23468/5905/8480/10735/9688/7329/1655/57122/9631/7341/3065/10274/348995/9972/10054/10155/6117/5111/53371/9818/10499/10055/142/1069/5903/8365/129401/3190/6670/4869/56160/6613/3066/8364/8363/121504/7150/6015/23636	49
R-HSA-201722	Formation of the beta-catenin:TCF transactivating complex	21/1476	26/3922	8.18652e-06	0.000172599	0.000135724	3065/5929/3021/79577/8365/3020/3015/123169/8607/653604/8338/3014/128312/8364/8356/8363/8351/121504/85236/126961/333932	21
R-HSA-73857	RNA Polymerase II Transcription	206/1476	439/3922	1.53886e-05	0.000317821	0.00024992	54623/10138/4361/84883/5431/50484/5982/84321/8454/11338/865/6605/4292/57103/2932/581/10914/11198/8697/23468/4436/2289/6634/5594/9978/10419/22938/7528/1477/1457/10398/8731/1478/5716/5931/5595/7329/7082/55756/4683/10397/2936/56729/5438/1021/857/6119/6009/22794/1277/8649/4790/55110/4839/1108/8683/1432/6428/10111/6500/5515/22916/9540/29959/10213/6772/6432/7341/3065/28956/64121/5929/1385/51692/79109/5…	206
R-HSA-1500620	Meiosis	29/1476	41/3922	1.59001e-05	0.000319397	0.000251159	4361/4292/10735/7329/4683/6119/4001/10111/10274/3306/6117/3021/8365/4000/3020/3015/54386/653604/8338/3014/128312/8364/8356/8363/8351/121504/85236/126961/333932	29
R-HSA-69278	Cell Cycle, Mitotic	128/1476	255/3922	1.60961e-05	0.000319397	0.000251159	8379/23279/5981/7175/5982/8454/4659/23063/5525/79023/113457/1781/5108/3320/2932/7514/3842/23047/81929/10762/8697/3326/3717/5594/9978/5905/8480/1457/22919/128866/5716/10735/2010/5595/9688/7329/5862/4173/1021/6119/3837/57122/4172/4001/6500/9631/5515/10213/51652/26003/7341/3065/10274/6418/348995/7112/23244/10133/10376/9972/10776/7283/10197/5901/6117/3021/5111/7280/10121/53371/9818/2029/3930/6233/511…	128
R-HSA-1474165	Reproduction	30/1476	43/3922	1.74731e-05	0.000340054	0.000267403	928/4361/4292/10735/7329/4683/6119/4001/10111/10274/3306/6117/3021/8365/4000/3020/3015/54386/653604/8338/3014/128312/8364/8356/8363/8351/121504/85236/126961/333932	30
R-HSA-3108232	SUMO E3 ligases SUMOylate target proteins	47/1476	77/3922	2.22079e-05	0.000424045	0.000333449	23279/7175/51602/6672/7158/79023/4791/81929/3183/10762/23468/5905/8480/10735/9688/7329/1655/57122/9631/7341/3065/10274/348995/9972/10155/6117/5111/53371/9818/10499/142/1069/5903/8365/129401/3190/6670/4869/56160/6613/3066/8364/8363/121504/7150/6015/23636	47
R-HSA-2559583	Cellular Senescence	43/1476	69/3922	2.4006e-05	0.000443426	0.00034869	4361/5601/8697/5594/5931/5595/4683/1021/4790/1432/4001/10111/3007/3024/3021/3159/6233/64682/8365/5928/9261/3020/3490/3015/54386/6197/653604/8338/3009/3006/3014/3005/51434/128312/8364/8356/8363/8351/121504/85236/126961/333932/6015	43
R-HSA-2559582	Senescence-Associated Secretory Phenotype (SASP)	26/1476	36/3922	2.4515e-05	0.000443426	0.00034869	8697/5594/5595/1021/4790/3021/6233/64682/8365/3020/3490/3015/6197/653604/8338/3014/51434/128312/8364/8356/8363/8351/121504/85236/126961/333932	26
R-HSA-73894	DNA Repair	70/1476	126/3922	2.49898e-05	0.000443426	0.00034869	3980/9031/4361/9716/5981/5431/5982/7158/5423/60/4292/7374/4436/9978/7528/328/4350/9100/7329/4683/5438/6119/10111/57599/7341/2956/10987/9557/6117/5111/86/8533/142/6233/1069/8467/9577/8450/8365/151987/5437/5984/3015/7415/54386/5436/10980/2237/8607/5441/7334/55666/3838/8338/7874/9636/6917/79840/10445/3014/6613/2547/128312/8364/8363/121504/85236/10920/3150/5591	70
R-HSA-8953897	Cellular responses to external stimuli	174/1476	365/3922	2.52584e-05	0.000443426	0.00034869	2288/4361/23279/3309/51606/7175/5601/6141/79023/113457/1781/832/3320/2932/2950/81929/6128/10762/8697/2289/3326/5594/4689/9978/51382/8480/5716/5931/5595/9688/4683/2936/6217/6142/1021/27000/10049/6119/6009/573/8453/6158/6143/8649/4790/6164/6649/3312/6207/57122/1432/9532/3313/4001/10111/9631/6152/10213/829/28956/64121/6230/348995/10808/10376/3007/3024/9972/8894/3306/25873/1968/529/10197/6155/3337/61…	174
R-HSA-9670095	Inhibition of DNA recombination at telomere	18/1476	22/3922	2.75267e-05	0.000443426	0.00034869	5431/546/5438/3021/8365/3020/5437/3015/54386/5436/5441/8338/3014/128312/8364/8363/121504/85236	18
R-HSA-191859	snRNP Assembly	27/1476	38/3922	2.76046e-05	0.000443426	0.00034869	23279/7175/1207/79023/25929/81929/10762/6634/10419/8480/9688/57122/9631/22916/348995/9972/6633/6628/4686/53371/6636/9818/5903/129401/51808/6632/23636	27
R-HSA-194441	Metabolism of non-coding RNA	27/1476	38/3922	2.76046e-05	0.000443426	0.00034869	23279/7175/1207/79023/25929/81929/10762/6634/10419/8480/9688/57122/9631/22916/348995/9972/6633/6628/4686/53371/6636/9818/5903/129401/51808/6632/23636	27
R-HSA-4551638	SUMOylation of chromatin organization proteins	27/1476	38/3922	2.76046e-05	0.000443426	0.00034869	23279/7175/79023/81929/10762/23468/8480/9688/7329/57122/9631/7341/3065/348995/9972/53371/9818/5903/8365/129401/6613/3066/8364/8363/121504/6015/23636	27
R-HSA-5617472	Activation of anterior HOX genes in hindbrain development during early embryogenesis	27/1476	38/3922	2.76046e-05	0.000443426	0.00034869	5431/7528/5931/10664/5438/5929/3021/9125/8365/5928/3020/5437/3015/5436/5441/653604/8338/3014/128312/8364/8356/8363/8351/121504/85236/126961/333932	27
R-HSA-5619507	Activation of HOX genes during differentiation	27/1476	38/3922	2.76046e-05	0.000443426	0.00034869	5431/7528/5931/10664/5438/5929/3021/9125/8365/5928/3020/5437/3015/5436/5441/653604/8338/3014/128312/8364/8356/8363/8351/121504/85236/126961/333932	27
R-HSA-427413	NoRC negatively regulates rRNA expression	23/1476	31/3922	3.62256e-05	0.000572818	0.000450437	3065/3021/10284/8467/8365/3020/5437/3015/9533/5441/653604/8338/3014/3066/128312/8364/8356/8363/8351/121504/85236/126961/333932	23
R-HSA-9615933	Postmitotic nuclear pore complex (NPC) reformation	19/1476	24/3922	3.84382e-05	0.000598454	0.000470596	23279/79023/3842/81929/5905/9688/7329/3837/57122/9631/7341/348995/5901/53371/9818/25909/129401/1104/23636	19
R-HSA-9018519	Estrogen-dependent gene expression	38/1476	60/3922	4.25599e-05	0.000652585	0.000513162	2288/5431/865/3320/3326/7528/10735/5438/1655/3065/1509/10274/27161/5469/3276/3021/10499/10498/8365/3020/5437/3015/2957/5436/5441/3838/653604/8338/3014/128312/8364/8356/8363/8351/121504/85236/126961/333932	38
R-HSA-6791226	Major pathway of rRNA processing in the nucleolus and cytosol	77/1476	143/3922	4.36366e-05	0.000659108	0.000518292	51096/23517/51602/6141/10885/57418/56915/22894/22803/6128/23481/4809/10528/6217/2091/6142/54555/51010/6158/6143/117246/6164/6207/11103/705/6152/9136/4691/56902/6230/55127/51077/11340/5393/10436/25873/25926/6155/51388/134430/54881/11224/6194/55759/84916/6202/6233/6161/6167/10556/22984/10557/10813/8568/6159/200916/6133/26354/84135/6166/9188/9790/6157/6137/55720/3921/51013/6138/54512/6165/10607/7905…	77
R-HSA-72165	mRNA Splicing - Minor Pathway	27/1476	39/3922	5.77529e-05	0.000859499	0.000675869	5431/9410/4904/6634/4809/24148/5438/22916/51639/23451/6432/6431/6633/6628/6426/4686/85437/6636/10262/6427/5437/6632/5436/83443/5441/23450/57819	27
R-HSA-73929	Base-Excision Repair, AP Site Formation	12/1476	13/3922	6.6767e-05	0.00097925	0.000770036	7374/4350/8365/3015/54386/8338/3014/128312/8364/8363/121504/85236	12
R-HSA-72202	Transport of Mature Transcript to Cytoplasm	41/1476	67/3922	6.83453e-05	0.000988078	0.000776979	23279/7175/84321/11338/79023/81929/10762/8480/9688/22794/55110/57122/8683/6428/9631/22916/6432/51692/2733/348995/6431/9972/57187/79228/6426/4686/53371/9818/9775/81608/1977/5903/26097/10898/6427/129401/80145/53981/10189/84324/23636	41
R-HSA-177243	Interactions of Rev with host cellular proteins	23/1476	32/3922	8.31277e-05	0.00111816	0.000879266	23279/7175/79023/7514/81929/10762/5902/5905/8480/9688/3837/57122/9631/348995/9972/5901/53371/9818/5903/129401/1104/4869/23636	23
R-HSA-1912422	Pre-NOTCH Expression and Processing	23/1476	32/3922	8.31277e-05	0.00111816	0.000879266	6400/10959/22938/27161/3021/8365/3020/56983/3015/488/5870/653604/8338/3014/128312/8364/8356/8363/8351/121504/85236/126961/333932	23
R-HSA-5250941	Negative epigenetic regulation of rRNA expression	23/1476	32/3922	8.31277e-05	0.00111816	0.000879266	3065/3021/10284/8467/8365/3020/5437/3015/9533/5441/653604/8338/3014/3066/128312/8364/8356/8363/8351/121504/85236/126961/333932	23
R-HSA-69473	G2/M DNA damage checkpoint	23/1476	32/3922	8.31277e-05	0.00111816	0.000879266	4361/5982/7158/4683/6119/10111/7341/7533/6117/10971/9577/8365/5984/7534/7529/7532/7334/3014/128312/8364/8363/121504/85236	23
R-HSA-3247509	Chromatin modifying enzymes	48/1476	82/3922	8.39723e-05	0.00111816	0.000879266	57504/8518/6605/60/4791/3717/10419/5931/4790/1108/3065/5929/56943/51780/9643/3276/86/10499/10498/57459/9219/10284/8365/5928/84661/3015/6881/54815/55352/3054/6599/8607/79718/10856/653604/8338/10445/3014/3066/128312/8364/8356/8363/8351/121504/85236/126961/333932	48
R-HSA-4839726	Chromatin organization	48/1476	82/3922	8.39723e-05	0.00111816	0.000879266	57504/8518/6605/60/4791/3717/10419/5931/4790/1108/3065/5929/56943/51780/9643/3276/86/10499/10498/57459/9219/10284/8365/5928/84661/3015/6881/54815/55352/3054/6599/8607/79718/10856/653604/8338/10445/3014/3066/128312/8364/8356/8363/8351/121504/85236/126961/333932	48
R-HSA-2559580	Oxidative Stress Induced Senescence	26/1476	38/3922	0.00010836	0.00142417	0.0011199	5601/5594/5931/5595/1021/1432/3021/6233/8365/5928/9261/3020/3015/653604/8338/3014/128312/8364/8356/8363/8351/121504/85236/126961/333932/6015	26
R-HSA-1169410	Antiviral mechanism by IFN-stimulated genes	40/1476	66/3922	0.00011379	0.00146608	0.00115286	23279/7175/5610/4734/8672/79023/81929/4938/10762/8480/3839/5595/9688/23586/3837/1982/4940/57122/9631/6772/348995/9972/5495/53371/9818/9775/6233/1977/5903/4599/129401/6059/25820/7334/3838/3434/3840/9636/2316/23636	40
R-HSA-6784531	tRNA processing in the nucleus	27/1476	40/3922	0.000114447	0.00146608	0.00115286	23279/7175/51095/79023/1653/81929/51637/10762/51493/8480/1478/9688/57122/9631/348995/9972/5901/53371/9818/10556/10557/5903/10898/129401/283742/339487/23636	27
R-HSA-72306	tRNA processing	37/1476	60/3922	0.000122639	0.00155139	0.00121994	23279/54888/7175/51095/79023/1653/81929/51637/54517/10762/51493/8480/1478/9688/57122/9631/348995/9972/5901/2058/53371/9818/51002/10556/10557/5903/10898/129401/81605/283742/112858/51504/54931/339487/80324/8270/23636	37
R-HSA-2559586	DNA Damage/Telomere Stress Induced Senescence	20/1476	27/3922	0.000124649	0.00155734	0.00122462	4361/4683/4001/10111/3007/3024/3159/8365/3015/54386/8338/3009/3006/3014/3005/128312/8364/8363/121504/85236	20
R-HSA-5693532	DNA Double-Strand Break Repair	33/1476	52/3922	0.000128598	0.00158709	0.00124801	3980/9031/4361/5981/5982/7158/7329/4683/6119/10111/7341/6117/5111/142/6233/8467/9577/8365/151987/5984/2237/7334/3838/79840/3014/6613/2547/128312/8364/8363/121504/85236/5591	33
R-HSA-110328	Recognition and association of DNA glycosylase with site containing an affected pyrimidine	11/1476	12/3922	0.000165099	0.00189863	0.001493	7374/8365/3015/54386/8338/3014/128312/8364/8363/121504/85236	11
R-HSA-110329	Cleavage of the damaged pyrimidine	11/1476	12/3922	0.000165099	0.00189863	0.001493	7374/8365/3015/54386/8338/3014/128312/8364/8363/121504/85236	11
R-HSA-110330	Recognition and association of DNA glycosylase with site containing an affected purine	11/1476	12/3922	0.000165099	0.00189863	0.001493	4350/8365/3015/54386/8338/3014/128312/8364/8363/121504/85236	11
R-HSA-110331	Cleavage of the damaged purine	11/1476	12/3922	0.000165099	0.00189863	0.001493	4350/8365/3015/54386/8338/3014/128312/8364/8363/121504/85236	11
R-HSA-73927	Depurination	11/1476	12/3922	0.000165099	0.00189863	0.001493	4350/8365/3015/54386/8338/3014/128312/8364/8363/121504/85236	11
R-HSA-73928	Depyrimidination	11/1476	12/3922	0.000165099	0.00189863	0.001493	7374/8365/3015/54386/8338/3014/128312/8364/8363/121504/85236	11
R-HSA-4570464	SUMOylation of RNA binding proteins	23/1476	33/3922	0.000177154	0.001992	0.00156641	23279/7175/51602/79023/81929/3183/10762/8480/9688/7329/57122/9631/7341/348995/9972/53371/9818/5903/129401/3190/6613/6015/23636	23
R-HSA-73884	Base Excision Repair	23/1476	33/3922	0.000177154	0.001992	0.00156641	3980/5981/5982/5423/7374/328/4350/6119/6117/5111/142/8365/5984/3015/54386/2237/8338/3014/128312/8364/8363/121504/85236	23
R-HSA-8936459	RUNX1 regulates genes involved in megakaryocyte differentiation and platelet function	24/1476	35/3922	0.000190262	0.00211588	0.00166383	865/10398/3065/5929/3276/3021/7057/8365/84661/3020/5196/3015/653604/8338/3014/128312/8364/8356/8363/8351/121504/85236/126961/333932	24
R-HSA-1169408	ISG15 antiviral mechanism	36/1476	59/3922	0.000205732	0.00223872	0.00176042	23279/7175/5610/4734/8672/79023/81929/10762/8480/3839/5595/9688/23586/3837/1982/57122/9631/6772/348995/9972/5495/53371/9818/9775/6233/1977/5903/4599/129401/25820/7334/3838/3434/3840/9636/23636	36
R-HSA-159236	Transport of Mature mRNA derived from an Intron-Containing Transcript	36/1476	59/3922	0.000205732	0.00223872	0.00176042	23279/7175/84321/11338/79023/81929/10762/8480/9688/22794/55110/57122/8683/6428/9631/22916/6432/2733/348995/6431/9972/57187/79228/6426/4686/53371/9818/9775/5903/26097/6427/129401/80145/10189/84324/23636	36
R-HSA-1912408	Pre-NOTCH Transcription and Translation	18/1476	24/3922	0.000212982	0.00226882	0.00178409	22938/27161/3021/8365/3020/3015/653604/8338/3014/128312/8364/8356/8363/8351/121504/85236/126961/333932	18
R-HSA-379716	Cytosolic tRNA aminoacylation	18/1476	24/3922	0.000212982	0.00226882	0.00178409	3735/2617/7965/5917/1615/10056/9521/51520/4677/8565/2058/7453/4141/3035/2193/5464/3376/7407	18
R-HSA-162587	HIV Life Cycle	52/1476	93/3922	0.000221694	0.0023143	0.00181985	51534/23279/5431/7175/7251/79023/7514/81929/11198/10762/5902/5905/8480/128866/8731/9688/5438/57122/9631/22916/51652/348995/9972/5901/4686/3159/53371/9818/6233/6877/6749/5903/137492/51160/129401/5437/11168/2957/6881/5436/2237/8815/5441/1104/6917/25920/5478/2547/7936/23636/6827/29082	52
R-HSA-73856	RNA Polymerase II Transcription Termination	32/1476	51/3922	0.000221825	0.0023143	0.00181985	84321/11338/10914/6634/1477/1478/22794/55110/8683/6428/22916/6432/51692/6431/57187/6628/79228/6426/4686/6636/9775/81608/26097/10898/6427/80145/53981/11051/1479/23283/10189/84324	32
R-HSA-9616222	Transcriptional regulation of granulopoiesis	19/1476	26/3922	0.000249714	0.00255263	0.00200727	865/1385/7913/3021/8365/3020/3015/653604/8338/3014/128312/8364/8356/8363/8351/121504/85236/126961/333932	19
R-HSA-9639288	Amino acids regulate mTORC1	19/1476	26/3922	0.000249714	0.00255263	0.00200727	51606/81929/51382/6009/8649/28956/64121/529/10542/9550/57521/526/245972/55004/528/10670/9114/64223/389541	19
R-HSA-1280215	Cytokine Signaling in Immune system	168/1476	363/3922	0.000252325	0.00255353	0.00200797	7431/960/23279/7414/7175/5601/5291/8454/5610/1265/5525/6672/3430/4734/6710/8672/79023/60/4791/5289/3320/81929/4938/3383/10762/3717/5594/9978/1511/4318/8480/25939/5716/3839/5595/9688/4793/23586/3837/8649/4790/3312/1982/9049/7450/4940/57122/1432/10475/3313/4001/6500/9631/5515/10213/6772/6382/6654/7341/829/28956/2633/3664/1385/3433/348995/5290/6845/2162/9972/821/684/9040/10197/6627/6737/759/301/3936…	168
R-HSA-166208	mTORC1-mediated signalling	15/1476	19/3922	0.00028549	0.00286056	0.00224941	1975/2280/6009/8649/28956/64121/10542/6194/57521/55004/1977/10670/7529/64223/389541	15
R-HSA-165054	Rev-mediated nuclear export of HIV RNA	21/1476	30/3922	0.00031093	0.00308491	0.00242583	23279/7175/79023/7514/81929/10762/5902/5905/8480/9688/57122/9631/348995/9972/5901/53371/9818/5903/129401/1104/23636	21
R-HSA-5693607	Processing of DNA double-strand break ends	22/1476	32/3922	0.000334683	0.00328834	0.0025858	4361/5982/7158/7329/4683/6119/10111/7341/6117/6233/9577/8365/151987/5984/7334/3014/6613/128312/8364/8363/121504/85236	22
R-HSA-168276	NS1 Mediated Effects on Host Pathways	23/1476	34/3922	0.000353842	0.00341037	0.00268175	23279/7175/5610/79023/81929/10762/8480/3839/9688/3837/57122/9631/348995/9972/53371/9818/5903/10898/129401/3838/3840/9636/23636	23
R-HSA-909733	Interferon alpha/beta signaling	23/1476	34/3922	0.000353842	0.00341037	0.00268175	3430/4938/25939/4940/6772/3664/3433/684/10410/24138/4599/103/2634/6059/3434/9636/5770/3107/3133/3135/3134/3105/3106	23
R-HSA-9612973	Autophagy	50/1476	90/3922	0.000359824	0.0034353	0.00270136	3920/7431/11345/7251/113457/1781/5289/3320/3326/56993/1457/128866/10226/6009/8649/3312/51652/28956/64121/10376/10452/10542/7280/57521/6233/51143/64422/9140/123/55004/10670/137492/51160/8878/7415/64223/401505/7334/79861/3297/389541/10383/1778/6714/7278/1460/7416/100188893/3043/29082	50
R-HSA-75153	Apoptotic execution phase	26/1476	40/3922	0.000386243	0.00365306	0.0028726	7431/1829/841/6093/10059/1832/8428/7082/3837/4001/3007/3024/2934/4000/3148/836/840/2339/5747/5339/5062/3009/10134/3006/3005/100506658	26
R-HSA-5693538	Homology Directed Repair	27/1476	42/3922	0.000389855	0.00365309	0.00287262	3980/4361/5981/5982/7158/7329/4683/6119/10111/7341/6117/5111/142/6233/9577/8365/151987/5984/2237/7334/3014/6613/128312/8364/8363/121504/85236	27
R-HSA-171306	Packaging Of Telomere Ends	10/1476	11/3922	0.000405505	0.00376488	0.00296052	8365/3015/54386/8338/3014/128312/8364/8363/121504/85236	10
R-HSA-5693571	Nonhomologous End-Joining (NHEJ)	17/1476	23/3922	0.000431909	0.00397356	0.00312463	4361/7158/4683/10111/7341/9577/8365/7334/79840/3014/2547/128312/8364/8363/121504/85236/5591	17
R-HSA-5663205	Infectious disease	213/1476	477/3922	0.000483488	0.00440802	0.00346626	2288/51534/928/23279/51606/5431/7175/5610/57504/10787/63916/6141/6093/7251/79023/60/113457/4791/1781/5289/3320/2932/7514/81929/2060/2280/6128/11198/10762/3326/3717/5902/5594/4627/9978/5905/1511/8480/128866/8731/5716/5931/84061/5611/3839/11151/5595/9688/7329/29108/6217/5438/6142/8976/6158/6143/3837/10951/1655/4790/6164/6207/10094/57122/1108/1432/4124/6500/9631/6152/22916/10096/10254/10213/51652/73…	213
R-HSA-8939211	ESR-mediated signaling	53/1476	98/3922	0.000587245	0.00528469	0.00415563	2288/5431/865/3320/7514/2289/3326/5594/7528/4318/10735/5595/5438/857/3315/1655/6801/3065/1509/10274/1385/5290/27161/5469/3276/3021/10499/10498/8365/6464/3020/5437/3015/2957/5436/5747/5481/5441/3838/653604/8338/3014/128312/8364/6714/8356/8363/8351/121504/85236/126961/333932/2790	53
R-HSA-180746	Nuclear import of Rev protein	20/1476	29/3922	0.000590089	0.00528469	0.00415563	23279/7175/79023/81929/10762/8480/9688/3837/57122/9631/348995/9972/5901/53371/9818/5903/129401/1104/4869/23636	20
R-HSA-162599	Late Phase of HIV Life Cycle	47/1476	85/3922	0.000619406	0.00549323	0.00431962	51534/23279/5431/7175/7251/79023/7514/81929/11198/10762/5902/5905/8480/128866/8731/9688/5438/57122/9631/22916/51652/348995/9972/5901/4686/53371/9818/6233/6877/6749/5903/137492/51160/129401/5437/2957/6881/5436/5441/1104/6917/25920/5478/7936/23636/6827/29082	47
R-HSA-3214858	RMTs methylate histone arginines	21/1476	31/3922	0.000624231	0.00549323	0.00431962	6605/3717/10419/5931/3276/86/10498/8365/3015/55352/6599/653604/8338/3014/8364/8356/8363/8351/121504/126961/333932	21
R-HSA-4615885	SUMOylation of DNA replication proteins	22/1476	33/3922	0.000649741	0.00565216	0.00444459	23279/7175/79023/81929/10762/5905/8480/9688/7329/57122/9631/7341/348995/9972/5111/53371/9818/5903/129401/6613/7150/23636	22
R-HSA-72187	mRNA 3'-end processing	29/1476	47/3922	0.000653869	0.00565216	0.00444459	84321/11338/10914/1477/1478/22794/55110/8683/6428/22916/6432/51692/6431/57187/79228/6426/4686/9775/81608/26097/10898/6427/80145/53981/11051/1479/23283/10189/84324	29
R-HSA-977225	Amyloid fiber formation	27/1476	43/3922	0.000675845	0.00565216	0.00444459	4069/1471/337/7045/3021/9445/102/6233/6622/2934/8365/23385/3020/3015/567/653604/8338/3014/128312/8364/8356/8363/8351/121504/85236/126961/333932	27
R-HSA-159231	Transport of Mature mRNA Derived from an Intronless Transcript	24/1476	37/3922	0.000677958	0.00565216	0.00444459	23279/7175/79023/81929/10762/8480/9688/57122/9631/22916/51692/348995/9972/4686/53371/9818/81608/1977/5903/10898/129401/53981/10189/23636	24
R-HSA-159234	Transport of Mature mRNAs Derived from Intronless Transcripts	24/1476	37/3922	0.000677958	0.00565216	0.00444459	23279/7175/79023/81929/10762/8480/9688/57122/9631/22916/51692/348995/9972/4686/53371/9818/81608/1977/5903/10898/129401/53981/10189/23636	24
R-HSA-2980766	Nuclear Envelope Breakdown	24/1476	37/3922	0.000677958	0.00565216	0.00444459	23279/7175/79023/81929/10762/8480/2010/9688/57122/4001/9631/348995/7112/9972/53371/9818/140609/5903/4000/221496/129401/23592/8815/23636	24
R-HSA-379724	tRNA Aminoacylation	26/1476	41/3922	0.000681386	0.00565216	0.00444459	3735/2617/7965/23438/5917/1615/10056/10352/55157/57505/9521/51520/4677/8565/2058/79731/51067/7453/57038/25973/4141/3035/2193/5464/3376/7407	26
R-HSA-450513	Tristetraprolin (TTP, ZFP36) binds and destabilizes mRNA	11/1476	13/3922	0.000705922	0.00580807	0.0045672	56915/3842/22894/51010/11340/5393/9261/7529/51013/54512/118460	11
R-HSA-68886	M Phase	103/1476	214/3922	0.000816655	0.00666496	0.00524101	8379/23279/7175/23063/5525/79023/113457/1781/5108/3320/7514/3842/23047/81929/10762/8697/5594/5905/8480/1457/22919/128866/5716/10735/2010/5595/9688/7329/5862/3837/57122/4001/9631/5515/10213/51652/26003/7341/10274/6418/348995/7112/23244/10376/9972/10776/7283/10197/5901/3021/7280/10121/53371/9818/2029/3930/6233/51143/1069/140609/64682/5903/25909/9184/8365/4000/221496/129401/3020/23122/3015/5702/7532…	103
R-HSA-2682334	EPH-Ephrin signaling	30/1476	50/3922	0.00102892	0.0083301	0.0065504	6093/60/4637/4627/4318/10398/8976/10094/10096/103910/1211/10095/4629/9475/6386/102/1213/5058/10092/23385/10109/5747/6383/1072/7525/5062/160/6714/10093/4067	30
R-HSA-168274	Export of Viral Ribonucleoproteins from Nucleus	19/1476	28/3922	0.0011045	0.0088012	0.00692085	23279/7175/79023/7514/81929/10762/8480/9688/57122/9631/348995/9972/5901/53371/9818/5903/129401/3303/23636	19
R-HSA-4085377	SUMOylation of SUMOylation proteins	19/1476	28/3922	0.0011045	0.0088012	0.00692085	23279/7175/79023/81929/10762/8480/9688/7329/57122/9631/7341/348995/9972/53371/9818/5903/129401/6613/23636	19
R-HSA-3108214	SUMOylation of DNA damage response and repair proteins	27/1476	44/3922	0.00112901	0.00892624	0.00701918	23279/7175/6672/79023/81929/10762/8480/10735/9688/7329/57122/9631/7341/10274/348995/9972/6117/53371/9818/142/1069/5903/129401/56160/6613/6015/23636	27
R-HSA-159227	Transport of the SLBP independent Mature mRNA	20/1476	30/3922	0.00114841	0.00893991	0.00702993	23279/7175/79023/81929/10762/8480/9688/57122/9631/22916/348995/9972/4686/53371/9818/1977/5903/129401/10189/23636	20
R-HSA-159230	Transport of the SLBP Dependant Mature mRNA	20/1476	30/3922	0.00114841	0.00893991	0.00702993	23279/7175/79023/81929/10762/8480/9688/57122/9631/22916/348995/9972/4686/53371/9818/1977/5903/129401/10189/23636	20
R-HSA-3214847	HATs acetylate histones	24/1476	38/3922	0.00118996	0.00912303	0.00717393	8518/60/5931/56943/9643/86/10499/8365/6881/3054/8607/10856/653604/8338/10445/128312/8364/8356/8363/8351/121504/85236/126961/333932	24
R-HSA-5693567	HDR through Homologous Recombination (HRR) or Single Strand Annealing (SSA)	24/1476	38/3922	0.00118996	0.00912303	0.00717393	4361/5981/5982/7158/7329/4683/6119/10111/7341/6117/5111/6233/9577/8365/151987/5984/7334/3014/6613/128312/8364/8363/121504/85236	24
R-HSA-212436	Generic Transcription Pathway	163/1476	361/3922	0.0013001	0.00989246	0.00777897	10138/4361/84883/5431/50484/5982/8454/865/6605/4292/57103/2932/581/11198/8697/23468/4436/2289/5594/9978/10419/22938/7528/1457/10398/5716/5931/5595/7329/7082/4683/10397/2936/56729/5438/1021/857/6119/6009/1277/8649/4790/4839/1108/1432/10111/6500/5515/9540/29959/10213/6772/7341/3065/28956/64121/5929/1385/79109/51123/11335/11059/27161/7913/5469/3276/7533/348/79230/10155/10197/3958/6117/3021/5111/1054…	163
R-HSA-194315	Signaling by Rho GTPases	102/1476	214/3922	0.00131471	0.009929	0.0078077	8379/10928/23279/57120/4659/10787/5586/5525/6093/79023/60/113457/1781/5289/7514/81929/393/4637/5594/4627/4689/5905/394/10398/22919/5595/8976/10094/397/57122/1432/5515/10096/6654/9181/103910/10672/348995/5585/10376/3895/7533/10095/3021/4629/10971/9475/10006/7280/10499/8826/51143/5058/3688/5903/25909/9184/389/4690/10163/8365/10092/3020/6280/10109/23122/3015/7534/7529/5747/7532/3799/147179/1072/9793…	102
R-HSA-1266738	Developmental Biology	185/1476	416/3922	0.0014998	0.0112429	0.00884092	286/1829/5431/5291/6141/2817/4756/6093/865/6710/60/113457/1785/3320/5788/2932/6128/4637/1808/3326/1832/3983/8829/5594/4627/9978/22938/7528/4318/1457/10398/284217/5716/5931/5595/10664/2935/6217/5438/6142/8976/5532/8453/6158/6143/22794/4790/6164/3312/6207/55110/10094/1432/10486/6152/22916/10096/10213/6654/5929/6230/1385/103910/2107/5290/1211/10376/7913/5469/7408/826/6237/25873/10095/10487/10197/615…	185
R-HSA-3214842	HDMs demethylate histones	10/1476	12/3922	0.00160754	0.011962	0.00940635	51780/8365/653604/8364/8356/8363/8351/121504/126961/333932	10
R-HSA-75067	Processing of Capped Intronless Pre-mRNA	15/1476	21/3922	0.00170299	0.0125798	0.00989213	10914/6634/1477/1478/22916/51692/6628/4686/6636/81608/10898/53981/11051/1479/23283	15
R-HSA-168255	Influenza Infection	69/1476	138/3922	0.00172567	0.0126549	0.00995126	23279/5431/7175/5610/6141/79023/3320/7514/81929/6128/10762/8480/5611/3839/9688/6217/5438/6142/6158/6143/3837/6164/6207/57122/9631/6152/6230/348995/1211/9972/821/25873/6155/5901/2926/11224/6194/53371/9818/1213/6202/142/6233/6161/6167/5903/10898/6159/129401/200916/6133/5437/6166/6157/6137/5436/3921/293/6138/5441/3838/6165/3840/9636/6191/4736/6170/3303/23636	69
R-HSA-877300	Interferon gamma signaling	27/1476	45/3922	0.00182285	0.0132714	0.010436	960/6672/4938/3383/3717/4940/10475/6772/7341/2633/3664/6737/2634/567/3123/5770/3122/3107/3133/3135/3134/3105/10437/3115/3113/3106/3118	27
R-HSA-3928662	EPHB-mediated forward signaling	17/1476	25/3922	0.00196162	0.0141354	0.0111154	6093/60/8976/10094/10096/10095/9475/5058/10092/10109/5747/6383/1072/7525/6714/10093/4067	17
R-HSA-5633007	Regulation of TP53 Activity	34/1476	60/3922	0.00196946	0.0141354	0.0111154	4361/5982/11198/10419/1457/5931/4683/6119/1108/1432/10111/5515/3065/79109/6117/57459/6233/6877/6749/9219/5305/5928/5984/253260/1020/6881/79837/54815/64223/112858/7874/26155/3066/1460	34
R-HSA-168333	NEP/NS2 Interacts with the Cellular Export Machinery	18/1476	27/3922	0.00203677	0.0144141	0.0113346	23279/7175/79023/7514/81929/10762/8480/9688/57122/9631/348995/9972/5901/53371/9818/5903/129401/23636	18
R-HSA-445355	Smooth Muscle Contraction	18/1476	27/3922	0.00203677	0.0144141	0.0113346	7414/3693/4637/10398/59/103910/800/4629/301/7094/7168/7170/5058/7171/5062/302/140465/7169	18
R-HSA-180910	Vpr-mediated nuclear import of PICs	19/1476	29/3922	0.00208188	0.0145301	0.0114258	23279/7175/79023/81929/10762/8480/9688/57122/9631/348995/9972/3159/53371/9818/5903/129401/11168/8815/23636	19
R-HSA-5693606	DNA Double Strand Break Response	19/1476	29/3922	0.00208188	0.0145301	0.0114258	9031/4361/7158/7329/4683/10111/7341/6233/8467/9577/8365/7334/3838/3014/128312/8364/8363/121504/85236	19
R-HSA-111471	Apoptotic factor-mediated response	11/1476	14/3922	0.00217118	0.0149471	0.0117537	581/5594/331/5595/708/55075/51074/836/840/54205/56616	11
R-HSA-450604	KSRP (KHSRP) binds and destabilizes mRNA	11/1476	14/3922	0.00217118	0.0149471	0.0117537	56915/22894/8570/51010/1432/11340/5393/7534/51013/54512/118460	11
R-HSA-1474244	Extracellular matrix organization	64/1476	128/3922	0.00250441	0.0171247	0.0134661	960/3371/1308/87/2192/3693/3383/3655/1511/4318/284217/8985/54829/1277/7450/1303/6678/3694/2202/6382/4237/1509/5033/6385/8200/826/79709/23473/1284/3915/7057/102/3685/4060/10516/4236/3687/1404/8573/871/3688/4325/50848/3689/3678/23385/824/1520/1293/2199/836/1278/2200/8754/6383/3684/10491/977/5339/1282/7373/375790/3908/1991	64
R-HSA-5627117	RHO GTPases Activate ROCKs	12/1476	16/3922	0.00264463	0.0179622	0.0141246	4659/6093/4637/4627/10398/103910/4629/9475/5058/389/1072/5500	12
R-HSA-1632852	Macroautophagy	44/1476	83/3922	0.00283237	0.019109	0.0150265	7431/11345/113457/1781/5289/3320/56993/1457/128866/10226/6009/8649/3312/51652/28956/64121/10376/10452/10542/7280/57521/6233/51143/64422/9140/123/55004/10670/8878/7415/64223/401505/7334/79861/3297/389541/10383/1778/6714/7278/1460/7416/100188893/29082	44
R-HSA-373755	Semaphorin interactions	21/1476	34/3922	0.00356566	0.023897	0.0187915	6093/3320/5788/2932/4637/1808/3326/8829/4627/10398/103910/6237/4629/9475/7094/5058/3688/389/1020/1072/5062	21
R-HSA-111461	Cytochrome c-mediated apoptotic response	9/1476	11/3922	0.00361011	0.0239345	0.018821	5594/331/5595/55075/51074/836/840/54205/56616	9
R-HSA-180786	Extension of Telomeres	16/1476	24/3922	0.00362818	0.0239345	0.018821	5981/5982/6119/54433/55291/5537/1736/6117/5111/55651/5984/54386/2237/8607/55505/10856	16
R-HSA-176033	Interactions of Vpr with host cellular proteins	20/1476	32/3922	0.00364221	0.0239345	0.018821	23279/7175/79023/81929/10762/8480/9688/57122/9631/348995/9972/3159/53371/9818/5903/129401/11168/293/8815/23636	20
R-HSA-3232142	SUMOylation of ubiquitinylation proteins	18/1476	28/3922	0.00371486	0.024099	0.0189503	23279/7175/79023/81929/10762/8480/9688/7329/57122/9631/7341/348995/9972/53371/9818/5903/129401/23636	18
R-HSA-5693565	Recruitment and ATM-mediated phosphorylation of repair and signaling proteins at DNA double strand breaks	18/1476	28/3922	0.00371486	0.024099	0.0189503	9031/4361/7158/7329/4683/10111/7341/6233/8467/9577/8365/7334/3014/128312/8364/8363/121504/85236	18
R-HSA-202733	Cell surface interactions at the vascular wall	34/1476	62/3922	0.00408994	0.0263632	0.0207308	972/960/5291/2817/3655/10544/857/1277/6382/6654/965/5290/6385/3543/3512/3685/3687/3688/50848/3689/6464/3678/5196/1278/6520/6383/3684/7525/2885/5478/6714/140885/4282/4067	34
R-HSA-2995383	Initiation of Nuclear Envelope (NE) Reformation	10/1476	13/3922	0.00461293	0.0293603	0.0230876	2010/3837/4001/5515/7112/3930/4000/221496/23592/8815	10
R-HSA-3371568	Attenuation phase	10/1476	13/3922	0.00461293	0.0293603	0.0230876	2288/3320/3326/3312/3306/3337/3297/3303/3305/3281	10
R-HSA-5696398	Nucleotide Excision Repair	35/1476	65/3922	0.00534354	0.0337979	0.0265771	3980/9716/5981/5431/5982/60/9978/7528/7329/5438/6119/7341/10987/9557/6117/5111/86/8533/142/6233/1069/8450/5437/5984/5436/10980/8607/5441/7334/7874/6917/10445/6613/10920/3150	35
R-HSA-264876	Insulin processing	11/1476	15/3922	0.00537708	0.0337988	0.0265778	5873/56605/55763/55770/149371/60412/54536/148867/3799/4644/30001	11
R-HSA-168325	Viral Messenger RNA Synthesis	21/1476	35/3922	0.0057935	0.0361915	0.0284593	23279/5431/7175/79023/81929/10762/8480/9688/5438/57122/9631/348995/9972/53371/9818/5903/129401/5437/5436/5441/23636	21
R-HSA-77595	Processing of Intronless Pre-mRNAs	12/1476	17/3922	0.00592412	0.0367804	0.0289224	10914/1477/1478/22916/51692/4686/81608/10898/53981/11051/1479/23283	12
R-HSA-381042	PERK regulates gene expression	13/1476	19/3922	0.00628714	0.0387963	0.0305076	3309/56915/22894/8570/51010/11340/5393/8894/1968/1965/51013/54512/118460	13
R-HSA-6804756	Regulation of TP53 Activity through Phosphorylation	18/1476	29/3922	0.00638702	0.0391737	0.0308044	4361/5982/11198/1457/4683/6119/1432/10111/6117/6233/6877/6749/5984/1020/6881/112858/26155/1460	18
R-HSA-111465	Apoptotic cleavage of cellular proteins	17/1476	27/3922	0.00651666	0.0392357	0.0308531	7431/1829/841/6093/1832/8428/7082/4001/2934/4000/836/840/2339/5747/5339/10134/100506658	17
R-HSA-168271	Transport of Ribonucleoproteins into the Host Nucleus	17/1476	27/3922	0.00651666	0.0392357	0.0308531	23279/7175/79023/81929/10762/8480/9688/3837/57122/9631/348995/9972/53371/9818/5903/129401/23636	17
R-HSA-3301854	Nuclear Pore Complex (NPC) Disassembly	17/1476	27/3922	0.00651666	0.0392357	0.0308531	23279/7175/79023/81929/10762/8480/9688/57122/9631/348995/9972/53371/9818/140609/5903/129401/23636	17
R-HSA-1221632	Meiotic synapsis	16/1476	25/3922	0.00659097	0.0392357	0.0308531	10735/7329/4001/10274/3306/8365/4000/3015/54386/8338/3014/128312/8364/8363/121504/85236	16
R-HSA-983170	Antigen Presentation: Folding, assembly and peptide loading of class I MHC	16/1476	25/3922	0.00659097	0.0392357	0.0308531	3309/10802/821/51752/64167/567/6890/10134/6891/3107/3133/3135/3134/3105/6892/3106	16
R-HSA-9675108	Nervous system development	140/1476	316/3922	0.00669195	0.0396038	0.0311426	286/5291/6141/2817/4756/6093/6710/60/113457/1785/3320/5788/2932/6128/4637/1808/3326/3983/8829/5594/4627/9978/4318/1457/10398/284217/5716/5595/2935/6217/6142/8976/5532/8453/6158/6143/22794/6164/3312/6207/55110/10094/1432/10486/6152/22916/10096/10213/6654/6230/1385/103910/2107/5290/1211/10376/7408/6237/25873/10095/10487/10197/6155/4629/9475/1284/3915/4686/11224/7094/6194/7280/6386/10413/5962/102/36…	140

## Sheet: Both_low (Reactome)
ID	Description	GeneRatio	BgRatio	pvalue	p.adjust	qvalue	geneID	Count
R-HSA-211859	Biological oxidations	87/990	137/3922	6.54271e-22	6.11743e-19	5.98486e-19	2328/4257/8574/6916/348158/4129/4258/1312/2687/1565/2954/2937/191/6822/1577/1562/7365/6783/217/84836/23169/10327/54996/4835/1571/55902/8639/91703/55748/2944/1573/1593/219/670/7172/1559/1558/2098/1544/2052/55347/10861/9446/10249/4143/1576/22977/134147/1557/4837/92292/4144/7360/7364/57834/8824/130/26873/1582/54988/123876/8529/66002/6256/4051/1579/124/4128/6817/125/7366/1555/373156/128/127/9060/1066…	87
R-HSA-8978868	Fatty acid metabolism	78/990	118/3922	2.48361e-21	1.16109e-18	1.13593e-18	6296/5444/6916/30/224/37/32/3030/8310/1384/9524/2687/23417/1666/5446/22949/5264/91452/55856/1962/5096/33/55825/6342/51102/51179/34/2166/10965/2053/35/84693/1892/26061/5565/1573/3032/1559/1558/3033/145482/11001/1544/58488/11000/84869/4594/3992/166785/2180/1622/1376/51/3248/1557/80221/10449/1632/8309/2194/57834/134526/5095/197322/122970/788/1582/79777/641371/8529/6256/4051/1579/51703/10455/7923/841…	78
R-HSA-556833	Metabolism of lipids	156/990	353/3922	2.96259e-16	9.23341e-14	9.0333e-14	6296/5444/6916/30/56848/5566/224/37/8647/11343/38/32/10998/3030/3294/8310/79603/1384/80270/9524/2687/1565/1120/2033/8760/55697/23417/1666/6822/5446/22949/5264/91452/5007/4598/10162/28234/55856/10087/411/1962/5096/590/33/55825/1718/6342/51102/51179/34/3155/2166/3290/114883/335/51552/2531/10965/57678/39/2053/6718/35/9217/84693/1892/1571/9885/26061/5565/10400/3158/10390/10599/1573/1593/570/3032/1559…	156
R-HSA-196854	Metabolism of vitamins and cofactors	65/990	108/3922	6.44102e-15	1.50559e-12	1.47296e-12	54884/80347/51109/55034/32/56922/57017/4522/23475/54981/55163/345/84274/5096/335/7276/5826/51004/8034/4035/4337/64087/51805/25974/4907/10588/7274/2644/316/3417/326625/207/10840/4594/9446/5805/166785/133686/53354/55229/8566/4338/57107/2350/1528/4837/10229/79001/2194/686/10243/5091/5095/6470/1582/6472/154807/83875/5167/1109/801/55937/55739/1719/344	65
R-HSA-156580	Phase II - Conjugation of compounds	44/990	70/3922	2.21562e-11	4.14321e-09	4.05342e-09	4257/348158/4258/1312/2687/2954/2937/191/6822/7365/6783/84836/23169/10327/55748/2944/7172/2098/1544/55347/10861/9446/10249/4143/4837/92292/4144/7360/7364/26873/54988/123876/6817/7366/373156/9060/54600/54658/54659/2938/2939/54577/54657/6818	44
R-HSA-77289	Mitochondrial Fatty Acid Beta-Oxidation	26/990	32/3922	3.94462e-11	5.27012e-09	5.1559e-09	6296/37/3030/1666/55856/5096/33/51102/34/10965/35/84693/1892/3032/3033/58488/4594/166785/1622/80221/10449/1632/134526/5095/641371/84129	26
R-HSA-71291	Metabolism of amino acids and derivatives	120/990	283/3922	4.11228e-11	5.27012e-09	5.1559e-09	10165/5689/10157/389434/55349/1373/6301/5009/84245/4942/3028/38/56922/594/3034/5720/26227/5711/23464/6122/25828/2954/54363/191/10166/1428/10295/2184/2639/23474/11112/5683/5709/51166/51091/1610/6539/64902/3081/8942/1491/79814/8564/383/1743/4329/2805/1757/27232/2806/435/1892/4357/7263/3712/8424/2593/445/64087/51540/60678/1644/10247/29958/23743/29968/10993/5695/9380/58472/1629/144193/113675/6821/265…	120
R-HSA-196849	Metabolism of water-soluble vitamins and cofactors	41/990	64/3922	4.50919e-11	5.27012e-09	5.1559e-09	80347/55034/32/56922/4522/23475/54981/55163/5096/5826/8034/4337/64087/25974/4907/10588/316/326625/10840/4594/9446/166785/133686/53354/55229/8566/4338/2350/1528/4837/2194/686/10243/5091/5095/6470/1582/6472/5167/55739/1719	41
R-HSA-211945	Phase I - Functionalization of compounds	40/990	64/3922	2.39435e-10	2.48746e-08	2.43356e-08	2328/6916/4129/1565/1577/1562/217/54996/4835/1571/55902/8639/1573/1593/219/670/1559/1558/1544/2052/1576/134147/1557/57834/8824/130/1582/8529/66002/6256/4051/1579/124/4128/125/1555/128/127/1066/1548	40
R-HSA-9033241	Peroxisomal protein import	32/990	51/3922	1.37632e-08	1.28686e-06	1.25897e-06	30/8310/1384/54363/83752/23417/1891/5264/1610/1962/55825/6342/51179/3155/10965/2053/847/26061/570/3417/5830/11001/5195/10901/51/8309/189/122970/51268/373156/10455/26063	32
R-HSA-70895	Branched-chain amino acid catabolism	16/990	18/3922	2.22281e-08	1.88939e-06	1.84844e-06	3028/38/56922/594/10295/11112/4329/1892/3712/64087/1629/549/27034/36/26275/593	16
R-HSA-390918	Peroxisomal lipid metabolism	19/990	26/3922	3.83617e-07	2.98902e-05	2.92424e-05	30/224/8310/1384/23417/5264/91452/1962/55825/6342/51179/26061/11001/51/8309/122970/79777/10455/26063	19
R-HSA-5668914	Diseases of metabolism	50/990	107/3922	8.79653e-07	6.32673e-05	6.18962e-05	2328/8908/6916/56922/5236/2937/191/2997/2584/4669/2998/411/5096/2632/7841/23169/2582/5826/9526/2538/64087/25974/1593/229/7172/3795/3417/326625/5373/2588/4594/4143/166785/10020/51181/686/5053/5091/5095/11253/4351/26873/79087/4128/9060/2592/54658/95/54657/440138	50
R-HSA-389661	Glyoxylate metabolism and glycine degradation	19/990	27/3922	9.90006e-07	6.32673e-05	6.18962e-05	594/54363/1610/64902/1743/27232/2806/9380/1629/2653/275/8659/189/5827/2731/55526/112817/593/58510	19
R-HSA-77286	mitochondrial fatty acid beta-oxidation of saturated fatty acids	10/990	10/3922	1.01498e-06	6.32673e-05	6.18962e-05	6296/37/3030/33/51102/34/35/1892/3032/3033	10
R-HSA-3296482	Defects in vitamin and cofactor metabolism	11/990	12/3922	2.35106e-06	0.00013739	0.000134412	56922/5096/5826/64087/25974/326625/4594/166785/686/5091/5095	11
R-HSA-211897	Cytochrome P450 - arranged by substrate type	21/990	34/3922	6.6024e-06	0.000363132	0.000355262	6916/1565/1577/1562/1571/1573/1593/1559/1558/1544/1576/1557/57834/1582/8529/66002/6256/4051/1579/1555/1548	21
R-HSA-1614635	Sulfur amino acid metabolism	16/990	23/3922	9.40159e-06	0.000488361	0.000477777	84245/25828/191/23474/1491/2805/2806/4357/7263/23743/58472/6821/635/4143/55256/1468	16
R-HSA-189445	Metabolism of porphyrins	14/990	19/3922	1.23177e-05	0.000587451	0.00057472	1244/2235/1371/645/3162/28234/7389/10599/11309/210/2168/2938/54657/3145	14
R-HSA-211981	Xenobiotics	12/990	15/3922	1.31941e-05	0.000587451	0.00057472	1565/1577/1562/1571/1573/1559/1558/1544/1576/1557/1555/1548	12
R-HSA-8978934	Metabolism of cofactors	12/990	15/3922	1.31941e-05	0.000587451	0.00057472	57017/84274/51004/51805/2644/3417/207/5805/57107/10229/801/1719	12
R-HSA-9609507	Protein localization	56/990	134/3922	1.47431e-05	0.000626582	0.000613003	10165/8504/5009/30/224/617/8310/1384/150274/3162/54363/83752/56942/23417/1891/5264/91452/80273/1610/1962/55825/6342/51179/3155/5825/10965/2053/847/84269/1678/26061/570/3417/5830/11001/5195/291/498/10901/51/5824/2395/23203/4714/1528/197257/8309/189/5827/122970/51268/373156/10455/90639/26063/400916	56
R-HSA-2142753	Arachidonic acid metabolism	19/990	31/3922	2.15628e-05	0.000876573	0.000857576	5444/6916/2687/5446/22949/2166/2053/1573/1559/1558/145482/1544/3248/1557/57834/1582/8529/4051/1579	19
R-HSA-194068	Bile acid and bile salt metabolism	18/990	30/3922	5.35775e-05	0.00208729	0.00204205	8647/10998/80270/5007/28234/6342/114883/6718/9885/10599/1593/570/11001/8309/80765/1582/6256/1109	18
R-HSA-9018678	Biosynthesis of specialized proresolving mediators (SPMs)	9/990	11/3922	0.000133629	0.00481756	0.00471316	1565/22949/2053/1571/1559/1558/1544/1576/3248	9
R-HSA-5423646	Aflatoxin activation and detoxification	10/990	13/3922	0.000133964	0.00481756	0.00471316	4257/8574/4258/2687/1577/91703/1544/1576/22977/95	10
R-HSA-5579029	Metabolic disorders of biological oxidation enzymes	13/990	20/3922	0.000196085	0.00679034	0.00664318	2328/6916/2937/191/23169/1593/7172/4143/26873/4128/54658/95/54657	13
R-HSA-192105	Synthesis of bile acids and bile salts	15/990	25/3922	0.000229398	0.00766026	0.00749425	8647/10998/80270/5007/6342/114883/6718/9885/1593/570/11001/8309/1582/6256/1109	15
R-HSA-156590	Glutathione conjugation	14/990	23/3922	0.000302441	0.00975112	0.00953979	4257/4258/2687/2954/2937/10327/55748/2944/2098/9446/26873/373156/2938/2939	14
R-HSA-1614558	Degradation of cysteine and homocysteine	9/990	12/3922	0.000414583	0.0124326	0.0121632	25828/23474/1491/2806/4357/7263/58472/6821/1468	9
R-HSA-189483	Heme degradation	9/990	12/3922	0.000414583	0.0124326	0.0121632	1244/645/3162/28234/10599/11309/2168/2938/54657	9
R-HSA-71064	Lysine catabolism	8/990	10/3922	0.000438797	0.0124326	0.0121632	10157/1428/2639/51166/1743/501/85007/51268	8
R-HSA-9018677	Biosynthesis of DHA-derived SPMs	8/990	10/3922	0.000438797	0.0124326	0.0121632	1565/2053/1571/1559/1558/1544/1576/3248	8
R-HSA-8982491	Glycogen metabolism	12/990	19/3922	0.00051595	0.0141886	0.0138811	5256/8908/5837/5236/5836/2997/2998/2632/5261/178/7360/801	12
R-HSA-156588	Glucuronidation	11/990	17/3922	0.000664425	0.0177496	0.017365	7365/23169/55347/7360/7364/7366/54600/54658/54659/54577/54657	11
R-HSA-71387	Metabolism of carbohydrates	57/990	155/3922	0.000772246	0.0200569	0.0196223	10165/51071/5256/8908/5837/5566/5236/2646/9942/23511/5836/5106/2997/2584/2027/8402/4669/230/2998/411/2632/2582/10327/2805/5105/2806/8789/2538/23225/10894/229/3795/6652/4123/2588/5211/5313/10861/5631/26007/5261/5207/83440/3101/178/2203/51084/132158/51181/7360/64080/5091/1468/23729/801/9060/2592	57
R-HSA-5365859	RA biosynthesis pathway	9/990	13/3922	0.00104597	0.026432	0.0258592	51109/64577/8854/8608/10901/112724/9249/124/127	9
R-HSA-1428517	The citric acid (TCA) cycle and respiratory electron transport	53/990	144/3922	0.00114542	0.0281833	0.0275725	55471/7384/4719/51660/3029/5165/6389/79944/513/2954/2109/23530/6390/1743/27109/10131/51295/4705/1327/51204/4704/2108/7385/4716/6391/54539/137872/10873/498/522/4720/8802/4714/4723/2110/8801/126328/28976/4729/728294/3418/4707/6256/4513/4540/4538/4508/4514/6392/4722/4509/90639/539	53
R-HSA-1660661	Sphingolipid de novo biosynthesis	10/990	16/3922	0.00174228	0.0417699	0.0408647	56848/224/79603/5007/10087/2531/9217/8613/8879/94103	10

## Sheet: High_in_ge (Reactome)
ID	Description	GeneRatio	BgRatio	pvalue	p.adjust	qvalue	geneID	Count
R-HSA-9010553	Regulation of expression of SLITs and ROBOs	76/835	141/3922	4.51855e-18	4.41915e-15	3.34373e-15	6224/5704/51121/5685/26986/6160/6193/6175/5714/5706/5684/5700/5693/5687/5721/5688/5713/6923/6223/5717/5715/6206/6209/6146/6144/6125/6204/9349/5690/5682/6192/6210/6176/6229/6187/6205/23521/6135/5686/6189/6134/6129/6130/6188/6921/6156/5710/5692/6132/5701/6154/9861/6208/6227/6201/6169/5707/6124/6181/6232/6218/51065/5719/6228/6585/9045/5718/6168/6136/6147/5696/6235/7311/6222/6234/6139	76
R-HSA-1799339	SRP-dependent cotranslational protein targeting to membrane	61/835	104/3922	4.49607e-17	2.19858e-14	1.66354e-14	6224/51121/29927/6160/6193/6175/6729/6223/10952/6206/6209/6146/9789/6185/6144/6125/6204/6745/9349/60559/6192/6210/6176/6229/23478/6187/6205/23521/6135/58477/6189/6134/6129/6130/6188/6156/6132/6154/6184/6208/6227/6201/6169/6124/6731/6181/6232/6748/6218/51065/6228/9045/6168/6136/6147/6235/7311/6222/6234/1650/6139	61
R-HSA-376176	Signaling by ROBO receptors	80/835	167/3922	4.67958e-15	1.52554e-12	1.1543e-12	6224/5704/51121/5685/387/26986/998/6160/6193/6175/5714/5706/5684/5700/5693/5687/5721/5688/5713/6923/6223/5717/5715/6206/5576/6209/6146/6144/6125/6204/9349/5690/5682/6192/6210/5879/6176/6229/6187/6205/23521/6135/5686/6189/6134/6129/6130/6188/6921/6156/5710/5692/6132/5701/6154/9861/6208/6227/6201/6169/5707/6124/6181/6232/6218/51065/5719/6228/6585/9045/5718/6168/6136/6147/5696/6235/7311/6222/6234/61…	80
R-HSA-9633012	Response of EIF2AK4 (GCN2) to amino acid deficiency	52/835	89/3922	1.30033e-14	3.1793e-12	2.4056e-12	6224/51121/6160/6193/6175/6223/6206/6209/6146/6144/6125/6204/9349/440275/6192/6210/6176/6229/6187/6205/23521/6135/6189/6134/6129/6130/6188/1054/55364/6156/6132/6154/6208/6227/6201/1051/6169/6124/6181/6232/6218/51065/6228/9045/6168/6136/6147/6235/7311/6222/6234/6139	52
R-HSA-2408557	Selenocysteine synthesis	49/835	85/3922	1.60825e-13	3.14574e-11	2.38021e-11	6224/51121/6160/6193/6175/6223/6206/6209/6146/6144/6125/6204/9349/6192/6210/6176/6229/6187/6205/23521/6135/6189/6134/6129/6130/6188/6156/6132/6154/6208/6227/6201/6169/6124/6181/6232/22928/6218/51065/6228/9045/6168/6136/6147/6235/7311/6222/6234/6139	49
R-HSA-156902	Peptide chain elongation	48/835	83/3922	2.43344e-13	3.39986e-11	2.57249e-11	6224/51121/6160/6193/6175/6223/6206/6209/6146/6144/6125/6204/9349/6192/6210/6176/6229/6187/6205/23521/6135/6189/6134/6129/6130/6188/6156/6132/6154/6208/6227/6201/6169/6124/6181/6232/6218/51065/6228/9045/6168/6136/6147/6235/7311/6222/6234/6139	48
R-HSA-192823	Viral mRNA Translation	48/835	83/3922	2.43344e-13	3.39986e-11	2.57249e-11	6224/51121/6160/6193/6175/6223/6206/6209/6146/6144/6125/6204/9349/6192/6210/6176/6229/6187/6205/23521/6135/6189/6134/6129/6130/6188/6156/6132/6154/6208/6227/6201/6169/6124/6181/6232/6218/51065/6228/9045/6168/6136/6147/6235/7311/6222/6234/6139	48
R-HSA-156842	Eukaryotic Translation Elongation	49/835	87/3922	5.47949e-13	6.69868e-11	5.06853e-11	6224/51121/6160/6193/6175/1917/6223/6206/6209/6146/6144/6125/6204/9349/6192/6210/6176/6229/6187/6205/23521/6135/6189/6134/6129/6130/6188/6156/6132/6154/6208/6227/6201/6169/6124/6181/6232/6218/51065/6228/9045/6168/6136/6147/6235/7311/6222/6234/6139	49
R-HSA-975956	Nonsense Mediated Decay (NMD) independent of the Exon Junction Complex (EJC)	49/835	89/3922	1.76116e-12	1.91379e-10	1.44806e-10	6224/51121/26986/6160/6193/6175/6223/6206/6209/6146/6144/6125/6204/9349/6192/6210/6176/6229/6187/6205/23521/6135/6189/6134/6129/6130/6188/6156/6132/6154/6208/6227/6201/6169/6124/6181/6232/6218/51065/6228/9045/6168/6136/6147/6235/7311/6222/6234/6139	49
R-HSA-72764	Eukaryotic Translation Termination	48/835	87/3922	2.69852e-12	2.63915e-10	1.9969e-10	6224/51121/6160/6193/6175/6223/6206/6209/6146/6144/6125/6204/9349/6192/6210/6176/6229/6187/6205/23521/6135/6189/6134/6129/6130/6188/6156/6132/6154/6208/6227/6201/6169/6124/6181/6232/6218/51065/6228/9045/6168/6136/6147/6235/7311/6222/6234/6139	48
R-HSA-927802	Nonsense-Mediated Decay (NMD)	52/835	100/3922	7.02984e-12	5.72932e-10	4.33507e-10	6224/51121/26986/6160/6193/6175/6223/5518/6206/6209/6146/6144/6125/6204/9349/6192/6210/6176/6229/6187/6205/23521/6135/6189/6134/6129/6130/6188/6156/6132/6154/6208/55181/6227/6201/6169/6124/6181/6232/6218/51065/6228/9045/6168/6136/6147/6235/5520/7311/6222/6234/6139	52
R-HSA-975957	Nonsense Mediated Decay (NMD) enhanced by the Exon Junction Complex (EJC)	52/835	100/3922	7.02984e-12	5.72932e-10	4.33507e-10	6224/51121/26986/6160/6193/6175/6223/5518/6206/6209/6146/6144/6125/6204/9349/6192/6210/6176/6229/6187/6205/23521/6135/6189/6134/6129/6130/6188/6156/6132/6154/6208/55181/6227/6201/6169/6124/6181/6232/6218/51065/6228/9045/6168/6136/6147/6235/5520/7311/6222/6234/6139	52
R-HSA-422475	Axon guidance	114/835	310/3922	4.82998e-11	3.63363e-09	2.74937e-09	23129/163/6224/10048/11313/5704/51121/5685/1175/387/26986/1459/998/6160/1739/6193/6175/4897/3912/7430/5714/5706/5684/5700/5693/5687/5721/5688/5713/6923/6223/28964/5717/5715/6206/1809/5576/6209/6146/6144/6125/5335/6204/9349/5690/5605/7277/5682/6192/1289/3845/6210/5879/6176/10097/6229/6187/1292/6205/23521/6135/5686/388/6189/5921/6134/6129/6130/6188/6921/6156/5710/5692/6132/5701/6154/6708/9861/6208/…	114
R-HSA-9675108	Nervous system development	115/835	316/3922	8.48694e-11	5.92873e-09	4.48595e-09	1595/23129/163/6224/10048/11313/5704/51121/5685/1175/387/26986/1459/998/6160/1739/6193/6175/4897/3912/7430/5714/5706/5684/5700/5693/5687/5721/5688/5713/6923/6223/28964/5717/5715/6206/1809/5576/6209/6146/6144/6125/5335/6204/9349/5690/5605/7277/5682/6192/1289/3845/6210/5879/6176/10097/6229/6187/1292/6205/23521/6135/5686/388/6189/5921/6134/6129/6130/6188/6921/6156/5710/5692/6132/5701/6154/6708/9861/…	115
R-HSA-72689	Formation of a pool of free 40S subunits	48/835	95/3922	1.74958e-10	1.09078e-08	8.25335e-09	6224/51121/6160/6193/6175/6223/6206/6209/6146/6144/6125/6204/9349/6192/6210/6176/6229/6187/6205/23521/6135/6189/6134/6129/6130/6188/6156/6132/6154/6208/6227/6201/6169/6124/6181/6232/6218/51065/6228/9045/6168/6136/6147/6235/7311/6222/6234/6139	48
R-HSA-1428517	The citric acid (TCA) cycle and respiratory electron transport	64/835	144/3922	1.8351e-10	1.09078e-08	8.25335e-09	4706/4710/4708/1738/2271/4713/50/79133/4967/8050/4728/506/1337/374291/9167/515/4709/4702/514/2739/1340/1350/10975/4698/1349/4695/6341/3939/1329/8803/4711/10128/25874/4726/4191/4715/4718/80224/6566/7381/4724/27089/1345/4712/509/1353/3419/10632/10476/521/7386/4696/682/7388/1351/9377/1537/81889/55967/4700/51079/4697/9551/4701	64
R-HSA-2408522	Selenoamino acid metabolism	52/835	107/3922	1.89604e-10	1.09078e-08	8.25335e-09	6224/51121/6160/6193/6175/6223/6206/6209/6146/6144/6125/6204/9349/6192/6210/6176/6229/9061/6187/6205/23521/6135/6189/6134/6129/6130/6188/3176/6156/6132/6154/9255/6208/6227/6201/6169/6124/6181/6232/22928/6218/51065/6228/9045/6168/6136/6147/6235/7311/6222/6234/6139	52
R-HSA-163200	Respiratory electron transport, ATP synthesis by chemiosmotic coupling, and heat production by uncoupling proteins.	50/835	102/3922	2.91156e-10	1.50823e-08	1.1412e-08	4706/4710/4708/4713/79133/4728/506/1337/374291/9167/515/4709/4702/514/1340/1350/10975/4698/1349/4695/6341/1329/4711/10128/4726/4715/4718/80224/7381/4724/27089/1345/4712/509/1353/10632/10476/521/7386/4696/7388/1351/9377/1537/55967/4700/51079/4697/9551/4701	50
R-HSA-156827	L13a-mediated translational silencing of Ceruloplasmin expression	51/835	105/3922	2.93011e-10	1.50823e-08	1.1412e-08	6224/51121/26986/6160/6193/6175/6223/6206/6209/6146/6144/6125/6204/9349/6192/6210/6176/6229/6187/6205/23521/6135/6189/6134/6129/6130/6188/6156/1974/6132/1973/6154/6208/6227/6201/6169/6124/6181/6232/6218/51065/6228/9045/6168/6136/6147/6235/7311/6222/6234/6139	51
R-HSA-72706	GTP hydrolysis and joining of the 60S ribosomal subunit	50/835	106/3922	1.61231e-09	7.88419e-08	5.96554e-08	6224/51121/6160/6193/6175/6223/6206/6209/6146/6144/6125/6204/9349/6192/6210/6176/6229/6187/6205/23521/6135/6189/6134/6129/6130/6188/6156/1974/6132/1973/6154/6208/6227/6201/6169/6124/6181/6232/6218/51065/6228/9045/6168/6136/6147/6235/7311/6222/6234/6139	50
R-HSA-72613	Eukaryotic Translation Initiation	51/835	112/3922	5.09911e-09	2.26679e-07	1.71515e-07	6224/51121/26986/6160/6193/6175/6223/6206/6209/6146/6144/6125/6204/9349/6192/6210/6176/6229/6187/6205/23521/6135/6189/6134/6129/6130/6188/6156/1974/6132/1973/6154/6208/6227/6201/6169/6124/6181/6232/6218/51065/6228/9045/6168/6136/6147/6235/7311/6222/6234/6139	51
R-HSA-72737	Cap-dependent Translation Initiation	51/835	112/3922	5.09911e-09	2.26679e-07	1.71515e-07	6224/51121/26986/6160/6193/6175/6223/6206/6209/6146/6144/6125/6204/9349/6192/6210/6176/6229/6187/6205/23521/6135/6189/6134/6129/6130/6188/6156/1974/6132/1973/6154/6208/6227/6201/6169/6124/6181/6232/6218/51065/6228/9045/6168/6136/6147/6235/7311/6222/6234/6139	51
R-HSA-195253	Degradation of beta-catenin by the destruction complex	33/835	60/3922	8.62685e-09	3.66828e-07	2.77559e-07	5704/5685/5527/5714/5706/5684/5700/5693/5687/5721/5688/5713/8312/5516/5518/5717/5715/5528/5690/5682/5686/5529/5710/5692/1487/5701/9861/1499/5707/5719/5718/5696/7311	33
R-HSA-5663205	Infectious disease	151/835	477/3922	1.00048e-08	4.07697e-07	3.08483e-07	23028/292/163/6224/5704/51121/5685/1175/23327/1535/9150/2773/6416/483/998/6160/2023/2782/6193/25978/51510/8655/6175/3710/5714/5706/5684/5700/5693/5687/5721/51497/5688/5230/5713/6923/6223/1174/2146/5717/5573/2965/5715/10728/6206/5576/59345/6209/6146/6185/9525/6144/6125/5335/6204/2962/9349/5690/5605/7277/2770/5682/904/1603/6192/5589/27243/5119/84313/6210/3703/5879/7295/8737/6176/2959/10097/953/6229…	151
R-HSA-1266738	Developmental Biology	135/835	416/3922	1.27137e-08	4.97361e-07	3.76326e-07	1595/23129/163/6224/10048/11313/5704/823/51121/5685/1175/1495/1496/387/26986/1459/998/6160/1739/6193/6175/4897/3912/7430/5714/5706/5684/5700/5693/5687/5721/5688/5713/6923/6223/2146/28964/5717/5715/3875/6206/1809/5576/6209/6146/10000/1475/6144/6125/1017/5335/6204/9349/5690/5605/7277/5682/6192/85441/1289/3845/6210/948/5879/6176/10097/6229/6187/1292/6205/23521/6135/5686/388/6189/5921/6134/6129/6130/…	135
R-HSA-611105	Respiratory electron transport	42/835	87/3922	1.44798e-08	5.44664e-07	4.12118e-07	4706/4710/4708/4713/79133/4728/1337/374291/9167/4709/4702/1340/1350/10975/4698/1349/4695/6341/1329/4711/10128/4726/4715/4718/80224/7381/4724/27089/1345/4712/1353/7386/4696/7388/1351/9377/1537/55967/4700/51079/4697/4701	42
R-HSA-1234176	Oxygen-dependent proline hydroxylation of Hypoxia-inducible Factor Alpha	29/835	51/3922	2.57021e-08	8.97738e-07	6.7927e-07	5704/5685/7321/5714/5706/5684/5700/5693/5687/5721/5688/5713/6923/5717/7323/5715/5690/5682/5686/6921/5710/5692/5701/9861/5707/5719/5718/5696/7311	29
R-HSA-5658442	Regulation of RAS by GAPs	29/835	51/3922	2.57021e-08	8.97738e-07	6.7927e-07	5704/8452/5685/5714/5706/5684/5700/5693/5687/5721/5688/5713/5717/5715/5690/5682/3845/5686/5921/5710/5692/5701/9861/5707/5719/5718/5696/4893/7311	29
R-HSA-1234174	Cellular response to hypoxia	30/835	54/3922	3.05578e-08	9.2452e-07	6.99534e-07	5704/5685/7321/5714/5706/5684/5700/5693/5687/5721/5688/5713/6923/5717/7323/5715/5690/5682/5686/6921/5710/5692/5701/9861/5707/25994/5719/5718/5696/7311	30
R-HSA-187577	SCF(Skp2)-mediated degradation of p27/p21	27/835	46/3922	3.11955e-08	9.2452e-07	6.99534e-07	5704/5685/5714/5706/5684/5700/5693/5687/5721/5688/5713/5717/5715/1027/1017/5690/5682/5686/5710/5692/5701/9861/5707/5719/5718/5696/7311	27
R-HSA-69563	p53-Dependent G1 DNA Damage Response	27/835	46/3922	3.11955e-08	9.2452e-07	6.99534e-07	5704/5685/5714/5706/5684/5700/5693/5687/5721/5688/5713/5717/5715/1027/1017/5690/5682/5686/5710/5692/5701/9861/5707/5719/5718/5696/7311	27
R-HSA-69580	p53-Dependent G1/S DNA damage checkpoint	27/835	46/3922	3.11955e-08	9.2452e-07	6.99534e-07	5704/5685/5714/5706/5684/5700/5693/5687/5721/5688/5713/5717/5715/1027/1017/5690/5682/5686/5710/5692/5701/9861/5707/5719/5718/5696/7311	27
R-HSA-69615	G1/S DNA Damage Checkpoints	27/835	46/3922	3.11955e-08	9.2452e-07	6.99534e-07	5704/5685/5714/5706/5684/5700/5693/5687/5721/5688/5713/5717/5715/1027/1017/5690/5682/5686/5710/5692/5701/9861/5707/5719/5718/5696/7311	27
R-HSA-69017	CDK-mediated phosphorylation and removal of Cdc6	28/835	49/3922	3.88655e-08	1.11796e-06	8.45897e-07	996/5704/5685/7321/5714/5706/5684/5700/5693/5687/5721/5688/5713/5717/5715/1017/5690/5682/5686/5710/5692/5701/9861/5707/5719/5718/5696/7311	28
R-HSA-168273	Influenza Viral RNA Transcription and Replication	52/835	121/3922	4.0766e-08	1.13912e-06	8.61909e-07	6224/51121/6160/6193/6175/6223/6206/6209/6146/6144/6125/6204/2962/9349/6192/6210/6176/6229/6187/6205/23521/6135/6189/6134/6129/6130/6188/23165/6156/6396/6132/6154/6208/6227/6201/6169/6124/6181/6232/6218/51065/6228/2963/9045/6168/6136/6147/6235/7311/6222/6234/6139	52
R-HSA-69002	DNA Replication Pre-Initiation	29/835	52/3922	4.65017e-08	1.23299e-06	9.32935e-07	5704/5685/5714/4174/5706/5684/5700/5693/5687/5721/5688/5713/5717/5715/56655/6118/1017/5690/5682/5686/5710/5692/5701/9861/5707/5719/5718/5696/7311	29
R-HSA-4641257	Degradation of AXIN	26/835	44/3922	4.66468e-08	1.23299e-06	9.32935e-07	5704/5685/5714/5706/5684/5700/5693/5687/5721/5688/5713/8312/5717/5715/5690/5682/5686/5710/5692/5701/9861/5707/5719/5718/5696/7311	26
R-HSA-174084	Autodegradation of Cdh1 by Cdh1:APC/C	27/835	47/3922	5.86811e-08	1.47154e-06	1.11344e-06	996/5704/5685/7321/5714/5706/5684/5700/5693/5687/5721/5688/5713/5717/5715/5690/5682/5686/5710/5692/5701/9861/5707/5719/5718/5696/7311	27
R-HSA-180585	Vif-mediated degradation of APOBEC3G	27/835	47/3922	5.86811e-08	1.47154e-06	1.11344e-06	5704/5685/5714/5706/5684/5700/5693/5687/5721/5688/5713/6923/5717/5715/5690/5682/5686/6921/5710/5692/5701/9861/5707/5719/5718/5696/7311	27
R-HSA-69202	Cyclin E associated events during G1/S transition	28/835	50/3922	7.06968e-08	1.68638e-06	1.27599e-06	5704/5685/5714/5706/5684/5700/5693/5687/5721/5688/5713/5717/5715/1027/10000/1017/5690/5682/5686/5710/5692/5701/9861/5707/5719/5718/5696/7311	28
R-HSA-69656	Cyclin A:Cdk2-associated events at S phase entry	28/835	50/3922	7.06968e-08	1.68638e-06	1.27599e-06	5704/5685/5714/5706/5684/5700/5693/5687/5721/5688/5713/5717/5715/1027/10000/1017/5690/5682/5686/5710/5692/5701/9861/5707/5719/5718/5696/7311	28
R-HSA-3858494	Beta-catenin independent WNT signaling	41/835	88/3922	7.71794e-08	1.79718e-06	1.35983e-06	163/5704/5685/1175/387/2782/3710/5714/5706/5684/5700/5693/5687/5721/5688/5713/5717/5715/59345/5690/5682/3845/6885/5879/5686/5710/5692/5701/9861/1499/2783/55970/5707/2787/1212/23236/5719/54331/5718/5696/7311	41
R-HSA-174154	APC/C:Cdc20 mediated degradation of Securin	27/835	48/3922	1.0737e-07	2.37355e-06	1.79594e-06	996/5704/5685/7321/5714/5706/5684/5700/5693/5687/5721/5688/5713/5717/5715/5690/5682/5686/5710/5692/5701/9861/5707/5719/5718/5696/7311	27
R-HSA-174178	APC/C:Cdh1 mediated degradation of Cdc20 and other APC/C:Cdh1 targeted proteins in late mitosis/early G1	27/835	48/3922	1.0737e-07	2.37355e-06	1.79594e-06	996/5704/5685/7321/5714/5706/5684/5700/5693/5687/5721/5688/5713/5717/5715/5690/5682/5686/5710/5692/5701/9861/5707/5719/5718/5696/7311	27
R-HSA-2467813	Separation of Sister Chromatids	48/835	111/3922	1.09212e-07	2.37355e-06	1.79594e-06	996/5048/5704/5685/3796/7321/5527/9183/8655/5714/5706/5684/5700/5693/5687/5721/5688/5713/5516/5518/9126/5717/5715/5528/1063/5690/7277/5682/5686/5529/6396/5710/5692/57551/11243/5701/9861/5885/84790/5707/84617/6232/9735/5719/5718/5696/7311/10381	48
R-HSA-69206	G1/S Transition	33/835	65/3922	1.1593e-07	2.46477e-06	1.86496e-06	5704/5685/5714/4174/5706/5684/5700/5693/5687/5721/5688/5713/5516/5518/5717/5715/1027/56655/10000/6118/1017/5690/5682/5686/5710/5692/5701/9861/5707/5719/5718/5696/7311	33
R-HSA-68827	CDT1 association with the CDC6:ORC:origin complex	25/835	43/3922	1.33072e-07	2.60288e-06	1.96946e-06	5704/5685/5714/5706/5684/5700/5693/5687/5721/5688/5713/5717/5715/5690/5682/5686/5710/5692/5701/9861/5707/5719/5718/5696/7311	25
R-HSA-69601	Ubiquitin Mediated Degradation of Phosphorylated Cdc25A	25/835	43/3922	1.33072e-07	2.60288e-06	1.96946e-06	5704/5685/5714/5706/5684/5700/5693/5687/5721/5688/5713/5717/5715/5690/5682/5686/5710/5692/5701/9861/5707/5719/5718/5696/7311	25
R-HSA-69610	p53-Independent DNA Damage Response	25/835	43/3922	1.33072e-07	2.60288e-06	1.96946e-06	5704/5685/5714/5706/5684/5700/5693/5687/5721/5688/5713/5717/5715/5690/5682/5686/5710/5692/5701/9861/5707/5719/5718/5696/7311	25
R-HSA-69613	p53-Independent G1/S DNA damage checkpoint	25/835	43/3922	1.33072e-07	2.60288e-06	1.96946e-06	5704/5685/5714/5706/5684/5700/5693/5687/5721/5688/5713/5717/5715/5690/5682/5686/5710/5692/5701/9861/5707/5719/5718/5696/7311	25
R-HSA-169911	Regulation of Apoptosis	26/835	46/3922	1.62882e-07	3.06343e-06	2.31794e-06	5704/5685/5714/5706/5684/5700/5693/5687/5721/5688/5713/5717/5715/5690/5682/5686/5710/5692/5701/9861/5707/5719/5718/4976/5696/7311	26
R-HSA-4641258	Degradation of DVL	26/835	46/3922	1.62882e-07	3.06343e-06	2.31794e-06	5704/8452/5685/5714/5706/5684/5700/5693/5687/5721/5688/5713/5717/5715/5690/5682/5686/5710/5692/5701/9861/5707/5719/5718/5696/7311	26
R-HSA-174184	Cdc20:Phospho-APC/C mediated degradation of Cyclin A	27/835	49/3922	1.91443e-07	3.2866e-06	2.4868e-06	996/5704/5685/7321/5714/5706/5684/5700/5693/5687/5721/5688/5713/5717/5715/5690/5682/5686/5710/5692/5701/9861/5707/5719/5718/5696/7311	27
R-HSA-176409	APC/C:Cdc20 mediated degradation of mitotic proteins	27/835	49/3922	1.91443e-07	3.2866e-06	2.4868e-06	996/5704/5685/7321/5714/5706/5684/5700/5693/5687/5721/5688/5713/5717/5715/5690/5682/5686/5710/5692/5701/9861/5707/5719/5718/5696/7311	27
R-HSA-176814	Activation of APC/C and APC/C:Cdc20 mediated degradation of mitotic proteins	27/835	49/3922	1.91443e-07	3.2866e-06	2.4868e-06	996/5704/5685/7321/5714/5706/5684/5700/5693/5687/5721/5688/5713/5717/5715/5690/5682/5686/5710/5692/5701/9861/5707/5719/5718/5696/7311	27
R-HSA-179419	APC:Cdc20 mediated degradation of cell cycle proteins prior to satisfation of the cell cycle checkpoint	27/835	49/3922	1.91443e-07	3.2866e-06	2.4868e-06	996/5704/5685/7321/5714/5706/5684/5700/5693/5687/5721/5688/5713/5717/5715/5690/5682/5686/5710/5692/5701/9861/5707/5719/5718/5696/7311	27
R-HSA-8951664	Neddylation	45/835	103/3922	1.91551e-07	3.2866e-06	2.4868e-06	5704/8452/5685/54165/7321/5714/5706/5684/5700/5693/5687/5721/5688/5713/6923/5717/7323/29099/5715/55832/51122/7347/5690/5682/84259/51138/8451/54939/5686/23412/149951/6921/5710/5692/5701/9861/9318/1642/28991/5707/5719/170622/5718/5696/7311	45
R-HSA-1236978	Cross-presentation of soluble exogenous antigens (endosomes)	24/835	41/3922	1.9978e-07	3.3116e-06	2.50571e-06	5704/5685/5714/5706/5684/5700/5693/5687/5721/5688/5713/5717/5715/5690/5682/5686/5710/5692/5701/9861/5707/5719/5718/5696	24
R-HSA-350562	Regulation of ornithine decarboxylase (ODC)	24/835	41/3922	1.9978e-07	3.3116e-06	2.50571e-06	5704/5685/5714/5706/5684/5700/5693/5687/5721/5688/5713/5717/5715/5690/5682/5686/5710/5692/5701/9861/5707/5719/5718/5696	24
R-HSA-174143	APC/C-mediated degradation of cell cycle proteins	28/835	52/3922	2.17606e-07	3.43256e-06	2.59723e-06	996/5704/5685/7321/5714/5706/5684/5700/5693/5687/5721/5688/5713/5717/5715/1017/5690/5682/5686/5710/5692/5701/9861/5707/5719/5718/5696/7311	28
R-HSA-176408	Regulation of APC/C activators between G1/S and early anaphase	28/835	52/3922	2.17606e-07	3.43256e-06	2.59723e-06	996/5704/5685/7321/5714/5706/5684/5700/5693/5687/5721/5688/5713/5717/5715/1017/5690/5682/5686/5710/5692/5701/9861/5707/5719/5718/5696/7311	28
R-HSA-453276	Regulation of mitotic cell cycle	28/835	52/3922	2.17606e-07	3.43256e-06	2.59723e-06	996/5704/5685/7321/5714/5706/5684/5700/5693/5687/5721/5688/5713/5717/5715/1017/5690/5682/5686/5710/5692/5701/9861/5707/5719/5718/5696/7311	28
R-HSA-2262752	Cellular responses to stress	115/835	356/3922	2.44531e-07	3.5494e-06	2.68564e-06	996/6224/5704/51121/5685/1535/6416/10294/6160/7321/6193/3301/8655/6175/5714/5706/5684/5700/5693/5687/5721/5688/5713/6923/10671/6223/2146/5717/7323/5715/10728/1027/25842/6648/6206/523/6209/6146/4688/5052/6118/6144/6125/1017/6204/9349/5690/25824/7277/9296/440275/5682/6192/55860/51164/6210/7295/6176/6229/55466/6187/6205/23521/6135/5686/6189/6134/6129/6130/6188/1054/55364/6921/23165/6156/6396/5710/56…	115
R-HSA-180534	Vpu mediated degradation of CD4	25/835	44/3922	2.46788e-07	3.5494e-06	2.68564e-06	5704/5685/5714/5706/5684/5700/5693/5687/5721/5688/5713/5717/5715/5690/5682/5686/5710/5692/5701/9861/5707/5719/5718/5696/7311	25
R-HSA-211733	Regulation of activated PAK-2p34 by proteasome mediated degradation	25/835	44/3922	2.46788e-07	3.5494e-06	2.68564e-06	5704/5685/5714/5706/5684/5700/5693/5687/5721/5688/5713/5717/5715/5690/5682/5686/5710/5692/5701/9861/5707/5719/5718/5696/7311	25
R-HSA-349425	Autodegradation of the E3 ubiquitin ligase COP1	25/835	44/3922	2.46788e-07	3.5494e-06	2.68564e-06	5704/5685/5714/5706/5684/5700/5693/5687/5721/5688/5713/5717/5715/5690/5682/5686/5710/5692/5701/9861/5707/5719/5718/5696/7311	25
R-HSA-69541	Stabilization of p53	25/835	44/3922	2.46788e-07	3.5494e-06	2.68564e-06	5704/5685/5714/5706/5684/5700/5693/5687/5721/5688/5713/5717/5715/5690/5682/5686/5710/5692/5701/9861/5707/5719/5718/5696/7311	25
R-HSA-75815	Ubiquitin-dependent degradation of Cyclin D	25/835	44/3922	2.46788e-07	3.5494e-06	2.68564e-06	5704/5685/5714/5706/5684/5700/5693/5687/5721/5688/5713/5717/5715/5690/5682/5686/5710/5692/5701/9861/5707/5719/5718/5696/7311	25
R-HSA-68867	Assembly of the pre-replicative complex	26/835	47/3922	2.91893e-07	4.13726e-06	3.13044e-06	5704/5685/5714/4174/5706/5684/5700/5693/5687/5721/5688/5713/5717/5715/5690/5682/5686/5710/5692/5701/9861/5707/5719/5718/5696/7311	26
R-HSA-69052	Switching of origins to a post-replicative state	29/835	56/3922	3.9928e-07	5.49994e-06	4.16151e-06	996/5704/5685/7321/5714/4174/5706/5684/5700/5693/5687/5721/5688/5713/5717/5715/1017/5690/5682/5686/5710/5692/5701/9861/5707/5719/5718/5696/7311	29
R-HSA-8852276	The role of GTSE1 in G2/M progression after G2 checkpoint	29/835	56/3922	3.9928e-07	5.49994e-06	4.16151e-06	5704/5685/5714/5706/5684/5700/5693/5687/5721/5688/5713/5717/5715/5690/7277/5682/5686/5710/5692/5701/9861/84790/5707/84617/5719/5718/5696/7311/10381	29
R-HSA-174113	SCF-beta-TrCP mediated degradation of Emi1	25/835	45/3922	4.44711e-07	6.04066e-06	4.57064e-06	5704/5685/5714/5706/5684/5700/5693/5687/5721/5688/5713/5717/5715/5690/5682/5686/5710/5692/5701/9861/5707/5719/5718/5696/7311	25
R-HSA-453279	Mitotic G1 phase and G1/S transition	34/835	71/3922	4.53738e-07	6.07885e-06	4.59954e-06	5704/5685/5714/4174/5706/5684/5700/5693/5687/5721/5688/5713/5516/5518/5717/5715/1027/56655/10000/6118/1017/5690/5682/5686/5710/5692/5701/9861/5707/5719/5718/5696/5520/7311	34
R-HSA-9604323	Negative regulation of NOTCH4 signaling	26/835	48/3922	5.09965e-07	6.73981e-06	5.09965e-06	5704/10460/5685/5714/5706/5684/5700/5693/5687/5721/5688/5713/5717/5715/5690/5682/5686/5710/5692/5701/9861/5707/5719/5718/5696/7311	26
R-HSA-68949	Orc1 removal from chromatin	27/835	51/3922	5.66868e-07	7.39196e-06	5.5931e-06	5704/5685/5714/4174/5706/5684/5700/5693/5687/5721/5688/5713/5717/5715/1017/5690/5682/5686/5710/5692/5701/9861/5707/5719/5718/5696/7311	27
R-HSA-4608870	Asymmetric localization of PCP proteins	25/835	46/3922	7.80222e-07	9.78278e-06	7.4021e-06	5704/5685/5714/5706/5684/5700/5693/5687/5721/5688/5713/5717/5715/5690/5682/5686/5710/5692/5701/9861/5707/5719/5718/5696/7311	25
R-HSA-8854050	FBXL7 down-regulates AURKA during mitotic entry and in early mitosis	25/835	46/3922	7.80222e-07	9.78278e-06	7.4021e-06	5704/5685/5714/5706/5684/5700/5693/5687/5721/5688/5713/5717/5715/5690/5682/5686/5710/5692/5701/9861/5707/5719/5718/5696/7311	25
R-HSA-8941858	Regulation of RUNX3 expression and activity	25/835	46/3922	7.80222e-07	9.78278e-06	7.4021e-06	5704/5685/5714/5706/5684/5700/5693/5687/5721/5688/5713/5717/5715/5690/5682/5686/5710/5692/5701/9861/5707/5719/5718/5696/7311	25
R-HSA-450408	AUF1 (hnRNP D0) binds and destabilizes mRNA	26/835	49/3922	8.70034e-07	1.05049e-05	7.94846e-06	5704/5685/26986/5714/5706/5684/5700/5693/5687/5721/5688/5713/5717/5715/5690/5682/5686/5710/5692/5701/9861/5707/5719/5718/5696/7311	26
R-HSA-5668541	TNFR2 non-canonical NF-kB pathway	26/835	49/3922	8.70034e-07	1.05049e-05	7.94846e-06	5704/5685/5714/5706/5684/5700/5693/5687/5721/5688/5713/5717/5715/5690/5682/5686/5710/5692/5701/9861/5707/5719/5718/5696/1147/7311	26
R-HSA-5676590	NIK-->noncanonical NF-kB signaling	26/835	49/3922	8.70034e-07	1.05049e-05	7.94846e-06	5704/5685/5714/5706/5684/5700/5693/5687/5721/5688/5713/5717/5715/5690/5682/5686/5710/5692/5701/9861/5707/5719/5718/5696/1147/7311	26
R-HSA-8953897	Cellular responses to external stimuli	115/835	365/3922	1.05635e-06	1.25989e-05	9.5329e-06	996/6224/5704/51121/5685/1535/6416/10294/6160/7321/6193/3301/8655/6175/5714/5706/5684/5700/5693/5687/5721/5688/5713/6923/10671/6223/2146/5717/7323/5715/10728/1027/25842/6648/6206/523/6209/6146/4688/5052/6118/6144/6125/1017/6204/9349/5690/25824/7277/9296/440275/5682/6192/55860/51164/6210/7295/6176/6229/55466/6187/6205/23521/6135/5686/6189/6134/6129/6130/6188/1054/55364/6921/23165/6156/6396/5710/56…	115
R-HSA-351202	Metabolism of polyamines	24/835	44/3922	1.1932e-06	1.40597e-05	1.06382e-05	5704/5685/5714/5706/5684/5700/5693/5687/5721/5688/5713/5717/5715/5690/5682/5686/5710/5692/5701/9861/5707/5719/5718/5696	24
R-HSA-5358346	Hedgehog ligand biogenesis	26/835	50/3922	1.45162e-06	1.67021e-05	1.26376e-05	5704/5685/5714/5706/5684/5700/5693/5687/5721/5688/5713/5717/5715/5690/5682/5686/5710/5692/5701/9861/5707/5034/5719/5718/5696/7311	26
R-HSA-5607761	Dectin-1 mediated noncanonical NF-kB signaling	26/835	50/3922	1.45162e-06	1.67021e-05	1.26376e-05	5704/5685/5714/5706/5684/5700/5693/5687/5721/5688/5713/5717/5715/5690/5682/5686/5710/5692/5701/9861/5707/5719/5718/5696/1147/7311	26
R-HSA-8948751	Regulation of PTEN stability and activity	27/835	53/3922	1.54097e-06	1.7396e-05	1.31626e-05	5704/5685/1459/5714/5706/5684/5700/5693/5687/5721/5688/5713/5717/5715/10000/5690/5682/5686/5710/5692/5701/9861/5707/5719/5718/5696/7311	27
R-HSA-195721	Signaling by WNT	56/835	147/3922	1.58595e-06	1.7396e-05	1.31626e-05	163/5704/8452/5685/1175/387/1459/5527/2782/3710/5714/5706/5684/5700/5693/57680/5687/5721/5688/5713/8312/5516/5518/5717/5715/51699/8724/5528/59345/79971/50999/5690/5682/3845/6885/5879/5686/5529/5710/5692/1487/5701/9861/1499/2783/55970/5707/2787/1212/23236/5719/54331/5718/5696/1454/7311	56
R-HSA-1236974	ER-Phagosome pathway	32/835	68/3922	1.61865e-06	1.7396e-05	1.31626e-05	5704/5685/9341/29927/5714/5706/5684/5700/5693/5687/5721/5688/5713/10952/5717/5715/5690/5682/948/5686/5710/5692/5701/9861/2923/5707/811/5719/5718/5696/1147/7311	32
R-HSA-5610787	Hedgehog 'off' state	32/835	68/3922	1.61865e-06	1.7396e-05	1.31626e-05	5704/5685/5714/5706/5684/5700/5693/5687/5721/5688/5713/5717/5573/5715/5576/5690/7277/5682/5686/5710/5692/5701/9861/84790/5707/84617/5719/5575/5718/5696/7311/10381	32
R-HSA-69239	Synthesis of DNA	32/835	68/3922	1.61865e-06	1.7396e-05	1.31626e-05	996/5704/5685/7321/5714/4174/5706/5684/5700/5693/5687/5721/5688/5713/5717/5715/56655/6118/1017/5690/5682/5983/5686/5710/5692/5701/9861/5707/5719/5718/5696/7311	32
R-HSA-69306	DNA Replication	32/835	68/3922	1.61865e-06	1.7396e-05	1.31626e-05	996/5704/5685/7321/5714/4174/5706/5684/5700/5693/5687/5721/5688/5713/5717/5715/56655/6118/1017/5690/5682/5983/5686/5710/5692/5701/9861/5707/5719/5718/5696/7311	32
R-HSA-4086400	PCP/CE pathway	30/835	62/3922	1.65265e-06	1.75684e-05	1.3293e-05	163/5704/5685/1175/387/5714/5706/5684/5700/5693/5687/5721/5688/5713/5717/5715/5690/5682/5879/5686/5710/5692/5701/9861/5707/1212/5719/5718/5696/7311	30
R-HSA-69620	Cell Cycle Checkpoints	51/835	131/3922	2.22314e-06	2.33788e-05	1.76895e-05	996/5048/5704/5685/3796/7321/5527/9183/8655/5714/4174/5706/5684/5700/5693/5687/5721/5688/5713/5516/29086/5518/5717/5715/1027/5528/1063/6118/1017/5690/5682/5983/5686/5529/6396/5710/5692/57551/11243/5701/9861/7336/5707/2810/6232/9735/79184/5719/5718/5696/7311	51
R-HSA-168255	Influenza Infection	53/835	138/3922	2.28236e-06	2.37463e-05	1.79675e-05	6224/51121/6160/6193/6175/6223/6206/6209/6146/6144/6125/6204/2962/9349/6192/6210/6176/6229/6187/6205/23521/6135/6189/6134/6129/6130/6188/23165/6156/6396/6132/6154/6208/6227/6201/6169/6124/6181/6232/811/6218/51065/6228/2963/9045/6168/6136/6147/6235/7311/6222/6234/6139	53
R-HSA-1169091	Activation of NF-kappaB in B cells	27/835	54/3922	2.46796e-06	2.51424e-05	1.90239e-05	5704/5685/5714/5706/5684/5700/5693/5687/5721/5688/5713/5717/5715/5690/5682/6885/5686/5710/5692/5701/9861/5707/5719/5718/5696/1147/7311	27
R-HSA-8878159	Transcriptional regulation by RUNX3	27/835	54/3922	2.46796e-06	2.51424e-05	1.90239e-05	5704/5685/5714/5706/5684/5700/5693/5687/5721/5688/5713/5717/5715/5690/5682/3845/5686/5710/5692/5701/9861/1499/5707/5719/5718/5696/7311	27
R-HSA-69242	S Phase	36/835	82/3922	2.86015e-06	2.88374e-05	2.18197e-05	996/5704/5685/7321/5714/4174/5706/5684/5700/5693/5687/5721/5688/5713/9126/5717/5715/1027/56655/10000/6118/1017/5690/5682/5983/5686/5710/5692/5701/9861/5885/5707/5719/5718/5696/7311	36
R-HSA-453274	Mitotic G2-G2/M phases	42/835	102/3922	3.32541e-06	3.28062e-05	2.48227e-05	5048/5704/5685/8655/5714/5706/5684/5700/5693/5687/5721/5688/5713/5516/5518/5717/5715/1063/1017/5690/7277/5682/22994/5686/5710/5692/5701/9861/4218/84790/653784/5707/10540/84617/5719/5718/5696/1454/79441/5520/7311/10381	42
R-HSA-69275	G2/M Transition	42/835	102/3922	3.32541e-06	3.28062e-05	2.48227e-05	5048/5704/5685/8655/5714/5706/5684/5700/5693/5687/5721/5688/5713/5516/5518/5717/5715/1063/1017/5690/7277/5682/22994/5686/5710/5692/5701/9861/4218/84790/653784/5707/10540/84617/5719/5718/5696/1454/79441/5520/7311/10381	42
R-HSA-6791226	Major pathway of rRNA processing in the nucleolus and cytosol	54/835	143/3922	3.35442e-06	3.28062e-05	2.48227e-05	6224/51121/6160/6193/6175/6223/6206/6209/84128/6146/27340/6144/6125/6204/9349/6192/6210/6176/6229/6187/6205/23521/6135/6189/6134/6129/6130/6188/57647/6156/6132/6154/23160/6208/65083/6227/6201/6169/6124/6181/6232/6218/51065/6228/9045/6168/6136/6147/6235/1454/7311/6222/6234/6139	54
R-HSA-5362768	Hh mutants that don't undergo autocatalytic processing are degraded by ERAD	25/835	49/3922	3.65086e-06	3.50053e-05	2.64866e-05	5704/5685/5714/5706/5684/5700/5693/5687/5721/5688/5713/5717/5715/5690/5682/5686/5710/5692/5701/9861/5707/5719/5718/5696/7311	25
R-HSA-5387390	Hh mutants abrogate ligand secretion	25/835	49/3922	3.65086e-06	3.50053e-05	2.64866e-05	5704/5685/5714/5706/5684/5700/5693/5687/5721/5688/5713/5717/5715/5690/5682/5686/5710/5692/5701/9861/5707/5719/5718/5696/7311	25
R-HSA-2871837	FCERI mediated NF-kB activation	29/835	61/3922	3.87742e-06	3.68167e-05	2.78572e-05	5704/5685/7321/5714/997/5706/5684/5700/5693/5687/5721/5688/5713/5717/5715/5690/5682/6885/5686/5710/5692/5701/9861/5707/5719/5718/5696/1147/7311	29
R-HSA-6814122	Cooperation of PDCL (PhLP1) and TRiC/CCT in G-protein beta folding	16/835	25/3922	4.51818e-06	4.24882e-05	3.21486e-05	2773/1459/2782/59345/10575/6950/2770/10574/908/10694/7203/10576/2783/55970/2787/54331	16
R-HSA-1236975	Antigen processing-Cross presentation	34/835	77/3922	4.62936e-06	4.31192e-05	3.26259e-05	5704/5685/9341/1535/29927/5714/5706/5684/5700/5693/5687/5721/5688/5713/10952/5717/5715/4688/5690/5682/948/5686/5710/5692/5701/9861/2923/5707/811/5719/5718/5696/1147/7311	34
R-HSA-202424	Downstream TCR signaling	31/835	68/3922	5.43904e-06	5.01829e-05	3.79707e-05	5704/5685/7321/5714/997/5706/5684/5700/5693/5687/5721/5688/5713/8767/5717/5715/5690/5682/6885/5686/5710/5692/5701/9861/5707/5719/3123/5718/5696/1147/7311	31
R-HSA-1168372	Downstream signaling events of B Cell Receptor (BCR)	29/835	62/3922	5.83252e-06	5.33103e-05	4.03371e-05	5704/5685/5714/5706/5684/5700/5693/5687/5721/5688/5713/5717/5715/5690/5682/3845/6885/5686/5710/5692/5701/9861/5707/5719/5718/5696/4893/1147/7311	29
R-HSA-5678895	Defective CFTR causes cystic fibrosis	26/835	53/3922	5.97426e-06	5.41003e-05	4.09347e-05	5704/5685/5714/5706/5684/5700/5693/5687/5721/5688/5713/5717/5715/5690/5682/79139/5686/5710/5692/5701/9861/5707/5719/5718/5696/7311	26
R-HSA-5684996	MAPK1/MAPK3 signaling	48/835	126/3922	9.00149e-06	7.98854e-05	6.0445e-05	10048/5704/8452/5685/1739/5527/5714/5706/5684/5700/5693/5687/5721/5688/5713/5516/5518/5717/5715/5528/5906/10434/5690/5605/5908/5682/3845/5686/5921/5529/5710/5692/5701/6708/9861/5245/9986/5707/5781/71/5719/5718/5154/6709/5696/4893/402/7311	48
R-HSA-5610780	Degradation of GLI1 by the proteasome	25/835	51/3922	9.19467e-06	7.98854e-05	6.0445e-05	5704/5685/5714/5706/5684/5700/5693/5687/5721/5688/5713/5717/5715/5690/5682/5686/5710/5692/5701/9861/5707/5719/5718/5696/7311	25
R-HSA-5610783	Degradation of GLI2 by the proteasome	25/835	51/3922	9.19467e-06	7.98854e-05	6.0445e-05	5704/5685/5714/5706/5684/5700/5693/5687/5721/5688/5713/5717/5715/5690/5682/5686/5710/5692/5701/9861/5707/5719/5718/5696/7311	25
R-HSA-5610785	GLI3 is processed to GLI3R by the proteasome	25/835	51/3922	9.19467e-06	7.98854e-05	6.0445e-05	5704/5685/5714/5706/5684/5700/5693/5687/5721/5688/5713/5717/5715/5690/5682/5686/5710/5692/5701/9861/5707/5719/5718/5696/7311	25
R-HSA-5632684	Hedgehog 'on' state	26/835	54/3922	9.23011e-06	7.98854e-05	6.0445e-05	5704/8452/5685/5714/5706/5684/5700/5693/5687/5721/5688/5713/5717/5715/5690/5682/5686/5710/5692/5701/9861/5707/5719/5718/5696/7311	26
R-HSA-2555396	Mitotic Metaphase and Anaphase	53/835	144/3922	9.97732e-06	8.48506e-05	6.42019e-05	996/5048/5704/5685/3796/7321/5527/25978/9183/8655/5714/5706/5684/5700/5693/5687/5721/5688/5713/5516/5518/9126/5717/5715/5528/1063/5690/7277/5682/27243/5686/5529/23165/6396/5710/5692/57551/11243/5701/9861/5885/84790/5707/84617/79643/6232/9735/5719/5718/5696/5520/7311/10381	53
R-HSA-68882	Mitotic Anaphase	53/835	144/3922	9.97732e-06	8.48506e-05	6.42019e-05	996/5048/5704/5685/3796/7321/5527/25978/9183/8655/5714/5706/5684/5700/5693/5687/5721/5688/5713/5516/5518/9126/5717/5715/5528/1063/5690/7277/5682/27243/5686/5529/23165/6396/5710/5692/57551/11243/5701/9861/5885/84790/5707/84617/79643/6232/9735/5719/5718/5696/5520/7311/10381	53
R-HSA-5687128	MAPK6/MAPK4 signaling	27/835	58/3922	1.36935e-05	0.00011545	8.7355e-05	5704/5685/998/5714/5706/5684/5700/5693/5687/5721/5688/5713/5717/5715/5690/5682/5879/5686/5710/5692/5701/9861/5707/5719/5718/5696/7311	27
R-HSA-9013694	Signaling by NOTCH4	26/835	55/3922	1.40247e-05	0.000117232	8.87034e-05	5704/10460/5685/5714/5706/5684/5700/5693/5687/5721/5688/5713/5717/5715/5690/5682/5686/5710/5692/5701/9861/5707/5719/5718/5696/7311	26
R-HSA-5688426	Deubiquitination	48/835	128/3922	1.48071e-05	0.000122723	9.28578e-05	5704/27430/5685/387/7321/7419/5714/5706/5684/5700/5693/5687/5721/5688/5713/8312/8767/29086/5717/5715/8078/8724/7347/5887/10617/23326/8239/5690/55288/5682/6885/8737/57559/5686/9868/5710/5692/5701/9861/221656/23172/9986/5707/79184/5719/5718/5696/7311	48
R-HSA-5607764	CLEC7A (Dectin-1) signaling	32/835	74/3922	1.50239e-05	0.000123474	9.34262e-05	5704/5685/7321/3710/5714/997/5706/5684/5700/5693/5687/5721/5688/5713/5717/5715/5690/5682/6885/5686/5710/5692/5701/9861/5580/10768/5707/5719/5718/5696/1147/7311	32
R-HSA-112314	Neurotransmitter receptors and postsynaptic signal transmission	31/835	71/3922	1.61404e-05	0.000130457	9.87099e-05	163/1175/2773/1739/2782/83988/28964/5573/8825/5564/5576/59345/2891/7277/2770/5562/3845/5879/55327/3773/84790/2783/55970/2787/84617/5571/23236/54331/5575/4893/10381	31
R-HSA-9020702	Interleukin-1 signaling	31/835	71/3922	1.61404e-05	0.000130457	9.87099e-05	5704/5685/6416/5714/5706/5684/5700/5693/5687/5721/5688/5713/8767/5717/5715/5690/5682/6885/5686/5710/5692/5701/9861/5707/5719/3146/5718/51135/5696/1147/7311	31
R-HSA-5673001	RAF/MAP kinase cascade	47/835	125/3922	1.67661e-05	0.000134404	0.000101696	10048/5704/8452/5685/1739/5527/5714/5706/5684/5700/5693/5687/5721/5688/5713/5516/5518/5717/5715/5528/5906/10434/5690/5605/5908/5682/3845/5686/5921/5529/5710/5692/5701/6708/9861/5245/9986/5707/71/5719/5718/5154/6709/5696/4893/402/7311	47
R-HSA-5358351	Signaling by Hedgehog	34/835	81/3922	1.77089e-05	0.000140807	0.000106541	5704/8452/5685/5714/5706/5684/5700/5693/5687/5721/5688/5713/5717/5573/5715/5576/5690/7277/5682/5686/5710/5692/5701/9861/84790/5707/84617/5034/5719/5575/5718/5696/7311/10381	34
R-HSA-8939902	Regulation of RUNX2 expression and activity	25/835	53/3922	2.1526e-05	0.000168555	0.000127537	5704/5685/5714/5706/5684/5700/5693/5687/5721/5688/5713/5717/5715/5690/5682/5686/5710/5692/5701/9861/5707/5719/5718/5696/7311	25
R-HSA-8868773	rRNA processing in the nucleus and cytosol	54/835	151/3922	2.15434e-05	0.000168555	0.000127537	6224/51121/6160/6193/6175/6223/6206/6209/84128/6146/27340/6144/6125/6204/9349/6192/6210/6176/6229/6187/6205/23521/6135/6189/6134/6129/6130/6188/57647/6156/6132/6154/23160/6208/65083/6227/6201/6169/6124/6181/6232/6218/51065/6228/9045/6168/6136/6147/6235/1454/7311/6222/6234/6139	54
R-HSA-2454202	Fc epsilon receptor (FCERI) signaling	36/835	89/3922	2.68387e-05	0.00020832	0.000157624	5704/5685/6416/7321/3710/5714/997/5706/5684/5700/5693/5687/5721/5688/5713/5717/5715/5335/5690/5682/3845/6885/5879/5686/5710/5692/5701/9861/10768/5707/5719/5718/5696/4893/1147/7311	36
R-HSA-5689603	UCH proteinases	27/835	60/3922	2.946e-05	0.000226865	0.000171657	5704/5685/5714/5706/5684/5700/5693/5687/5721/5688/5713/5717/5715/7347/5690/5682/5686/5710/5692/5701/9861/221656/5707/5719/5718/5696/7311	27
R-HSA-72649	Translation initiation complex formation	26/835	57/3922	3.09052e-05	0.000234304	0.000177285	6224/26986/6193/6223/6206/6209/6204/6192/6210/6229/6187/6205/6189/6188/1974/1973/6208/6227/6201/6232/6218/51065/6228/6235/6222/6234	26
R-HSA-72662	Activation of the mRNA upon binding of the cap-binding complex and eIFs, and subsequent binding to 43S	26/835	57/3922	3.09052e-05	0.000234304	0.000177285	6224/26986/6193/6223/6206/6209/6204/6192/6210/6229/6187/6205/6189/6188/1974/1973/6208/6227/6201/6232/6218/51065/6228/6235/6222/6234	26
R-HSA-69481	G2/M Checkpoints	33/835	80/3922	3.61658e-05	0.000272078	0.000205867	5704/5685/5714/4174/5706/5684/5700/5693/5687/5721/5688/5713/29086/5717/5715/6118/1017/5690/5682/5983/5686/5710/5692/5701/9861/7336/5707/2810/79184/5719/5718/5696/7311	33
R-HSA-9607240	FLT3 Signaling	48/835	132/3922	3.79267e-05	0.000283147	0.000214242	10048/5704/8452/5685/1739/5527/5714/5706/5684/5700/5693/5687/5721/5688/5713/5516/5518/5717/5715/5528/5906/10434/5690/5605/5908/5682/3845/5686/5921/5529/5710/5692/5701/6708/9861/5245/9986/5707/5781/71/5719/5718/5154/6709/5696/4893/402/7311	48
R-HSA-71291	Metabolism of amino acids and derivatives	88/835	283/3922	3.93515e-05	0.000291559	0.000220607	4706/6224/5704/51121/5685/6160/6193/6175/1738/5714/4507/5706/5684/5700/5693/5687/5721/5688/5713/65263/6223/4967/5717/8050/5715/6206/6209/2744/8604/6146/4548/6144/6125/6204/9349/5690/5682/6192/6210/6176/56267/6229/9061/6187/6205/23521/6135/5686/58478/6189/6134/6129/6130/6188/3176/6156/5710/5692/6132/5701/6154/9861/9255/6208/6227/6201/6169/5707/6124/6181/6232/22928/6218/51065/5719/6228/9045/5718/61…	88
R-HSA-6799198	Complex I biogenesis	23/835	49/3922	5.07119e-05	0.000372904	0.000282157	4706/4710/4708/4713/79133/4728/374291/4709/4702/4698/4695/4711/4726/4715/4718/80224/4724/4712/4696/55967/4700/51079/4701	23
R-HSA-5683057	MAPK family signaling cascades	50/835	141/3922	5.62892e-05	0.000410827	0.000310851	10048/5704/8452/5685/998/1739/5527/5714/5706/5684/5700/5693/5687/5721/5688/5713/5516/5518/5717/5715/5528/5906/10434/5690/5605/5908/5682/3845/5879/5686/5921/5529/5710/5692/5701/6708/9861/5245/9986/5707/5781/71/5719/5718/5154/6709/5696/4893/402/7311	50
R-HSA-201681	TCF dependent signaling in response to WNT	37/835	96/3922	7.23868e-05	0.000524402	0.000396787	5704/8452/5685/1459/5527/5714/5706/5684/5700/5693/57680/5687/5721/5688/5713/8312/5516/5518/5717/5715/5528/5690/5682/5686/5529/5710/5692/1487/5701/9861/1499/5707/5719/5718/5696/1454/7311	37
R-HSA-72312	rRNA processing	54/835	157/3922	7.43862e-05	0.000534924	0.000404748	6224/51121/6160/6193/6175/6223/6206/6209/84128/6146/27340/6144/6125/6204/9349/6192/6210/6176/6229/6187/6205/23521/6135/6189/6134/6129/6130/6188/57647/6156/6132/6154/23160/6208/65083/6227/6201/6169/6124/6181/6232/6218/51065/6228/9045/6168/6136/6147/6235/1454/7311/6222/6234/6139	54
R-HSA-72695	Formation of the ternary complex, and subsequently, the 43S complex	23/835	50/3922	7.53251e-05	0.000537722	0.000406865	6224/6193/6223/6206/6209/6204/6192/6210/6229/6187/6205/6189/6188/6208/6227/6201/6232/6218/51065/6228/6235/6222/6234	23
R-HSA-983705	Signaling by the B Cell Receptor (BCR)	31/835	76/3922	8.03231e-05	0.000569246	0.000430718	5704/5685/3710/5714/5706/5684/5700/5693/5687/5721/5688/5713/5717/5715/5690/5682/3845/6885/5686/5710/5692/5701/9861/10768/5707/5719/5718/5696/4893/1147/7311	31
R-HSA-446652	Interleukin-1 family signaling	33/835	83/3922	8.69844e-05	0.000612019	0.000463082	5704/5685/6416/5714/5706/5684/5700/5693/5687/5721/5688/5713/8767/5717/5715/5690/5782/5682/6885/5686/5710/5692/5701/9861/5707/5781/5719/3146/5718/51135/5696/1147/7311	33
R-HSA-5689880	Ub-specific processing proteases	37/835	97/3922	9.36531e-05	0.000654234	0.000495024	5704/27430/5685/7419/5714/5706/5684/5700/5693/5687/5721/5688/5713/8312/5717/5715/8078/8724/23326/8239/5690/55288/5682/6885/8737/5686/9868/5710/5692/5701/9861/9986/5707/5719/5718/5696/7311	37
R-HSA-72702	Ribosomal scanning and start codon recognition	25/835	57/3922	9.76336e-05	0.000677203	0.000512403	6224/6193/6223/6206/6209/6204/6192/6210/6229/6187/6205/6189/6188/1974/1973/6208/6227/6201/6232/6218/51065/6228/6235/6222/6234	25
R-HSA-5621481	C-type lectin receptors (CLRs)	34/835	87/3922	0.000102443	0.00070556	0.000533859	5704/5685/7321/3710/5714/997/5706/5684/5700/5693/5687/5721/5688/5713/5717/5715/5690/5682/3845/6885/5686/5710/5692/5701/9861/5580/10768/5707/5719/5718/5696/4893/1147/7311	34
R-HSA-202403	TCR signaling	32/835	81/3922	0.00012824	0.000877052	0.000663618	5704/5685/7321/5714/997/5706/5684/5700/5693/5687/5721/5688/5713/8767/5717/5715/5335/5690/5682/6885/5686/5710/5692/5701/9861/5707/5719/3123/5718/5696/1147/7311	32
R-HSA-432040	Vasopressin regulates renal water homeostasis via Aquaporins	11/835	17/3922	0.00013277	0.000901727	0.000682288	2782/22841/5573/5576/59345/4645/2783/55970/2787/54331/5575	11
R-HSA-5619084	ABC transporter disorders	26/835	62/3922	0.000175501	0.00118372	0.000895661	5704/5685/5714/5706/5684/5700/5693/5687/5721/5688/5713/5717/5715/5690/5682/79139/5686/5710/5692/5701/9861/5707/5719/5718/5696/7311	26
R-HSA-191273	Cholesterol biosynthesis	12/835	20/3922	0.000183841	0.00123148	0.000931797	1595/6307/3422/2222/3157/51478/50814/7108/2224/10654/4597/403313	12
R-HSA-977444	GABA B receptor activation	9/835	13/3922	0.000268188	0.00177221	0.00134094	2773/2782/59345/2770/3773/2783/55970/2787/54331	9
R-HSA-991365	Activation of GABAB receptors	9/835	13/3922	0.000268188	0.00177221	0.00134094	2773/2782/59345/2770/3773/2783/55970/2787/54331	9
R-HSA-112315	Transmission across Chemical Synapses	34/835	92/3922	0.000361801	0.00237477	0.00179686	163/1175/2773/1739/2782/83988/28964/5573/6506/8825/5564/5576/59345/2744/2891/7277/2770/5562/3845/5879/10550/55327/3773/84790/2783/55970/2787/84617/5571/23236/54331/5575/4893/10381	34
R-HSA-9006925	Intracellular signaling by second messengers	48/835	145/3922	0.000515511	0.00336113	0.00254319	572/23028/5704/5685/1459/5527/3710/5714/5706/5684/5700/5693/5687/5721/5688/5713/5516/5518/2146/5717/5573/5715/1027/5528/5576/10000/5335/5690/5682/5879/5686/5529/5710/5692/5701/9861/5580/10768/5707/5781/5719/5575/5718/5154/51135/5696/1147/7311	48
R-HSA-381676	Glucagon-like Peptide-1 (GLP1) regulates insulin secretion	11/835	19/3922	0.000530518	0.00336914	0.00254924	2782/3710/5573/5576/59345/5906/2783/55970/2787/54331/5575	11
R-HSA-389960	Formation of tubulin folding intermediates by CCT/TriC	11/835	19/3922	0.000530518	0.00336914	0.00254924	10575/6950/7277/10574/908/10694/7203/10576/84790/84617/10381	11
R-HSA-445717	Aquaporin-mediated transport	11/835	19/3922	0.000530518	0.00336914	0.00254924	2782/22841/5573/5576/59345/4645/2783/55970/2787/54331/5575	11
R-HSA-9660821	ADORA2B mediated anti-inflammatory cytokines production	11/835	19/3922	0.000530518	0.00336914	0.00254924	2773/2782/5573/5576/59345/2770/2783/55970/2787/54331/5575	11
R-HSA-451326	Activation of kainate receptors upon glutamate binding	9/835	14/3922	0.000609559	0.00382146	0.0028915	1739/2782/83988/59345/2783/55970/2787/23236/54331	9
R-HSA-977443	GABA receptor activation	9/835	14/3922	0.000609559	0.00382146	0.0028915	2773/2782/59345/2770/3773/2783/55970/2787/54331	9
R-HSA-422356	Regulation of insulin secretion	16/835	34/3922	0.000689089	0.00429254	0.00324794	2782/2767/3710/5573/5576/59345/5906/2770/948/10768/2783/55970/2787/23236/54331/5575	16
R-HSA-8949613	Cristae formation	14/835	28/3922	0.000696339	0.00431025	0.00326134	54927/506/515/514/10651/139322/509/10632/10476/521/440574/8834/79135/9551	14
R-HSA-8939236	RUNX1 regulates transcription of genes involved in differentiation of HSCs	25/835	64/3922	0.000842348	0.00518124	0.00392036	5704/5685/5714/5706/5684/5700/5693/5687/5721/5688/5713/5717/5715/5690/5682/5686/5710/5692/5701/9861/5707/5719/5718/5696/7311	25
R-HSA-983168	Antigen processing: Ubiquitination & Proteasome degradation	43/835	129/3922	0.000849854	0.00519473	0.00393057	996/5704/9604/23376/55236/8452/5685/23327/7321/3093/5714/997/5706/5684/5700/5693/5687/5721/5688/5713/6923/54926/5717/7323/5715/7337/5690/5682/7326/5686/6921/5710/5692/5701/64320/9861/7336/5707/223082/5719/5718/5696/7311	43
R-HSA-392170	ADP signalling through P2Y purinoceptor 12	8/835	12/3922	0.00088879	0.00539898	0.00408512	2773/2782/59345/2770/2783/55970/2787/54331	8
R-HSA-450531	Regulation of mRNA stability by proteins that bind AU-rich elements	28/835	75/3922	0.000978155	0.00590516	0.00446811	5704/5685/26986/5714/5706/5684/5700/5693/5687/5721/5688/5713/5717/5715/5690/5682/5073/5686/5710/5692/5701/9861/5580/5707/5719/5718/5696/7311	28
R-HSA-1280218	Adaptive Immune System	95/835	337/3922	0.00103092	0.00618553	0.00468026	996/163/5704/9604/23376/55236/8452/5685/1175/9341/23327/1535/29927/3796/998/7321/3093/5527/8655/3710/5714/997/5706/5684/5700/5693/5687/5721/10484/5688/5713/6923/1512/8767/10671/5516/5518/1174/10952/54926/5717/7323/5715/5528/7337/5906/4688/10000/5335/5690/5908/7277/5682/5819/55860/7326/51164/3845/948/6885/5879/9493/5686/375/5529/6921/1525/6396/5710/5692/5701/64320/9861/2923/84790/1281/10768/7336/5…	95
R-HSA-163359	Glucagon signaling in metabolic regulation	9/835	15/3922	0.00123773	0.00727938	0.00550792	2782/5573/5576/59345/2783/55970/2787/54331/5575	9
R-HSA-1296041	Activation of G protein gated Potassium channels	7/835	10/3922	0.00126533	0.00727938	0.00550792	2782/59345/3773/2783/55970/2787/54331	7
R-HSA-1296059	G protein gated Potassium channels	7/835	10/3922	0.00126533	0.00727938	0.00550792	2782/59345/3773/2783/55970/2787/54331	7
R-HSA-1296065	Inwardly rectifying K+ channels	7/835	10/3922	0.00126533	0.00727938	0.00550792	2782/59345/3773/2783/55970/2787/54331	7
R-HSA-1296071	Potassium Channels	7/835	10/3922	0.00126533	0.00727938	0.00550792	2782/59345/3773/2783/55970/2787/54331	7
R-HSA-390450	Folding of actin by CCT/TriC	7/835	10/3922	0.00126533	0.00727938	0.00550792	10575/6950/10574/908/10694/7203/10576	7
R-HSA-997272	Inhibition of voltage gated Ca2+ channels via Gbeta/gamma subunits	7/835	10/3922	0.00126533	0.00727938	0.00550792	2782/59345/3773/2783/55970/2787/54331	7
R-HSA-390466	Chaperonin-mediated protein folding	21/835	52/3922	0.00131184	0.00750282	0.00567698	2773/1459/2782/59345/10575/6950/7277/2770/10574/908/10694/7203/10576/84790/2783/55970/2787/84617/2629/54331/10381	21
R-HSA-68886	M Phase	64/835	214/3922	0.00145349	0.00826461	0.00625339	996/5048/5704/5685/3796/1459/7321/5527/25978/9183/8655/5714/5706/5684/5700/5693/5687/5721/5688/5713/5516/5518/9126/5717/64151/5715/5528/1063/5690/7277/5682/27243/9493/5861/22994/5686/27436/5529/23165/6396/5710/5692/57551/11243/5701/9861/25836/5885/84790/653784/5707/10540/84617/79643/6232/9735/5719/5718/5696/1454/79441/5520/7311/10381	64
R-HSA-8866652	Synthesis of active ubiquitin: roles of E1 and E2 enzymes	10/835	18/3922	0.00148005	0.00836699	0.00633085	55236/7321/3093/997/54926/8078/7347/8239/7326/7311	10
R-HSA-8878166	Transcriptional regulation by RUNX2	26/835	70/3922	0.00160187	0.0090036	0.00681254	5704/5685/5714/5706/5684/5700/5693/5687/5721/5688/5713/5717/5715/10000/5690/5682/5686/5710/5692/5701/9861/5707/5719/5718/5696/7311	26
R-HSA-111885	Opioid Signalling	18/835	43/3922	0.00177075	0.00989595	0.00748774	2773/2782/3710/5516/5518/5573/5528/5576/59345/2770/5580/10768/2783/55970/2787/23236/54331/5575	18
R-HSA-72766	Translation	75/835	260/3922	0.00178838	0.0099377	0.00751932	6224/51121/29927/55699/26986/6160/6193/6175/16/6729/1917/6223/10952/6206/6897/6209/6146/9789/6185/63931/6144/6125/6204/6745/9349/64949/6183/60559/6192/6210/6176/6229/23478/6187/6205/23521/6135/58477/6189/6134/6129/6130/6188/6156/1974/6132/1973/6154/6184/9255/6208/85476/6227/6201/6169/6124/6731/6181/6232/6748/51021/6218/51065/6228/9045/6168/6136/6147/6235/7311/6222/6234/1650/92935/6139	75
R-HSA-983169	Class I MHC mediated antigen processing & presentation	54/835	176/3922	0.00180255	0.00995983	0.00753607	996/5704/9604/23376/55236/8452/5685/9341/23327/1535/29927/7321/3093/5714/997/5706/5684/5700/5693/5687/5721/10484/5688/5713/6923/10952/54926/5717/7323/5715/7337/4688/5690/5682/7326/948/5686/6921/6396/5710/5692/5701/64320/9861/2923/7336/5707/811/223082/5719/5718/5696/1147/7311	54
R-HSA-112316	Neuronal System	36/835	107/3922	0.00182956	0.0100523	0.00760604	163/1175/2773/1739/2782/83988/28964/5573/24145/6506/8825/5564/5576/59345/2744/2891/7277/2770/5562/10313/3845/5879/10550/55327/3773/84790/2783/55970/2787/84617/5571/23236/54331/5575/4893/10381	36
R-HSA-202040	G-protein activation	8/835	13/3922	0.00188175	0.0102242	0.0077361	2773/2782/59345/2770/2783/55970/2787/54331	8
R-HSA-4791275	Signaling by WNT in cancer	8/835	13/3922	0.00188175	0.0102242	0.0077361	5527/8312/5516/5518/5528/5529/1487/1499	8
R-HSA-163685	Integration of energy metabolism	20/835	50/3922	0.00195107	0.0105423	0.00797677	2782/2767/3710/5516/5518/5573/5528/5576/59345/5906/2770/948/10768/2783/55970/2787/6888/23236/54331/5575	20
R-HSA-391251	Protein folding	22/835	57/3922	0.0020412	0.0109687	0.00829939	2773/1459/2782/59345/10575/6950/7277/2770/10574/908/10694/7203/10576/84790/2783/55970/2787/84617/2629/54331/402/10381	22
R-HSA-1257604	PIP3 activates AKT signaling	41/835	127/3922	0.00222847	0.0119095	0.00901131	572/23028/5704/5685/1459/5527/5714/5706/5684/5700/5693/5687/5721/5688/5713/5516/5518/2146/5717/5715/1027/5528/10000/5690/5682/5879/5686/5529/5710/5692/5701/9861/5707/5781/5719/5718/5154/51135/5696/1147/7311	41
R-HSA-162906	HIV Infection	50/835	162/3922	0.00229462	0.0121471	0.00919104	292/163/5704/5685/1175/23327/9150/25978/51510/5714/5706/5684/5700/5693/5687/5721/51497/5688/5713/6923/1174/5717/2965/5715/9525/2962/5690/5682/904/27243/5879/2959/5686/375/9397/6921/23165/6396/5710/5692/5701/9861/10015/5707/79643/5719/2963/5718/5696/7311	50
R-HSA-6811434	COPI-dependent Golgi-to-ER retrograde traffic	21/835	54/3922	0.00229776	0.0121471	0.00919104	3796/9183/372/11316/662/7277/547/60561/9493/5861/375/6836/51594/84790/378/53407/64837/84617/22820/9276/10381	21
R-HSA-442755	Activation of NMDA receptors and postsynaptic events	18/835	44/3922	0.00241283	0.0126868	0.00959942	1739/28964/5573/8825/5564/5576/2891/7277/5562/3845/5879/55327/84790/84617/5571/5575/4893/10381	18
R-HSA-109581	Apoptosis	40/835	124/3922	0.00255148	0.0133441	0.0100968	572/5704/637/355/5685/8655/5714/5706/5684/5700/5693/5687/5721/5688/5713/5717/5715/10000/317/5690/5682/8737/5686/7159/5710/5692/5701/9861/5580/1499/8772/5707/2810/5719/3146/5718/6709/4976/5696/7311	40
R-HSA-6805567	Keratinization	11/835	22/3922	0.00262933	0.0136058	0.0102947	823/3875/1475/3848/3856/3880/3849/3854/3852/3858/3861	11
R-HSA-6809371	Formation of the cornified envelope	11/835	22/3922	0.00262933	0.0136058	0.0102947	823/3875/1475/3848/3856/3880/3849/3854/3852/3858/3861	11
R-HSA-400042	Adrenaline,noradrenaline inhibits insulin secretion	7/835	11/3922	0.00284254	0.0144792	0.0109556	2782/59345/2770/2783/55970/2787/54331	7
R-HSA-418217	G beta:gamma signalling through PLC beta	7/835	11/3922	0.00284254	0.0144792	0.0109556	2782/59345/2783/55970/2787/23236/54331	7
R-HSA-500657	Presynaptic function of Kainate receptors	7/835	11/3922	0.00284254	0.0144792	0.0109556	2782/59345/2783/55970/2787/23236/54331	7
R-HSA-162909	Host Interactions of HIV factors	36/835	110/3922	0.00313221	0.015872	0.0120095	292/163/5704/5685/1175/5714/5706/5684/5700/5693/5687/5721/5688/5713/6923/1174/5717/5715/5690/5682/904/5879/5686/375/6921/23165/6396/5710/5692/5701/9861/5707/5719/5718/5696/7311	36
R-HSA-5357801	Programmed Cell Death	42/835	133/3922	0.00315147	0.0158873	0.0120211	572/5704/637/355/5685/8655/5714/5706/5684/5700/5693/5687/5721/5688/5713/5717/5715/10000/317/5690/5682/8737/5686/7159/5710/5692/5701/9861/5580/1499/8772/197259/10015/5707/2810/5719/3146/5718/6709/4976/5696/7311	42
R-HSA-392451	G beta:gamma signalling through PI3Kgamma	8/835	14/3922	0.00357801	0.0179451	0.0135781	387/2782/59345/10000/2783/55970/2787/54331	8
R-HSA-1852241	Organelle biogenesis and maintenance	41/835	130/3922	0.00360428	0.0179846	0.013608	5048/10640/51668/8655/9321/6102/5518/54927/7019/506/5564/6648/10575/515/6950/514/7277/10651/85441/22994/139322/10694/7203/509/10576/10632/4218/84790/10476/378/521/440574/10540/84617/8834/5571/79135/1454/79441/9551/10381	41
R-HSA-8856688	Golgi-to-ER retrograde transport	28/835	81/3922	0.00368586	0.0182983	0.0138453	5048/3796/9183/8655/372/22931/10671/11316/662/7277/547/55860/51164/60561/9493/5861/375/6836/51594/84790/378/53407/64837/10540/84617/22820/9276/10381	28
R-HSA-382556	ABC-family proteins mediated transport	26/835	74/3922	0.00393383	0.0194307	0.0147022	5704/5685/5714/5706/5684/5700/5693/5687/5721/5688/5713/5717/5715/5690/5682/79139/5686/5710/5692/5701/9861/5707/5719/5718/5696/7311	26
R-HSA-418597	G alpha (z) signalling events	9/835	17/3922	0.0039733	0.0195271	0.0147751	2773/2782/59345/2770/5580/2783/55970/2787/54331	9
R-HSA-438064	Post NMDA receptor activation events	16/835	39/3922	0.00401274	0.0195675	0.0148057	1739/28964/5573/5564/5576/2891/7277/5562/3845/5879/84790/84617/5571/5575/4893/10381	16
R-HSA-69278	Cell Cycle, Mitotic	72/835	255/3922	0.00402154	0.0195675	0.0148057	996/5048/5704/5685/3796/1459/7321/5527/25978/9183/8655/5714/4174/5706/5684/5700/5693/5687/5721/5688/5713/5516/5518/9126/5717/64151/5715/1027/5528/56655/10000/1063/6118/1017/5690/7277/5682/27243/5983/9493/5861/22994/5686/27436/5529/23165/6396/5710/5692/57551/11243/5701/9861/25836/5885/4218/84790/653784/5707/10540/84617/79643/6232/9735/5719/5718/5696/1454/79441/5520/7311/10381	72
R-HSA-397795	G-protein beta:gamma signalling	10/835	20/3922	0.00411593	0.0199276	0.0150782	387/998/2782/59345/10000/2783/55970/2787/23236/54331	10
R-HSA-6807070	PTEN Regulation	29/835	86/3922	0.00474577	0.0228639	0.0172999	23028/5704/5685/1459/5714/5706/5684/5700/5693/5687/5721/5688/5713/2146/5717/5715/10000/5690/5682/5686/5710/5692/5701/9861/5707/5719/5718/5696/7311	29
R-HSA-196299	Beta-catenin phosphorylation cascade	7/835	12/3922	0.00557778	0.0258534	0.0195619	5527/8312/5516/5518/5528/5529/1499	7
R-HSA-4839743	phosphorylation site mutants of CTNNB1 are not targeted to the proteasome by the destruction complex	7/835	12/3922	0.00557778	0.0258534	0.0195619	5527/8312/5516/5518/5528/5529/1499	7
R-HSA-5339716	Misspliced GSK3beta mutants stabilize beta-catenin	7/835	12/3922	0.00557778	0.0258534	0.0195619	5527/8312/5516/5518/5528/5529/1499	7
R-HSA-5358747	S33 mutants of beta-catenin aren't phosphorylated	7/835	12/3922	0.00557778	0.0258534	0.0195619	5527/8312/5516/5518/5528/5529/1499	7
R-HSA-5358749	S37 mutants of beta-catenin aren't phosphorylated	7/835	12/3922	0.00557778	0.0258534	0.0195619	5527/8312/5516/5518/5528/5529/1499	7
R-HSA-5358751	S45 mutants of beta-catenin aren't phosphorylated	7/835	12/3922	0.00557778	0.0258534	0.0195619	5527/8312/5516/5518/5528/5529/1499	7
R-HSA-5358752	T41 mutants of beta-catenin aren't phosphorylated	7/835	12/3922	0.00557778	0.0258534	0.0195619	5527/8312/5516/5518/5528/5529/1499	7
R-HSA-8964616	G beta:gamma signalling through CDC42	7/835	12/3922	0.00557778	0.0258534	0.0195619	998/2782/59345/2783/55970/2787/54331	7
R-HSA-70263	Gluconeogenesis	12/835	27/3922	0.00574474	0.0265017	0.0200524	4190/2023/6576/5230/2821/2597/7167/2026/8604/4191/5232/5223	12
R-HSA-389957	Prefoldin mediated transfer of substrate to CCT/TriC	11/835	24/3922	0.00611586	0.0280813	0.0212476	10575/6950/7277/10574/908/10694/7203/10576/84790/84617/10381	11
R-HSA-163210	Formation of ATP by chemiosmotic coupling	8/835	15/3922	0.00625262	0.028575	0.0216212	506/515/514/509/10632/10476/521/9551	8
R-HSA-392518	Signal amplification	9/835	18/3922	0.00646656	0.0294153	0.022257	2773/2782/2767/59345/2770/2783/55970/2787/54331	9
R-HSA-5663220	RHO GTPases Activate Formins	25/835	73/3922	0.00677001	0.0306531	0.0231935	5048/387/3796/998/5527/9183/8655/5516/5518/5528/1063/7277/5879/388/5529/6396/114793/57551/11243/84790/84617/6232/71/9735/10381	25
R-HSA-5628897	TP53 Regulates Metabolic Genes	23/835	66/3922	0.00727597	0.0327921	0.0248121	2821/5564/1337/2744/9167/10000/5052/1340/25824/1350/1349/5562/6341/1329/7295/10128/1345/1353/2810/1351/9377/5571/4697	23
R-HSA-199991	Membrane Trafficking	103/835	393/3922	0.00815556	0.0365878	0.027684	4074/163/5898/5048/5874/1175/9341/2665/3796/10640/8871/25978/2017/51510/9183/2512/8655/372/22931/9342/9321/10484/10671/22870/1777/11316/1174/9570/5564/9847/11021/662/10342/10000/8674/10981/9525/64786/9367/7277/3092/3949/547/27243/84313/55860/51164/10717/29979/60560/60561/9648/83548/5879/27348/1861/9493/5861/10097/51138/950/375/6836/51594/27342/6396/11267/6708/382/9318/4218/84790/2495/378/53407/10…	103
R-HSA-392851	Prostacyclin signalling through prostacyclin receptor	6/835	10/3922	0.00870807	0.0383626	0.0290269	2782/59345/2783/55970/2787/54331	6
R-HSA-420092	Glucagon-type ligand receptors	6/835	10/3922	0.00870807	0.0383626	0.0290269	2782/59345/2783/55970/2787/54331	6
R-HSA-8849471	PTK6 Regulates RHO GTPases, RAS GTPase and MAP kinases	6/835	10/3922	0.00870807	0.0383626	0.0290269	387/3845/5879/5921/1398/4893	6
R-HSA-8964315	G beta:gamma signalling through BTK	6/835	10/3922	0.00870807	0.0383626	0.0290269	2782/59345/2783/55970/2787/54331	6
R-HSA-9662851	Anti-inflammatory response favouring Leishmania parasite infection	14/835	35/3922	0.00903399	0.039443	0.0298444	2773/2782/3710/5573/5576/59345/5335/2770/10768/2783/55970/2787/54331/5575	14
R-HSA-9664433	Leishmania parasite growth and survival	14/835	35/3922	0.00903399	0.039443	0.0298444	2773/2782/3710/5573/5576/59345/5335/2770/10768/2783/55970/2787/54331/5575	14
R-HSA-418592	ADP signalling through P2Y purinoceptor 1	7/835	13/3922	0.00988982	0.042609	0.0322399	2782/2767/59345/2783/55970/2787/54331	7
R-HSA-428930	Thromboxane signalling through TP receptor	7/835	13/3922	0.00988982	0.042609	0.0322399	2782/2767/59345/2783/55970/2787/54331	7
R-HSA-5218921	VEGFR2 mediated cell proliferation	7/835	13/3922	0.00988982	0.042609	0.0322399	3710/5335/3845/5921/5580/10768/4893	7
R-HSA-446203	Asparagine N-linked glycosylation	55/835	194/3922	0.0103733	0.0444961	0.0336678	5238/79796/8655/372/54187/5700/10484/7264/10671/22870/11316/9570/9761/55907/10342/80267/6185/5887/29880/7277/1603/5589/55860/51164/3703/80896/83548/56886/79139/5861/375/6396/79053/6708/6184/2923/4597/84790/4247/378/10960/2720/29925/10540/84617/811/90411/126003/22820/9276/51399/6709/7311/1650/10381	55
R-HSA-5663202	Diseases of signal transduction by growth factor receptors and second messengers	55/835	195/3922	0.0115628	0.0493819	0.0373647	572/5704/5685/5527/5714/5706/5684/5700/5693/5687/5721/5688/5713/8312/5516/5518/5717/5715/1027/9444/5528/55914/5906/10000/5335/2962/5690/5605/5908/5782/5682/3845/5879/9061/5686/5529/5710/5692/1487/5701/9861/5245/1499/5707/5781/71/5719/2963/27044/5718/5154/5696/4893/1147/7311	55

## Sheet: High_in_prot (Reactome)
ID	Description	GeneRatio	BgRatio	pvalue	p.adjust	qvalue	geneID	Count
R-HSA-166658	Complement cascade	31/622	44/3922	5.57886e-16	5.21066e-13	5.12668e-13	3075/732/729/1361/2219/727/7448/735/10878/1369/1191/722/725/718/5199/5648/1401/710/714/715/717/713/712/1370/2147/716/5627/3426/721/629/720	31
R-HSA-977606	Regulation of Complement cascade	28/622	38/3922	2.31484e-15	1.08103e-12	1.06361e-12	3075/732/729/1361/727/7448/735/10878/1369/1191/722/725/718/5199/710/714/715/717/713/712/1370/2147/716/5627/3426/721/629/720	28
R-HSA-166663	Initial triggering of complement	14/622	17/3922	2.38921e-09	6.94141e-07	6.82954e-07	2219/718/5199/5648/1401/714/715/717/713/712/716/721/629/720	14
R-HSA-76005	Response to elevated platelet cytosolic Ca2+	38/622	92/3922	2.97277e-09	6.94141e-07	6.82954e-07	3674/3700/6694/6813/7018/350/5267/94121/6810/5919/3827/3273/2335/1191/1/351/1893/197/710/5578/3699/213/5473/7123/3481/5345/2266/2243/2244/2/66005/5627/12/5265/2153/5005/5004/3690	38
R-HSA-114608	Platelet degranulation	36/622	88/3922	1.07035e-08	1.99942e-06	1.9672e-06	3674/3700/6694/6813/7018/350/5267/94121/5919/3827/3273/2335/1191/1/351/1893/197/710/3699/213/5473/7123/3481/5345/2266/2243/2244/2/66005/5627/12/5265/2153/5005/5004/3690	36
R-HSA-381426	Regulation of Insulin-like Growth Factor (IGF) transport and uptake by Insulin-like Growth Factor Binding Proteins (IGFBPs)	27/622	63/3922	2.49288e-07	3.88058e-05	3.81804e-05	1356/4052/6694/338/7018/3053/4924/3827/2335/5624/718/51156/351/197/3698/10618/336/213/3481/2266/2243/3913/2147/5265/2153/721/720	27
R-HSA-76002	Platelet activation, signaling and aggregation	49/622	154/3922	3.66703e-07	4.78079e-05	4.70375e-05	3674/3937/3700/6694/6813/54518/7018/350/5267/94121/6810/1445/5919/2784/5777/3827/3273/2335/1191/1/5880/408/5170/409/351/1893/197/710/5578/3699/213/5473/7123/3481/5345/5581/2266/2243/2244/2/66005/2147/5627/12/5265/2153/5005/5004/3690	49
R-HSA-8957275	Post-translational protein phosphorylation	25/622	57/3922	4.0949e-07	4.78079e-05	4.70375e-05	1356/4052/6694/338/7018/3053/4924/3827/2335/5624/718/51156/351/197/3698/10618/336/213/2266/2243/3913/5265/2153/721/720	25
R-HSA-166786	Creation of C4 and C2 activators	8/622	10/3922	1.28421e-05	0.00133272	0.00131124	2219/5648/1401/714/715/713/712/716	8
R-HSA-373076	Class A/1 (Rhodopsin-like receptors)	10/622	16/3922	3.02904e-05	0.00257193	0.00253048	727/3827/1889/718/183/351/60675/5473/6288/2147	10
R-HSA-375276	Peptide ligand-binding receptors	10/622	16/3922	3.02904e-05	0.00257193	0.00253048	727/3827/1889/718/183/351/60675/5473/6288/2147	10
R-HSA-140877	Formation of Fibrin Clot (Clotting Cascade)	14/622	29/3922	4.18957e-05	0.00326088	0.00320832	3053/3827/5624/2159/5547/710/2266/2243/2244/2/2147/5627/5104/2153	14
R-HSA-140875	Common Pathway of Fibrin Clot Formation	10/622	17/3922	6.31781e-05	0.0045391	0.00446595	3053/5624/2159/2266/2243/2244/2147/5627/5104/2153	10
R-HSA-140837	Intrinsic Pathway of Fibrin Clot Formation	10/622	18/3922	0.000122112	0.00814658	0.00801529	3053/3827/5624/2159/5547/710/2/2147/5627/5104	10
R-HSA-5686938	Regulation of TLR by endogenous ligand	7/622	10/3922	0.000189063	0.0113087	0.0111264	338/3929/6279/929/2266/2243/2244	7
R-HSA-109582	Hemostasis	72/622	307/3922	0.000193725	0.0113087	0.0111264	3674/3937/23095/3700/2983/492/6694/6813/54518/634/338/2734/7018/350/3053/5267/94121/6810/1445/5919/81704/2784/5777/3827/3273/2335/5624/1191/1/3831/2159/5880/10749/55619/89953/408/5547/5519/5170/409/351/1893/197/710/1793/5578/491/3699/213/5473/7123/4846/3481/5345/3635/5581/2266/2243/2244/2/66005/2147/5627/5104/12/5265/6693/2153/3045/5005/5004/3690	72

## Sheet: Both_high (KEGG)
ID	Description	GeneRatio	BgRatio	pvalue	p.adjust	qvalue	geneID	Count
hsa03040	Spliceosome	75/1104	110/2971	1.75492e-11	5.12436e-09	4.43348e-09	9716/84321/9410/11338/1659/51729/55696/3183/988/4670/6634/4809/84844/22938/24148/51340/10084/8175/26121/8896/23658/1655/1665/3312/55110/8683/6428/10915/22916/51639/23451/6432/10285/6431/57187/6633/6628/6629/3306/51691/51690/6627/84950/3178/6426/6434/9128/4686/51645/6636/9775/10262/27316/51503/3192/6427/23350/11157/29896/3190/6632/10713/83443/5356/10465/3310/22827/10946/10189/23450/55660/3303/3305…	75
hsa03013	RNA transport	70/1104	115/2971	1.23654e-07	1.80535e-05	1.56195e-05	23279/7175/84321/1975/51095/1207/8672/79023/25929/7514/8668/81929/10762/8664/5905/10419/8480/2332/9688/7329/8669/3646/8662/8661/22794/3837/1982/55110/1967/57122/9631/8087/22916/10289/8890/7341/2733/8892/348995/57510/9972/57187/8894/1968/8666/79228/5901/1965/4686/53371/9818/9775/8667/10556/10284/1977/10557/5903/9669/129401/80145/51808/10605/1964/8665/10189/8663/6613/9086/23636	70
hsa04612	Antigen processing and presentation	31/1104	40/2971	1.94723e-07	1.8953e-05	1.63977e-05	972/3309/8625/3320/3326/3312/1385/3306/821/10197/1520/567/6890/3308/3310/3123/6891/3122/3303/3305/3107/3133/3135/3134/3105/10437/3115/3113/6892/3106/3118	31
hsa04145	Phagosome	56/1104	94/2971	6.16589e-06	0.000392747	0.000339795	4353/3920/535/51606/7037/60/113457/1781/5289/8417/3693/4689/51382/8411/11151/5878/23673/10376/821/529/23480/9550/7280/7057/3685/5868/51143/526/245972/3688/528/9114/3689/3678/1520/6890/3684/79861/9146/7058/79659/10383/3123/1778/7278/6891/3122/3107/3133/3135/3134/3105/3115/3113/3106/3118	56
hsa05203	Viral carcinogenesis	54/1104	90/2971	6.72512e-06	0.000392747	0.000339795	8379/5291/5610/841/6672/5315/5423/87/4791/581/5902/5594/22938/8717/5595/1021/4790/1108/3065/1385/5290/7533/10971/5567/245972/2934/5922/8365/9114/9261/836/7534/3190/2957/7529/7532/2885/23513/7874/3066/128312/8364/6714/8363/121504/85236/3107/3133/3135/3134/3105/1654/3106/4067	54
hsa03008	Ribosome biogenesis in eukaryotes	33/1104	50/2971	2.86352e-05	0.00121586	0.00105193	51096/51602/10885/6949/25996/7514/22803/4809/1457/10528/2091/23560/54433/55127/51077/10436/1736/5901/134430/55226/84916/55651/10556/10557/10813/26354/84135/9790/55505/10607/345630/1460/3692	33
hsa05322	Systemic lupus erythematosus	34/1104	52/2971	2.91472e-05	0.00121586	0.00105193	87/55506/6634/1511/730/9555/6738/6628/6737/3021/6741/8365/3020/3015/6632/733/653604/8338/3014/3123/128312/8364/8356/8363/8351/1991/121504/85236/126961/333932/3122/3115/3113/3118	34
hsa05131	Shigellosis	77/1104	147/2971	8.26002e-05	0.00301491	0.00260843	960/11345/7414/5601/5291/8454/63916/6093/87/60/5289/2932/581/5594/55964/9978/10398/8717/5595/29108/4793/8976/4790/10094/1432/6500/10096/9181/64121/103910/5290/989/11335/23157/826/10095/3021/9475/7094/834/55752/57521/6233/9140/10318/3688/3606/10670/80201/3098/10163/8878/3678/10092/824/3020/10109/23176/4735/5747/5481/598/54205/10892/11146/664/7334/653604/29110/10801/6714/8356/8351/126961/333932/741…	77
hsa04514	Cell adhesion molecules	30/1104	46/2971	9.32241e-05	0.0030246	0.00261682	4756/5817/5788/3383/3655/64115/6382/965/6385/3685/3688/50848/3689/6383/3684/214/947/23705/3123/100506658/3122/3107/3133/3135/3134/3105/3115/3113/3106/3118	30
hsa05168	Herpes simplex virus 1 infection	54/1104	99/2971	0.000257398	0.00706409	0.00611169	972/5291/5610/841/6672/581/4938/3717/8717/6009/23586/4790/4940/1967/8683/6428/8890/64135/6772/6432/8892/5290/6431/684/79230/1965/6426/6427/3678/836/567/6890/598/54205/5499/3054/10189/29110/5501/3123/6714/6891/3122/3107/3133/3135/3134/3105/5500/3115/3113/6892/3106/3118	54
hsa05416	Viral myocarditis	22/1104	32/2971	0.000266113	0.00706409	0.00611169	841/8672/60/3383/284217/857/1982/3689/836/54205/3123/3908/3122/3107/3133/3135/3134/3105/3115/3113/3106/3118	22
hsa05323	Rheumatoid arthritis	17/1104	23/2971	0.000357903	0.00870898	0.00753481	535/51606/3383/51382/529/9550/526/245972/3606/528/9114/3689/3123/3122/3115/3113/3118	17
hsa05166	Human T-cell leukemia virus 1 infection	46/1104	83/2971	0.000456141	0.0102456	0.00886427	8379/5601/5291/5423/4791/7514/581/3383/8697/8829/5902/5594/331/5595/5532/4790/6513/1385/5290/821/5901/7094/5530/5567/64682/9184/3689/7417/567/293/598/4087/3123/51434/3122/3107/3133/3135/3134/3105/7416/5534/3115/3113/3106/3118	46
hsa05320	Autoimmune thyroid disease	11/1104	13/2971	0.000617984	0.0112782	0.00975763	3123/3122/3107/3133/3135/3134/3105/3115/3113/3106/3118	11
hsa05330	Allograft rejection	11/1104	13/2971	0.000617984	0.0112782	0.00975763	3123/3122/3107/3133/3135/3134/3105/3115/3113/3106/3118	11
hsa05332	Graft-versus-host disease	11/1104	13/2971	0.000617984	0.0112782	0.00975763	3123/3122/3107/3133/3135/3134/3105/3115/3113/3106/3118	11
hsa04110	Cell cycle	25/1104	40/2971	0.000931243	0.0159955	0.0138389	8379/8454/2932/8697/9978/10735/4173/1021/4172/6500/3065/10274/7533/5111/10971/64682/9184/7534/4176/7529/7532/4087/51434/3066/5591	25
hsa04940	Type I diabetes mellitus	11/1104	14/2971	0.00191439	0.0310556	0.0268686	3123/3122/3107/3133/3135/3134/3105/3115/3113/3106/3118	11

## Sheet: Both_low (KEGG)
ID	Description	GeneRatio	BgRatio	pvalue	p.adjust	qvalue	geneID	Count
hsa00280	Valine, leucine and isoleucine degradation	39/796	42/2971	1.18111e-19	3.43704e-17	2.89683e-17	30/224/3028/38/56922/594/3030/11112/217/64902/1962/5096/34/3155/4329/39/35/84693/1892/3712/64087/3158/219/1629/3032/316/3033/223/4594/549/27034/501/10449/5095/197322/18/36/26275/593	39
hsa01240	Biosynthesis of cofactors	69/796	106/2971	4.62274e-17	6.72609e-15	5.66894e-15	204/8630/2235/80347/51109/224/1371/4522/2937/124454/23475/55163/7365/84274/217/2677/8942/8564/10327/51004/4337/7389/9104/51805/29968/219/326625/5373/5313/29926/50808/210/5805/54995/4143/6999/133686/53354/3242/8566/112724/205/9249/249/23498/4338/10229/79001/4144/7360/7364/10243/6470/4351/6472/125061/122622/7366/154807/554235/1719/54600/57026/54658/54659/54577/54657/3145/574537	69
hsa00380	Tryptophan metabolism	28/796	30/2971	1.64974e-14	1.60025e-12	1.34874e-12	4129/224/38/3030/2639/51166/217/1962/8942/8564/64577/1743/39/847/1892/1644/219/316/3033/1544/223/6999/23498/501/883/55526/125061/4128	28
hsa00071	Fatty acid degradation	32/796	37/2971	3.18783e-14	2.31915e-12	1.95465e-12	30/224/37/38/3030/8310/2639/217/1962/33/34/39/35/1892/219/3032/3033/223/2180/1376/51/501/10449/1632/130/124/36/125/51703/128/127/10455	32
hsa01200	Carbon metabolism	64/796	105/2971	7.28877e-14	4.24206e-12	3.57533e-12	1373/9563/6389/38/3030/8310/26227/54363/2027/230/1962/5096/51179/6390/1743/4329/2805/39/847/48/35/84693/2806/1892/8789/9104/55902/29968/10993/229/3417/113675/2098/2653/5211/6391/5313/275/4594/5631/414328/2746/26007/10873/83440/3101/51/8802/2203/84706/2875/132158/8801/189/5091/5095/6470/2731/3418/6472/55753/128/26275/6392	64
hsa00830	Retinol metabolism	32/796	40/2971	2.35308e-12	1.14125e-10	9.61875e-11	8630/54884/51109/1577/1562/7365/8854/1559/1558/316/8608/1544/10901/112724/1576/9249/7364/130/8694/124/125/7366/1555/128/127/54600/54658/54659/54577/54657/1548/574537	32
hsa00982	Drug metabolism - cytochrome P450	37/796	50/2971	2.99114e-12	1.24346e-10	1.04802e-10	2328/4257/4129/2329/4258/1565/1577/7365/1571/2330/2944/1559/1558/316/1544/9446/1576/1557/7364/130/124/4128/125/7366/1555/373156/128/127/54600/54658/54659/2938/2939/54577/54657/1548/574537	37
hsa00260	Glycine, serine and threonine metabolism	28/796	33/2971	3.7686e-12	1.37083e-10	1.15537e-10	55349/4129/26227/23464/1610/64902/1491/1757/27232/2593/8639/29958/29968/10993/9380/113675/2653/275/635/501/132158/2628/189/6470/2731/51268/6472/4128	28
hsa00410	beta-Alanine metabolism	20/796	22/2971	3.95195e-10	1.2778e-08	1.07697e-08	224/3030/8310/51733/23417/217/1962/4329/35/1892/8639/55748/219/223/1807/51/501/18/1806/26275	20
hsa04146	Peroxisome	42/796	67/2971	4.9958e-10	1.45378e-08	1.22529e-08	8504/30/8310/1384/54363/23417/1891/92960/5264/1610/4598/1962/55825/6342/51179/3155/5825/5826/2053/847/26061/570/3417/5830/11001/6647/5195/2180/10901/7498/51/5824/8800/8309/189/5827/51268/3418/51703/373156/10455/26063	42
hsa05204	Chemical carcinogenesis	36/796	54/2971	7.37679e-10	1.9515e-08	1.64478e-08	4257/4258/6822/1577/1562/7365/3290/1571/2944/1559/1558/1544/2052/9446/1576/1557/883/7364/130/124/6817/125/7366/373156/128/127/54600/54658/54659/2938/2939/54577/54657/1548/6818/574537	36
hsa00980	Metabolism of xenobiotics by cytochrome P450	34/796	50/2971	9.95721e-10	2.41462e-08	2.03511e-08	4257/8574/4258/1565/6822/1577/7365/3290/1571/2944/1559/1544/2052/9446/1576/22977/7364/130/124/125/7366/1555/373156/128/127/54600/54658/54659/2938/2939/54577/54657/1548/574537	34
hsa00640	Propanoate metabolism	23/796	29/2971	4.62581e-09	9.76563e-08	8.23076e-08	38/32/594/3030/8310/23417/1962/5096/4329/39/35/84693/1892/55902/1629/4594/51/8802/8801/5095/18/26275/593	23
hsa00650	Butanoate metabolism	18/796	20/2971	4.69824e-09	9.76563e-08	8.23076e-08	6296/348158/38/3030/79944/7915/1962/3155/39/35/1892/3158/3033/622/56898/18/54988/123876	18
hsa00350	Tyrosine metabolism	19/796	23/2971	3.24339e-08	6.29218e-07	5.30323e-07	4129/1312/2954/2184/3081/2805/2806/8639/1644/316/3242/130/7054/124/4128/125/128/127/6898	19
hsa00630	Glyoxylate and dicarboxylate metabolism	22/796	29/2971	4.34968e-08	7.91098e-07	6.6676e-07	38/54363/5096/51179/39/847/48/84693/55902/9380/2653/275/4594/132158/189/5095/6470/2731/81888/6472/125061/112817	22
hsa01212	Fatty acid metabolism	28/796	43/2971	1.3252e-07	2.26842e-06	1.91189e-06	30/37/38/3030/8310/9524/1962/33/6342/51102/34/39/35/1892/3032/3033/84869/3992/54995/2180/1376/51/10449/2194/197322/36/51703/7923	28
hsa00310	Lysine degradation	21/796	29/2971	3.42528e-07	5.53753e-06	4.66719e-06	10157/224/38/3030/9739/2639/51166/217/1962/1743/39/1892/8424/219/3033/223/80854/501/85007/51268/55526	21
hsa00620	Pyruvate metabolism	25/796	38/2971	4.76871e-07	7.30366e-06	6.15573e-06	3029/224/38/32/5106/217/10327/39/5105/55902/9380/219/223/5313/10873/501/197257/98/134526/130/5091/124/125/128/127	25
hsa04976	Bile secretion	27/796	44/2971	1.29226e-06	1.88024e-05	1.58472e-05	1244/5566/949/8647/8671/10998/2778/366/760/6822/7365/28234/10599/570/10864/2052/1576/7364/6580/6256/7366/54600/54658/54659/54577/54657/574537	27
hsa00330	Arginine and proline metabolism	21/796	31/2971	1.99198e-06	2.76032e-05	2.32647e-05	51056/4942/4129/224/1610/217/79814/383/2805/2806/2593/55748/219/112483/223/8659/501/2628/4128/112817/58510	21
hsa03320	PPAR signaling pathway	27/796	48/2971	1.32297e-05	0.000174993	0.000147489	30/10998/8310/10580/5106/345/1962/33/6342/34/335/5105/3158/1593/11001/10873/2180/1622/1376/51/2168/729359/8309/1582/6256/51703/440503	27
hsa01230	Biosynthesis of amino acids	31/796	59/2971	1.97049e-05	0.00024931	0.000210126	1373/5009/26227/2027/230/1491/383/2805/48/2806/435/445/29968/10993/229/3417/113675/5211/5313/5631/4143/162417/84706/2875/4144/5053/5091/6470/3418/6472/95	31
hsa00053	Ascorbate and aldarate metabolism	16/796	23/2971	2.10755e-05	0.00025554	0.000215376	224/7365/217/10327/9104/219/223/501/7364/7366/54600/54658/54659/54577/54657/574537	16
hsa00140	Steroid hormone biosynthesis	21/796	35/2971	3.30816e-05	0.000385069	0.000324548	8630/3294/1312/1577/7365/6783/3290/6718/1571/1544/1576/7364/7366/1109/7923/54600/54658/54659/54577/54657/574537	21
hsa00340	Histidine metabolism	12/796	16/2971	7.65338e-05	0.00085659	0.000721959	4129/224/3034/217/55748/219/144193/223/131669/10841/501/4128	12
hsa00860	Porphyrin and chlorophyll metabolism	19/796	32/2971	9.69242e-05	0.00104463	0.000880442	2235/1371/645/3162/124454/7365/7389/326625/210/2395/7364/7366/54600/54658/54659/54577/54657/3145/574537	19
hsa00010	Glycolysis / Gluconeogenesis	26/796	50/2971	0.000116863	0.00121454	0.00102365	224/5236/5106/2027/230/217/10327/5105/8789/55902/2538/229/219/5211/223/5313/130589/83440/3101/501/2203/130/124/125/128/127	26
hsa00220	Arginine biosynthesis	12/796	17/2971	0.000197017	0.00197696	0.00166624	1373/5009/383/2805/2806/435/445/2746/162417/84706/2875/95	12
hsa00360	Phenylalanine metabolism	10/796	13/2971	0.000228861	0.00221996	0.00187104	4129/2805/2806/8639/1644/10249/3242/5053/4128/6898	10
hsa00561	Glycerolipid metabolism	15/796	24/2971	0.000244062	0.00229103	0.00193095	224/11343/217/10327/57678/219/223/26007/56894/8613/501/3990/132158/10555/8694	15
hsa00983	Drug metabolism - other enzymes	26/796	52/2971	0.000268286	0.00243972	0.00205627	4257/4258/51733/7365/1571/2944/7172/1807/9446/7498/978/1576/7364/8824/1806/7366/1066/54600/54658/54659/2938/2939/54577/54657/1548/574537	26
hsa00270	Cysteine and methionine metabolism	21/796	39/2971	0.000283367	0.00249878	0.00210604	84245/26227/2937/191/64902/1491/2805/2806/4357/7263/23743/29968/10993/113675/635/4143/23382/4144/883/55256/6898	21
hsa00790	Folate biosynthesis	12/796	18/2971	0.000447785	0.00382981	0.00322787	55034/4337/84105/5805/5860/249/4338/5092/10243/5053/7054/1719	12
hsa00040	Pentose and glucuronate interconversions	15/796	25/2971	0.00046063	0.00382981	0.00322787	9942/7365/10327/6652/51084/51181/7360/7364/7366/54600/54658/54659/54577/54657/574537	15
hsa04922	Glucagon signaling pathway	26/796	55/2971	0.000814181	0.00646763	0.0054511	5256/816/5837/5566/32/2778/2033/5836/5106/2997/208/2998/3709/5105/8789/2538/5565/5211/207/817/5331/5261/5207/6514/2203/801	26
hsa00250	Alanine, aspartate and glutamate metabolism	15/796	26/2971	0.000822345	0.00646763	0.0054511	1373/7915/64902/56954/2805/2806/435/445/2746/8659/84706/2875/189/18/122622	15
hsa00760	Nicotinate and nicotinamide metabolism	12/796	19/2971	0.000921419	0.00705613	0.00594711	23475/54981/23530/23408/4907/316/23410/133686/4837/5167/4860/554235	12
hsa00061	Fatty acid biosynthesis	9/796	13/2971	0.0016582	0.0123727	0.0104281	32/51102/84869/54995/2180/2194/197322/51703/7923	9
hsa01210	2-Oxocarboxylic acid metabolism	10/796	16/2971	0.00282565	0.0205566	0.0173257	51166/2805/48/2806/3417/162417/84706/2875/3418/95	10
hsa00120	Primary bile acid biosynthesis	9/796	14/2971	0.00354648	0.0245721	0.02071	10998/80270/6342/6718/1593/570/8309/1582/1109	9
hsa00770	Pantothenate and CoA biosynthesis	9/796	14/2971	0.00354648	0.0245721	0.02071	80347/224/51733/217/219/1807/53354/1806/5167	9
hsa04975	Fat digestion and absorption	11/796	19/2971	0.0040281	0.0272599	0.0229754	949/38/335/39/2806/84647/4547/8613/2168/10555/8694	11
hsa00500	Starch and sucrose metabolism	12/796	22/2971	0.00517432	0.0337094	0.0284113	8908/5837/5236/5836/2997/2998/2632/2538/3101/178/7360/5167	12
hsa00062	Fatty acid elongation	10/796	17/2971	0.00523276	0.0337094	0.0284113	3030/9524/51102/10965/1892/3032/3033/10449/122970/641371	10
hsa04726	Serotonergic synapse	19/796	41/2971	0.00532864	0.0337094	0.0284113	4129/5566/369/2778/1565/1562/2771/3709/5894/1644/1573/1559/1558/5331/1557/5579/5604/2788/4128	19
hsa00030	Pentose phosphate pathway	13/796	25/2971	0.00621705	0.0384928	0.0324428	51071/9563/5236/230/8789/9104/229/5211/5631/414328/2203/132158/64080	13
hsa00051	Fructose and mannose metabolism	14/796	28/2971	0.007136	0.043262	0.0364624	230/8789/55556/229/3795/6652/5373/5211/29926/26007/5207/3101/2203/4351	14

## Sheet: High_in_ge (KEGG)
ID	Description	GeneRatio	BgRatio	pvalue	p.adjust	qvalue	geneID	Count
hsa05016	Huntington disease	89/654	189/2971	2.23253e-15	6.51899e-13	6.08659e-13	4706/292/163/5704/5685/1175/4710/7419/4708/5714/4713/5706/5684/5700/5693/5687/5688/5713/10671/7019/5717/6506/4728/5715/506/1337/6648/1347/374291/9167/515/56171/4709/4702/2891/317/514/5690/1340/1350/10975/7277/3092/4698/5682/1349/4695/55860/51164/1329/4711/5686/4726/4715/4718/7381/5710/5692/5701/9861/4724/27089/1345/4712/509/84790/10476/7386/4696/7388/5707/64837/10540/1212/84617/1351/9377/1537/232…	89
hsa05022	Pathways of neurodegeneration - multiple diseases	108/654	253/2971	8.82363e-15	1.28825e-12	1.2028e-12	572/4706/292/5704/823/637/355/5685/4710/1459/489/7419/25978/4708/3710/5714/4713/5706/5684/5700/5693/5687/5688/5713/8312/10671/5717/4728/5715/506/1337/9896/1347/374291/27429/9167/515/56171/4709/4702/2891/317/514/5335/5690/1340/5605/1350/10975/7277/3092/4698/5682/1349/4695/55860/7326/51164/3845/1329/5879/4711/79139/5861/5686/4726/4715/4718/7381/5710/5692/5701/9861/4724/27089/1345/4712/509/4218/8479…	108
hsa05012	Parkinson disease	82/654	174/2971	3.10124e-14	3.01854e-12	2.81832e-12	4706/292/5704/5685/2773/4710/7419/4708/3710/5714/4713/5706/5684/5700/5693/5687/5688/5713/5717/4728/5715/506/1337/1347/374291/27429/9167/515/4709/4702/317/514/5335/5690/1340/1350/10975/7277/2770/4698/5682/1349/4695/7326/1329/4711/7295/5686/4726/4715/4718/7381/5710/5692/5701/9861/4724/27089/1345/4712/509/84790/10476/7386/4696/55669/7388/5707/64837/84617/1351/9377/1537/55967/4700/5719/51079/4697/571…	82
hsa05010	Alzheimer disease	92/654	206/2971	4.35659e-14	3.18031e-12	2.96936e-12	572/4706/292/5704/823/637/355/5685/4710/1459/489/7419/4708/3710/5714/4713/5706/5684/5700/5693/5687/5688/5713/8312/5717/4728/5715/506/2597/1337/1347/374291/9167/515/10000/4709/4702/317/514/5690/1340/5605/1350/10975/7277/4698/5682/1349/4695/10313/3845/1329/4711/5686/4726/4715/4718/7381/5710/5692/5701/9861/4724/27089/1345/4712/509/84790/10476/1499/8772/7386/4696/7388/5707/64837/84617/1351/9377/1537/…	92
hsa05014	Amyotrophic lateral sclerosis	95/654	230/2971	5.23418e-12	3.05676e-10	2.85401e-10	572/4706/5704/637/5685/4710/25978/4708/3710/5714/4713/5706/5684/5700/5693/5687/5688/5713/10671/23064/5717/6506/4728/5715/506/1337/9896/1347/374291/9167/515/56171/4709/4702/2891/317/514/5690/1340/1350/10975/7277/4698/5682/1349/4695/55860/51164/29979/1329/5879/4711/79139/5861/310/5686/4726/4715/4718/23165/7381/6396/5710/5692/5701/9861/4724/27089/1345/4712/509/4218/84790/10476/7386/4696/7388/5707/64…	95
hsa05020	Prion disease	81/654	185/2971	6.49998e-12	3.16332e-10	2.9535e-10	572/4706/292/5704/5685/1535/4710/1459/7419/4708/3710/5714/4713/5706/5684/5700/5693/5687/5688/5713/5717/4728/5715/506/1337/1347/374291/9167/515/4688/4709/4702/317/514/5690/1340/1350/10975/7277/4698/5682/1349/4695/1329/5879/4711/5686/4726/4715/4718/7381/5710/5692/5701/9861/5580/4724/27089/1345/4712/509/84790/10476/7386/4696/7388/5707/64837/84617/1351/9377/1537/55967/4700/5719/51079/4697/5718/6262/1…	81
hsa00190	Oxidative phosphorylation	50/654	97/2971	8.23804e-11	3.43644e-09	3.2085e-09	4706/4710/537/4708/4713/4728/506/1337/1347/523/374291/9167/515/4709/4702/514/1340/1350/10975/9296/4698/1349/4695/1329/4711/4726/4715/4718/7381/4724/27089/1345/4712/509/1353/10632/10476/521/7386/4696/7388/1351/9377/1537/55967/4700/51079/4697/9551/4701	50
hsa04932	Non-alcoholic fatty liver disease	46/654	98/2971	2.36398e-08	8.62852e-07	8.05619e-07	4706/637/355/4710/998/4708/4713/4728/5564/1337/1347/374291/9167/10000/4709/4702/1340/1350/10975/4698/1349/4695/5562/1329/5879/4711/4726/4715/4718/7381/4724/27089/1345/4712/7386/4696/7388/1351/9377/1537/5571/55967/4700/51079/4697/4701	46
hsa03010	Ribosome	52/654	117/2971	2.83443e-08	9.19615e-07	8.58616e-07	6224/51121/6160/6193/6175/6223/6206/6209/6146/63931/6144/6125/6204/9349/6183/6192/6210/6176/6229/6187/6205/23521/6135/6189/6134/6129/6130/6188/2197/6156/6132/6154/6208/6227/6201/6169/6124/6181/6232/51021/6218/51065/6228/9045/6168/6136/6147/6235/7311/6222/6234/6139	52
hsa03050	Proteasome	25/654	41/2971	6.71167e-08	1.95981e-06	1.82981e-06	5704/5685/5714/5706/5684/5700/5693/5687/5721/5688/5713/5717/5715/5690/5682/51371/5686/5710/5692/5701/9861/5707/5719/5718/5696	25
hsa04714	Thermogenesis	58/654	141/2971	1.29746e-07	3.44415e-06	3.2157e-06	23028/4706/4710/4708/4713/79133/1374/4728/506/5564/1337/1347/374291/9167/515/4709/4702/514/1340/1350/10975/4698/1349/4695/5562/3845/1329/4711/4726/4715/4718/7381/4724/23305/27089/1345/4712/509/1353/10632/10476/388753/521/7386/4696/7388/1351/9377/1537/5571/71/55967/4700/51079/4697/4893/9551/4701	58
hsa05415	Diabetic cardiomyopathy	57/654	147/2971	1.7477e-06	4.25273e-05	3.97065e-05	4706/292/1535/4710/489/7419/4708/4713/4728/506/2597/1337/1347/374291/9167/515/4688/10000/4709/4702/514/1340/1350/10975/4698/1349/4695/948/1329/5879/4711/25874/4726/4715/4718/7381/5580/4724/27089/1345/4712/509/10476/1281/7386/4696/7388/1351/9377/1537/23236/55967/4700/51079/4697/6262/4701	57
hsa04723	Retrograde endocannabinoid signaling	33/654	70/2971	2.16991e-06	4.87395e-05	4.55066e-05	4706/2773/4710/2782/4708/3710/4713/4728/59345/374291/4709/4702/2891/2770/4698/4695/4711/4726/4715/4718/4724/4712/4696/2783/55970/2787/23236/55967/4700/51079/54331/4697/4701	33
hsa04260	Cardiac muscle contraction	21/654	37/2971	4.04458e-06	8.43584e-05	7.87629e-05	483/489/1337/1347/9167/1340/1350/10975/1349/1329/481/7381/476/27089/1345/7386/7388/1351/9377/1537/6262	21
hsa05017	Spinocerebellar ataxia	31/654	73/2971	5.93473e-05	0.00115529	0.00107866	292/5704/5685/489/7419/3710/5714/5706/5684/5700/5693/5687/5688/5713/5717/5715/10000/2891/5690/5682/2959/5686/5710/5692/5701/9861/5707/23236/5719/5718/4976	31
hsa05171	Coronavirus disease - COVID-19	54/654	152/2971	6.36913e-05	0.00116237	0.00108527	6224/51121/6160/6193/6175/6223/4939/6206/6209/6146/6144/6125/5335/6204/9349/6192/6210/6885/6176/6229/6187/6205/23521/6135/6189/6134/6129/6130/6188/2197/6156/6132/6154/6208/6227/6201/6169/6124/6181/6232/6218/51065/6228/9045/6168/6136/51135/6147/1147/6235/7311/6222/6234/6139	54
hsa04972	Pancreatic secretion	16/654	33/2971	0.0006615	0.0113622	0.0106086	5874/387/483/489/3710/5906/5908/5879/481/476/1359/4218/277/23236/6262/276	16

## Sheet: High_in_prot (KEGG)
ID	Description	GeneRatio	BgRatio	pvalue	p.adjust	qvalue	geneID	Count
hsa04610	Complement and coagulation cascades	38/418	63/2971	7.99583e-18	2.13489e-15	2.13489e-15	3075/732/729/1361/3053/727/7448/735/3827/5624/10878/1191/722/725/718/2159/5648/710/714/715/717/5345/2266/2243/2244/713/712/2/2147/716/5627/5104/5265/2153/3426/721/629/720	38
hsa05150	Staphylococcus aureus infection	18/418	37/2971	4.42093e-07	5.90194e-05	5.90194e-05	3075/727/718/5648/714/715/820/717/2266/713/712/716/3426/1667/721/728358/629/720	18
hsa05133	Pertussis	16/418	40/2971	4.3504e-05	0.00387185	0.00387185	727/5599/722/725/718/3661/710/714/715/717/929/713/712/716/721/720	16

## Sheet: Both_high (GO-BP)
ID	Description	GeneRatio	BgRatio	pvalue	p.adjust	qvalue	geneID	Count
GO:0022613	ribonucleoprotein complex biogenesis	175/1994	281/5272	1.29942e-17	5.1652e-14	4.69023e-14	51096/23517/51491/10659/23223/51154/51602/1975/10885/57418/55623/54505/51018/1207/9733/56915/1653/3320/29093/25929/7514/22894/51729/8668/8886/22803/6128/3326/6634/23481/4809/8664/10419/24148/51340/10528/8669/3646/8175/6217/2091/29997/26121/54555/8662/7458/51010/8661/10360/23560/708/117246/54433/11052/11103/4839/8683/705/55299/6152/9136/23451/54680/22868/55127/51077/54853/11340/8161/79039/5393/271…	175
GO:0006412	translation	229/1994	419/5272	2.36503e-13	4.70049e-10	4.26825e-10	5725/9782/7431/7175/55173/5610/84545/8531/60488/64951/1975/6141/3735/55854/4904/1994/5315/54505/6093/55133/6949/65993/8672/1653/9933/29093/25929/8668/4528/10573/8570/6128/51650/54517/5594/8664/2332/5935/5611/5595/2935/123263/8669/3646/1936/3191/6217/51073/6142/136319/2617/3315/8662/7965/7458/8661/6158/6143/22794/708/51264/6164/1982/6207/1967/51389/23438/23107/5917/6152/8087/22916/11222/10289/1933…	229
GO:0034660	ncRNA metabolic process	156/1994	271/5272	1.08268e-11	1.01822e-08	9.24589e-09	51096/54888/23517/23223/51154/51602/10885/57418/3735/55623/51018/8518/51095/10179/56915/1653/22894/51729/51637/8886/8570/22803/54517/23481/4809/51493/10528/1478/123263/55756/6217/2091/29997/54555/2617/7965/51010/10360/23560/117246/4790/54433/11103/4839/705/23438/5917/9136/1615/10056/10352/54680/55157/55127/51077/54853/11340/81627/79039/79002/5393/27161/55661/57510/57505/9521/92675/10436/64172/112…	156
GO:0006518	peptide metabolic process	251/1994	499/5272	1.68473e-09	6.69679e-07	6.08098e-07	5725/9782/2730/7431/4285/7175/55173/5610/84545/8531/60488/64951/1975/6141/3735/55854/4904/1994/5315/54505/6093/55133/6949/65993/8672/1653/9933/29093/25929/2950/8668/4528/10573/56605/8570/6128/51650/54517/5594/8664/1511/81502/2332/5935/5611/5595/2935/123263/8669/3646/1936/2936/3191/6217/51073/6142/136319/2617/3315/8662/7965/7458/8661/7511/6158/6143/22794/708/1362/51264/6164/1982/6207/1967/51389/23…	251
GO:0006334	nucleosome assembly	36/1994	44/5272	2.46515e-09	8.90814e-07	8.08898e-07	51773/9733/546/55506/5931/83743/9555/6418/3007/3024/3021/10541/8467/8365/5928/3020/3148/8607/4869/653604/3009/8971/4673/3006/3014/3005/128312/8364/8356/8363/8351/121504/85236/126961/333932/4676	36
GO:0006333	chromatin assembly or disassembly	52/1994	73/5272	5.7192e-09	1.42086e-06	1.29021e-06	54623/9031/7175/51773/6605/9733/546/11198/55506/23347/5931/10664/83743/9555/3065/6418/3007/3024/55201/10155/3021/51535/10541/3159/9219/8467/8365/5928/3020/3148/6599/55196/8607/4869/653604/3009/8971/4673/3006/3014/26155/3005/128312/8364/8356/8363/8351/121504/85236/126961/333932/4676	52
GO:0010608	posttranscriptional regulation of gene expression	187/1994	358/5272	6.69047e-09	1.56439e-06	1.42053e-06	5725/9782/7431/23279/54888/5431/7175/5610/8531/1975/4904/1994/5315/54505/6093/6949/8672/79023/56915/1653/9933/25929/7514/3842/22894/10269/81929/4528/8570/54517/3183/10762/4670/5594/8664/328/8480/5716/2332/5935/5611/5595/9688/2935/3646/3191/5438/11140/54555/136319/857/3315/8662/7458/51010/22794/708/1655/3312/1982/1967/57122/1432/23107/9631/8087/22916/10289/4691/8890/10213/7257/22868/9991/6418/2733…	187
GO:0043624	cellular protein complex disassembly	84/1994	141/5272	9.34937e-08	1.61581e-05	1.46723e-05	822/55173/51474/84545/60488/64951/6710/4905/65993/119/832/55604/29093/10573/51650/2935/11075/51073/136319/51264/3312/23107/11222/9801/5341/829/9181/64960/3925/2733/2107/51081/29767/55201/7818/10763/23075/9645/65080/64965/54534/29088/5962/29766/79590/65005/28957/2934/120/740/63875/124995/128308/51023/23122/6059/84340/50810/3396/65008/28998/253725/1072/51504/78988/65003/56945/9793/51642/2314/90480/…	84
GO:0034605	cellular response to heat	55/1994	85/5272	3.81899e-07	5.4216e-05	4.92305e-05	2288/23279/7175/79023/3320/2932/81929/10762/3326/5594/8480/5931/5595/9688/27000/10049/6119/573/3312/26973/57122/9532/9631/7341/348995/10808/9972/3337/6117/1965/7057/53371/9818/57521/51501/9531/5903/9261/129401/7415/64223/7266/3310/947/488/170506/3297/3066/4763/3303/3305/23636/3281/10016/4067	55
GO:0071826	ribonucleoprotein complex subunit organization	82/1994	141/5272	5.62338e-07	7.41579e-05	6.73386e-05	10659/51154/1975/54505/1659/1207/9733/1653/3320/25929/8668/6128/3326/6634/4809/8664/10419/24148/51340/8669/3646/8175/29997/26121/8662/7458/8661/11052/4839/8683/55299/6152/23451/54680/22868/8161/27161/6431/51081/6633/6628/8894/1968/56342/8666/22907/79577/6733/1660/6426/4686/9169/6636/8562/1939/27316/8667/10480/103/11168/7415/11051/6632/3921/10713/83640/3799/65003/8665/8607/27335/23212/22827/64963/…	82
GO:0140053	mitochondrial gene expression	69/1994	114/5272	5.78339e-07	7.41579e-05	6.73386e-05	55173/84545/60488/64951/51095/65993/29093/4528/10573/51650/5442/51073/2617/708/51264/23107/11222/9801/10352/64960/55157/22868/10102/57505/51081/7818/65080/64965/9238/54534/84300/29088/87178/51067/79590/65005/57038/28957/740/6832/63875/124995/64216/128308/51023/84340/3396/65008/3035/28998/78988/54931/65003/56945/51642/80324/90480/64928/51649/64963/64975/28958/51263/219927/116540/6150/60493/51373/6…	69
GO:0022618	ribonucleoprotein complex assembly	79/1994	136/5272	9.68469e-07	0.000116656	0.000105929	10659/51154/1975/54505/1207/9733/1653/3320/25929/8668/6128/3326/6634/4809/8664/10419/24148/51340/8669/3646/8175/29997/26121/8662/7458/8661/11052/4839/8683/55299/6152/23451/54680/22868/8161/27161/6431/51081/6633/6628/8894/1968/56342/8666/22907/79577/6733/1660/6426/4686/9169/6636/8562/1939/27316/8667/10480/103/11168/11051/6632/3921/10713/83640/65003/8665/8607/27335/23212/22827/64963/10856/10946/866…	79
GO:0051169	nuclear transport	115/1994	214/5272	1.00906e-06	0.000117971	0.000107123	23279/54888/7175/84321/4659/11338/23534/1994/6672/4734/79023/25929/2932/7514/3842/81929/55696/54439/10762/3326/3717/6634/5594/5905/8480/2010/3839/10204/9688/22794/3837/10553/8882/55110/57122/11052/8683/1432/6428/3313/9631/22916/6432/51692/2733/348995/56943/10657/6431/1434/57510/9972/57187/5469/6633/6628/10155/79228/5901/10526/3178/1660/55198/6426/4686/10541/26953/3159/6741/53371/5530/6636/9818/81…	115
GO:0060968	regulation of gene silencing	50/1994	78/5272	1.96328e-06	0.000205529	0.000186629	23279/5431/7175/1994/79023/10269/81929/10762/8480/2332/9688/5438/1655/57122/9631/8087/348995/27161/57510/3007/3024/9972/3021/10526/1660/3159/53371/5530/9818/5903/8365/103/129401/3020/5437/5436/5441/653604/3009/8971/3006/3005/8364/8356/8363/8351/121504/126961/333932/23636	50
GO:0006974	cellular response to DNA damage stimulus	160/1994	318/5272	1.9648e-06	0.000205529	0.000186629	5965/3980/9031/972/4361/9716/960/9774/5981/5431/50484/5982/60488/5378/6672/7158/4734/5423/4292/7374/57103/1653/23047/10269/546/581/51776/11198/23468/4436/51322/988/5594/9978/22938/7528/328/25939/23347/5716/331/2332/5595/4350/9100/29108/4683/10397/4173/5438/29997/221927/4521/6119/56647/10951/1655/79073/1432/4172/10111/8087/57599/10213/7341/2956/26270/51377/5929/10987/23244/80820/11335/9643/7913/95…	160
GO:0006403	RNA localization	86/1994	154/5272	3.13687e-06	0.000296883	0.000269583	9961/23279/54888/7175/84321/51602/11338/4904/79023/7514/81929/51637/8570/54439/10762/7528/8480/24148/2332/10204/9688/2091/51010/22794/55110/57122/11052/8683/6428/9631/22916/6432/54680/51692/2733/348995/56943/10657/6431/57510/9972/57187/1736/79228/5901/3178/1660/6426/4686/10211/87178/6741/53371/9908/9818/9775/81608/55651/1069/22948/1977/3192/5903/25909/26097/10898/6427/129401/80145/6059/51808/5398…	86
GO:0072331	signal transduction by p53 class mediator	57/1994	96/5272	1.27842e-05	0.000988494	0.000897596	972/4361/960/50484/5982/6672/10269/546/581/11198/4436/10419/22938/1457/5716/5931/9100/29108/4683/10397/29997/6119/1655/79073/4839/1108/1432/10111/3065/9521/3276/10514/6117/5111/10498/9125/6877/6749/9219/55571/5928/3428/5984/1020/3190/6881/112858/23212/25904/754/26155/4646/3066/84154/1460/7917/4282	57
GO:0050657	nucleic acid transport	73/1994	130/5272	1.34286e-05	0.000988494	0.000897596	9961/23279/54888/7175/84321/11338/4904/79023/7514/81929/51637/8570/54439/10762/8480/2332/10204/9688/22794/55110/57122/11052/8683/6428/9631/22916/6432/51692/2733/348995/56943/10657/6431/57510/9972/57187/79228/5901/3178/1660/6426/4686/10211/87178/6741/53371/9908/9818/9775/81608/1069/1977/3192/5903/25909/26097/10898/6427/129401/80145/6059/51808/53981/3267/9793/23212/4869/10189/3297/23299/84324/23636…	73
GO:0050658	RNA transport	73/1994	130/5272	1.34286e-05	0.000988494	0.000897596	9961/23279/54888/7175/84321/11338/4904/79023/7514/81929/51637/8570/54439/10762/8480/2332/10204/9688/22794/55110/57122/11052/8683/6428/9631/22916/6432/51692/2733/348995/56943/10657/6431/57510/9972/57187/79228/5901/3178/1660/6426/4686/10211/87178/6741/53371/9908/9818/9775/81608/1069/1977/3192/5903/25909/26097/10898/6427/129401/80145/6059/51808/53981/3267/9793/23212/4869/10189/3297/23299/84324/23636…	73
GO:0071824	protein-DNA complex subunit organization	57/1994	97/5272	1.97208e-05	0.00137527	0.0012488	54623/51773/6605/9733/546/11198/55506/9978/5931/10664/4173/83743/6119/4172/9555/1385/6418/3007/3024/9557/6117/3021/10541/3159/81611/142/6233/1069/8467/8450/8365/5928/3020/3148/5702/4176/6599/8607/4869/653604/3009/8971/4673/5757/3006/3014/3005/128312/8364/8356/8363/8351/121504/85236/126961/333932/4676	57
GO:0065004	protein-DNA complex assembly	49/1994	81/5272	2.5788e-05	0.00176736	0.00160484	51773/9733/546/55506/9978/5931/4173/83743/6119/4172/9555/1385/6418/3007/3024/9557/6117/3021/10541/142/6233/1069/8467/8450/8365/5928/3020/3148/5702/4176/8607/4869/653604/3009/8971/4673/3006/3014/3005/128312/8364/8356/8363/8351/121504/85236/126961/333932/4676	49
GO:0002483	antigen processing and presentation of endogenous peptide antigen	13/1994	14/5272	2.87966e-05	0.0018765	0.00170394	3416/51752/64167/567/6890/6891/3107/3133/3135/3134/3105/6892/3106	13
GO:0019885	antigen processing and presentation of endogenous peptide antigen via MHC class I	13/1994	14/5272	2.87966e-05	0.0018765	0.00170394	3416/51752/64167/567/6890/6891/3107/3133/3135/3134/3105/6892/3106	13
GO:0051253	negative regulation of RNA metabolic process	176/1994	369/5272	3.82706e-05	0.00245364	0.00222801	54623/5725/10138/9774/5981/54888/7175/51773/57504/8531/55749/11338/4904/1994/6672/865/4734/6605/7251/7514/10269/546/3476/3183/23468/55506/9647/10419/22938/7528/328/23347/5716/5931/2332/10664/7329/3191/29997/1021/857/10049/9678/10951/708/1655/4790/7466/3312/6207/8683/1432/1611/9555/10915/6772/2274/6432/7341/3065/1385/9991/6418/51123/55269/10657/11335/79039/11059/5204/9643/6431/3007/3024/5469/79171…	176
GO:0034248	regulation of cellular amide metabolic process	112/1994	221/5272	4.80083e-05	0.0028517	0.00258947	5725/9782/7431/8439/7175/5610/8531/1975/4904/1994/5315/54505/6093/6949/8672/57103/1653/9933/25929/4528/8570/54517/5594/8664/2332/5935/5611/5595/2935/3646/3191/136319/3315/8662/7458/22794/708/1982/1967/23107/8087/22916/10289/4691/8890/22868/9991/2733/8892/2107/51123/10657/10102/27161/10236/348/1968/1802/1965/9475/10492/55226/4076/1660/116496/3658/2058/64215/4686/84300/7057/9775/6726/92906/9125/839…	112
GO:0010558	negative regulation of macromolecule biosynthetic process	194/1994	413/5272	4.80664e-05	0.0028517	0.00258947	3980/54623/10138/9774/5981/7175/51773/5610/57504/8531/55749/23063/4904/6672/6093/865/4734/6605/7251/2932/7514/2950/546/8570/3476/54517/3183/23468/55506/9647/10419/22938/7528/328/23347/5716/5931/2332/10664/7329/3646/29997/1021/27000/857/10049/9678/23560/10951/708/1655/4790/7466/3312/1611/9555/10915/8087/4691/6772/2274/7341/3065/1385/6418/51123/55269/10657/23244/11335/79039/11059/5204/9643/27161/30…	194
GO:0075733	intracellular transport of virus	28/1994	42/5272	0.000134859	0.0069619	0.00632171	23279/7175/7251/79023/7514/81929/10762/8480/2332/3839/9688/3837/57122/9631/348995/9972/684/5901/53371/9818/6233/6993/5903/137492/51160/129401/3838/23636	28
GO:0031327	negative regulation of cellular biosynthetic process	201/1994	436/5272	0.00013899	0.00705689	0.00640797	3980/54623/10138/9774/5981/7175/51773/5610/57504/493/8531/55749/23063/4904/6672/6093/865/4734/6605/7251/2932/7514/546/8570/3476/10296/54517/3183/23468/55506/9647/10419/22938/7528/328/23347/5716/5931/2332/2717/10664/7329/3646/29997/1021/27000/857/10049/9678/23560/10951/708/1655/4790/7466/3312/1611/9555/10915/8087/4691/6772/2274/5341/7341/3065/1385/6418/51123/55269/10657/23244/11335/79039/11059/520…	201
GO:1902579	multi-organism localization	31/1994	48/5272	0.000145576	0.00705689	0.00640797	23279/7175/7251/79023/7514/81929/2060/10762/8480/2332/3839/9688/857/3837/57122/9631/348995/9972/684/5901/53371/9818/6233/6993/5903/137492/51160/129401/3838/3434/23636	31
GO:0050867	positive regulation of cell activation	60/1994	109/5272	0.000167274	0.00791564	0.00718775	972/8943/3735/7158/865/7037/4292/5788/4436/3717/11151/29108/857/51010/64115/1075/4192/8723/3485/5341/4179/10808/5290/6845/3543/2319/8546/301/6812/7057/30011/5058/3606/51571/7070/4690/50848/3689/3684/10892/7525/2885/5062/8660/388552/2547/100/6714/1803/140885/3133/3135/3134/3105/118460/3115/3113/4282/5591/4067	60
GO:0009890	negative regulation of biosynthetic process	207/1994	454/5272	0.000241641	0.0111689	0.0101418	3980/54623/10138/9774/5981/7175/51773/5610/57504/493/8531/55749/23063/4904/6672/6093/865/4734/6605/7251/2932/7514/2950/546/8570/3476/10296/54517/3183/23468/55506/9647/10419/22938/7528/328/23347/5716/215/5931/2332/2717/10664/7329/3646/29997/1021/27000/857/10049/9678/23560/10951/708/1655/4790/7466/3312/1611/9555/10915/8087/4691/6772/2274/5341/7341/3065/1385/6418/51123/55269/10657/23244/11335/79039/…	207
GO:0007159	leukocyte cell-cell adhesion	63/1994	117/5272	0.000267665	0.0120906	0.0109788	8379/972/960/8943/6093/865/7037/6793/119/5788/3383/11151/29108/2267/857/64115/337/4192/64083/3485/4179/10808/5290/6385/10875/3958/2319/8546/301/10457/10318/4478/5058/83706/3688/3606/51571/7070/4690/50848/3689/3678/6280/836/10892/11146/7525/5074/2885/5062/23513/3123/100/6714/1991/1803/140885/3133/3135/3105/3115/3113/4067	63
GO:0046649	lymphocyte activation	103/1994	209/5272	0.000375442	0.0155904	0.0141567	8379/8993/972/960/3149/841/8943/7158/865/4734/5873/7037/4292/7374/7163/5788/581/2280/3476/3383/4436/4627/11151/29108/4683/2267/10945/1021/857/51010/64115/5532/4192/3485/6654/2956/4179/10808/5290/5585/6385/6845/10875/3543/684/3958/2319/8546/23075/301/3936/10457/5530/81609/285282/30011/4478/2934/5058/3688/3606/51571/7070/4690/3689/23385/4332/836/30968/567/359948/10892/6670/11146/7525/5074/977/2885/…	103
GO:0051704	multi-organism process	135/1994	284/5272	0.000376522	0.0155904	0.0141567	2288/928/23279/54888/1829/7175/57120/3074/493/8531/81671/8653/2182/9130/7251/79023/4292/2192/5050/1785/7514/790/546/81929/231/2060/10959/581/22803/2802/10762/4436/5594/4809/7528/4318/57446/8480/1471/2332/5127/10916/3839/5595/9688/857/7458/3837/708/90410/1656/4192/397/57122/10007/9631/57599/3485/26003/6654/7257/4179/6513/348995/10657/989/27161/3024/9972/23157/5469/8894/3306/7103/5471/684/10155/662…	135
GO:0022610	biological adhesion	206/1994	455/5272	0.000404788	0.0163378	0.0148354	8379/928/972/960/7414/3371/1829/5291/4659/63916/81671/8943/5586/1308/4756/6093/865/87/7037/6793/5817/119/60/4162/2192/55604/1785/5788/2932/3693/10890/54749/7205/10296/3383/3655/3326/1832/3717/8829/9647/4627/394/6789/10398/284217/11151/29108/7082/2267/1021/857/10049/3315/9124/64115/23560/708/1277/337/4192/7450/23603/397/1303/1432/64083/5515/3694/3485/5341/6814/965/2633/4179/1266/8727/10808/7045/52…	206
GO:0060337	type I interferon signaling pathway	29/1994	46/5272	0.000436942	0.0163853	0.0148786	6672/3430/4938/3326/25939/11140/4940/6772/3664/3433/684/10410/4599/103/2634/6059/29110/253943/3434/9636/5770/51441/3107/3133/3135/3134/3105/3106/26065	29
GO:0071357	cellular response to type I interferon	29/1994	46/5272	0.000436942	0.0163853	0.0148786	6672/3430/4938/3326/25939/11140/4940/6772/3664/3433/684/10410/4599/103/2634/6059/29110/253943/3434/9636/5770/51441/3107/3133/3135/3134/3105/3106/26065	29
GO:0016241	regulation of macroautophagy	54/1994	100/5272	0.000657186	0.023226	0.0210902	535/51606/55737/4734/57103/10558/55763/23256/51322/51100/51382/128866/5595/11140/6009/90410/8649/28956/149371/64121/25782/5290/9559/10133/826/54832/529/60412/10542/9550/57521/5899/5868/526/245972/55004/5305/9531/60592/7345/528/10670/9114/56893/836/1020/79837/64223/5049/664/29110/389541/57154/29082	54
GO:0002702	positive regulation of production of molecular mediator of immune response	21/1994	31/5272	0.000682853	0.02381	0.0216205	972/3735/7158/7037/4292/1653/5788/4436/23586/51010/3606/9188/567/10892/170506/3133/3135/3134/3105/118460/4282	21
GO:0019058	viral life cycle	94/1994	191/5272	0.000709277	0.0244265	0.0221803	51534/972/23279/7175/5610/5586/4734/7037/5817/7251/79023/3693/7514/81929/2060/4938/3383/10762/3326/8480/128866/2332/8411/27336/3839/9688/57617/56829/857/3837/1655/3312/1656/4940/57122/10475/9631/28972/3694/51652/4179/3416/348995/11059/6780/9972/7913/348/684/10155/6737/5901/10542/9475/6733/3685/53371/9818/10410/6233/5868/10318/6993/2934/3688/24138/5903/137492/4599/50848/103/51160/3678/129401/3428/…	94
GO:0030219	megakaryocyte differentiation	28/1994	45/5272	0.000744191	0.0248585	0.0225726	57095/865/10398/3065/5929/5469/3276/3021/10006/7057/5305/2551/10163/8365/84661/3020/5196/3148/6670/653604/8364/8356/8363/8351/121504/126961/333932/3692	28
GO:0016925	protein sumoylation	25/1994	39/5272	0.000755198	0.0250159	0.0227156	23279/7175/79023/81929/10762/5905/8480/9688/7329/57122/9631/64135/7341/348995/9972/10054/10155/53371/9818/10055/5903/129401/26354/6613/23636	25
GO:0043331	response to dsRNA	16/1994	22/5272	0.000928518	0.030007	0.0272477	1653/5594/10084/5595/857/23586/4790/64135/1660/10211/5899/9188/6520/170506/4869/3434	16
GO:0071166	ribonucleoprotein complex localization	52/1994	97/5272	0.00102714	0.0322479	0.0292825	23279/54888/7175/84321/11338/79023/7514/81929/10762/8480/9688/26121/22794/55110/57122/8683/6428/9631/22916/6432/51692/2733/348995/56943/6431/9972/57187/79228/5901/6426/4686/6741/53371/9818/9775/81608/1977/5903/26097/10898/6427/129401/80145/6059/53981/3267/23212/4869/10189/84324/23636/3692	52
GO:0075522	IRES-dependent viral translational initiation	9/1994	10/5272	0.0010346	0.0322479	0.0292825	5725/8664/8662/8661/6741/8562/1939/8665/28985	9
GO:0050685	positive regulation of mRNA processing	17/1994	24/5272	0.00103842	0.0322479	0.0292825	54623/22938/5935/3312/22916/4691/79577/6434/4686/10262/27316/29896/123169/11051/170506/3297/494115	17
GO:0051129	negative regulation of cellular component organization	133/1994	285/5272	0.00106477	0.0323106	0.0293394	8379/2288/7431/9168/822/3309/7175/4134/51474/23063/6093/55737/6710/7037/119/88455/832/57103/55604/1785/2932/546/8898/10059/393/23256/3183/8829/11252/22919/128866/1471/5716/8260/11151/7082/4683/11075/29997/136319/857/10049/8976/10493/3312/337/23603/3550/10111/9555/829/9181/3925/6418/3007/3024/57187/24139/3306/7533/29767/348/9026/8500/3958/3337/3021/23075/9475/55226/3178/6812/3159/6386/5962/7057/29…	133
GO:0022402	cell cycle process	216/1994	487/5272	0.00115453	0.0345057	0.0313327	8379/54623/10138/4361/51507/5981/54888/7175/4134/5982/8454/57504/4659/493/23063/5586/6093/7251/4292/1781/5289/5108/1785/3320/5788/7514/23047/10269/546/81929/5243/581/55968/51776/8697/23468/4436/3326/51100/5902/56241/55964/4627/9978/10419/328/8480/1457/22919/128866/5716/331/10735/8260/5931/2010/5127/10664/2935/4683/4173/29997/1021/8976/6119/6009/56647/8453/3837/8649/8882/26973/1982/4172/3550/10111…	216
GO:0051098	regulation of binding	77/1994	154/5272	0.00118857	0.0352579	0.0320157	84062/51773/23063/6672/6093/6717/119/60/3080/2932/10269/581/2280/3326/3717/8829/8664/4318/6789/23394/22919/2332/5595/6788/3646/3191/857/23560/9532/5515/1452/7341/3925/3416/3433/348/10155/9026/5901/10763/1965/10542/81494/1660/4686/10211/5530/9775/10498/23557/142/5899/1601/57326/3428/151636/4043/3148/1020/6881/567/5499/488/4087/302/10856/8663/3297/3434/3005/3066/6714/6281/1460/7114/4830/3078	77
GO:0061077	chaperone-mediated protein folding	28/1994	46/5272	0.00122213	0.035985	0.032676	2288/126393/972/3309/2280/2289/80331/1457/6449/9141/3315/573/3312/26973/3313/10808/3306/3337/6782/11080/7266/10491/5481/3310/51182/30001/3303/3305	28
GO:0034097	response to cytokine	210/1994	473/5272	0.00127273	0.0363965	0.0330496	7035/51667/972/2730/7431/960/9774/3309/7175/5291/8454/5610/8531/841/6558/1265/3735/55854/4904/6672/865/3430/2182/7037/4791/3320/5788/2932/2950/8570/4938/3476/3383/3326/988/3717/5594/9978/7528/4318/25939/8731/5716/5355/8717/11151/5595/9100/29108/11140/587/1687/857/23586/5532/1277/4790/3312/9049/4940/1432/6428/10475/3313/6678/4001/6500/4691/10096/10213/64135/6772/6432/6382/6654/7341/27101/6814/829/…	210
GO:0045652	regulation of megakaryocyte differentiation	23/1994	36/5272	0.0013111	0.0372258	0.0338027	57095/865/10398/3065/5929/3276/3021/7057/2551/8365/84661/3020/5196/3148/653604/8364/8356/8363/8351/121504/126961/333932/3692	23
GO:0071345	cellular response to cytokine stimulus	196/1994	439/5272	0.00133091	0.0374734	0.0340275	7035/972/2730/7431/960/9774/3309/7175/5291/8454/8531/841/6558/1265/3735/55854/4904/6672/865/3430/7037/3320/5788/2932/2950/8570/4938/3383/3326/988/3717/5594/9978/7528/4318/25939/8731/5716/5355/8717/11151/5595/9100/29108/11140/587/1687/857/1277/4790/3312/9049/4940/1432/6428/10475/3313/4001/6500/4691/10096/10213/6772/6432/6382/6654/7341/27101/6814/829/9181/6723/6738/965/2633/3664/1385/3433/5290/1075…	196
GO:0002381	immunoglobulin production involved in immunoglobulin mediated immune response	13/1994	17/5272	0.00135753	0.0374734	0.0340275	7158/7037/4292/7374/5788/4436/4683/51010/2956/10875/23075/3123/118460	13
GO:0016447	somatic recombination of immunoglobulin gene segments	13/1994	17/5272	0.00135753	0.0374734	0.0340275	7158/5423/7037/4292/7374/5788/4436/4683/51010/2956/23075/118460/5591	13
GO:0006260	DNA replication	52/1994	98/5272	0.00139608	0.0380097	0.0345144	5965/3980/4361/51507/5981/50484/5982/23063/57418/5423/10269/546/11198/25939/1471/5931/4683/4173/83743/27000/6742/6119/23560/8882/4172/10111/5515/55704/27101/6418/23244/92675/1854/6117/5111/1660/3159/163859/6749/5928/6282/5984/30968/4176/2237/10189/11124/4673/79892/11177/7150/29803	52
GO:0006986	response to unfolded protein	52/1994	98/5272	0.00139608	0.0380097	0.0345144	3309/5610/51009/3320/581/51726/3326/5611/3315/26608/55161/7466/3312/3313/23197/26270/10808/10987/10133/3306/821/3337/1965/7094/7057/10113/3068/84236/7873/871/10525/9531/6782/4690/9114/6464/4000/11080/201595/22824/7415/3308/3310/10897/3297/51182/5770/30001/439/2673/3303/3305	52
GO:0017038	protein import	59/1994	114/5272	0.00153231	0.0411551	0.0373706	3920/7175/23534/1994/29090/3320/3842/55696/10762/3326/3717/5594/56993/25813/3839/10204/9688/9141/92609/3837/8882/3312/57122/1432/9631/1434/5190/9972/5469/140823/5189/348/10452/10155/5901/10526/55198/26953/53371/5530/9818/51501/9531/5903/55027/26060/4000/129401/51762/9221/3308/3838/754/3840/4763/2316/55705/10527/23636	59
GO:0002720	positive regulation of cytokine production involved in immune response	14/1994	19/5272	0.00161038	0.0423925	0.0384942	972/3735/1653/23586/3606/9188/567/10892/170506/3133/3135/3134/3105/4282	14
GO:0016445	somatic diversification of immunoglobulins	14/1994	19/5272	0.00161038	0.0423925	0.0384942	7158/5423/7037/4292/7374/5788/4436/25939/4683/51010/2956/23075/118460/5591	14
GO:0034504	protein localization to nucleus	72/1994	144/5272	0.00169418	0.0440154	0.0399679	54623/7175/23534/1994/6672/7037/2932/7514/3842/55696/10762/3326/3717/5594/5905/3839/10204/9688/29997/10049/3837/1277/8882/57122/1432/705/6500/9631/7341/1434/9972/5469/10155/1736/5901/10526/10542/2752/55198/26953/53371/5530/9818/26092/142/51501/22948/9531/3192/5903/55027/26060/4000/2634/129401/151636/1020/9221/5356/23212/3838/754/3840/10445/4763/2316/6714/84154/23607/55705/10527/23636	72
GO:0032008	positive regulation of TOR signaling	15/1994	21/5272	0.00181882	0.0462167	0.0419668	81929/6009/8649/64083/28956/64121/5290/51520/10542/57521/55004/10670/253260/64223/389541	15
GO:0031668	cellular response to extracellular stimulus	48/1994	90/5272	0.00182541	0.0462167	0.0419668	3920/27072/11345/3371/3309/5610/490/5289/5788/2950/81929/10059/3383/3655/51100/5594/22938/23394/8428/5595/54332/79792/3191/4521/26608/1277/3312/1611/64121/6513/5469/10514/10631/51520/1965/1824/3178/2752/57521/5899/3934/10670/3428/4141/26263/79077/8644/4067	48
GO:0002705	positive regulation of leukocyte mediated immunity	28/1994	47/5272	0.00194395	0.0482951	0.043854	7158/7037/5817/4292/1653/8417/5788/4436/23586/51010/8723/6845/6812/3606/51571/3689/9188/567/3684/10892/170506/23705/3133/3135/3134/3105/118460/3106	28

## Sheet: Both_low (GO-BP)
ID	Description	GeneRatio	BgRatio	pvalue	p.adjust	qvalue	geneID	Count
GO:0016054	organic acid catabolic process	164/1305	211/5272	1.96099e-61	3.80432e-58	3.54526e-58	5444/10157/5009/30/4942/224/3028/37/8647/38/32/56922/594/3034/3030/8310/9942/1384/23464/25828/2954/5106/54363/191/5973/83752/23417/1428/23475/10295/2184/1666/1891/10994/208/2109/6822/2639/5446/11112/5264/91452/51166/1610/7915/64902/1962/3081/5096/33/55825/8942/51449/6342/51102/1491/51179/8564/34/3155/10327/2166/5825/64577/383/5826/1743/4329/2805/39/55268/6718/35/1757/5105/55577/84693/2806/1892/43…	164
GO:0046395	carboxylic acid catabolic process	164/1305	211/5272	1.96099e-61	3.80432e-58	3.54526e-58	5444/10157/5009/30/4942/224/3028/37/8647/38/32/56922/594/3034/3030/8310/9942/1384/23464/25828/2954/5106/54363/191/5973/83752/23417/1428/23475/10295/2184/1666/1891/10994/208/2109/6822/2639/5446/11112/5264/91452/51166/1610/7915/64902/1962/3081/5096/33/55825/8942/51449/6342/51102/1491/51179/8564/34/3155/10327/2166/5825/64577/383/5826/1743/4329/2805/39/55268/6718/35/1757/5105/55577/84693/2806/1892/43…	164
GO:0044282	small molecule catabolic process	205/1305	301/5272	2.33507e-60	3.02002e-57	2.81437e-57	5444/10157/51071/5009/30/3029/4942/224/3028/37/949/8647/38/32/56922/5236/594/3034/3030/8310/9942/1384/51733/23464/25828/2954/5106/54363/191/5973/83752/23417/1428/23475/10295/2184/1666/1891/10994/208/2109/6822/2639/5446/11112/5264/91452/2584/2027/230/6783/51166/1610/217/7915/64902/1962/3081/5096/33/55825/8942/51449/6342/11315/51102/1491/51179/8564/34/3155/2582/10327/2166/5825/64577/383/5826/1743/4…	205
GO:0032787	monocarboxylic acid metabolic process	228/1305	400/5272	7.38912e-47	7.16744e-44	6.67937e-44	6296/5444/51085/1244/6916/51660/30/3029/348158/5165/224/37/8647/11343/38/32/56922/5236/8671/10998/3034/2646/3030/8310/26227/9942/23511/1384/80270/9524/2687/1565/2033/2954/5106/54363/83752/23417/2184/1666/1891/10994/208/2109/6822/2639/5446/1577/22949/5264/10613/91452/1562/2584/2027/230/5007/345/7915/64902/1962/56954/5096/33/55825/8942/6342/11315/51102/51179/8564/34/10327/2166/5825/114883/335/64577…	228
GO:0044283	small molecule biosynthetic process	177/1305	358/5272	9.97287e-26	3.22456e-23	3.00498e-23	10165/6296/10157/51085/1373/51071/5009/84245/9563/6916/56848/4942/348158/37/8647/11343/38/32/5236/10998/4258/57017/26227/80270/9524/2687/23541/51733/1565/2033/4522/5106/23417/23516/10994/10613/55163/2027/8402/230/5007/345/84274/4598/10162/64902/33/55825/8942/1718/6342/11315/51102/23169/1491/8564/3155/10327/5825/114883/335/64577/9615/51004/57678/2805/39/2053/6718/5105/23408/27232/2806/435/8854/259…	177
GO:1901615	organic hydroxy compound metabolic process	140/1305	259/5272	3.11197e-25	9.28804e-23	8.65556e-23	5444/389434/54884/9563/8574/30/56848/3029/4129/51109/224/37/949/8647/32/10998/1312/80270/1652/23541/1565/8542/5106/54363/64788/1428/2184/6822/3249/1577/10613/55163/2584/6783/5007/1610/4598/217/10162/33/55825/3069/1718/6342/11315/10327/114883/335/7276/57678/2805/39/2053/847/6718/5105/25953/23780/8854/341/1571/9885/55902/2330/51805/1644/84105/11161/3158/29968/1593/570/219/7274/1559/1558/3417/27163/…	140
GO:0016053	organic acid biosynthetic process	109/1305	190/5272	1.58528e-22	3.61816e-20	3.37178e-20	6296/10157/51085/1373/5009/84245/6916/4942/348158/37/8647/11343/32/10998/4258/26227/80270/9524/2687/51733/1565/4522/23417/10994/10613/5007/345/64902/33/55825/8942/6342/11315/51102/23169/1491/8564/10327/5825/114883/335/64577/2805/2053/6718/2806/435/8854/2593/341/1571/9885/445/9104/55902/5565/23743/2944/29968/10993/1593/10588/570/1559/1558/113675/11001/1544/5313/84869/635/11160/2746/3992/54995/1576…	109
GO:0006790	sulfur compound metabolic process	110/1305	209/5272	9.28926e-19	1.89696e-16	1.76779e-16	6296/10157/4257/1373/1244/84245/51660/3029/348158/5165/38/32/56922/4258/26227/1312/9524/2687/150274/25828/2954/4522/2937/191/23417/6822/2639/23474/6783/51166/4598/55856/411/5096/84836/8942/51449/11315/23169/1491/3155/10327/10965/1743/57678/84693/27232/4357/7263/55902/64087/25974/23743/10400/55748/2944/3158/570/58472/3417/6821/2098/2588/6647/9391/9027/10861/84869/635/4594/9446/10249/54995/4143/218…	110
GO:0006091	generation of precursor metabolites and energy	149/1305	357/5272	2.05171e-13	2.94838e-11	2.74761e-11	10165/51085/7384/4719/51071/8630/5256/9563/8574/8908/56848/2235/5837/4129/37/6389/38/5236/8671/10998/2646/2778/57017/26227/9942/23511/10580/513/2033/5836/2997/208/2109/10105/2584/2027/230/217/2998/23530/2632/11315/6390/3155/10327/56181/1743/847/48/4835/27232/27109/10131/4705/93974/55902/1327/2538/23225/29958/3158/2647/5502/51204/229/219/3795/316/3417/4704/8608/2108/1544/7385/4716/5211/23410/207/6…	149
GO:0006081	cellular aldehyde metabolic process	35/1305	46/5272	2.93571e-13	4.06806e-11	3.79104e-11	8574/3029/51109/224/55163/64902/11315/10327/64577/2806/25953/8854/229/9380/3795/3417/2098/223/26007/8659/8566/112724/22977/501/132158/189/5970/81888/3418/83875/128/127/57026/112817/58510	35
GO:0008202	steroid metabolic process	83/1305	166/5272	8.90728e-13	1.15201e-10	1.07356e-10	5444/8630/9563/30/37/949/8647/38/32/10998/3294/1312/80270/23541/1565/8542/64788/10273/6822/1577/10613/6783/5007/4598/10162/33/3069/1718/6342/3290/114883/335/57678/39/2053/847/6718/23780/341/1571/9885/2538/2330/11161/3158/1593/570/84681/1559/1558/8608/11001/1544/6647/10682/11160/10901/26119/4047/1576/1557/3990/8879/10449/8309/255738/2194/7555/7364/1717/6777/319/1582/6256/6817/7366/1555/1109/1066/7…	83
GO:0055086	nucleobase-containing small molecule metabolic process	147/1305	360/5272	2.42871e-12	3.03981e-10	2.83281e-10	204/10165/6296/10157/51085/1373/51071/51660/56848/348158/5165/80347/38/32/5236/8671/2646/23511/513/9524/51733/2033/64841/2954/4522/51292/191/5973/23417/23475/6822/2639/54981/64077/2584/2027/230/6783/51166/4598/55856/84836/8942/11315/271/23169/8564/6675/3155/7276/9615/9414/10965/1743/4329/57678/55577/84693/221443/27232/27109/1635/55902/64087/23225/10400/28992/3158/4907/229/570/316/5373/5636/5211/5…	147
GO:0006766	vitamin metabolic process	39/1305	57/5272	3.57403e-12	4.33351e-10	4.03841e-10	56922/4522/55163/5096/10327/5826/171425/8854/9104/64087/25974/29968/1593/10588/7274/316/326625/10840/4594/9446/166785/8566/1576/2350/1528/79001/686/57834/5091/5095/6470/6472/8529/66002/4051/154807/5167/1719/57026	39
GO:0008610	lipid biosynthetic process	128/1305	304/5272	5.87487e-12	6.70426e-10	6.24773e-10	6296/51085/8630/9563/6916/56848/348158/27440/224/37/949/8647/11343/32/10998/3294/79603/10580/80270/9524/23541/1565/1120/5106/8760/55697/23417/10613/5007/345/4598/10162/10087/33/55825/1718/6342/51102/5825/3290/114883/335/64577/51552/2531/57678/39/2053/6718/9217/5105/8854/341/1571/9885/9104/55902/5565/10400/11161/2944/3158/10390/1593/570/84681/1559/1558/3417/11001/1544/58488/23410/6647/207/132001/8…	128
GO:0015711	organic anion transport	81/1305	167/5272	1.29925e-11	1.3266e-09	1.23626e-09	10165/1244/51660/949/3993/8647/32/8671/10998/286410/10166/366/760/208/320/8402/5608/345/6539/28234/10087/57088/22930/6342/23169/8564/5825/335/23632/383/5826/8034/2806/341/9885/2538/5565/10599/10864/11309/84647/4547/55089/11001/58488/284111/207/11000/94097/10861/6567/8501/114571/2180/291/522/1622/6529/1376/6514/2168/94081/2350/23204/80765/189/79751/788/284439/83733/18/1468/8529/6256/1579/51703/566…	81
GO:0006575	cellular modified amino acid metabolic process	54/1305	95/5272	1.70496e-11	1.69621e-09	1.58071e-09	389434/55349/3029/4258/1384/2687/2954/4522/2937/191/1428/3249/23474/10162/33/51449/11315/34/1757/27232/2806/8424/2593/445/25974/29958/23743/10400/55748/2944/10588/3417/6647/223/9027/10840/635/6567/8659/10841/1508/501/2350/883/2628/6470/26873/51268/6472/373156/1719/112817/2938/2939	54
GO:0017144	drug metabolic process	25/1305	30/5272	2.18227e-11	2.1168e-09	1.97266e-09	1244/8647/2329/1565/1577/1562/590/1571/2330/1573/7172/1559/1558/316/1544/1576/1557/79001/8529/66002/124/1555/54658/54577/1548	25
GO:0015849	organic acid transport	59/1305	110/5272	5.09783e-11	4.49536e-09	4.18925e-09	10165/1244/51660/3993/8647/32/10998/10166/366/208/320/8402/5608/6539/28234/22930/23169/8564/5825/383/5826/2806/5565/10599/11309/84647/55089/11001/284111/207/11000/94097/10861/6567/8501/114571/2180/522/6529/1376/2168/94081/2350/23204/80765/189/79751/788/83733/18/1468/8529/6256/1579/51703/5660/1109/1066/10809	59
GO:0006805	xenobiotic metabolic process	45/1305	76/5272	1.3264e-10	1.14366e-08	1.06578e-08	2328/4257/1244/8574/30/348158/4258/1565/5446/1577/1562/54996/4835/1571/8639/91703/2944/1573/670/1559/1558/1544/2052/9446/10249/2180/1576/22977/134147/1557/8824/6817/7366/1555/1066/54600/54658/54659/2938/95/2939/54577/54657/1548/6818	45
GO:0042445	hormone metabolic process	52/1305	94/5272	1.61638e-10	1.36338e-08	1.27054e-08	389434/8630/54884/9563/51109/949/3294/1312/1565/1522/10273/1428/3249/1577/1562/6783/7276/64577/6718/8854/1514/1559/1558/2028/8608/5046/1544/223/6567/112724/1576/9249/1508/8879/7364/1717/130/6777/8694/124/6817/4311/125/83875/127/1109/1066/7923/54600/54658/54659/54577	52
GO:0042180	cellular ketone metabolic process	70/1305	143/5272	1.99535e-10	1.64723e-08	1.53506e-08	5689/51085/9563/8574/3029/5165/37/8647/32/57017/5720/1312/5711/2954/83752/23417/208/5683/10613/5709/51166/345/84274/33/8942/11315/8564/10327/335/64577/2531/51004/23408/2806/25953/341/9104/5565/51805/4836/5695/4704/207/5694/84869/635/11160/6999/10901/56997/2168/3248/57107/10229/2819/3667/883/57834/6777/125061/8529/66002/4051/1555/127/1109/1066/9946/440503/344	70
GO:1901568	fatty acid derivative metabolic process	50/1305	90/5272	2.98443e-10	2.36318e-08	2.20226e-08	5444/6916/11343/38/10998/4258/9524/2687/1565/2639/5446/22949/1562/3155/2166/2053/1571/2944/3158/1573/1559/1558/145482/1544/2052/84869/3992/2180/622/51/56898/3248/1557/2194/57834/8824/197322/284273/123876/8694/8529/66002/4051/1579/51703/1555/1109/7923/2938/1548	50
GO:1901617	organic hydroxy compound biosynthetic process	57/1305	109/5272	4.04406e-10	3.01749e-08	2.81201e-08	9563/56848/8647/32/10998/80270/1652/23541/5106/10613/55163/5007/1610/4598/10162/1718/6342/11315/114883/335/57678/2805/39/6718/5105/9885/1644/84105/11161/3158/29968/1593/570/11001/6647/10682/11160/5805/5860/8566/4047/1576/5092/10449/8309/9839/2194/7555/5053/1717/7054/1582/5336/1109/1066/1719/57026	57
GO:0009636	response to toxic substance	64/1305	130/5272	9.05549e-10	6.50653e-08	6.06347e-08	5444/4257/389434/1373/1244/999/2235/4129/51109/1371/4258/2954/5446/23530/11315/10327/9588/54996/383/2053/847/84293/10549/4495/4502/4357/7837/445/9104/1644/2944/670/7274/2098/23410/6647/2052/210/9446/10249/1193/9131/6529/22977/2168/10935/7001/4490/4493/9973/7054/4501/373156/128/127/4494/1066/55937/4496/4489/2074/1719/2938/3240	64
GO:0009410	response to xenobiotic stimulus	46/1305	82/5272	1.00934e-09	7.04689e-08	6.56703e-08	2328/4257/1244/8574/30/348158/4258/1565/2937/5446/1577/1562/54996/4835/1571/8639/91703/2944/1573/670/1559/1558/1544/2052/9446/10249/2180/1576/22977/134147/1557/8824/6817/7366/1555/1066/54600/54658/54659/2938/95/2939/54577/54657/1548/6818	46
GO:0007031	peroxisome organization	40/1305	67/5272	1.01708e-09	7.04689e-08	6.56703e-08	8504/30/8310/57506/1384/54363/83752/23417/1891/92960/5264/1610/1962/55825/6342/51179/3155/5825/10965/5826/89866/2053/847/26061/570/3417/5830/11001/5195/10901/51/5824/8800/8309/189/122970/51268/373156/10455/26063	40
GO:0043574	peroxisomal transport	36/1305	58/5272	1.5621e-09	1.06332e-07	9.90915e-08	8504/30/8310/1384/54363/83752/23417/1891/5264/1610/1962/55825/6342/51179/3155/5825/10965/5826/2053/847/26061/570/3417/5830/11001/5195/10901/51/5824/8309/189/122970/51268/373156/10455/26063	36
GO:0006625	protein targeting to peroxisome	34/1305	55/5272	5.22238e-09	3.16607e-07	2.95048e-07	8504/30/8310/1384/54363/83752/23417/1891/5264/1610/1962/55825/6342/51179/3155/10965/2053/847/26061/570/3417/5830/11001/5195/10901/51/5824/8309/189/122970/51268/373156/10455/26063	34
GO:0072662	protein localization to peroxisome	34/1305	55/5272	5.22238e-09	3.16607e-07	2.95048e-07	8504/30/8310/1384/54363/83752/23417/1891/5264/1610/1962/55825/6342/51179/3155/10965/2053/847/26061/570/3417/5830/11001/5195/10901/51/5824/8309/189/122970/51268/373156/10455/26063	34
GO:0072663	establishment of protein localization to peroxisome	34/1305	55/5272	5.22238e-09	3.16607e-07	2.95048e-07	8504/30/8310/1384/54363/83752/23417/1891/5264/1610/1962/55825/6342/51179/3155/10965/2053/847/26061/570/3417/5830/11001/5195/10901/51/5824/8309/189/122970/51268/373156/10455/26063	34
GO:0120254	olefinic compound metabolic process	35/1305	58/5272	7.72815e-09	4.61311e-07	4.29898e-07	9563/6916/30/51109/11343/1565/1562/6342/2166/64577/2053/8854/1571/2944/1573/1559/1558/1544/2052/3992/2180/112724/51/1557/57834/6777/8529/66002/4051/1579/1555/83875/1109/2938/1548	35
GO:0019693	ribose phosphate metabolic process	103/1305	257/5272	2.00066e-08	1.03501e-06	9.64531e-07	204/10165/6296/10157/51085/51660/56848/348158/5165/80347/38/32/5236/8671/2646/23511/513/9524/2033/5836/2954/51292/23417/6822/2639/2584/2027/230/6783/51166/4598/55856/84836/8942/271/3155/9414/10965/1743/57678/84693/27109/55902/64087/23225/3158/4907/229/570/5636/5211/5313/10861/84869/8473/5631/50808/10249/54995/2180/6999/498/53354/522/1622/132/55229/5207/83440/3101/5635/205/2203/80221/2819/6774/219…	103
GO:0006690	icosanoid metabolic process	34/1305	59/5272	6.43294e-08	3.04388e-06	2.8366e-06	5444/6916/11343/4258/2687/1565/5446/22949/1562/2166/2053/1571/2944/1573/1559/1558/145482/1544/2052/3992/51/3248/1557/57834/8824/284273/8529/66002/4051/1579/1555/1109/2938/1548	34
GO:0006576	cellular biogenic amine metabolic process	18/1305	24/5272	3.08497e-07	1.36019e-05	1.26757e-05	55349/2639/51166/8942/79814/8564/1757/1644/29958/27163/112483/635/6999/23498/501/883/125061/4128	18
GO:0042537	benzene-containing compound metabolic process	16/1305	20/5272	3.14824e-07	1.36074e-05	1.26808e-05	30/2184/5446/51166/8942/8564/64577/2806/1571/2944/6999/23498/883/7054/125061/54658	16
GO:0010876	lipid localization	72/1305	171/5272	3.15636e-07	1.36074e-05	1.26808e-05	5444/1244/949/8647/32/10998/8542/4792/8760/286410/366/208/5608/10938/5007/345/10162/28234/10087/57088/3069/6342/5825/114883/335/5826/4035/2806/23780/341/9885/5565/10599/11309/7274/84647/4547/11001/58488/10351/207/11000/114885/10280/114571/2180/23460/522/1622/1376/26119/2168/3990/255738/80765/6777/319/788/8694/8529/6256/1579/51703/5167/5660/1109/4018/1066/55937/440503/10809/344	72
GO:0006869	lipid transport	66/1305	153/5272	3.40932e-07	1.43784e-05	1.33993e-05	5444/1244/949/8647/32/10998/8542/4792/286410/366/208/5608/5007/345/10162/28234/10087/57088/3069/6342/5825/114883/335/5826/4035/2806/23780/341/9885/5565/10599/11309/7274/84647/4547/11001/58488/10351/207/11000/114885/10280/114571/2180/23460/522/1622/1376/26119/2168/3990/255738/80765/319/788/8529/6256/1579/51703/5660/1109/4018/1066/55937/10809/344	66
GO:0046185	aldehyde catabolic process	11/1305	12/5272	1.92482e-06	7.04556e-05	6.56579e-05	3029/64902/11315/10327/25953/2098/189/128/127/57026/112817	11
GO:0010043	response to zinc ion	18/1305	26/5272	2.11773e-06	7.47965e-05	6.97032e-05	1373/5009/760/383/4495/4502/445/3795/210/23498/4490/4493/7054/728294/4501/4494/4496/4489	18
GO:1901616	organic hydroxy compound catabolic process	24/1305	40/5272	2.12052e-06	7.47965e-05	6.97032e-05	4129/949/1312/54363/2184/6822/6783/217/6718/1593/219/6652/26007/197257/57834/8529/66002/4051/1579/4128/6817/127/57026/6818	24
GO:1905039	carboxylic acid transmembrane transport	26/1305	45/5272	2.17926e-06	7.5496e-05	7.0355e-05	10165/51660/32/10998/10166/366/208/8402/6539/23169/5825/5826/5565/55089/284111/207/6567/8501/1376/2350/23204/79751/788/83733/1468/51703	26
GO:0006699	bile acid biosynthetic process	15/1305	21/5272	8.57892e-06	0.000275093	0.00025636	8647/10998/80270/5007/6342/114883/6718/9885/1593/570/11001/8309/1582/1109/1066	15
GO:0042573	retinoic acid metabolic process	14/1305	19/5272	9.76947e-06	0.000308175	0.00028719	1577/1562/64577/8854/1558/1576/130/124/125/83875/54600/54658/54659/54577	14
GO:0042219	cellular modified amino acid catabolic process	13/1305	17/5272	1.0604e-05	0.000330224	0.000307737	2687/191/33/51449/1757/2806/29958/87769/10588/10840/635/8659/112817	13
GO:0006067	ethanol metabolic process	12/1305	15/5272	1.07238e-05	0.000330224	0.000307737	6822/6783/217/55902/219/130/124/6817/125/128/127/6818	12
GO:0008206	bile acid metabolic process	17/1305	26/5272	1.33997e-05	0.00040303	0.000375586	30/8647/10998/80270/6822/5007/6342/114883/6718/9885/1593/570/11001/8309/1582/1109/1066	17
GO:0006730	one-carbon metabolic process	15/1305	22/5272	2.08003e-05	0.000606806	0.000565485	4522/191/760/23632/27232/10588/10840/4143/23382/10841/94081/4144/6470/6472/1719	15
GO:0042133	neurotransmitter metabolic process	9/1305	10/5272	2.65991e-05	0.000758856	0.000707182	4129/1312/7915/2644/223/5053/7054/18/4128	9
GO:0042572	retinol metabolic process	17/1305	27/5272	2.78702e-05	0.000784449	0.000731031	54884/51109/1565/1577/7276/8854/1558/8608/1544/112724/1576/9249/130/8694/124/125/127	17
GO:0019216	regulation of lipid metabolic process	69/1305	180/5272	2.79005e-05	0.000784449	0.000731031	51085/9563/56848/5165/37/949/8647/32/10580/23541/2954/83752/23417/64788/10273/208/6822/51599/10613/345/975/4598/10162/33/34/335/57678/2053/5105/341/9104/2330/5565/3158/3417/23410/6647/207/5295/11160/3992/2180/1376/26119/4047/7410/51/2168/57406/3248/154791/8800/124997/3667/25942/2194/345275/94103/1717/6777/6256/1579/5660/1066/440503/11331/344/54600/54658	69
GO:0042493	response to drug	67/1305	174/5272	3.08065e-05	0.000847724	0.000789998	4257/1373/1244/5009/999/2155/2235/4129/7515/8647/32/3030/2778/368/1312/1565/25828/22949/1562/2027/5608/590/5825/335/383/847/4502/1571/445/1644/10400/1573/8412/1559/1558/3033/6652/1544/7385/6647/9027/1956/210/10974/5860/2180/6999/1576/205/2203/1536/1557/4837/1938/6774/10555/55031/5970/6580/7054/18/122622/1555/4860/344/54658/1548	67
GO:0098656	anion transmembrane transport	37/1305	82/5272	4.09009e-05	0.00110844	0.00103296	10165/51660/32/8671/10998/8542/10166/366/208/8402/6539/51449/23169/5825/5826/6560/55107/5565/55089/284111/207/10861/6567/8501/114571/1193/6529/1376/2350/23204/79751/788/284439/83733/1468/51703/5348	37
GO:0042398	cellular modified amino acid biosynthetic process	18/1305	30/5272	4.11381e-05	0.00110844	0.00103296	55349/3029/4258/2687/4522/2937/11315/34/8424/2593/55748/10588/223/501/2628/6470/26873/1719	18
GO:0046688	response to copper ion	13/1305	19/5272	7.2298e-05	0.00189538	0.00176631	513/11315/4495/4502/6652/1544/6647/4490/4493/4501/4494/4496/4489	13
GO:0005977	glycogen metabolic process	21/1305	39/5272	8.73929e-05	0.00221624	0.00206532	5256/8908/5837/5236/10580/5836/2997/208/2998/2632/27232/2538/5502/3795/207/5261/178/3667/7360/5167/801	21
GO:0042440	pigment metabolic process	21/1305	39/5272	8.73929e-05	0.00221624	0.00206532	2235/1371/645/1652/3162/10857/7389/93974/5631/210/56898/2395/9839/6470/200205/6472/54600/54658/54577/54657/3145	21
GO:0007584	response to nutrient	34/1305	76/5272	0.000102853	0.00257501	0.00239967	5009/2155/594/3162/191/23530/411/590/2771/8942/3155/462/335/383/7706/847/8854/445/1327/10400/7274/5313/1956/8473/210/2180/249/178/1536/2350/1938/5970/2242/54658	34
GO:0097501	stress response to metal ion	9/1305	11/5272	0.000113961	0.00281635	0.00262457	11315/4495/4502/4490/4493/4501/4494/4496/4489	9
GO:0072525	pyridine-containing compound biosynthetic process	14/1305	22/5272	0.000123892	0.00298571	0.0027824	23475/54981/55163/8942/8564/29968/133686/8566/23498/4837/3418/125061/554235/55739	14
GO:1990748	cellular detoxification	31/1305	68/5272	0.000134531	0.00320472	0.00298649	4257/389434/51109/4258/2954/23530/11315/10327/9588/847/84293/10549/7837/9104/2944/2098/23410/6647/9446/1193/2168/10935/7001/9973/373156/128/127/55937/1719/2938/3240	31
GO:0006749	glutathione metabolic process	17/1305	30/5272	0.000181206	0.00416023	0.00387693	3029/4258/2687/2954/2937/23474/11315/25974/55748/2944/3417/6647/9027/26873/373156/2938/2939	17
GO:0046686	response to cadmium ion	22/1305	44/5272	0.00024909	0.00558653	0.00520611	3162/2937/383/2805/847/4495/4502/6652/1544/6647/207/1956/210/23498/1536/1528/4490/4493/4501/4494/4496/4489	22
GO:0015850	organic hydroxy compound transport	35/1305	83/5272	0.000338685	0.00742429	0.00691873	5444/1244/4129/949/8647/10998/4792/366/5007/345/10162/28234/6342/11315/114883/335/4035/341/9885/10599/11309/114885/26119/2207/3990/255738/80765/6580/282679/18/6256/1109/1066/55937/344	35
GO:0055088	lipid homeostasis	29/1305	65/5272	0.000346774	0.00751668	0.00700482	6296/51085/949/8647/2646/8310/10938/345/10087/57142/335/57678/2805/2053/2538/84647/4547/26119/51/433/3990/8309/255738/94103/123876/8694/1066/55937/344	29
GO:0071280	cellular response to copper ion	9/1305	12/5272	0.000355377	0.00753476	0.00702168	4495/4502/1544/4490/4493/4501/4494/4496/4489	9
GO:0019748	secondary metabolic process	16/1305	29/5272	0.000424678	0.00874094	0.00814572	1244/8574/1652/1565/5446/10327/1644/1544/84869/22977/56898/9839/7054/1109/54577/1548	16
GO:0032890	regulation of organic acid transport	16/1305	29/5272	0.000424678	0.00874094	0.00814572	8647/208/5608/22930/8564/383/207/8501/522/6529/23204/18/8529/1579/51703/1066	16
GO:0009308	amine metabolic process	33/1305	78/5272	0.000462093	0.00928974	0.00865715	5689/55349/1244/4129/5720/1312/5711/2639/5683/5709/51166/8942/11315/79814/8564/1757/25953/8639/1644/29958/5695/27163/112483/5694/635/6999/23498/501/883/18/125061/4128/6817	33
GO:0051341	regulation of oxidoreductase activity	24/1305	52/5272	0.000605346	0.0118027	0.010999	56848/5165/949/10013/25/10295/2771/11315/23408/51295/9104/8639/51204/23410/207/1956/23576/2395/9973/801/9722/11331/1719/3240	24
GO:1905954	positive regulation of lipid localization	19/1305	38/5272	0.000654778	0.0126395	0.0117788	5444/949/8647/32/4792/5608/10938/10162/6342/335/4035/114885/1622/26119/8529/1579/51703/1066/440503	19
GO:1901687	glutathione derivative biosynthetic process	10/1305	15/5272	0.000717097	0.0135065	0.0125868	4257/4258/2954/10327/2944/2098/9446/373156/2938/2939	10
GO:1901570	fatty acid derivative biosynthetic process	22/1305	47/5272	0.000799928	0.0149938	0.0139728	6916/38/10998/4258/9524/2687/2639/3155/3158/1559/1558/84869/3992/2180/622/56898/3248/2194/197322/1579/51703/7923	22
GO:0006760	folic acid-containing compound metabolic process	9/1305	13/5272	0.000901179	0.0163357	0.0152233	4522/10588/10840/10841/2350/6470/51268/6472/1719	9
GO:0006783	heme biosynthetic process	9/1305	13/5272	0.000901179	0.0163357	0.0152233	2235/1371/10857/7389/93974/210/2395/200205/3145	9
GO:0051289	protein homotetramerization	15/1305	28/5272	0.000970639	0.0174355	0.0162483	3028/32/51733/55856/1491/27232/8854/9885/5211/223/84869/4143/6999/6470/6472	15
GO:0042743	hydrogen peroxide metabolic process	17/1305	34/5272	0.00125271	0.0221942	0.0206828	4129/10013/23530/11315/9588/847/10549/7837/1544/6647/1956/1536/10935/7001/6774/4513/3240	17
GO:0032370	positive regulation of lipid transport	14/1305	26/5272	0.00134152	0.0236596	0.0220485	5444/8647/4792/5608/10162/6342/335/4035/1622/26119/8529/1579/51703/1066	14
GO:0045471	response to ethanol	21/1305	46/5272	0.00155846	0.0269064	0.0250742	2235/4129/847/3709/2806/1571/10400/6647/80854/210/3248/1536/1938/6774/130/55929/7284/7054/18/4538/54658	21
GO:0071276	cellular response to cadmium ion	14/1305	27/5272	0.00215868	0.0345245	0.0321735	3162/4495/4502/1544/6647/207/1956/1536/4490/4493/4501/4494/4496/4489	14
GO:0062013	positive regulation of small molecule metabolic process	24/1305	56/5272	0.00216546	0.0345245	0.0321735	51085/8671/1312/10580/23417/208/11315/335/171425/9104/207/5261/26119/5207/2168/2819/2875/6774/3667/957/4513/1066/440503/344	24
GO:0019184	nonribosomal peptide biosynthetic process	8/1305	12/5272	0.00256888	0.0392412	0.0365691	3029/4258/2687/2937/55748/132949/56898/26873	8
GO:0046500	S-adenosylmethionine metabolic process	8/1305	12/5272	0.00256888	0.0392412	0.0365691	84245/191/27232/23743/10400/4143/23382/4144	8
GO:0071294	cellular response to zinc ion	8/1305	12/5272	0.00256888	0.0392412	0.0365691	4495/4502/4490/4493/4501/4494/4496/4489	8
GO:1901569	fatty acid derivative catabolic process	8/1305	12/5272	0.00256888	0.0392412	0.0365691	38/622/3248/57834/8529/66002/4051/1579	8
GO:0010565	regulation of cellular ketone metabolic process	37/1305	98/5272	0.00269826	0.0407972	0.0380191	5689/51085/9563/5165/37/8647/32/5720/1312/5711/2954/83752/23417/208/5683/10613/5709/345/33/11315/335/23408/341/9104/5565/51805/5695/207/5694/635/11160/2168/3248/3667/1066/440503/344	37
GO:0009812	flavonoid metabolic process	7/1305	10/5272	0.00326817	0.0466195	0.0434449	6817/54600/54658/54659/54577/54657/6818	7
GO:0051004	regulation of lipoprotein lipase activity	7/1305	10/5272	0.00326817	0.0466195	0.0434449	64788/345/335/341/5046/3990/344	7
GO:0097164	ammonium ion metabolic process	7/1305	10/5272	0.00326817	0.0466195	0.0434449	55349/590/1757/1644/29958/635/501	7
GO:0071825	protein-lipid complex subunit organization	14/1305	28/5272	0.00334672	0.0473915	0.0441643	5566/949/345/10162/335/341/51429/274/4547/3990/8694/4018/55937/344	14

[truncated: 2 more sheets: High_in_ge (GO-BP), High_in_prot (GO-BP)]
