# Supplementary material for: Integrative proteogenomic characterization of hepatocellular carcinoma across etiologies and stages
Source: Nat Commun. 2022 May 4;13:2436. doi: 10.1038/s41467-022-29960-8 (PMC9068765; doi:10.1038/s41467-022-29960-8)
Supplement: Supplementary file 6 — Supplementary Datat 3 [file 41467_2022_29960_MOESM6_ESM.xlsx]

## Sheet: gsea_kegg_ge
ID	Description	setSize	enrichmentScore	NES	pvalue	p.adjust	qvalues	rank	leading_edge	core_enrichment
hsa04110	Cell cycle	126	0.782283	2.10052	1e-10	3.32e-08	2.81053e-08	1497	tags=45%, list=9%, signal=42%	898/9134/4173/5111/4172/4193/1869/990/4175/5933/23594/7027/1111/1017/6502/10926/3066/51434/890/983/4085/891/7272/9232/4171/9126/9133/995/4176/27127/996/4998/1031/595/993/1870/4174/3065/5347/8317/23595/701/10735/1026/1019/8243/8318/9700/699/991/9184/5591/7465/1022/7529/10971/64682
hsa03030	DNA replication	36	0.881467	2.01682	3.76666e-09	6.25265e-07	5.29315e-07	915	tags=64%, list=5%, signal=61%	23649/4173/5557/5111/4172/5985/5427/4175/2237/10714/5984/5983/54107/5422/5558/10535/4171/3978/4176/4174/79621/6119/6117
hsa03013	Nucleocytoplasmic transport	103	0.731506	1.92465	8.339e-09	9.22849e-07	7.81232e-07	3335	tags=53%, list=19%, signal=43%	57122/9631/79023/4686/11260/3838/57187/9984/65109/1434/23165/55705/7175/9972/23511/55110/64328/81929/25909/7329/5901/2733/10527/9688/3840/9818/57510/55706/51194/7514/23214/348995/79902/5903/3837/10762/5411/55746/6613/26019/8480/29107/23225/55916/9775/3839/59343/55308/80145/8021/23279/3842/3843/10921/22794
hsa03040	Spliceosome	129	0.682535	1.83487	1.21676e-07	1.00991e-05	8.54932e-06	3734	tags=60%, list=21%, signal=47%	6636/10262/27316/9129/6632/4686/6428/3192/9879/3183/6637/57187/9984/10713/9128/51729/55660/23350/55110/1665/144983/51645/3306/6434/9416/57819/11017/23450/10915/6432/10465/3190/8683/6628/6635/51503/1659/84991/7307/6629/9343/6631/6426/8559/6100/23451/10992/3178/84844/100534599/9775/6431/51691/24148/6633/10772/51639/11325/3305/220988/27258/6634/5356/6627/4670/84950/2521/10189/22938/23658/10569/15352…
hsa03440	Homologous recombination	41	0.797278	1.86685	3.32525e-06	0.000220797	0.000186914	1850	tags=49%, list=11%, signal=44%	675/672/10714/580/83990/11073/5932/641/5889/4361/7516/79728/25788/5888/6119/6117/146956/79184/6118/7517
hsa03460	Fanconi anemia pathway	54	0.74819	1.82699	9.98385e-06	0.000552439	0.000467664	1077	tags=37%, list=6%, signal=35%	675/116028/672/7398/2178/29089/83990/641/5889/55215/2187/79728/5888/80010/6119/57697/2189/6117/2177/146956
hsa03420	Nucleotide excision repair	46	0.779141	1.86063	1.20357e-05	0.000570835	0.000483237	2051	tags=46%, list=12%, signal=40%	5111/5985/5427/10714/5984/5983/54107/3978/8450/728340/6119/6117/5887/1022/2966/4331/6118/2965/1161/5982/5981
hsa04512	ECM-receptor interaction	88	-0.575785	-1.81787	2.23231e-05	0.000926409	0.000784246	2667	tags=40%, list=15%, signal=34%	3676/2812/3911/2815/1758/9900/1834/1311/7448/80144/3908/1284/3680/1299/2811/1285/8515/375790/3913/3679/3339/1286/1278/1293/22801/7058/7059/1277/7148/10319/7057/256076/1298/1291/1292
hsa04114	Oocyte meiosis	119	0.64615	1.72411	2.59115e-05	0.000955847	0.000809167	2110	tags=29%, list=12%, signal=26%	898/9134/26271/6790/1017/151648/51434/983/4085/891/9232/9126/9133/995/27127/996/5501/388333/5347/8243/9700/699/991/7529/815/10971/64682/286151/5519/1432/246184/51433/9088/5515/9748
hsa04974	Protein digestion and absorption	95	-0.556717	-1.76811	5.07986e-05	0.00168651	0.00142771	1245	tags=29%, list=7%, signal=28%	1284/1299/7512/1285/482/1295/1296/10136/1305/3769/1286/1290/1278/1293/1289/7373/1277/6543/1281/80781/1307/256076/84570/1298/1291/1292/6550/1294
hsa03008	Ribosome biogenesis in eukaryotes	75	0.686962	1.75044	8.21111e-05	0.00247826	0.00209796	3940	tags=57%, list=23%, signal=45%	1736/10813/23560/1459/102157402/4931/84916/5901/51602/55781/51096/1457/2091/7514/10436/10557/23160/54552/84135/10199/9790/81691/10528/29107/1460/55916/54433/26354/83732/55127/28987/55226/84128/55813/29102/79631/166378/10556/22803/55131/10940/23195/6949
hsa04115	p53 signaling pathway	73	0.681553	1.727	9.50109e-05	0.00262864	0.00222526	1033	tags=26%, list=6%, signal=25%	898/9134/4193/8493/6241/1111/1017/983/891/9133/7161/5054/595/317/51512/64326/1026/1019/6477
hsa03410	Base excision repair	33	0.78115	1.7731	0.000118581	0.00281887	0.0023863	488	tags=30%, list=3%, signal=30%	5111/5427/2237/10714/54107/7374/27301/6996/142/3978
hsa04672	Intestinal immune network for IgA production	43	-0.672445	-1.88617	0.000127137	0.00281887	0.0023863	4440	tags=58%, list=25%, signal=43%	3695/56477/941/2826/3123/3122/3118/23495/3600/3567/3569/5284/3117/608/3676/3115/3119/115650/7040/3113/958/3111/959/10673/6387
hsa03430	Mismatch repair	23	0.829121	1.76535	0.000127359	0.00281887	0.0023863	2051	tags=61%, list=12%, signal=54%	5111/5985/2956/10714/5984/5983/4436/3978/9156/6119/6117/6118/5982/5981
hsa00532	Glycosaminoglycan biosynthesis - chondroitin sulfate / dermatan sulfate	20	-0.80913	-1.92636	0.000167253	0.00347049	0.00293792	2689	tags=65%, list=15%, signal=55%	126792/79586/11285/64132/64131/29940/55790/55501/54480/10090/166012/56548/9469
hsa05203	Viral carcinogenesis	175	0.571323	1.57808	0.00021983	0.00429316	0.00363435	3280	tags=32%, list=19%, signal=26%	898/3135/9134/4193/5933/1111/8341/1017/6502/3066/890/983/8364/8970/595/7874/728340/8340/3065/2960/85477/1026/1019/8349/991/8365/2885/1232/3017/7529/2966/3190/10971/440689/2965/836/581/1654/5879/5291/8347/387/468/4067/2961/2967/148327/5595/2958/2968/1386/245972/7419/4893/3516/255626
hsa00280	Valine, leucine and isoleucine degradation	48	-0.645918	-1.83777	0.000294008	0.00536905	0.00454514	3360	tags=42%, list=19%, signal=34%	4329/84693/38/219/217/64087/1962/3028/197322/1892/27034/259307/18/30/3155/54511/35/3712/593/5096
hsa04218	Cellular senescence	153	0.585509	1.60537	0.000307265	0.00536905	0.00454514	1007	tags=16%, list=6%, signal=15%	898/3135/9134/4193/1869/5933/286826/1111/1017/2305/890/983/891/5810/9133/4361/5054/5501/595/993/1870/4605/1026/1019
hsa03015	mRNA surveillance pathway	91	0.619922	1.61226	0.000583716	0.00968969	0.00820275	4272	tags=42%, list=24%, signal=32%	4686/11052/65109/5501/55110/11051/51692/1478/8731/2935/2733/5519/5411/26019/5515/29107/8732/23283/55916/9775/23381/2107/10767/5528/55308/23435/1477/10921/22794/2521/10189/1479/5525/5523/642843/4116/5500/10914
hsa04510	Focal adhesion	197	-0.409321	-1.43893	0.000688232	0.0104053	0.00880854	2049	tags=24%, list=12%, signal=22%	58498/7448/56034/5880/572/5159/3908/1284/3680/1299/399694/5156/3480/2316/857/1285/8515/5293/3913/64098/3679/3082/894/1286/2534/596/5602/1278/207/1293/22801/54776/208/7058/7059/1277/80310/7148/10319/7057/256076/1298/4638/10398/1291/1292/57144/5582
hsa04360	Axon guidance	179	-0.406103	-1.41937	0.000689507	0.0104053	0.00880854	3200	tags=31%, list=18%, signal=25%	4756/151449/1969/90249/7222/91584/6469/7224/816/57556/54361/5590/2041/659/10512/5296/22854/5727/64218/6237/2242/2046/5880/10507/6608/64221/1946/10509/219699/84448/23654/57689/5293/56920/6585/84628/5364/2042/285220/658/6387/29984/5336/9353/2534/6586/8633/4917/10398/1949/91653/56896/2045/57144/1630
hsa04120	Ubiquitin mediated proteolysis	141	0.564203	1.5307	0.00123457	0.0178207	0.015086	3831	tags=36%, list=22%, signal=28%	7334/4193/672/8453/6502/51434/8450/11065/996/4591/64326/51465/6477/10054/991/7329/10055/329/7322/64682/27338/55585/7319/1161/246184/51433/9320/89910/4281/54926/6921/22954/9354/8452/26272/6233/65264/9039/7316/55120/63893/1642/7324/8697/29945/1643/9978/9040/8945/26259/331
hsa04610	Complement and coagulation cascades	85	-0.493618	-1.54284	0.00222112	0.0307255	0.0260105	3545	tags=48%, list=20%, signal=39%	3684/735/716/462/2158/2162/729/2266/714/2243/10877/10878/3818/3689/732/2147/4153/730/731/2152/966/712/2159/7056/710/1675/1380/7448/5104/5345/2149/5648/10747/10544/2155/624/733/5624/5327/2161/2151
hsa04514	Cell adhesion molecules	141	-0.423018	-1.43104	0.00269544	0.0357954	0.0303024	3200	tags=35%, list=18%, signal=29%	4756/6614/23562/137075/58494/926/3685/3117/3676/10666/1002/3115/22854/914/9672/3133/3106/83700/3119/6693/920/4685/9071/5797/10686/57863/7122/3113/3107/3680/958/3111/57555/3134/959/9080/57689/1013/1462/1365/49861/24146/84628/3384/54413/923/6404/79679/94030/23114
hsa03050	Proteasome	45	0.66214	1.57805	0.00280644	0.0358361	0.0303368	3954	tags=44%, list=23%, signal=34%	10213/5717/5707/5708/5718/5713/10197/51371/5710/5682/5687/5685/5690/5692/5695/9861/143471/122706/5719/5689
hsa00970	Aminoacyl-tRNA biosynthesis	44	0.68328	1.62434	0.00320266	0.0393809	0.0333376	3520	tags=39%, list=20%, signal=31%	55157/3376/2058/16/6897/10056/4141/55278/283459/8565/2617/3735/1615/57038/5917/25973/4677
hsa04061	Viral protein interaction with cytokine and cytokine receptor	86	-0.466005	-1.45468	0.00339219	0.0402217	0.0340495	2971	tags=30%, list=17%, signal=25%	53833/1236/1233/1234/3587/8764/2919/2920/643/6355/6366/6372/8740/5197/1524/2829/2833/6363/6376/6387/6347/6361/729230/6357/10563/146433

## Sheet: gsea_kegg_prot
ID	Description	setSize	enrichmentScore	NES	pvalue	p.adjust	qvalues	rank	leading_edge	core_enrichment
hsa00071	Fatty acid degradation	38	-0.758875	-2.75444	1e-10	3.36667e-09	2.2807e-09	960	tags=79%, list=17%, signal=66%	8310/51/34/33/3030/217/3032/219/10455/128/35/224/1632/3033/38/223/1892/10449/36/2639/1962/30/124/2180/501/130/37/126/125/127
hsa00190	Oxidative phosphorylation	98	-0.557879	-2.4856	1e-10	3.36667e-09	2.2807e-09	1435	tags=61%, list=26%, signal=46%	4729/4723/10476/27089/4722/1350/1347/509/514/522/539/4514/1329/7388/51079/6390/4728/29796/9377/126328/4726/4700/4715/4698/10063/1351/4704/4707/1345/4509/1337/515/1327/4513/4716/9167/4713/513/4695/1349/4710/4701/7381/4709/54539/4724/7384/7386/6389/4719/4711/4697/4702/27068/4718/4708/4705/64077/4714/7385
hsa00280	Valine, leucine and isoleucine degradation	42	-0.754914	-2.81443	1e-10	3.36667e-09	2.2807e-09	840	tags=81%, list=15%, signal=69%	34/3030/1629/18/217/3032/4594/219/197322/56922/64902/4329/594/35/224/593/3033/38/11112/223/1892/3712/10449/316/5096/36/1962/30/5095/26275/501/3155/84693/549
hsa00830	Retinol metabolism	42	-0.722227	-2.69257	1e-10	3.36667e-09	2.2807e-09	614	tags=60%, list=11%, signal=53%	8854/54577/128/1548/54657/1558/1559/316/10901/124/8608/8630/7363/130/1562/1576/7364/126/7365/125/7366/51109/1577/1544/127
hsa00980	Metabolism of xenobiotics by cytochrome P450	53	-0.730382	-2.89269	1e-10	3.36667e-09	2.2807e-09	892	tags=66%, list=16%, signal=56%	2939/8574/9446/54600/221/373156/54577/2952/2052/128/1548/54657/1565/873/6822/874/22977/1559/2938/124/1571/2944/7363/130/4258/1576/7364/126/7365/125/7366/3290/1577/1544/127
hsa00982	Drug metabolism - cytochrome P450	53	-0.711075	-2.81623	1e-10	3.36667e-09	2.2807e-09	802	tags=62%, list=14%, signal=54%	9446/54600/221/373156/54577/2952/128/1548/54657/1565/1558/2330/1559/316/2329/2938/124/1571/2328/2944/1557/7363/130/4258/1576/7364/126/7365/125/7366/1577/1544/127
hsa03013	Nucleocytoplasmic transport	84	0.573389	2.68539	1e-10	3.36667e-09	2.2807e-09	1278	tags=61%, list=23%, signal=48%	57510/10527/84321/4686/9631/57187/7514/9688/79228/23534/3838/23165/3843/79023/9775/7329/5901/55110/7919/5976/23633/55161/23279/4928/5903/9939/3839/7175/8086/10762/5905/9972/10284/55705/22794/79902/51808/80145/5411/6613/1915/4927/10526/23511/22916/129401/55746/3842/65109/348995/1434
hsa03040	Spliceosome	114	0.685191	3.37036	1e-10	3.36667e-09	2.2807e-09	1212	tags=73%, list=22%, signal=58%	84321/4686/9416/3192/6434/3178/57187/6627/22827/23451/6427/9716/10262/1665/11157/8683/9879/11338/6633/10713/10523/23450/29896/55660/3303/3304/84991/24148/3190/10915/51645/27339/10291/9775/1659/1655/3305/4670/55110/9092/7919/6431/9129/51729/10084/10946/6426/2521/9785/102724594/7307/9939/6636/84950/23020/27316/8896/6626/220988/10286/10594/6628/10772/6629/51690/57819/22938/4809/10992/6625/9128/6432/…
hsa05208	Chemical carcinogenesis - reactive oxygen species	154	-0.544821	-2.62047	1e-10	3.36667e-09	2.2807e-09	1476	tags=57%, list=26%, signal=43%	57412/7419/5605/4729/4723/2947/10476/27089/4722/1350/1347/5170/509/10000/291/514/522/4257/539/4514/1329/7388/1147/51079/6390/369/4728/29796/9377/126328/5580/207/4726/4700/4715/2939/4698/9446/1351/4704/4707/1345/4509/1337/6714/515/1327/4513/1646/4716/9167/4713/513/1109/4695/2952/2052/1349/4710/4701/7381/4709/54539/4724/7384/7386/6389/4719/4711/10327/873/4697/4702/4718/208/4708/6647/2938/4705/1571/…
hsa04932	Non-alcoholic fatty liver disease	99	-0.535285	-2.39307	2.7605e-10	8.08636e-09	5.47799e-09	1337	tags=58%, list=24%, signal=45%	27089/5562/4722/1350/2931/1347/5564/5571/10000/4514/1329/7388/51079/6390/4728/29796/9377/126328/207/4726/4700/4715/4698/1351/4704/4707/1345/1337/1327/4513/4716/9167/4713/4695/5565/1349/4710/4701/7381/4709/54539/4724/7384/7386/6389/4719/4711/4697/355/4702/4718/208/4708/4705/1571/4714/7385
hsa05204	Chemical carcinogenesis - DNA adducts	49	-0.659257	-2.57122	2.93564e-10	8.08636e-09	5.47799e-09	892	tags=57%, list=16%, signal=48%	2939/9446/54600/1646/373156/54577/2952/2052/1548/54657/1558/873/6822/1559/2938/1571/2944/1557/7363/1562/4258/1576/7364/7365/7366/3290/1577/1544
hsa03008	Ribosome biogenesis in eukaryotes	49	0.658375	2.74255	3.90734e-10	9.86603e-09	6.68361e-09	936	tags=61%, list=17%, signal=51%	23560/26354/51096/84135/7514/5822/9790/134430/3692/84916/1457/1736/54464/55131/10885/2091/22803/10171/10528/5901/10813/55127/55226/10436/1460/51602/1459/10607/4809/10556
hsa05415	Diabetic cardiomyopathy	147	-0.46744	-2.23907	9.482e-10	2.21003e-08	1.49716e-08	1359	tags=50%, list=24%, signal=39%	10476/2936/27089/5165/4722/1350/1347/51660/509/10000/817/291/514/522/539/4514/1329/5331/7388/1376/51079/1536/6390/4728/29796/9377/126328/5580/207/4726/4700/4715/4698/5880/1351/4704/4707/1345/4509/1337/515/1327/4513/818/4716/9167/25874/4713/513/4695/1349/4710/4701/7381/4709/54539/4724/7384/7386/6389/4719/4711/4697/23236/4702/4718/208/4708/4705/2997/2998/4714/7385/10105
hsa00380	Tryptophan metabolism	31	-0.730441	-2.55693	1.48715e-09	3.21862e-08	2.18041e-08	1310	tags=87%, list=23%, signal=67%	4128/4129/55526/130013/23498/8942/51166/1644/3030/64577/217/219/1743/8564/224/3033/38/223/1892/316/2639/1962/6999/125061/501/847/1544
hsa00640	Propanoate metabolism	28	-0.743805	-2.54915	5.49403e-09	1.10979e-07	7.51815e-08	960	tags=79%, list=17%, signal=65%	8310/55902/51/3030/1629/18/79611/4594/55862/8801/4329/594/35/593/8802/1892/23417/5096/1962/5095/26275/84693
hsa04146	Peroxisome	67	-0.571697	-2.38765	1.10851e-08	2.09924e-07	1.4221e-07	1455	tags=57%, list=26%, signal=43%	5830/283927/8528/92960/5827/189/7498/3417/8310/51/83594/3418/51268/1610/26063/373156/8443/570/3295/26061/10455/54363/5264/8800/51179/10901/23417/6647/1962/30/2180/1891/6342/2053/3155/11001/847/8309
hsa04723	Retrograde endocannabinoid signaling	70	-0.551178	-2.31664	3.07067e-08	5.47302e-07	3.70762e-07	1114	tags=53%, list=20%, signal=43%	5331/2166/55970/2782/51079/4728/126328/4726/4700/4715/4698/2788/4704/2775/4707/2771/57406/4716/4713/4695/3710/4710/4701/4709/54539/4724/4719/4711/4697/23236/4702/4718/4708/4705/3709/4714/54331
hsa00410	beta-Alanine metabolism	22	-0.763483	-2.47294	3.95532e-08	6.65811e-07	4.51045e-07	960	tags=86%, list=17%, signal=72%	8310/51/3030/18/221/217/55748/219/4329/35/224/51733/223/1892/23417/1962/26275/501/1807
hsa01212	Fatty acid metabolism	44	-0.622566	-2.35503	6.1319e-08	9.53957e-07	6.46245e-07	1099	tags=57%, list=20%, signal=46%	1376/51144/8310/51/34/33/3030/201562/3032/54995/3295/197322/7923/84869/35/3033/38/1892/10449/36/1962/30/2180/6342/37
hsa05012	Parkinson disease	182	-0.417568	-2.04644	6.29674e-08	9.53957e-07	6.46245e-07	1359	tags=42%, list=24%, signal=33%	10476/27089/4128/4722/1350/1347/4129/509/817/291/514/522/539/4514/1329/7388/51079/5413/6390/4728/29796/9377/126328/4726/4700/4715/4698/5684/1351/4704/4707/1345/25828/2771/4509/1337/515/1327/4513/818/4716/9167/7277/4713/513/4695/3710/1349/4710/801/805/808/4701/5682/7381/4709/54539/4724/7384/5335/7386/6389/4719/4711/4697/4702/5683/4718/4708/6647/4705/3709/4714/7385/7318/10105
hsa01200	Carbon metabolism	103	-0.474459	-2.13371	1.54998e-07	2.2364e-06	1.51502e-06	1338	tags=50%, list=24%, signal=38%	5631/2098/4190/2805/189/4191/132158/5232/3417/5223/6390/84706/8310/55902/3419/51/9563/3418/2653/2731/2203/4594/26007/2271/1743/2746/8801/8789/54363/4329/6470/128/35/229/8802/2806/6389/38/51179/1373/1892/2875/9104/3101/5096/5095/26275/84693/4199/55753/847
hsa00620	Pyruvate metabolism	40	-0.631369	-2.33508	3.03154e-07	4.17526e-06	2.82847e-06	535	tags=50%, list=10%, signal=46%	217/219/2271/197257/5106/128/224/3029/9380/10327/38/223/98/124/501/130/126/4199/125/127
hsa01240	Biosynthesis of cofactors	108	-0.468623	-2.13832	3.46891e-07	4.56991e-06	3.09582e-06	1646	tags=55%, list=29%, signal=40%	84274/54658/50808/249/29968/7358/51727/79799/2730/124454/93100/211/2937/54578/154807/10229/27430/112724/6697/23498/2729/53354/8942/55163/204/3242/54600/79717/217/4144/23475/54995/54577/2990/219/4338/6470/8564/554235/54657/4143/224/10243/4338/10327/4337/9104/133686/7360/2235/210/6999/4522/8630/125061/7363/7364/7365/7366/51109
hsa03015	mRNA surveillance pathway	64	0.516872	2.30145	4.04513e-07	5.10698e-06	3.45965e-06	1337	tags=55%, list=24%, signal=42%	4686/1477/26528/23283/10914/23435/10898/79869/5519/9775/55110/7919/5976/2521/9939/1478/8731/5499/8761/26986/10284/22794/8106/5411/5501/2935/11051/8189/22916/53981/55339/29894/65109/10189/5518
hsa04714	Thermogenesis	141	-0.421777	-2.00637	4.45218e-07	5.39604e-06	3.65548e-06	1435	tags=49%, list=26%, signal=37%	4729/4723/90639/10476/27089/5562/4722/1350/1347/5564/5571/28958/509/514/522/539/388753/4514/1329/7388/1376/8289/51079/6390/4728/29796/9377/126328/4726/4700/4715/4698/10063/1351/4704/4707/1345/788/4509/1337/515/1327/4513/4716/9167/4713/513/4695/5565/1349/4710/4701/7381/4709/54539/4724/7384/7386/6389/4719/4711/4697/4702/4718/4708/4705/2180/4714/7385
hsa03018	RNA degradation	47	0.56166	2.33322	8.59992e-07	1.00222e-05	6.78941e-06	1313	tags=51%, list=23%, signal=39%	2027/9125/11157/23019/54464/22803/2023/23644/22894/23404/9652/54512/23517/8761/26986/51690/57819/80349/118460/5393/51691/1656/87178/3329
hsa00053	Ascorbate and aldarate metabolism	23	-0.707035	-2.3169	1.0184e-06	1.14288e-05	7.74226e-06	790	tags=65%, list=14%, signal=56%	54600/217/54577/2990/219/54657/224/10327/223/9104/7363/501/7364/7365/7366
hsa00630	Glyoxylate and dicarboxylate metabolism	29	-0.660961	-2.28935	1.82624e-06	1.97625e-05	1.33878e-05	1270	tags=72%, list=23%, signal=56%	4190/189/4191/132158/81888/55902/2752/2653/2731/4594/54363/6470/9380/38/51179/5096/5095/125061/84693/847/112817
hsa00650	Butanoate metabolism	20	-0.737817	-2.31961	2.66628e-06	2.78581e-05	1.88721e-05	1248	tags=85%, list=22%, signal=66%	54988/3157/3158/3030/18/348158/35/7915/3033/56898/622/38/6296/1892/123876/1962/3155
hsa00350	Tyrosine metabolism	24	-0.692583	-2.29665	3.31602e-06	3.34918e-05	2.26886e-05	1310	tags=79%, list=23%, signal=61%	4128/4129/2805/218/1312/1644/3242/221/128/2954/2806/316/2184/124/3081/130/126/125/127
hsa03010	Ribosome	119	0.399469	1.97075	3.67802e-06	3.59497e-05	2.43536e-05	2082	tags=61%, list=37%, signal=39%	6182/6157/79590/124995/6187/51069/54948/64965/65003/6202/11222/6235/10573/6232/6169/6203/55173/6146/6144/63875/6207/219927/51121/6150/6188/6138/6218/6222/6229/6201/64960/6122/6136/6192/29074/6137/6206/51263/6191/6230/6193/65005/6158/6224/51081/6168/11224/54460/6128/51073/6147/6209/6133/6155/6217/6210/51023/64968/64928/9801/6156/6124/6135/4736/6152/6134/9349/6189/6176/3921/65008/6227/6234
hsa04110	Cell cycle	40	0.563992	2.24479	1.09851e-05	0.000104016	7.0464e-05	805	tags=40%, list=14%, signal=35%	5591/4172/4176/2932/5885/5111/3066/9184/10735/1387/4173/64682/3065/7534/10971/4087
hsa00310	Lysine degradation	29	-0.628698	-2.1776	1.41378e-05	0.000129811	8.79384e-05	1157	tags=72%, list=21%, signal=58%	55526/4297/51166/10157/51268/3030/217/219/1743/80854/224/3033/9739/38/223/1892/2146/2639/1962/10919/501
hsa00040	Pentose and glucuronate interconversions	25	-0.653182	-2.18685	1.67495e-05	0.000149268	0.000101119	790	tags=52%, list=14%, signal=45%	54600/54577/2990/54657/10327/6652/51181/51084/7360/7363/7364/7365/7366
hsa05020	Prion disease	188	-0.35767	-1.75801	2.47972e-05	0.000214673	0.000145427	1359	tags=39%, list=24%, signal=30%	10476/27089/732/3310/4722/1350/1347/5532/509/291/514/522/539/4514/1329/7388/857/51079/1536/6390/4728/29796/9377/126328/5580/4726/4700/4715/4698/5880/5684/1351/4704/4707/1345/4509/1337/515/1327/4513/4716/9167/7277/4713/513/4695/3710/1349/4710/4701/5682/7381/4709/54539/4724/7384/731/7386/6389/4719/4711/4697/4702/5683/4718/4708/6647/4705/3709/712/4714/7385/10105
hsa04922	Glucagon signaling pathway	58	-0.505339	-2.0466	2.88477e-05	0.000242801	0.000164482	1361	tags=52%, list=24%, signal=40%	5257/5562/5532/5564/5571/10000/817/5331/5223/207/5834/2203/818/3710/5565/5207/8789/5106/801/805/808/5261/23236/5837/208/3709/2997/2998/6514/5836
hsa00260	Glycine, serine and threonine metabolism	35	-0.582816	-2.07336	3.03022e-05	0.00024815	0.000168106	1367	tags=66%, list=24%, signal=50%	211/4128/4129/189/132158/5223/1757/23464/2653/51268/2731/102724560/875/1610/2628/64902/6470/1491/9380/29958/635/501/27232
hsa00590	Arachidonic acid metabolism	24	-0.64808	-2.14908	4.28426e-05	0.000341613	0.000231421	998	tags=62%, list=18%, signal=52%	6916/2687/2876/84647/1558/873/2877/1573/874/1559/8529/1571/1557/2053/4051
hsa00010	Glycolysis / Gluconeogenesis	51	-0.497625	-1.95519	6.65558e-05	0.000517087	0.000350294	1066	tags=45%, list=19%, signal=37%	5232/5223/55902/130589/2203/221/217/219/8789/5236/5106/128/224/229/10327/223/3101/124/501/130/126/125/127
hsa03320	PPAR signaling pathway	48	-0.521518	-2.01307	7.02278e-05	0.000531975	0.000360379	1236	tags=48%, list=22%, signal=38%	5170/3157/345/1376/3611/3158/8310/336/51/34/33/10580/1593/5106/1582/1962/30/2180/6342/11001/4199/10998/8309
hsa05022	Pathways of neurodegeneration - multiple diseases	257	-0.31849	-1.63241	7.9405e-05	0.000586822	0.000397535	1291	tags=33%, list=23%, signal=26%	4722/1350/51164/56171/1347/5532/509/817/291/514/522/539/4514/1329/5331/7388/51079/1536/5413/6390/369/4728/29796/9377/126328/4726/4700/4715/4698/2876/5684/1351/4704/4707/1345/824/4509/1337/515/1327/4513/818/4716/9167/7277/4713/513/4695/3710/1349/4710/801/805/808/4701/5682/7381/4709/54539/4724/7384/5335/7386/6389/4719/4711/4697/23236/2877/355/4702/5683/4718/4708/6647/4705/3709/4714/7385/10280/7318/…
hsa00983	Drug metabolism - other enzymes	55	-0.485336	-1.92862	0.00010459	0.000754541	0.000511153	922	tags=56%, list=16%, signal=48%	51727/79799/1806/2947/54578/9/7498/4257/1854/2939/9446/54600/1890/54577/2990/2952/7172/1548/54657/51733/1066/2938/1571/2944/7363/4258/1576/7364/7365/7366/1807
hsa04260	Cardiac muscle contraction	37	-0.555896	-2.00016	0.000117505	0.000828002	0.000560919	1337	tags=59%, list=24%, signal=46%	27089/1350/1347/4514/1329/7388/29796/9377/781/1351/1345/1337/10479/1327/4513/9167/1349/7381/7384/7386/6547/7385
hsa04976	Bile secretion	44	-0.516525	-1.9539	0.000134428	0.000925719	0.000627115	588	tags=57%, list=10%, signal=51%	54658/5566/79799/760/54578/3949/10864/1244/366/54600/570/54577/8671/2052/54657/6822/6580/28234/7363/10599/1576/7364/7365/7366/10998
hsa00140	Steroid hormone biosynthesis	37	-0.549306	-1.97645	0.00016145	0.00108709	0.000736436	622	tags=51%, list=11%, signal=46%	3294/51144/1312/54600/1646/54577/1109/7923/54657/1571/8630/7363/1576/7364/7365/7366/3290/1577/1544
hsa05016	Huntington disease	191	-0.34028	-1.67661	0.000171633	0.00113054	0.000765869	1435	tags=41%, list=26%, signal=31%	4729/4723/5289/160/10476/27089/4722/1350/51164/56171/1347/509/291/514/7019/1173/522/539/4514/1329/5331/7388/7052/51079/6390/4728/29796/9377/126328/4726/4700/4715/4698/2876/5684/1351/4704/4707/1345/4509/1337/515/1327/1212/4513/4716/9167/1175/7277/4713/513/4695/1349/4710/4701/161/5682/7381/4709/54539/4724/7384/7386/6389/4719/4711/4697/23236/2877/4702/5683/4718/4708/6647/4705/4714/7385/10105
hsa04120	Ubiquitin mediated proteolysis	65	0.436439	1.94068	0.00019444	0.00125352	0.00084918	970	tags=37%, list=17%, signal=31%	9320/23759/8450/10277/57448/11060/10075/10055/55585/27339/8453/8452/7329/7334/6923/64682/6921/9616/3093/9354/9040/57154/26091/10054
hsa05010	Alzheimer disease	215	-0.323138	-1.62759	0.000221379	0.00139745	0.000946686	1471	tags=40%, list=26%, signal=30%	7419/5605/4729/4723/5289/10476/27089/8883/4722/1350/1347/5532/509/10000/291/514/522/539/4514/1329/5331/7388/1147/51079/1536/3416/6390/369/4728/29796/9377/126328/207/4726/4700/4715/4698/5684/1351/4704/4707/57142/1345/824/4509/1337/515/1327/4513/4716/9167/7277/4713/513/4695/3710/1349/4710/801/805/808/4701/5682/7381/4709/54539/4724/7384/7386/6389/4719/4711/4697/23236/355/4702/5683/4718/208/4708/4705…
hsa00120	Primary bile acid biosynthesis	14	-0.705264	-2.01339	0.000345184	0.00213451	0.00144599	588	tags=57%, list=10%, signal=51%	570/1109/3295/1593/1582/6342/10998/8309
hsa00500	Starch and sucrose metabolism	24	-0.603964	-2.00278	0.000385858	0.0023383	0.00158405	1056	tags=58%, list=19%, signal=48%	276/277/278/5834/2548/2632/5236/5837/3101/7360/2997/2998/5836/178
hsa04657	IL-17 signaling pathway	30	0.543006	1.98211	0.000480641	0.00285557	0.00193447	1715	tags=53%, list=31%, signal=37%	2932/3326/841/1994/1432/6426/5599/5594/6885/5601/1051/225689/7184/3320/3934/836
hsa04610	Complement and coagulation cascades	63	-0.448833	-1.84627	0.000501388	0.00292155	0.00197916	1832	tags=48%, list=33%, signal=33%	966/714/721/3053/729/3689/3426/2/4179/732/715/725/5345/3827/716/3075/2161/722/5648/3818/10878/2160/4153/2158/3080/731/5624/462/5104/2155/712
hsa04726	Serotonergic synapse	41	-0.502853	-1.86377	0.000574946	0.00328696	0.0022267	1601	tags=59%, list=29%, signal=42%	3845/2770/5566/59345/4128/4129/5331/55970/2782/369/1644/2788/2775/2771/3710/1565/1558/23236/1573/1559/3709/1557/54331/1562
hsa03430	Mismatch repair	15	0.657153	2.03003	0.000689409	0.00386835	0.00262056	488	tags=47%, list=9%, signal=43%	5983/2956/5984/5111/5982/4292/5981
hsa00020	Citrate cycle (TCA cycle)	29	-0.549158	-1.9021	0.000720035	0.00396674	0.00268721	1924	tags=66%, list=34%, signal=43%	1737/1738/4967/5091/50/48/4190/4191/3417/6390/3419/3418/2271/1743/8801/5106/8802/6389/55753
hsa00220	Arginine biosynthesis	17	-0.655037	-1.97675	0.000744157	0.00402642	0.00272764	1245	tags=76%, list=22%, signal=60%	2805/84706/162417/2752/383/95/445/2746/435/2806/1373/5009/2875
hsa04971	Gastric acid secretion	28	-0.552628	-1.89395	0.000783014	0.00416234	0.00281972	1984	tags=71%, list=35%, signal=46%	2773/483/5567/816/71/2770/5566/760/4638/817/5331/2771/818/3773/3710/801/805/808/23236/3709
hsa00860	Porphyrin and chlorophyll metabolism	32	-0.527128	-1.85341	0.00081305	0.00424748	0.0028774	903	tags=53%, list=16%, signal=45%	79799/124454/211/54578/3163/2395/54600/54577/2990/645/54657/2235/210/7363/7364/7365/7366
hsa00340	Histidine metabolism	16	-0.657474	-1.95139	0.000913575	0.00469175	0.00317836	1310	tags=88%, list=23%, signal=67%	4128/4129/218/144193/221/217/55748/3176/219/224/131669/223/501/10841
hsa00670	One carbon pool by folate	13	-0.684899	-1.91205	0.000980498	0.00495152	0.00335434	690	tags=46%, list=12%, signal=41%	10588/6470/160428/4522/10841/10840
hsa04936	Alcoholic liver disease	71	-0.402709	-1.6967	0.001013	0.0050318	0.00340873	1313	tags=39%, list=23%, signal=30%	5562/2194/5564/5571/10000/1147/8310/207/51/34/217/219/5565/128/224/223/355/23417/208/124/1571/712/501/130/37/126/125/127
hsa00561	Glycerolipid metabolism	25	-0.549541	-1.83986	0.00169881	0.00830225	0.00562424	689	tags=44%, list=12%, signal=39%	9663/56894/132158/217/10555/219/26007/224/10327/223/501
hsa00480	Glutathione metabolism	39	-0.473601	-1.74478	0.00245994	0.0118311	0.00801483	1445	tags=59%, list=26%, signal=44%	2730/2947/9588/2936/2937/2879/4257/3417/2729/2687/10314/2939/2876/3418/9446/373156/9027/2952/2877/2938/2944/51056/4258
hsa04921	Oxytocin signaling pathway	57	-0.421412	-1.69557	0.00297154	0.0140684	0.00953044	1601	tags=47%, list=29%, signal=34%	3845/2770/1956/5566/8536/5605/5562/4638/5532/5564/5571/817/2983/5331/781/2775/2771/6714/818/54776/3710/5565/801/805/808/23236/3709
hsa00760	Nicotinate and nicotinamide metabolism	20	-0.570736	-1.79433	0.00402558	0.0187654	0.0127124	1480	tags=65%, list=26%, signal=48%	5167/54981/93100/10135/23410/83594/23475/23408/4837/554235/23530/316/133686
hsa00330	Arginine and proline metabolism	31	-0.477347	-1.67097	0.00431568	0.0198129	0.013422	919	tags=61%, list=16%, signal=52%	4128/4129/2805/79814/112483/383/217/1610/2628/55748/219/8659/224/58510/2806/223/51056/501/112817
hsa05207	Chemical carcinogenesis - receptor activation	84	-0.358611	-1.5484	0.0044146	0.0199645	0.0135247	1616	tags=44%, list=29%, signal=32%	54658/409/3845/2770/1956/5566/3836/6777/572/79799/5605/2947/54578/10000/4257/408/207/2939/9446/54600/2771/6714/54577/2952/2052/54657/208/2938/2944/7363/2053/4258/1576/7364/7365/7366/1544
hsa04020	Calcium signaling pathway	52	-0.424443	-1.6706	0.00458387	0.0204252	0.0138367	1640	tags=52%, list=29%, signal=37%	492/5336/1956/5566/8536/7419/5257/4638/5532/817/291/5331/2064/4485/818/3710/801/805/808/5333/5335/5261/23236/6547/3709/10105/5154
hsa05150	Staphylococcus aureus infection	39	-0.454925	-1.67598	0.00482133	0.0211719	0.0143426	1830	tags=50%, list=33%, signal=34%	714/721/3689/3122/3123/3426/715/3857/716/8688/3075/3109/3118/5648/3113/3115/4153/2214/3123/2213/712
hsa01210	2-Oxocarboxylic acid metabolism	16	-0.596551	-1.77057	0.00558467	0.0239829	0.0162469	1547	tags=75%, list=28%, signal=54%	50/48/2805/3417/84706/162417/3419/51166/3418/95/2806/2875
hsa04727	GABAergic synapse	28	-0.497477	-1.70494	0.00561976	0.0239829	0.0162469	1575	tags=57%, list=28%, signal=41%	2770/5566/59345/55970/2782/6529/2752/2788/2775/2771/18/6714/10991/6539/10243/54331
hsa04740	Olfactory transduction	15	-0.603292	-1.75196	0.00583205	0.0245432	0.0166264	1842	tags=87%, list=33%, signal=58%	5567/816/409/5566/817/2782/408/2788/818/801/805/808/6547
hsa00360	Phenylalanine metabolism	13	-0.62078	-1.73305	0.00809684	0.0332635	0.0225339	1729	tags=92%, list=31%, signal=64%	4282/8639/5053/4128/4129/2805/218/1644/3242/221/2806/10249
hsa04070	Phosphatidylinositol signaling system	37	-0.442245	-1.59123	0.00812377	0.0332635	0.0225339	661	tags=30%, list=12%, signal=26%	8396/8760/3710/801/805/808/5333/5335/4534/23236/3709
hsa04713	Circadian entrainment	35	-0.458789	-1.63214	0.00869466	0.0351264	0.0237959	1575	tags=54%, list=28%, signal=39%	2770/5566/9722/59345/817/2983/5331/55970/2782/2788/2775/2771/818/3710/801/805/808/23236/54331
hsa00790	Folate biosynthesis	18	-0.551999	-1.68881	0.00904058	0.0357523	0.0242199	1874	tags=63%, list=33%, signal=42%	84105/55034/249/5053/6697/5092/4338/10243/4338/873/4337/5860
hsa05320	Autoimmune thyroid disease	13	-0.612926	-1.71112	0.00932155	0.0357523	0.0242199	807	tags=90%, list=14%, signal=77%	3135/3123/3106/3134/3105/3122/3123/3106/3109/3118/3113/3115/355/3106/3107/3106/3123/3107
hsa05330	Allograft rejection	13	-0.612926	-1.71112	0.00932155	0.0357523	0.0242199	807	tags=90%, list=14%, signal=77%	3135/3123/3106/3134/3105/3122/3123/3106/3109/3118/3113/3115/355/3106/3107/3106/3123/3107
hsa05332	Graft-versus-host disease	13	-0.612926	-1.71112	0.00932155	0.0357523	0.0242199	807	tags=90%, list=14%, signal=77%	3135/3123/3106/3134/3105/3122/3123/3106/3109/3118/3113/3115/355/3106/3107/3106/3123/3107
hsa04970	Salivary secretion	29	-0.472482	-1.63652	0.00978128	0.0370466	0.0250967	1140	tags=41%, list=20%, signal=33%	2983/5331/276/277/278/3710/6844/801/805/808/23236/3709
hsa04725	Cholinergic synapse	39	-0.438421	-1.61517	0.00993716	0.0371723	0.0251819	1601	tags=49%, list=29%, signal=35%	3845/2770/5566/59345/10000/817/5331/55970/2782/207/2788/2775/2771/818/3710/23236/208/3709/54331
hsa04929	GnRH secretion	23	-0.506389	-1.6594	0.0107869	0.039859	0.0270019	1613	tags=48%, list=29%, signal=34%	409/3845/5605/10000/5331/408/207/3710/23236/208/3709
hsa04973	Carbohydrate digestion and absorption	22	-0.507367	-1.64338	0.0112034	0.0408991	0.0277065	1203	tags=45%, list=21%, signal=36%	10000/5331/276/277/278/207/23236/3101/208/6514

## Sheet: gsea_reactome_ge
ID	Description	setSize	enrichmentScore	NES	pvalue	p.adjust	qvalues	rank	leading_edge	core_enrichment
R-HSA-141424	Amplification of signal from the kinetochores	95	0.806993	2.09095	1e-10	4.41212e-09	3.12281e-09	2081	tags=61%, list=12%, signal=54%	91687/79980/57122/55166/83540/2491/9735/1063/64105/1062/401541/151648/220134/79023/81930/10403/4085/54908/9793/151246/54821/79172/5501/79682/5347/11130/55055/9212/332/701/57405/55143/1058/64946/81929/11004/22919/25909/699/991/348235/147841/9184/51143/6232/57082/7514/348995/378708/79902/5903/5519/55746/25936/79019/79003/5515/55839
R-HSA-141444	Amplification of signal from unattached kinetochores via a MAD2 inhibitory signal	95	0.806993	2.09095	1e-10	4.41212e-09	3.12281e-09	2081	tags=61%, list=12%, signal=54%	91687/79980/57122/55166/83540/2491/9735/1063/64105/1062/401541/151648/220134/79023/81930/10403/4085/54908/9793/151246/54821/79172/5501/79682/5347/11130/55055/9212/332/701/57405/55143/1058/64946/81929/11004/22919/25909/699/991/348235/147841/9184/51143/6232/57082/7514/348995/378708/79902/5903/5519/55746/25936/79019/79003/5515/55839
R-HSA-195258	RHO GTPase Effectors	289	0.638332	1.79945	1e-10	4.41212e-09	3.12281e-09	2882	tags=37%, list=16%, signal=32%	79861/91687/79980/57122/55166/83540/2491/9735/1063/10094/64105/8341/1062/401541/151648/84790/220134/9055/79023/81930/10403/4085/54908/9793/9928/151246/995/54821/8364/81624/79172/8970/5501/5063/3015/79682/3799/10376/8340/5347/11130/55055/9212/332/701/57405/11113/55143/1058/64946/94239/81929/54763/11004/4659/8349/22919/3020/25909/699/991/8365/348235/147841/9184/2885/128239/51143/6280/6232/3017/7529…
R-HSA-2467813	Separation of Sister Chromatids	188	0.734921	2.02355	1e-10	4.41212e-09	3.12281e-09	2348	tags=48%, list=13%, signal=42%	79861/91687/79980/57122/55166/83540/2491/9735/1063/64105/1062/401541/151648/84790/10213/51434/220134/79023/81930/10403/4085/54908/9232/9793/9126/151246/54821/11065/79172/996/5501/79682/5717/10376/5347/11130/55055/5707/9212/332/701/57405/55143/1058/64946/81929/10735/5708/8243/11004/9700/5716/22919/25909/699/991/348235/147841/9184/51143/5718/6232/113130/5713/57082/7514/64682/5711/27338/348995/37870…
R-HSA-2500257	Resolution of Sister Chromatid Cohesion	124	0.77288	2.05466	1e-10	4.41212e-09	3.12281e-09	2081	tags=55%, list=12%, signal=49%	79861/91687/79980/57122/55166/83540/2491/9735/1063/64105/1062/401541/151648/84790/220134/79023/81930/10403/983/4085/891/54908/9793/9126/9133/151246/54821/79172/5501/79682/10376/5347/11130/55055/9212/332/701/57405/55143/1058/64946/81929/10735/8243/11004/22919/25909/699/991/348235/147841/9184/51143/6232/113130/57082/7514/348995/378708/79902/5903/5519/55746/25936/79019/79003/5515/55839
R-HSA-2555396	Mitotic Metaphase and Anaphase	234	0.741556	2.06551	1e-10	4.41212e-09	3.12281e-09	2348	tags=48%, list=13%, signal=42%	79861/91687/79980/7112/57122/55166/83540/26271/2491/9735/1063/64105/1062/401541/151648/84790/10213/9631/51434/220134/79023/7443/81930/4001/10403/983/4085/891/54908/9232/9793/9126/9133/151246/54821/11065/79172/996/5501/23165/79682/7444/5717/10376/5347/23511/11130/55055/5707/9212/332/701/57405/55143/1058/64946/81929/10735/2010/5708/8243/11004/9700/5716/22919/25909/699/991/7329/5901/348235/147841/91…
R-HSA-2990846	SUMOylation	173	0.703303	1.92218	1e-10	4.41212e-09	3.12281e-09	2300	tags=38%, list=13%, signal=33%	5111/29843/4193/672/57122/6790/3066/9631/641/79023/23512/23137/6996/3183/7153/9126/142/8364/9656/23165/7175/9972/165918/3065/23511/6045/6670/7022/9212/332/55143/6117/81929/10735/1786/8243/10054/7329/8365/79677/51602/10055/7518/9688/9818/55706/3190/115426/10210/7690/348995/79902/3622/7020/5903/10762/55746/6613/7181/4869/8480/668/205564/5468/10274/23225
R-HSA-3108232	SUMO E3 ligases SUMOylate target proteins	167	0.698298	1.90553	1e-10	4.41212e-09	3.12281e-09	2300	tags=37%, list=13%, signal=33%	5111/4193/672/57122/6790/3066/9631/641/79023/23512/23137/6996/3183/7153/9126/142/8364/9656/23165/7175/9972/165918/3065/23511/6045/6670/7022/9212/332/55143/6117/81929/10735/1786/8243/7329/8365/79677/51602/7518/9688/9818/55706/3190/115426/10210/7690/348995/79902/3622/7020/5903/10762/55746/6613/7181/4869/8480/668/5468/10274/23225
R-HSA-3700989	Transcriptional Regulation by TP53	356	0.643158	1.8275	1e-10	4.41212e-09	3.12281e-09	3272	tags=36%, list=19%, signal=30%	898/9134/116028/144455/5111/4193/672/1869/5985/5933/5984/5983/580/6790/7027/83695/79733/1111/83990/4436/1017/11073/22974/3066/5932/641/890/904/55215/983/55835/891/5810/1820/25904/995/9156/9656/4361/7161/29117/1459/10397/317/4848/387893/7874/55571/5931/80010/3065/6119/8550/9212/332/6117/9125/2177/1026/80196/79837/1022/7529/51224/57103/2966/6917/1457/10971/51755/835/6749/79370/4331/2539/6882/3622/1…
R-HSA-453274	Mitotic G2-G2/M phases	194	0.697273	1.92022	1e-10	4.41212e-09	3.12281e-09	3105	tags=45%, list=18%, signal=37%	79861/84131/121441/1869/6790/79866/1063/4751/286826/1017/84790/10213/22974/2305/890/983/55722/55835/891/55125/9793/51400/9133/54801/995/79959/115106/993/9738/22995/3161/5717/10733/10376/51512/7283/5347/4605/5707/5708/1026/4659/5716/22919/79441/5718/7465/80184/1022/5713/51451/7514/5711/10197/4331/7840/5710/93323/5519/9088/203068/5515/5682/55142/5687/5685/55755/1871/3326/8655/10383/10426/63943/5690…
R-HSA-453279	Mitotic G1 phase and G1/S transition	148	0.768413	2.07834	1e-10	4.41212e-09	3.12281e-09	1849	tags=45%, list=11%, signal=41%	898/9134/23649/4173/5557/5111/4172/1869/5427/990/4175/5933/26271/23594/7027/7298/54107/5422/6241/286826/1017/5558/6502/10213/10926/890/983/1163/891/7153/4171/84515/51053/4176/81620/55388/4998/1031/595/993/1870/5717/4174/3065/6119/8317/4605/5707/23595/7083/6117/5708/1026/1019/8318/5716/1876/5718/7465/1022/5713/5711/10197/4331/5710/6118/5519
R-HSA-5663220	RHO GTPases Activate Formins	137	0.731507	1.95557	1e-10	4.41212e-09	3.12281e-09	2081	tags=45%, list=12%, signal=40%	79861/91687/79980/57122/55166/83540/2491/9735/1063/64105/1062/401541/151648/84790/220134/79023/81930/10403/4085/54908/9793/151246/54821/81624/79172/5501/79682/10376/5347/11130/55055/9212/332/701/57405/55143/1058/64946/81929/11004/22919/25909/699/991/348235/147841/9184/51143/6232/57082/7514/348995/378708/79902/5903/5519/55746/25936/79019/79003/5515/55839
R-HSA-5693532	DNA Double-Strand Break Repair	146	0.760362	2.05279	1e-10	4.41212e-09	3.12281e-09	2321	tags=49%, list=13%, signal=43%	675/7334/116028/5111/672/5985/5427/2237/10635/10714/5984/5983/580/83695/54107/1111/8914/83990/8341/1017/11073/9025/5932/641/5889/890/5810/142/3838/9156/8364/9656/4361/8970/7516/55183/79728/54962/5888/80010/63967/8340/165918/6119/6117/7468/8349/146956/10721/7329/8365/7518/5591/3017/79184/2547/22976/7336/9031/1763/6118/7517/6613/5982/5981/144715/7520/6047/2139/545/23514/11200
R-HSA-5693538	Homology Directed Repair	118	0.785427	2.07442	1e-10	4.41212e-09	3.12281e-09	2313	tags=53%, list=13%, signal=46%	675/7334/116028/5111/672/5985/5427/2237/10635/10714/5984/5983/580/83695/54107/1111/8914/83990/8341/1017/11073/9025/5932/641/5889/890/5810/142/9156/8364/9656/4361/8970/7516/79728/54962/5888/80010/63967/8340/165918/6119/6117/7468/8349/146956/10721/7329/8365/3017/79184/7336/1763/6118/7517/6613/5982/5981/144715/6047/545/23514
R-HSA-5693567	HDR through Homologous Recombination (HRR) or Single Strand Annealing (SSA)	112	0.789857	2.08028	1e-10	4.41212e-09	3.12281e-09	2313	tags=53%, list=13%, signal=46%	675/7334/116028/5111/672/5985/5427/10635/10714/5984/5983/580/83695/54107/1111/8914/83990/8341/1017/11073/9025/5932/641/5889/890/5810/9156/8364/9656/4361/8970/7516/79728/54962/5888/80010/63967/8340/165918/6119/6117/7468/8349/146956/7329/8365/3017/79184/7336/1763/6118/7517/6613/5982/5981/144715/6047/545/23514
R-HSA-5693607	Processing of DNA double-strand break ends	78	0.803284	2.0287	1e-10	4.41212e-09	3.12281e-09	2289	tags=58%, list=13%, signal=50%	7334/116028/672/5985/5984/5983/580/83695/1111/8914/83990/8341/1017/11073/9025/5932/641/890/5810/9156/8364/9656/4361/8970/54962/80010/63967/8340/165918/6119/6117/7468/8349/7329/8365/3017/79184/7336/1763/6118/6613/5982/144715/6047/545
R-HSA-68875	Mitotic Prophase	109	0.762122	2.00439	1e-10	4.41212e-09	3.12281e-09	2300	tags=50%, list=13%, signal=43%	10592/7112/57122/8341/9631/6418/79023/7443/4001/10051/983/84930/891/23310/9133/8364/54892/8970/23165/3015/5861/387893/7444/7175/9972/8340/5347/23511/94239/81929/2010/26003/8349/3020/8365/9688/3017/9818/126961/55706/348995/3013/79902/5903/5519/10762/55746/23592/8480/5515/2029/8548/8356/23225
R-HSA-68877	Mitotic Prometaphase	200	0.750308	2.06823	1e-10	4.41212e-09	3.12281e-09	2348	tags=50%, list=13%, signal=44%	10592/79861/84131/121441/91687/79980/57122/55166/83540/2491/9735/1063/4751/64105/1062/401541/151648/84790/220134/79023/81930/10051/10403/983/55722/4085/55835/891/54908/55125/64151/9793/9126/9133/54801/151246/54821/79172/79959/5501/1459/115106/79682/9738/22995/10733/10376/7283/5347/11130/55055/9212/332/701/57405/55143/1058/64946/23397/81929/10735/8243/11004/22919/25909/79441/699/9918/991/348235/14…
R-HSA-68882	Mitotic Anaphase	233	0.739554	2.05908	1e-10	4.41212e-09	3.12281e-09	2348	tags=48%, list=13%, signal=42%	79861/91687/79980/7112/57122/55166/83540/2491/9735/1063/64105/1062/401541/151648/84790/10213/9631/51434/220134/79023/7443/81930/4001/10403/983/4085/891/54908/9232/9793/9126/9133/151246/54821/11065/79172/996/5501/23165/79682/7444/5717/10376/5347/23511/11130/55055/5707/9212/332/701/57405/55143/1058/64946/81929/10735/2010/5708/8243/11004/9700/5716/22919/25909/699/991/7329/5901/348235/147841/9184/511…
R-HSA-68886	M Phase	380	0.734193	2.09175	1e-10	4.41212e-09	3.12281e-09	2976	tags=51%, list=17%, signal=43%	10592/79861/84131/121441/91687/79980/7112/57122/55166/83540/26271/2491/9735/1063/4751/64105/8341/1062/401541/151648/84790/10213/9631/51434/220134/6418/79023/7443/81930/4001/10051/10403/983/55722/4085/84930/55835/891/54908/55125/64151/9232/23310/9793/9126/9133/54801/151246/10112/54821/8364/54892/11065/79172/8970/79959/996/5501/1459/23165/115106/9493/3015/79682/9738/5861/387893/22995/7444/5717/1073…
R-HSA-69206	G1/S Transition	130	0.784013	2.09355	1e-10	4.41212e-09	3.12281e-09	1849	tags=48%, list=11%, signal=44%	898/9134/23649/4173/5557/5111/4172/1869/5427/990/4175/5933/26271/23594/7027/7298/54107/5422/6241/286826/1017/5558/6502/10213/10926/890/983/1163/891/4171/84515/51053/4176/81620/55388/4998/595/993/5717/4174/3065/6119/8317/5707/23595/7083/6117/5708/1026/1019/8318/5716/1876/5718/7465/1022/5713/5711/10197/4331/5710/6118/5519
R-HSA-69239	Synthesis of DNA	119	0.7914	2.09255	1e-10	4.41212e-09	3.12281e-09	2196	tags=51%, list=13%, signal=45%	898/9134/23649/4173/5557/5111/4172/5985/5427/990/4175/2237/51659/10714/5984/5983/9837/23594/54107/5422/1017/5558/6502/10213/51434/890/64785/4171/84515/3978/4176/81620/11065/996/4998/5717/4174/84296/6119/5707/23595/6117/5708/8318/5716/5718/5713/64682/5711/27338/10197/1763/5710/6118/246184/51433/5982/5981/5682/5687/5685
R-HSA-69242	S Phase	161	0.767814	2.09199	1e-10	4.41212e-09	3.12281e-09	2258	tags=49%, list=13%, signal=43%	898/9134/23649/4173/5557/5111/4172/1869/5985/5427/990/4175/2237/51659/10714/5984/5983/9837/23594/7027/54107/5422/286826/1017/5558/6502/10213/51434/890/64785/1163/4171/84515/9126/3978/4176/81620/11065/996/4998/595/993/5717/4174/84296/6119/5707/23595/6117/157570/10735/5708/1026/1019/8243/8318/5716/114799/5718/7465/1022/113130/5713/64682/5711/27338/10197/4331/1763/5710/6118/246184/51433/5982/5981/56…
R-HSA-69275	G2/M Transition	192	0.693313	1.91065	1e-10	4.41212e-09	3.12281e-09	3105	tags=44%, list=18%, signal=37%	79861/84131/121441/6790/79866/1063/4751/286826/1017/84790/10213/22974/2305/890/983/55722/55835/891/55125/9793/51400/9133/54801/995/79959/115106/993/9738/22995/3161/5717/10733/10376/51512/7283/5347/4605/5707/5708/1026/4659/5716/22919/79441/5718/7465/80184/1022/5713/51451/7514/5711/10197/4331/7840/5710/93323/5519/9088/203068/5515/5682/55142/5687/5685/55755/3326/8655/10383/10426/63943/5690/5692/4957…
R-HSA-69306	DNA Replication	127	0.7935	2.11756	1e-10	4.41212e-09	3.12281e-09	2263	tags=54%, list=13%, signal=47%	898/9134/23649/4173/5557/5111/4172/1869/5985/5427/990/4175/2237/51659/10714/5984/5983/9837/23594/54107/5422/1017/5558/6502/10213/10926/51434/890/64785/4171/84515/51053/3978/4176/81620/55388/11065/996/4998/1870/5717/4174/84296/6119/8317/5707/23595/6117/5708/8318/5716/5718/5713/64682/5711/27338/10197/1763/5710/6118/246184/51433/5982/5981/5682/5687/5685/1871
R-HSA-69473	G2/M DNA damage checkpoint	75	0.812171	2.04038	1e-10	4.41212e-09	3.12281e-09	2321	tags=59%, list=13%, signal=51%	7334/116028/672/5985/5984/5983/580/83695/1111/83990/8341/11073/9025/5932/641/983/891/5810/995/9156/8364/9656/4361/8970/80010/8340/165918/6119/6117/7468/8349/8365/7465/3017/7529/79184/10971/7336/1763/6118/5982/144715/545/11200
R-HSA-69481	G2/M Checkpoints	147	0.782832	2.11482	1e-10	4.41212e-09	3.12281e-09	2507	tags=55%, list=14%, signal=48%	4173/7334/116028/4172/672/5985/990/4175/5984/5983/580/23594/83695/1111/83990/8341/1017/11073/10213/9025/10926/5932/641/983/891/5810/4171/84515/9133/995/9156/4176/8364/9656/4361/55388/8970/4998/993/5717/80010/4174/51512/63967/8340/165918/6119/8317/5707/23595/6117/5708/8318/5716/7468/8349/8365/5718/7465/3017/7529/79184/5713/10971/5711/7336/10197/1763/5710/6118/5982/9088/5682/144715/5687/5685/545/11…
R-HSA-69618	Mitotic Spindle Checkpoint	112	0.799884	2.10669	1e-10	4.41212e-09	3.12281e-09	2081	tags=58%, list=12%, signal=51%	91687/79980/57122/55166/83540/2491/9735/1063/64105/1062/401541/151648/51434/220134/79023/81930/10403/4085/54908/9793/151246/54821/11065/79172/996/5501/79682/5347/11130/55055/9212/332/701/57405/55143/1058/64946/81929/11004/22919/25909/699/991/348235/147841/9184/51143/6232/57082/7514/64682/27338/348995/378708/79902/5903/5519/55746/246184/51433/25936/79019/79003/5515/55839
R-HSA-69620	Cell Cycle Checkpoints	272	0.793715	2.22778	1e-10	4.41212e-09	3.12281e-09	2133	tags=54%, list=12%, signal=48%	898/9134/4173/7334/116028/4172/4193/91687/672/79980/5985/990/4175/57122/55166/83540/5984/2491/5983/580/23594/83695/9735/1063/1111/64105/83990/8341/1062/1017/401541/151648/11073/10213/9025/10926/5932/51434/641/220134/79023/81930/890/10403/983/4085/891/5810/54908/9793/4171/84515/9133/151246/995/54821/9156/4176/8364/9656/4361/55388/11065/79172/8970/996/4998/5501/993/79682/5717/80010/4174/51512/63967…
R-HSA-72203	Processing of Capped Intron-Containing Pre-mRNA	239	0.661114	1.84639	1e-10	4.41212e-09	3.12281e-09	3679	tags=52%, list=21%, signal=42%	57122/6636/10262/27316/9129/6632/9631/1660/79023/4686/6428/3192/9879/26097/7884/3183/6637/57187/9984/65109/23165/10713/9128/51729/55660/7175/9972/10236/23511/55749/23350/55110/11051/1665/51645/51692/81929/6434/1478/9416/2733/9688/57819/11017/9818/23450/5546/55706/9589/6432/10465/3190/85437/8683/6628/3191/85313/6635/10283/348995/23398/51503/84991/79902/7307/5903/10762/55746/6629/9343/10421/6631/84…
R-HSA-73886	Chromosome Maintenance	116	0.772058	2.03464	1e-10	4.41212e-09	3.12281e-09	2081	tags=47%, list=12%, signal=42%	23649/5557/5111/91687/5985/2237/55166/10714/5984/2491/5983/5422/64105/8341/1017/401541/5558/641/890/55355/387103/1736/3978/8364/79172/8970/3015/79682/5931/8340/6119/1058/64946/54069/6117/94239/8349/55320/3020/8365/7014/3017/11339/57082/79075/378708/3013/1763/6118/5982/55164/4869/79019/5981/55839
R-HSA-73894	DNA Repair	309	0.680341	1.92567	1e-10	4.41212e-09	3.12281e-09	2329	tags=36%, list=13%, signal=32%	675/51514/7334/116028/5111/672/5985/5427/2956/2237/10635/10714/5984/5983/7398/580/2178/83695/54107/29089/7374/1111/8914/83990/4436/8341/1017/56852/11073/9025/5932/641/5889/890/55215/6996/5810/2187/86/142/3978/3838/9156/8364/9656/4361/8450/8970/7516/55183/79728/9557/3015/54962/9937/7874/5888/80010/63967/8340/165918/6119/9768/57697/2189/6117/94239/2177/5887/7468/8349/146956/10721/83932/7329/8365/75…
R-HSA-9648025	EML4 and NUDC in mitotic spindle formation	115	0.772624	2.03822	1e-10	4.41212e-09	3.12281e-09	2081	tags=54%, list=12%, signal=48%	79861/91687/79980/57122/55166/83540/2491/9735/1063/64105/1062/401541/151648/84790/220134/79023/81930/10403/4085/54908/9793/151246/54821/79172/5501/79682/10376/5347/11130/55055/9212/332/701/57405/55143/1058/64946/81929/11004/22919/25909/699/991/348235/147841/9184/51143/6232/57082/7514/348995/378708/79902/5903/5519/55746/25936/79019/27436/79003/5515/55839
R-HSA-194315	Signaling by Rho GTPases	415	0.588111	1.6768	2.30823e-10	9.88465e-09	6.99615e-09	2081	tags=25%, list=12%, signal=23%	158763/79861/91687/79980/57122/55166/83540/2491/29127/9735/1063/10094/64105/8341/1062/401541/151648/84790/220134/9055/79023/81930/10403/1894/4085/54908/9793/9928/151246/995/54821/8364/81624/79172/8970/9824/5501/5063/3015/79682/3799/10376/8340/5347/11130/55055/9212/332/701/57405/11113/55143/1058/64946/94239/81929/54763/84904/11004/4659/8349/22919/3020/25909/10928/699/991/10672/8365/348235/147841/9…
R-HSA-69002	DNA Replication Pre-Initiation	84	0.777196	1.98237	6.61838e-10	2.75325e-08	1.94869e-08	2507	tags=55%, list=14%, signal=47%	23649/4173/5557/4172/1869/5427/990/4175/23594/54107/5422/1017/5558/10213/10926/4171/84515/51053/4176/81620/55388/4998/1870/5717/4174/6119/8317/5707/23595/6117/5708/8318/5716/5718/5713/5711/10197/5710/6118/5682/5687/5685/1871/4999/5690/5692
R-HSA-68962	Activation of the pre-replicative complex	33	0.900082	2.05217	1.00635e-09	4.07011e-08	2.88074e-08	1017	tags=79%, list=6%, signal=74%	23649/4173/5557/4172/5427/990/4175/23594/54107/5422/1017/5558/10926/4171/84515/51053/4176/81620/55388/4998/4174/6119/8317/23595/6117/8318
R-HSA-6791312	TP53 Regulates Transcription of Cell Cycle Genes	48	0.852724	2.03418	1.29309e-09	5.08847e-08	3.60151e-08	1002	tags=44%, list=6%, signal=41%	898/9134/144455/5111/1869/5933/6790/7027/79733/1017/890/983/55835/891/1820/25904/995/4848/55571/9125/1026
R-HSA-6804756	Regulation of TP53 Activity through Phosphorylation	89	0.754939	1.93595	3.96755e-09	1.5202e-07	1.07596e-07	2321	tags=47%, list=13%, signal=41%	116028/4193/672/5985/5984/5983/580/6790/83695/1111/83990/1017/11073/22974/5932/641/890/5810/9156/4361/1459/80010/6119/8550/9212/6117/1457/6749/6882/1763/6118/1432/5982/11198/5562/6877/144715/1460/112858/5564/545/11200
R-HSA-69190	DNA strand elongation	32	0.894219	2.03163	6.47623e-09	2.41779e-07	1.71126e-07	1017	tags=78%, list=6%, signal=74%	23649/4173/5557/5111/4172/5985/4175/2237/51659/10714/5984/5983/9837/5422/5558/64785/4171/84515/3978/4176/4174/84296/6119/6117/8318
R-HSA-5685942	HDR through Homologous Recombination (HRR)	67	0.785609	1.96083	2.39597e-08	8.72133e-07	6.17277e-07	1077	tags=43%, list=6%, signal=41%	675/116028/5111/672/5985/5427/10635/10714/5984/5983/580/83695/54107/1111/83990/11073/5932/641/5889/5810/9156/4361/7516/79728/5888/80010/6119/6117/146956
R-HSA-176187	Activation of ATR in response to replication stress	37	0.860808	1.98361	3.92931e-08	1.39539e-06	9.87625e-07	1017	tags=70%, list=6%, signal=66%	4173/4172/5985/990/4175/5984/5983/23594/1111/1017/10926/5810/4171/84515/995/4176/55388/4998/993/4174/63967/6119/8317/23595/6117/8318
R-HSA-5693579	Homologous DNA Pairing and Strand Exchange	42	0.842311	1.96474	4.39209e-08	1.52259e-06	1.07766e-06	915	tags=57%, list=5%, signal=54%	675/116028/672/5985/10635/5984/5983/580/83695/1111/83990/11073/5932/641/5889/5810/9156/4361/7516/79728/5888/80010/6119/6117
R-HSA-157579	Telomere Maintenance	88	0.742323	1.90215	5.3672e-08	1.81736e-06	1.28629e-06	2051	tags=40%, list=12%, signal=35%	23649/5557/5111/5985/2237/10714/5984/5983/5422/8341/1017/5558/641/890/1736/3978/8364/8970/3015/8340/6119/6117/94239/8349/3020/8365/7014/3017/79075/3013/1763/6118/5982/55164/5981
R-HSA-72172	mRNA Splicing	188	0.644737	1.77524	7.34584e-08	2.43081e-06	1.72047e-06	3679	tags=51%, list=21%, signal=40%	6636/10262/27316/9129/6632/1660/4686/6428/3192/9879/3183/6637/65109/10713/9128/51729/55660/10236/55749/23350/55110/11051/1665/51645/51692/6434/1478/9416/57819/11017/23450/5546/6432/10465/3190/85437/8683/6628/3191/85313/6635/10283/23398/51503/84991/7307/6629/9343/10421/6631/6426/57703/23283/23451/10992/3178/84844/100534599/9775/10081/6431/51691/24148/6633/10772/51639/2962/11325/5433/220988/27258/6…
R-HSA-5693616	Presynaptic phase of homologous DNA pairing and strand exchange	39	0.8456	1.96231	9.02324e-08	2.91952e-06	2.06637e-06	915	tags=56%, list=5%, signal=54%	675/116028/672/5985/5984/5983/580/83695/1111/83990/11073/5932/641/5889/5810/9156/4361/7516/5888/80010/6119/6117
R-HSA-72163	mRNA Splicing - Major Pathway	180	0.646051	1.77454	9.6819e-08	3.06453e-06	2.16901e-06	3734	tags=51%, list=21%, signal=41%	6636/10262/27316/9129/6632/1660/4686/6428/3192/9879/3183/6637/65109/10713/9128/51729/55660/10236/55749/23350/55110/11051/1665/51645/51692/6434/1478/9416/57819/11017/23450/5546/6432/10465/3190/8683/6628/3191/85313/6635/10283/23398/51503/84991/7307/6629/9343/10421/6631/6426/57703/23283/23451/10992/3178/84844/100534599/9775/6431/51691/24148/6633/10772/51639/2962/11325/5433/220988/27258/6634/1477/535…
R-HSA-69052	Switching of origins to a post-replicative state	90	0.741203	1.90849	1.01486e-07	3.1439e-06	2.22518e-06	2507	tags=44%, list=14%, signal=38%	898/9134/4173/4172/990/4175/23594/1017/6502/10213/51434/890/4171/84515/4176/81620/11065/996/4998/5717/4174/5707/23595/5708/5716/5718/5713/64682/5711/27338/10197/5710/246184/51433/5682/5687/5685/4999/5690/5692
R-HSA-1500620	Meiosis	84	0.735243	1.87536	1.25537e-07	3.80797e-06	2.6952e-06	2307	tags=45%, list=13%, signal=39%	675/672/8341/1017/5932/641/5889/4001/9126/8364/4361/27127/8970/256126/3015/5888/8340/6119/6117/94239/10735/3306/1019/8243/8349/3020/7329/8365/7014/3017/126961/3013/6118/11144/8356/10274/545/84057
R-HSA-1474165	Reproduction	105	0.709333	1.86136	1.40737e-07	4.18189e-06	2.95985e-06	2307	tags=36%, list=13%, signal=32%	675/672/8341/1017/5932/641/5889/4001/9126/8364/4361/27127/8970/256126/3015/5888/8340/6119/6117/94239/10735/3306/1019/8243/8349/3020/7329/8365/7014/3017/126961/3013/6118/11144/8356/10274/545/84057
R-HSA-2559583	Cellular Senescence	163	0.655731	1.78899	1.87105e-07	5.4485e-06	3.85634e-06	2881	tags=34%, list=16%, signal=29%	898/9134/4193/1869/7027/2146/8341/1017/51434/890/4001/23512/3009/8364/4361/11065/8970/996/1031/1870/3015/5931/8340/6045/8550/94239/1026/1019/3007/8349/3020/8365/7014/3017/126961/5601/64682/3552/27338/29855/3006/3013/1432/246184/51433/8726/8356/1871/9448/8347/6197/3005/10919/6233/3159/5595
R-HSA-216083	Integrin cell surface interactions	84	-0.666205	-2.09942	2.1045e-07	5.92803e-06	4.19574e-06	2344	tags=42%, list=13%, signal=36%	3791/7087/83700/1311/7448/1284/3680/1299/4060/3681/1285/8515/375790/3679/3339/3384/1295/1296/1305/1286/1290/1278/1293/1289/22801/1277/1281/80781/1307/7057/256076/1298/1291/1292/1294
R-HSA-211000	Gene Silencing by RNA	104	0.705142	1.85016	2.11715e-07	5.92803e-06	4.19574e-06	3582	tags=55%, list=20%, signal=44%	54514/84944/136991/57122/8341/9631/79023/11022/8364/8970/23165/3015/7175/9972/8340/23511/94239/81929/4603/7247/8349/3020/221400/5901/8365/9688/3017/9818/57510/126961/91646/55706/122402/348995/3013/79902/5903/10762/55746/8480/55124/8356/23225/113802/8347/5433/8021/23279/29102/201164/27161/255626/144233/7257/5440/8468/8338
R-HSA-69205	G1/S-Specific Transcription	28	0.890869	1.97956	2.23987e-07	6.15331e-06	4.35518e-06	1062	tags=64%, list=6%, signal=60%	898/5111/1869/990/5933/26271/7027/7298/5422/6241/286826/983/81620/4998/3065/7083/8318/1876
R-HSA-606279	Deposition of new CENPA-containing nucleosomes at the centromere	50	0.798407	1.90766	2.3969e-07	6.34524e-06	4.49103e-06	2081	tags=60%, list=12%, signal=53%	91687/55166/2491/64105/8341/401541/55355/387103/8364/79172/8970/3015/79682/5931/8340/1058/64946/54069/94239/8349/55320/8365/3017/11339/57082/378708/3013/4869/79019/55839
R-HSA-774815	Nucleosome assembly	50	0.798407	1.90766	2.3969e-07	6.34524e-06	4.49103e-06	2081	tags=60%, list=12%, signal=53%	91687/55166/2491/64105/8341/401541/55355/387103/8364/79172/8970/3015/79682/5931/8340/1058/64946/54069/94239/8349/55320/8365/3017/11339/57082/378708/3013/4869/79019/55839
R-HSA-3108214	SUMOylation of DNA damage response and repair proteins	76	0.748004	1.88401	2.54365e-07	6.61349e-06	4.68089e-06	2300	tags=46%, list=13%, signal=40%	672/57122/9631/641/79023/23137/6996/9126/142/9656/23165/7175/9972/165918/23511/6045/6117/81929/10735/8243/7329/79677/7518/9688/9818/55706/348995/79902/5903/10762/55746/6613/8480/10274/23225
R-HSA-3247509	Chromatin modifying enzymes	235	0.604765	1.68414	2.94048e-07	7.27763e-06	5.15095e-06	3773	tags=36%, list=22%, signal=28%	79723/2146/8341/3066/23512/8329/64754/86/8364/54934/8970/6944/595/9869/8520/3015/387893/5931/317772/8089/8518/8340/3065/63976/9767/8819/94239/64426/23210/1019/11143/29943/7468/8349/55818/8365/80314/10196/6605/3017/126961/6839/8969/6599/440689/27097/3013/51780/55870/55193/79595/196528/8726/6602/8356/11091/9643/8607/8347/55352/57504/10919/25855/51111/5927/7403/9219/5928/51230/84661/1386/26009/57459…
R-HSA-4839726	Chromatin organization	235	0.604765	1.68414	2.94048e-07	7.27763e-06	5.15095e-06	3773	tags=36%, list=22%, signal=28%	79723/2146/8341/3066/23512/8329/64754/86/8364/54934/8970/6944/595/9869/8520/3015/387893/5931/317772/8089/8518/8340/3065/63976/9767/8819/94239/64426/23210/1019/11143/29943/7468/8349/55818/8365/80314/10196/6605/3017/126961/6839/8969/6599/440689/27097/3013/51780/55870/55193/79595/196528/8726/6602/8356/11091/9643/8607/8347/55352/57504/10919/25855/51111/5927/7403/9219/5928/51230/84661/1386/26009/57459…
R-HSA-1538133	G0 and Early G1	27	0.892582	1.97538	2.98749e-07	7.27763e-06	5.15095e-06	842	tags=56%, list=5%, signal=53%	898/9134/5111/1869/990/5933/7027/286826/1017/890/983/7153/993/3065/4605
R-HSA-5633007	Regulation of TP53 Activity	155	0.664378	1.80116	2.99902e-07	7.27763e-06	5.15095e-06	2321	tags=35%, list=13%, signal=31%	116028/4193/672/5985/5984/5983/580/6790/83695/1111/83990/1017/11073/22974/3066/5932/641/890/983/5810/9156/4361/7161/29117/1459/387893/7874/5931/80010/3065/6119/8550/9212/6117/80196/79837/1457/6749/6882/3622/1763/6118/5519/1432/5982/11198/5562/6877/5515/144715/1460/112858/5564/545/11200
R-HSA-72312	rRNA processing	197	0.620496	1.70564	4.62305e-07	1.10347e-05	7.81012e-06	4780	tags=55%, list=27%, signal=41%	27340/1736/10813/11103/81875/116832/54881/25926/5393/51202/6170/84946/84916/51602/4691/56902/6232/55781/6128/51010/51096/2091/10436/10557/6210/90459/10200/6201/6224/23160/6173/84135/10199/9790/54931/51388/9188/6229/10528/23404/81887/6167/54433/26354/6123/83732/55127/88745/705/55623/6133/28987/55226/6228/84128/6233/55813/51065/11340/6154/118460/6139/51106/6194/6155/23517/79897/6207/6146/6204/6169/…
R-HSA-73884	Base Excision Repair	67	0.75873	1.89374	4.85448e-07	1.12471e-05	7.96045e-06	2051	tags=42%, list=12%, signal=37%	5111/5985/5427/2237/10714/5984/5983/54107/7374/8341/6996/142/3978/8364/8970/3015/8340/6119/6117/94239/8349/8365/7014/3017/3013/6118/5982/5981
R-HSA-8854518	AURKA Activation by TPX2	72	0.742567	1.86242	4.86653e-07	1.12471e-05	7.96045e-06	3056	tags=50%, list=17%, signal=41%	84131/121441/6790/4751/22974/983/55722/55835/55125/9793/54801/79959/115106/9738/22995/3161/10733/7283/5347/22919/79441/80184/7840/93323/203068/55142/55755/8655/10383/4957/80254/1069/54820/9702/5108/11190
R-HSA-5685938	HDR through Single Strand Annealing (SSA)	37	0.833944	1.92171	5.95807e-07	1.34976e-05	9.55333e-06	915	tags=49%, list=5%, signal=46%	116028/672/5985/5984/5983/580/83695/83990/11073/5932/641/5810/9156/4361/5888/80010/6119/6117
R-HSA-2559586	DNA Damage/Telomere Stress Induced Senescence	55	0.787216	1.90134	6.02572e-07	1.34976e-05	9.55333e-06	1767	tags=40%, list=10%, signal=36%	898/9134/8341/1017/890/4001/3009/8364/4361/8970/3015/8340/94239/1026/3007/8349/8365/7014/3017/29855/3006/3013
R-HSA-9609646	HCMV Infection	125	0.670543	1.78445	6.33969e-07	1.39857e-05	9.89881e-06	2348	tags=39%, list=13%, signal=34%	79861/57122/2146/8341/84790/9631/79023/23512/8329/8364/8970/23165/7175/5931/317772/10376/9972/8340/23511/7251/81929/8349/10951/8365/51143/9688/3017/9818/126961/55706/3190/128866/8969/348995/440689/3013/79902/5903/10762/55746/11267/92421/8480/8726/8356/23225/25978/8655/10383
R-HSA-8868773	rRNA processing in the nucleus and cytosol	188	0.628254	1.72985	6.60154e-07	1.4346e-05	1.01538e-05	4780	tags=56%, list=27%, signal=41%	27340/1736/10813/11103/81875/116832/54881/25926/5393/51202/6170/84946/84916/51602/4691/56902/6232/55781/6128/51010/51096/2091/10436/10557/6210/90459/10200/6201/6224/23160/6173/84135/10199/9790/51388/9188/6229/10528/23404/81887/6167/54433/26354/6123/83732/55127/88745/705/55623/6133/28987/55226/6228/84128/6233/55813/51065/11340/6154/118460/6139/6194/6155/23517/79897/6207/6146/6204/6169/10556/22894/…
R-HSA-6791226	Major pathway of rRNA processing in the nucleolus and cytosol	178	0.628109	1.72248	7.32501e-07	1.56841e-05	1.11009e-05	4780	tags=56%, list=27%, signal=41%	27340/10813/11103/81875/116832/54881/25926/5393/51202/6170/84946/84916/51602/4691/56902/6232/55781/6128/51010/51096/2091/10436/10557/6210/90459/10200/6201/6224/23160/6173/84135/10199/9790/51388/9188/6229/10528/23404/81887/6167/26354/6123/83732/55127/88745/705/6133/28987/6228/84128/6233/55813/51065/11340/6154/118460/6139/6194/6155/23517/79897/6207/6146/6204/6169/10556/22894/51013/5394/1453/22803/5…
R-HSA-174143	APC/C-mediated degradation of cell cycle proteins	87	0.721094	1.84852	8.22645e-07	1.7111e-05	1.21108e-05	2507	tags=43%, list=14%, signal=37%	26271/6790/4751/1017/6502/10213/51434/890/983/4085/891/9232/11065/996/5717/5347/5707/9212/701/5708/5716/991/9184/5718/5713/64682/5711/27338/10197/5710/246184/51433/5682/5687/5685/5690/5692
R-HSA-453276	Regulation of mitotic cell cycle	87	0.721094	1.84852	8.22645e-07	1.7111e-05	1.21108e-05	2507	tags=43%, list=14%, signal=37%	26271/6790/4751/1017/6502/10213/51434/890/983/4085/891/9232/11065/996/5717/5347/5707/9212/701/5708/5716/991/9184/5718/5713/64682/5711/27338/10197/5710/246184/51433/5682/5687/5685/5690/5692
R-HSA-912446	Meiotic recombination	52	0.777054	1.86791	9.4637e-07	1.94072e-05	1.3736e-05	2307	tags=52%, list=13%, signal=45%	675/672/8341/1017/5932/641/5889/8364/4361/8970/3015/5888/8340/6119/6117/94239/1019/8349/3020/8365/3017/126961/3013/6118/11144/8356/84057
R-HSA-180786	Extension of Telomeres	51	0.791997	1.89947	1.10622e-06	2.23702e-05	1.58332e-05	2051	tags=47%, list=12%, signal=42%	23649/5557/5111/5985/2237/10714/5984/5983/5422/1017/5558/641/890/1736/3978/6119/6117/7014/79075/1763/6118/5982/55164/5981
R-HSA-9610379	HCMV Late Events	82	0.717905	1.82187	1.31529e-06	2.62337e-05	1.85677e-05	2314	tags=46%, list=13%, signal=40%	57122/8341/9631/79023/8329/8364/8970/23165/7175/317772/9972/8340/23511/7251/81929/8349/8365/9688/3017/9818/126961/55706/3190/128866/8969/348995/440689/3013/79902/5903/10762/55746/11267/92421/8480/8356/23225/25978
R-HSA-5693554	Resolution of D-loop Structures through Synthesis-Dependent Strand Annealing (SDSA)	26	0.878008	1.93535	1.34375e-06	2.64392e-05	1.87131e-05	749	tags=58%, list=4%, signal=55%	675/116028/672/10635/580/83990/5932/641/5889/9156/4361/7516/79728/5888/80010
R-HSA-8948216	Collagen chain trimerization	43	-0.749419	-2.11715	1.41657e-06	2.75004e-05	1.94642e-05	1635	tags=51%, list=9%, signal=46%	1284/1299/1285/1295/1296/1305/1286/1290/1278/1293/1289/7373/1277/1281/80781/1307/256076/84570/1298/1291/1292/1294
R-HSA-5696399	Global Genome Nucleotide Excision Repair (GG-NER)	84	0.711041	1.81363	1.71915e-06	3.29354e-05	2.3311e-05	3441	tags=46%, list=20%, signal=37%	7334/5111/5985/5427/10714/5984/5983/54107/86/142/3978/8450/9557/6119/6117/5887/7329/125476/1022/2966/7336/4331/6118/2965/6613/5982/5981/8533/3980/8607/2967/6233/1069/10038/2968/9318/7316/1642/10987
R-HSA-1650814	Collagen biosynthesis and modifying enzymes	65	-0.67279	-2.05186	2.0987e-06	3.96845e-05	2.80879e-05	2030	tags=42%, list=12%, signal=37%	1303/55214/1284/1299/649/1285/9509/1295/1296/1305/1286/1290/1278/1293/1289/7373/1277/1281/80781/1307/256076/84570/1298/1291/1292/1294/5118
R-HSA-191859	snRNP Assembly	53	0.767553	1.84588	2.35544e-06	4.30405e-05	3.04632e-05	3006	tags=62%, list=17%, signal=52%	57122/6636/6632/9631/79023/4686/6637/23165/96764/7175/9972/23511/81929/6606/6607/9688/9818/55706/6628/6635/348995/11218/79902/5903/10762/55746/8480/23225/8487/6633/8021/23279/6634
R-HSA-194441	Metabolism of non-coding RNA	53	0.767553	1.84588	2.35544e-06	4.30405e-05	3.04632e-05	3006	tags=62%, list=17%, signal=52%	57122/6636/6632/9631/79023/4686/6637/23165/96764/7175/9972/23511/81929/6606/6607/9688/9818/55706/6628/6635/348995/11218/79902/5903/10762/55746/8480/23225/8487/6633/8021/23279/6634
R-HSA-68867	Assembly of the pre-replicative complex	67	0.742368	1.8529	2.36486e-06	4.30405e-05	3.04632e-05	2507	tags=48%, list=14%, signal=41%	4173/4172/1869/990/4175/23594/10213/4171/84515/51053/4176/81620/4998/1870/5717/4174/5707/23595/5708/5716/5718/5713/5711/10197/5710/5682/5687/5685/1871/4999/5690/5692
R-HSA-9609690	HCMV Early Events	100	0.690491	1.80274	2.49919e-06	4.42797e-05	3.13402e-05	2348	tags=43%, list=13%, signal=37%	79861/57122/2146/8341/84790/9631/79023/23512/8329/8364/8970/23165/7175/5931/317772/10376/9972/8340/23511/81929/8349/10951/8365/51143/9688/3017/9818/126961/55706/8969/348995/440689/3013/79902/5903/10762/55746/8480/8726/8356/23225/8655/10383
R-HSA-162906	HIV Infection	228	0.590146	1.63924	2.51081e-06	4.42797e-05	3.13402e-05	3272	tags=38%, list=19%, signal=31%	57122/2237/10213/9631/79023/904/4686/3978/11168/23165/5717/7175/9972/23511/7251/5707/51534/2960/81929/5708/5716/5901/8731/7518/9688/5718/1022/51224/9818/2966/55706/6917/5713/7514/2547/5711/128866/348995/6749/10197/4331/6882/79902/5710/5903/3837/2965/10762/55746/92421/11198/4869/8480/6877/5682/5687/7520/8732/5685/6921/51606/23225/25978/5879/5690/5692/2962/6827/2961/2967/6233/5433/5695/3159/6879/79…
R-HSA-174417	Telomere C-strand (Lagging Strand) Synthesis	34	0.833117	1.91155	2.52419e-06	4.42797e-05	3.13402e-05	2051	tags=59%, list=12%, signal=52%	23649/5557/5111/5985/2237/10714/5984/5983/5422/5558/641/3978/6119/6117/7014/79075/1763/6118/5982/5981
R-HSA-2299718	Condensation of Prophase Chromosomes	41	0.807768	1.88487	3.39787e-06	5.88965e-05	4.16857e-05	1375	tags=49%, list=8%, signal=45%	10592/8341/6418/10051/983/891/23310/8364/54892/8970/3015/387893/8340/5347/94239/8349/3020/8365/3017/126961
R-HSA-2565942	Regulation of PLK1 Activity at G2/M Transition	87	0.707804	1.81445	3.447e-06	5.90451e-05	4.17909e-05	3056	tags=45%, list=17%, signal=37%	84131/121441/6790/79866/4751/983/55722/55835/891/55125/9793/9133/54801/79959/115106/9738/22995/10733/7283/5347/4659/22919/79441/80184/7840/93323/203068/55142/55755/8655/10383/4957/80254/6233/1069/54820/9702/5108/11190
R-HSA-162587	HIV Life Cycle	147	0.632443	1.70854	3.53745e-06	5.96859e-05	4.22445e-05	3272	tags=44%, list=19%, signal=36%	57122/2237/9631/79023/904/4686/3978/11168/23165/7175/9972/23511/7251/51534/2960/81929/5901/8731/7518/9688/1022/51224/9818/2966/55706/6917/7514/2547/128866/348995/6749/4331/6882/79902/5903/2965/10762/55746/92421/11198/8480/6877/7520/8732/6921/23225/25978/2962/6827/2961/2967/6233/5433/3159/6879/7936/2958/8021/23279/138474/2968/5478/8815/51652/7316
R-HSA-5620912	Anchoring of the basal body to the plasma membrane	97	0.695243	1.81145	3.5664e-06	5.96859e-05	4.22445e-05	3230	tags=43%, list=18%, signal=36%	84131/121441/347240/4751/983/55722/55835/55125/9793/54801/79959/115106/9738/22995/10733/7283/5347/22832/9657/22919/79441/80184/79598/79867/7840/93323/203068/55142/51134/117177/55755/8655/10383/4957/80254/1069/54820/9702/5108/11190/79600/8766
R-HSA-1474244	Extracellular matrix organization	291	-0.419757	-1.49229	3.67402e-06	6.07884e-05	4.30247e-05	2430	tags=29%, list=14%, signal=25%	9672/3911/4320/3791/2006/7087/83700/1758/1834/1311/1634/825/1303/7448/55214/10516/2202/7040/7042/3908/1284/2331/3680/1299/22795/649/5045/4060/3681/5339/84695/1285/8515/1462/375790/3913/170690/3679/3339/4146/3384/7276/9509/4325/4239/1295/1296/7076/1305/11095/164656/1286/1290/1278/1293/1289/7373/22801/2199/1277/1281/4016/80781/1307/7148/8200/30008/10319/7057/256076/84570/85007/1298/4054/1291/633/40…
R-HSA-212165	Epigenetic regulation of gene expression	115	0.657103	1.73347	4.23581e-06	6.92959e-05	4.90462e-05	3582	tags=51%, list=20%, signal=41%	2146/8341/3066/23512/6996/8364/8970/221830/3015/7913/5931/8340/3065/11335/8819/94239/64426/1786/8349/3020/200424/8365/1022/3017/3720/126961/2966/6839/9015/7270/10849/4331/9031/3013/2965/9188/64425/51082/79595/8726/8356/23451/29115/9014/22823/8347/57504/10919/2967/9219/5928/2968/57459/255626/51742/26147/5440/6908/8338
R-HSA-2980766	Nuclear Envelope Breakdown	52	0.759194	1.82497	4.3975e-06	7.11418e-05	5.03527e-05	2976	tags=62%, list=17%, signal=51%	7112/57122/9631/79023/7443/4001/983/891/9133/23165/7444/7175/9972/5347/23511/81929/2010/9688/9818/55706/348995/79902/5903/10762/55746/23592/8480/23225/5578/255919/8021/23279
R-HSA-176408	Regulation of APC/C activators between G1/S and early anaphase	80	0.700674	1.77133	4.93668e-06	7.86144e-05	5.56416e-05	3808	tags=54%, list=22%, signal=42%	26271/1017/10213/51434/890/983/4085/891/11065/996/5717/5347/5707/701/5708/5716/991/9184/5718/5713/64682/5711/27338/10197/5710/246184/51433/5682/5687/5685/5690/5692/6233/5695/9861/7316/7324/143471/8697/29945/122706/5719/8945
R-HSA-68949	Orc1 removal from chromatin	70	0.732715	1.83225	4.96739e-06	7.86144e-05	5.56416e-05	2507	tags=44%, list=14%, signal=38%	4173/4172/990/4175/23594/1017/6502/10213/890/4171/84515/4176/81620/4998/5717/4174/5707/23595/5708/5716/5718/5713/5711/10197/5710/5682/5687/5685/4999/5690/5692
R-HSA-5693571	Nonhomologous End-Joining (NHEJ)	49	0.776104	1.84503	5.66975e-06	8.87652e-05	6.28261e-05	1671	tags=45%, list=10%, signal=41%	7334/672/580/8341/9025/8364/9656/4361/8970/55183/8340/165918/7468/8349/8365/7518/5591/3017/79184/2547/22976/7336
R-HSA-69273	Cyclin A/B1/B2 associated events during G2/M transition	25	0.868532	1.89909	6.16472e-06	9.54876e-05	6.75841e-05	2076	tags=72%, list=12%, signal=64%	1017/2305/890/983/891/51400/9133/995/993/5347/7465/1022/51451/7514/4331/5519/9088/5515
R-HSA-187577	SCF(Skp2)-mediated degradation of p27/p21	59	0.737932	1.80743	6.79851e-06	0.000103814	7.34777e-05	2848	tags=44%, list=16%, signal=37%	898/9134/1017/6502/10213/890/1163/595/5717/5707/5708/1026/1019/5716/5718/5713/5711/10197/5710/5682/5687/5685/5690/5692/6233/5695
R-HSA-380259	Loss of Nlp from mitotic centrosomes	69	0.731324	1.82766	6.92836e-06	0.000103814	7.34777e-05	3056	tags=48%, list=17%, signal=40%	84131/121441/4751/983/55722/55835/55125/9793/54801/79959/115106/9738/22995/10733/7283/5347/22919/79441/80184/7840/93323/203068/55142/55755/8655/10383/4957/80254/1069/54820/9702/5108/11190
R-HSA-380284	Loss of proteins required for interphase microtubule organization from the centrosome	69	0.731324	1.82766	6.92836e-06	0.000103814	7.34777e-05	3056	tags=48%, list=17%, signal=40%	84131/121441/4751/983/55722/55835/55125/9793/54801/79959/115106/9738/22995/10733/7283/5347/22919/79441/80184/7840/93323/203068/55142/55755/8655/10383/4957/80254/1069/54820/9702/5108/11190
R-HSA-176814	Activation of APC/C and APC/C:Cdc20 mediated degradation of mitotic proteins	76	0.713723	1.79767	6.98751e-06	0.000103814	7.34777e-05	3646	tags=54%, list=21%, signal=43%	4751/10213/51434/890/983/4085/891/9232/11065/996/5717/5347/5707/701/5708/5716/991/9184/5718/5713/64682/5711/27338/10197/5710/246184/51433/5682/5687/5685/5690/5692/6233/5695/9861/7316/7324/143471/8697/29945/122706
R-HSA-176409	APC/C:Cdc20 mediated degradation of mitotic proteins	75	0.711355	1.7871	7.20097e-06	0.000105905	7.49575e-05	3646	tags=53%, list=21%, signal=42%	4751/10213/51434/890/983/4085/891/9232/11065/996/5717/5707/701/5708/5716/991/9184/5718/5713/64682/5711/27338/10197/5710/246184/51433/5682/5687/5685/5690/5692/6233/5695/9861/7316/7324/143471/8697/29945/122706
R-HSA-2995410	Nuclear Envelope (NE) Reassembly	74	0.717146	1.80453	7.33527e-06	0.000106802	7.55919e-05	3429	tags=58%, list=20%, signal=47%	79861/7112/57122/84790/9631/79023/7443/4001/983/891/9133/23165/7444/10376/23511/81929/2010/25909/7329/5901/9688/3930/9818/55706/128866/348995/79902/3837/55746/92421/23592/5515/25978/10383/113457/9798/23279/3842/8815/6683/51652/7278/221496
R-HSA-72202	Transport of Mature Transcript to Cytoplasm	80	0.695044	1.75709	9.0741e-06	0.000130811	9.25851e-05	2976	tags=50%, list=17%, signal=42%	57122/9631/79023/4686/6428/26097/7884/57187/9984/65109/23165/7175/9972/23511/55110/51692/81929/2733/9688/9818/55706/6432/8683/348995/79902/7307/5903/10762/55746/8480/6426/29107/23225/9775/6431/1977/10212/80145/8021/23279
R-HSA-4615885	SUMOylation of DNA replication proteins	45	0.7875	1.85142	9.63829e-06	0.000136694	9.67491e-05	2022	tags=56%, list=12%, signal=49%	5111/57122/6790/9631/79023/7153/23165/7175/9972/23511/9212/332/55143/81929/7329/9688/9818/55706/348995/79902/5903/10762/55746/6613/8480
R-HSA-69202	Cyclin E associated events during G1/S transition	82	0.696358	1.76719	9.66996e-06	0.000136694	9.67491e-05	2848	tags=41%, list=16%, signal=35%	898/9134/1869/7027/286826/1017/6502/10213/890/1163/595/993/5717/5707/5708/1026/1019/5716/5718/7465/1022/5713/5711/10197/4331/5710/5682/5687/5685/5690/5692/4609/6233/5695
R-HSA-5693568	Resolution of D-loop Structures through Holliday Junction Intermediates	33	0.810481	1.84788	1.03749e-05	0.000145248	0.000102804	1077	tags=48%, list=6%, signal=46%	675/116028/672/10635/580/83990/5932/641/5889/9156/4361/7516/79728/5888/80010/146956
R-HSA-69656	Cyclin A:Cdk2-associated events at S phase entry	84	0.68829	1.7556	1.17849e-05	0.000163418	0.000115663	2848	tags=40%, list=16%, signal=34%	898/9134/1869/7027/286826/1017/6502/10213/890/1163/595/993/5717/5707/5708/1026/1019/5716/5718/7465/1022/5713/5711/10197/4331/5710/5682/5687/5685/5690/5692/4609/6233/5695
R-HSA-6809371	Formation of the cornified envelope	73	-0.616391	-1.90541	1.21566e-05	0.000166981	0.000118186	637	tags=25%, list=4%, signal=24%	9119/144501/5045/43847/26085/9333/3889/3887/1823/23254/3861/5317/1041/3852/3848/3849/3853/2312
R-HSA-380270	Recruitment of mitotic centrosome proteins and complexes	80	0.691595	1.74837	1.24662e-05	0.000168063	0.000118951	3056	tags=42%, list=17%, signal=35%	84131/121441/4751/983/55722/55835/55125/9793/54801/79959/115106/9738/22995/10733/7283/5347/22919/79441/80184/7840/93323/203068/55142/55755/8655/10383/10426/4957/80254/1069/54820/9702/5108/11190
R-HSA-380287	Centrosome maturation	80	0.691595	1.74837	1.24662e-05	0.000168063	0.000118951	3056	tags=42%, list=17%, signal=35%	84131/121441/4751/983/55722/55835/55125/9793/54801/79959/115106/9738/22995/10733/7283/5347/22919/79441/80184/7840/93323/203068/55142/55755/8655/10383/10426/4957/80254/1069/54820/9702/5108/11190
R-HSA-176974	Unwinding of DNA	12	0.942529	1.8317	1.32104e-05	0.000176462	0.000124896	1017	tags=100%, list=6%, signal=94%	4173/4172/4175/51659/9837/64785/4171/84515/4176/4174/84296/8318
R-HSA-73933	Resolution of Abasic Sites (AP sites)	39	0.788555	1.82993	1.54227e-05	0.000204141	0.000144487	915	tags=36%, list=5%, signal=34%	5111/5985/5427/2237/10714/5984/5983/54107/7374/6996/142/3978/6119/6117
R-HSA-69017	CDK-mediated phosphorylation and removal of Cdc6	72	0.706535	1.77205	1.82078e-05	0.000238834	0.000169041	3646	tags=50%, list=21%, signal=40%	898/9134/990/1017/10213/51434/890/11065/996/5717/5707/5708/5716/5718/5713/64682/5711/27338/10197/5710/246184/51433/5682/5687/5685/5690/5692/6233/5695/9861/7316/7324/143471/8697/29945/122706
R-HSA-5693537	Resolution of D-Loop Structures	34	0.809849	1.85816	1.86479e-05	0.000242422	0.000171581	1077	tags=47%, list=6%, signal=44%	675/116028/672/10635/580/83990/5932/641/5889/9156/4361/7516/79728/5888/80010/146956
R-HSA-69615	G1/S DNA Damage Checkpoints	67	0.717722	1.79138	1.92006e-05	0.000247398	0.000175103	3105	tags=43%, list=18%, signal=36%	898/9134/4193/1111/1017/10213/890/993/5717/5707/64326/5708/1026/5716/5718/5713/5711/10197/5710/5682/5687/5685/11200/5690/5692/6233/5695/51230/9861
R-HSA-6804116	TP53 Regulates Transcription of Genes Involved in G1 Cell Cycle Arrest	14	0.927874	1.85219	1.97648e-05	0.000252435	0.000178668	1002	tags=64%, list=6%, signal=61%	898/9134/144455/1869/79733/1017/890/1820/1026
R-HSA-179419	APC:Cdc20 mediated degradation of cell cycle proteins prior to satisfation of the cell cycle checkpoint	73	0.703758	1.76674	2.05843e-05	0.000260616	0.000184458	3646	tags=52%, list=21%, signal=41%	4751/10213/51434/890/983/4085/11065/996/5717/5707/701/5708/5716/991/9184/5718/5713/64682/5711/27338/10197/5710/246184/51433/5682/5687/5685/5690/5692/6233/5695/9861/7316/7324/143471/8697/29945/122706
R-HSA-4551638	SUMOylation of chromatin organization proteins	60	0.729554	1.79733	2.17298e-05	0.000272746	0.000193044	2022	tags=42%, list=12%, signal=37%	57122/3066/9631/79023/23512/8364/23165/7175/9972/3065/23511/6045/81929/7329/8365/9688/9818/55706/348995/79902/5903/10762/55746/6613/8480
R-HSA-983231	Factors involved in megakaryocyte development and platelet production	144	0.624473	1.68302	2.25775e-05	0.000277379	0.000196323	1690	tags=24%, list=10%, signal=22%	79861/29127/9585/1062/1017/84790/3833/3066/24137/5889/81930/56992/2624/3832/10112/9493/55605/81928/3799/10376/3065/4778/4602/11004/3020/285643/2625/7465/126961/146909/3835/85440/829/11311
R-HSA-69091	Polymerase switching	14	0.925686	1.84782	2.26704e-05	0.000277379	0.000196323	303	tags=64%, list=2%, signal=63%	23649/5557/5111/5985/10714/5984/5983/5422/5558
R-HSA-69109	Leading Strand Synthesis	14	0.925686	1.84782	2.26704e-05	0.000277379	0.000196323	303	tags=64%, list=2%, signal=63%	23649/5557/5111/5985/10714/5984/5983/5422/5558
R-HSA-2559580	Oxidative Stress Induced Senescence	92	0.673125	1.73646	2.36247e-05	0.000286646	0.000202882	3280	tags=39%, list=19%, signal=32%	4193/1869/7027/2146/8341/23512/8364/8970/1031/1870/3015/5931/8340/6045/8550/94239/1019/8349/3020/8365/3017/126961/5601/3013/1432/8726/8356/1871/9448/8347/6233/5595/5928/100532731/7316/255626
R-HSA-5696398	Nucleotide Excision Repair	111	0.643529	1.6912	2.75661e-05	0.000331705	0.000234774	3457	tags=41%, list=20%, signal=33%	7334/5111/5985/5427/10714/5984/5983/54107/86/142/3978/8450/9557/7874/6119/6117/5887/7329/125476/1022/2966/6917/7336/4331/6118/2965/1161/3150/6613/5982/5981/8533/100534599/3980/8607/2967/6233/5433/1069/10038/2968/9318/7316/1642/10987/5440
R-HSA-5651801	PCNA-Dependent Long Patch Base Excision Repair	21	0.865681	1.82607	3.12136e-05	0.000371642	0.000263041	2051	tags=67%, list=12%, signal=59%	5111/5985/5427/2237/10714/5984/5983/54107/3978/6119/6117/6118/5982/5981
R-HSA-419037	NCAM1 interactions	41	-0.716868	-2.01963	3.13956e-05	0.000371642	0.000263041	1635	tags=41%, list=9%, signal=38%	1284/1299/1285/375790/784/8911/1286/1290/1293/1289/1281/8912/256076/1298/1291/1292/8128
R-HSA-174184	Cdc20:Phospho-APC/C mediated degradation of Cyclin A	72	0.698259	1.75129	3.48545e-05	0.00040926	0.000289665	3646	tags=51%, list=21%, signal=41%	10213/51434/890/983/4085/11065/996/5717/5707/701/5708/5716/991/9184/5718/5713/64682/5711/27338/10197/5710/246184/51433/5682/5687/5685/5690/5692/6233/5695/9861/7316/7324/143471/8697/29945/122706
R-HSA-110373	Resolution of AP sites via the multiple-nucleotide patch replacement pathway	26	0.83824	1.84769	3.68003e-05	0.000427423	0.000302521	915	tags=46%, list=5%, signal=44%	5111/5985/5427/2237/10714/5984/5983/54107/142/3978/6119/6117
R-HSA-380320	Recruitment of NuMA to mitotic centrosomes	91	0.671378	1.72856	3.69885e-05	0.000427423	0.000302521	3056	tags=42%, list=17%, signal=35%	79861/84131/121441/4751/84790/983/55722/55835/55125/9793/54801/79959/115106/9738/22995/10733/10376/7283/5347/22919/79441/80184/7840/93323/203068/55142/55755/8655/10383/10426/4957/80254/113457/1069/54820/9702/5108/11190
R-HSA-69186	Lagging Strand Synthesis	20	0.877174	1.83364	3.7284e-05	0.000427444	0.000302536	2051	tags=85%, list=12%, signal=75%	23649/5557/5111/5985/2237/10714/5984/5983/5422/5558/3978/6119/6117/1763/6118/5982/5981
R-HSA-8939236	RUNX1 regulates transcription of genes involved in differentiation of HSCs	96	0.666919	1.73207	4.5509e-05	0.000517665	0.000366392	3954	tags=49%, list=23%, signal=38%	8341/10213/2624/8364/7161/8970/3015/5717/8340/5707/94239/4602/5708/5716/8349/3020/8365/2625/5718/1022/3017/126961/5713/5711/10197/4331/3013/5710/5682/5687/5685/8356/5690/5692/8347/6233/5695/865/9861/7316/255626/143471/8338/122706/5719/333932/5689
R-HSA-1442490	Collagen degradation	61	-0.617868	-1.86832	5.13682e-05	0.000579784	0.000410359	1635	tags=41%, list=9%, signal=37%	1284/1299/5045/1285/1295/1296/1305/164656/1286/1290/1278/1293/1289/7373/1277/1281/80781/1307/256076/84570/85007/1298/1291/1292/1294
R-HSA-113510	E2F mediated regulation of DNA replication	22	0.856306	1.83177	5.22535e-05	0.000585239	0.00041422	851	tags=55%, list=5%, signal=52%	23649/5557/1869/23594/7027/5422/5558/983/891/84515/4998/23595
R-HSA-159236	Transport of Mature mRNA derived from an Intron-Containing Transcript	71	0.700355	1.75157	5.5831e-05	0.000620534	0.000439201	2976	tags=52%, list=17%, signal=43%	57122/9631/79023/4686/6428/26097/57187/9984/65109/23165/7175/9972/23511/55110/81929/2733/9688/9818/55706/6432/8683/348995/79902/7307/5903/10762/55746/8480/6426/29107/23225/9775/6431/10212/80145/8021/23279
R-HSA-2022090	Assembly of collagen fibrils and other multimeric structures	61	-0.615966	-1.86257	5.90559e-05	0.000651404	0.00046105	1635	tags=39%, list=9%, signal=36%	1284/1299/649/5339/84695/1285/1295/1296/1286/1290/1278/1293/1289/7373/1277/1281/4016/80781/256076/1298/1291/1292/1294/5118
R-HSA-5578749	Transcriptional regulation by small RNAs	74	0.688256	1.73183	6.36868e-05	0.000697203	0.000493466	2300	tags=43%, list=13%, signal=38%	57122/8341/9631/79023/8364/8970/23165/3015/7175/9972/8340/23511/94239/81929/8349/3020/5901/8365/9688/3017/9818/126961/55706/348995/3013/79902/5903/10762/55746/8480/8356/23225
R-HSA-174178	APC/C:Cdh1 mediated degradation of Cdc20 and other APC/C:Cdh1 targeted proteins in late mitosis/early G1	73	0.691223	1.73527	6.50127e-05	0.000703334	0.000497805	3646	tags=51%, list=21%, signal=40%	6790/6502/10213/51434/9232/11065/996/5717/5347/5707/9212/5708/5716/991/5718/5713/64682/5711/27338/10197/5710/246184/51433/5682/5687/5685/5690/5692/6233/5695/9861/7316/7324/143471/8697/29945/122706
R-HSA-5688426	Deubiquitination	254	0.552504	1.5475	6.59089e-05	0.000703334	0.000497805	3280	tags=31%, list=19%, signal=25%	4193/672/580/57695/8341/6502/10213/890/983/8329/86/8970/993/9738/7874/5717/317772/63967/8340/5707/8027/64426/5708/5887/5716/8349/991/9097/2625/329/5718/125476/3017/79184/5713/23172/9929/5711/8969/51377/51651/8975/10197/440689/9958/3013/57559/5710/3607/57646/5682/5687/5685/6885/10600/23032/57599/5690/5692/8607/8347/7353/387/9804/4609/9100/6233/5695/7416/3416/3091/9861/7415/7128/7419/7046/7316/2556…
R-HSA-186797	Signaling by PDGF	58	-0.639179	-1.90343	6.61469e-05	0.000703334	0.000497805	1880	tags=36%, list=11%, signal=32%	56034/5159/1284/1299/5045/5156/1285/1286/1290/1293/1289/7058/5327/7059/1281/80310/7057/256076/1298/1291/1292
R-HSA-3301854	Nuclear Pore Complex (NPC) Disassembly	35	0.785236	1.80224	6.64721e-05	0.000703334	0.000497805	2300	tags=60%, list=13%, signal=52%	57122/9631/79023/983/891/9133/23165/7175/9972/23511/81929/9688/9818/55706/348995/79902/5903/10762/55746/8480/23225
R-HSA-72766	Translation	289	0.535155	1.5086	6.66622e-05	0.000703334	0.000497805	4780	tags=40%, list=27%, signal=29%	54534/65005/55157/3376/116832/8894/2058/28977/6745/6746/9255/6170/51642/9521/16/6897/6730/2935/6232/10056/6128/51649/8661/219927/6210/9669/4141/6201/6224/6173/8662/7818/6229/63875/8664/6167/51258/6185/6123/2107/1977/6133/9553/8565/2617/1968/219402/92399/6228/23480/6233/51065/3735/1615/6728/26284/6154/57038/51263/55176/6747/6139/9789/29088/6194/6155/10480/10952/5917/55168/6207/25973/118487/6146/55…
R-HSA-180746	Nuclear import of Rev protein	33	0.783245	1.78578	6.75847e-05	0.000707937	0.000501063	2300	tags=64%, list=13%, signal=55%	57122/9631/79023/23165/7175/9972/23511/81929/5901/9688/9818/55706/348995/79902/5903/3837/10762/55746/4869/8480/23225
R-HSA-3371556	Cellular response to heat stress	89	0.653702	1.67634	6.82931e-05	0.000710157	0.000502634	3430	tags=45%, list=20%, signal=36%	57122/51182/9631/79023/23165/10728/7175/9972/23511/6119/27000/6117/9532/81929/3306/6782/9688/9818/7266/55706/815/348995/79902/6118/5903/10762/55746/8480/545/23225/3326/5595/1410/3305/8021/23279/7415/3308/10808/2288
R-HSA-4570464	SUMOylation of RNA binding proteins	46	0.753301	1.77909	6.87721e-05	0.000710157	0.000502634	2300	tags=52%, list=13%, signal=45%	57122/9631/79023/3183/23165/7175/9972/23511/6045/81929/7329/51602/9688/9818/55706/3190/348995/79902/5903/10762/55746/6613/8480/23225
R-HSA-8953750	Transcriptional Regulation by E2F6	34	0.788686	1.80961	7.38456e-05	0.000757178	0.000535914	1184	tags=47%, list=7%, signal=44%	672/1869/7027/6241/1111/2146/5932/23512/317/5888/5931/6045/8317/11335/1876/80314
R-HSA-6784531	tRNA processing in the nucleus	57	0.711099	1.72921	7.45699e-05	0.000759258	0.000537387	2300	tags=42%, list=13%, signal=37%	57122/9631/79023/11260/23165/7175/9972/23511/81929/1653/1478/116461/5901/9688/9818/55706/10557/348995/79902/5903/10762/55746/8480/23225
R-HSA-69563	p53-Dependent G1 DNA Damage Response	65	0.707769	1.76001	8.20598e-05	0.000823993	0.000583205	3105	tags=42%, list=18%, signal=34%	898/9134/4193/1017/10213/890/5717/5707/64326/5708/1026/5716/5718/5713/5711/10197/5710/5682/5687/5685/11200/5690/5692/6233/5695/51230/9861
R-HSA-69580	p53-Dependent G1/S DNA damage checkpoint	65	0.707769	1.76001	8.20598e-05	0.000823993	0.000583205	3105	tags=42%, list=18%, signal=34%	898/9134/4193/1017/10213/890/5717/5707/64326/5708/1026/5716/5718/5713/5711/10197/5710/5682/5687/5685/11200/5690/5692/6233/5695/51230/9861
R-HSA-162599	Late Phase of HIV Life Cycle	134	0.617259	1.65121	8.3714e-05	0.000834847	0.000590887	3272	tags=43%, list=19%, signal=35%	57122/9631/79023/904/4686/23165/7175/9972/23511/7251/51534/2960/81929/5901/8731/9688/1022/51224/9818/2966/55706/6917/7514/128866/348995/6749/4331/6882/79902/5903/2965/10762/55746/92421/11198/8480/6877/8732/6921/23225/25978/2962/6827/2961/2967/6233/5433/6879/7936/2958/8021/23279/138474/2968/5478/51652/7316
R-HSA-9675126	Diseases of mitotic cell cycle	36	0.777318	1.78644	8.79602e-05	0.000865338	0.000612468	1928	tags=47%, list=11%, signal=42%	898/9134/1869/7027/1017/6502/51434/11065/996/595/1870/1026/1019/64682/27338/246184/51433
R-HSA-9687139	Aberrant regulation of mitotic cell cycle due to RB1 defects	36	0.777318	1.78644	8.79602e-05	0.000865338	0.000612468	1928	tags=47%, list=11%, signal=42%	898/9134/1869/7027/1017/6502/51434/11065/996/595/1870/1026/1019/64682/27338/246184/51433
R-HSA-177243	Interactions of Rev with host cellular proteins	36	0.776686	1.78498	9.09673e-05	0.000888916	0.000629156	2300	tags=61%, list=13%, signal=53%	57122/9631/79023/23165/7175/9972/23511/81929/5901/9688/9818/55706/7514/348995/79902/5903/3837/10762/55746/4869/8480/23225
R-HSA-5689880	Ub-specific processing proteases	179	0.576039	1.58137	0.000101603	0.000986226	0.00069803	3280	tags=35%, list=19%, signal=28%	4193/57695/8341/6502/10213/890/8329/8970/993/9738/7874/5717/317772/63967/8340/5707/64426/5708/5716/8349/991/9097/2625/329/5718/3017/5713/5711/8969/51651/8975/10197/440689/9958/3013/5710/57646/5682/5687/5685/6885/10600/23032/57599/5690/5692/8607/8347/7353/9804/4609/9100/6233/5695/7416/3416/3091/9861/7419/7046/7316/255626
R-HSA-168274	Export of Viral Ribonucleoproteins from Nucleus	33	0.776406	1.77019	0.000103965	0.00100247	0.000709527	2300	tags=61%, list=13%, signal=53%	57122/9631/79023/23165/7175/9972/23511/81929/5901/9688/9818/55706/7514/348995/79902/5903/10762/55746/8480/23225
R-HSA-3214858	RMTs methylate histone arginines	51	0.737371	1.76846	0.000106133	0.00101664	0.000719556	2279	tags=41%, list=13%, signal=36%	8329/86/8364/595/3015/5931/317772/94239/1019/8365/10196/6605/126961/8969/6599/3013/55193/196528/6602/8356/11091
R-HSA-168273	Influenza Viral RNA Transcription and Replication	134	0.614233	1.64311	0.000107632	0.00102426	0.000724951	4857	tags=55%, list=28%, signal=40%	57122/9631/79023/142/116832/23165/7175/9972/23511/6170/81929/9688/6232/6128/9818/55706/348995/6210/6201/6224/79902/6173/5903/10762/55746/8480/6229/6167/23225/6123/6133/2962/6228/6233/5433/51065/8021/6154/23279/6139/3843/6194/6155/6207/6146/6204/6169/5440/6165/6144/6175/4928/6130/9349/6129/6125/53371/6222/6189/6188/129401/200916/5436/9045/6191/6206/6152/6187/6161/6134/5437/6160/23636/11097
R-HSA-4085377	SUMOylation of SUMOylation proteins	34	0.783132	1.79686	0.000112621	0.00106478	0.000753629	2300	tags=62%, list=13%, signal=54%	57122/9631/79023/23165/7175/9972/23511/81929/7329/9688/9818/55706/10210/348995/79902/5903/10762/55746/6613/8480/23225
R-HSA-110314	Recognition of DNA damage by PCNA-containing replication complex	30	0.79854	1.78889	0.000124691	0.00116435	0.000824102	915	tags=43%, list=5%, signal=41%	51514/5111/5985/5427/10714/5984/5983/7398/54107/56852/8450/6119/6117
R-HSA-1362277	Transcription of E2F targets under negative control by DREAM complex	19	0.859268	1.77302	0.000125193	0.00116435	0.000824102	790	tags=47%, list=5%, signal=45%	5111/1869/990/5933/7027/286826/7153/993/3065
R-HSA-174411	Polymerase switching on the C-strand of the telomere	26	0.82135	1.81046	0.000125551	0.00116435	0.000824102	2051	tags=50%, list=12%, signal=44%	23649/5557/5111/5985/10714/5984/5983/5422/5558/7014/79075/5982/5981
R-HSA-5693606	DNA Double Strand Break Response	57	0.702687	1.70875	0.000127123	0.00117146	0.000829135	1754	tags=35%, list=10%, signal=32%	7334/672/580/8341/9025/3838/8364/9656/4361/8970/8340/165918/7468/8349/7329/8365/3017/79184/7336/9031
R-HSA-159230	Transport of the SLBP Dependant Mature mRNA	35	0.770162	1.76764	0.000144168	0.00132018	0.000934396	2976	tags=66%, list=17%, signal=55%	57122/9631/79023/4686/7884/23165/7175/9972/23511/81929/9688/9818/55706/348995/79902/5903/10762/55746/8480/23225/1977/8021/23279
R-HSA-1474290	Collagen formation	88	-0.555359	-1.77339	0.000147164	0.0013392	0.000947855	1635	tags=32%, list=9%, signal=29%	1284/1299/649/5339/84695/1285/9509/1295/1296/1305/1286/1290/1278/1293/1289/7373/1277/1281/4016/80781/1307/256076/84570/1298/1291/1292/1294/5118
R-HSA-70171	Glycolysis	70	0.688625	1.722	0.000148754	0.00134525	0.00095214	3144	tags=47%, list=18%, signal=39%	57122/5232/9631/79023/23165/7175/5208/9972/23511/81929/5230/9688/9818/55706/226/348995/79902/5903/5519/10762/55746/8480/5515/2597/3099/23225/10007/5528/7167/5214/8021/23279/2023
R-HSA-68827	CDT1 association with the CDC6:ORC:origin complex	58	0.704396	1.71553	0.000158043	0.00142043	0.00100535	3422	tags=52%, list=20%, signal=42%	990/23594/10213/84515/51053/81620/4998/5717/5707/23595/5708/5716/5718/5713/5711/10197/5710/5682/5687/5685/4999/5690/5692/6233/5695/9861/7316/5001/5000/143471
R-HSA-5617833	Cilium Assembly	197	0.564157	1.55077	0.000166986	0.0014916	0.00105572	3230	tags=34%, list=18%, signal=28%	79861/84131/121441/347240/4751/84790/983/55722/55835/55125/9793/54801/79959/10576/51668/115106/9738/22995/10733/10376/7283/5347/22832/9657/22948/55770/200894/79989/378/22919/79441/80184/79598/79867/7203/7840/10694/10575/28981/93323/51098/203068/55142/51134/149371/51626/83658/117177/55755/8655/10383/4957/80254/113457/6950/26146/1069/54820/9702/5108/3842/11190/1262/6102/80173/79600/8766
R-HSA-174414	Processive synthesis on the C-strand of the telomere	19	0.853888	1.76192	0.000169395	0.00150389	0.00106442	1828	tags=53%, list=10%, signal=47%	5111/2237/10714/641/3978/6119/6117/7014/1763/6118
R-HSA-6805567	Keratinization	84	-0.565329	-1.78153	0.000173505	0.00153105	0.00108365	637	tags=18%, list=4%, signal=17%	9333/3889/3887/1823/81851/337880/23254/3861/5317/1041/3852/3848/3849/3853/2312
R-HSA-983189	Kinesins	57	0.698373	1.69826	0.000175569	0.00153993	0.00108993	1557	tags=33%, list=9%, signal=30%	79861/29127/9585/1062/84790/3833/24137/81930/56992/3832/10112/9493/55605/3799/10376/11004/285643/146909/3835
R-HSA-3214847	HATs acetylate histones	106	0.630608	1.65389	0.000177513	0.00154766	0.0010954	4487	tags=47%, list=26%, signal=35%	8341/8329/86/8364/54934/8970/6944/8520/5931/317772/8089/8518/8340/9767/11143/8349/8365/80314/3017/126961/8969/440689/27097/3013/79595/8356/11091/9643/8607/8347/51230/1386/26009/255626/26610/8338/55689/8648/27154/1810/333932/128312/55683/57325/55578/55167/8464/10445/9913/55257
R-HSA-69183	Processive synthesis on the lagging strand	15	0.887318	1.79077	0.000183245	0.00158813	0.00112404	1828	tags=80%, list=10%, signal=72%	23649/5557/5111/2237/10714/5422/5558/3978/6119/6117/1763/6118
R-HSA-1296071	Potassium Channels	94	-0.533132	-1.73095	0.000186045	0.00160285	0.00113446	2924	tags=37%, list=17%, signal=31%	2783/3761/3783/3741/3784/3778/3748/3758/3779/3788/27345/56479/3752/56659/2788/3751/3755/3790/3764/9424/3737/3757/8514/90134/89822/3738/2784/9196/3749/3750/10021/23416/3756/2550/3742
R-HSA-162909	Host Interactions of HIV factors	129	0.608843	1.62473	0.000191667	0.00164157	0.00116187	4030	tags=47%, list=23%, signal=36%	57122/10213/9631/79023/904/11168/23165/5717/7175/9972/23511/5707/81929/5708/5716/5901/9688/5718/9818/55706/5713/7514/5711/348995/10197/79902/5710/5903/3837/10762/55746/4869/8480/5682/5687/5685/6921/51606/23225/5879/5690/5692/6233/5695/3159/8021/23279/5478/9861/8815/7316/143471/122706/9978/5719/8945/10053/164/5689/4928
R-HSA-3371453	Regulation of HSF1-mediated heat shock response	69	0.685157	1.71228	0.000204654	0.00173756	0.00122981	2976	tags=46%, list=17%, signal=39%	57122/51182/9631/79023/23165/7175/9972/23511/6119/27000/6117/9532/81929/3306/6782/9688/9818/7266/55706/348995/79902/6118/5903/10762/55746/8480/545/23225/5595/3305/8021/23279
R-HSA-69231	Cyclin D associated events in G1	47	0.73532	1.74638	0.000206455	0.00173756	0.00122981	2263	tags=38%, list=13%, signal=33%	898/9134/1869/5933/7027/1017/6502/1163/1031/595/1870/1026/1019/1022/4331/5519/5515/1871
R-HSA-69236	G1 Phase	47	0.73532	1.74638	0.000206455	0.00173756	0.00122981	2263	tags=38%, list=13%, signal=33%	898/9134/1869/5933/7027/1017/6502/1163/1031/595/1870/1026/1019/1022/4331/5519/5515/1871
R-HSA-69166	Removal of the Flap Intermediate	14	0.886648	1.76989	0.000227967	0.00190759	0.00135015	1828	tags=79%, list=10%, signal=70%	23649/5557/5111/2237/10714/5422/5558/6119/6117/1763/6118
R-HSA-165054	Rev-mediated nuclear export of HIV RNA	34	0.771645	1.77051	0.000244342	0.00200864	0.00142167	2300	tags=59%, list=13%, signal=51%	57122/9631/79023/23165/7175/9972/23511/81929/5901/9688/9818/55706/7514/348995/79902/5903/10762/55746/8480/23225
R-HSA-375165	NCAM signaling for neurite out-growth	62	-0.600991	-1.81811	0.000244574	0.00200864	0.00142167	1635	tags=39%, list=9%, signal=35%	782/9252/775/9048/6712/1284/1299/51332/1285/375790/784/8911/1286/2534/1290/1293/1289/1281/8912/256076/1298/1291/1292/8128
R-HSA-3214841	PKMTs methylate histone lysines	53	0.709551	1.70639	0.000245237	0.00200864	0.00142167	3002	tags=40%, list=17%, signal=33%	79723/2146/23512/64754/8364/9869/387893/5931/63976/7468/8365/126961/6839/55870/8726/8356/11091/10919/51111/5928/84661
R-HSA-180910	Vpr-mediated nuclear import of PICs	33	0.762941	1.73949	0.000245561	0.00200864	0.00142167	3205	tags=70%, list=18%, signal=57%	57122/9631/79023/11168/23165/7175/9972/23511/81929/9688/9818/55706/348995/79902/5903/10762/55746/8480/23225/3159/8021/23279/8815
R-HSA-168333	NEP/NS2 Interacts with the Cellular Export Machinery	31	0.781598	1.765	0.000248907	0.00202463	0.00143299	2300	tags=65%, list=13%, signal=56%	57122/9631/79023/23165/7175/9972/23511/81929/5901/9688/9818/55706/7514/348995/79902/5903/10762/55746/8480/23225
R-HSA-1362300	Transcription of E2F targets under negative control by p107 (RBL1) and p130 (RBL2) in complex with HDAC1	16	0.863262	1.75441	0.000252721	0.00204424	0.00144687	842	tags=50%, list=5%, signal=48%	1869/5933/7027/286826/890/983/3065/4605
R-HSA-168255	Influenza Infection	155	0.598725	1.62318	0.000257586	0.00207208	0.00146657	4857	tags=54%, list=28%, signal=39%	57122/9631/79023/142/3838/116832/23165/7175/9972/23511/6170/81929/5901/9688/3840/6232/6128/9818/55706/7514/1213/348995/6210/6201/6224/79902/6173/5903/3837/10762/55746/8480/6229/6167/23225/6123/3839/6133/2962/6228/6233/5433/51065/8021/6154/23279/1211/6139/3843/6194/6155/6207/6146/6204/6169/5440/6165/6144/6175/4928/821/6130/9349/6129/6125/53371/6222/6189/6188/129401/200916/5436/9045/6191/6206/6152/…
R-HSA-159234	Transport of Mature mRNAs Derived from Intronless Transcripts	42	0.745687	1.73935	0.000267787	0.00214102	0.00151537	2976	tags=57%, list=17%, signal=48%	57122/9631/79023/4686/7884/23165/7175/9972/23511/51692/81929/9688/9818/55706/348995/79902/5903/10762/55746/8480/23225/1977/8021/23279
R-HSA-9616222	Transcriptional regulation of granulopoiesis	58	0.695124	1.69295	0.000269098	0.00214102	0.00151537	1375	tags=34%, list=8%, signal=32%	1869/7027/8341/1017/2624/8364/8970/3015/7913/8340/688/94239/4602/1026/1019/8349/3020/8365/3017/126961
R-HSA-174154	APC/C:Cdc20 mediated degradation of Securin	67	0.679504	1.69599	0.000302032	0.00238999	0.00169158	3646	tags=49%, list=21%, signal=39%	10213/51434/9232/11065/996/5717/5707/5708/5716/991/5718/5713/64682/5711/27338/10197/5710/246184/51433/5682/5687/5685/5690/5692/6233/5695/9861/7316/7324/143471/8697/29945/122706
R-HSA-8852276	The role of GTSE1 in G2/M progression after G2 checkpoint	75	0.661978	1.66306	0.000317396	0.00249799	0.00176803	3804	tags=52%, list=22%, signal=41%	79861/84790/10213/983/891/9133/5717/10376/51512/5347/5707/5708/1026/5716/22919/5718/5713/5711/10197/5710/5682/5687/5685/3326/10383/63943/5690/5692/113457/6233/5695/9861/7316/143471/7278/7280/122706/10382/5719
R-HSA-6811442	Intra-Golgi and retrograde Golgi-to-ER traffic	198	0.556	1.53031	0.000325123	0.00254505	0.00180133	2348	tags=25%, list=13%, signal=22%	79861/29127/9585/1062/84790/3833/24137/81930/56992/3832/10112/60560/400/9276/9493/55605/5861/3799/7110/1314/10376/1315/5870/4905/11004/378/4074/285643/22796/2589/51143/51594/146909/347517/10959/3835/829/51542/84516/11311/143187/2803/372/10905/5321/9712/8774/8655/10383
R-HSA-5250941	Negative epigenetic regulation of rRNA expression	77	0.657587	1.65609	0.000333427	0.0025961	0.00183746	3582	tags=52%, list=20%, signal=41%	8341/3066/8364/8970/221830/3015/8340/3065/8819/94239/64426/1786/8349/3020/8365/1022/3017/126961/2966/6839/9015/7270/10849/4331/3013/2965/64425/51082/79595/8356/29115/9014/8347/2967/2968/255626/51742/5440/6908/8338
R-HSA-159227	Transport of the SLBP independent Mature mRNA	34	0.765709	1.75689	0.000340457	0.00263673	0.00186622	2976	tags=65%, list=17%, signal=54%	57122/9631/79023/4686/23165/7175/9972/23511/81929/9688/9818/55706/348995/79902/5903/10762/55746/8480/23225/1977/8021/23279
R-HSA-168271	Transport of Ribonucleoproteins into the Host Nucleus	31	0.775851	1.75202	0.000344911	0.00265709	0.00188063	2300	tags=61%, list=13%, signal=53%	57122/9631/79023/23165/7175/9972/23511/81929/9688/9818/55706/348995/79902/5903/3837/10762/55746/8480/23225
R-HSA-176033	Interactions of Vpr with host cellular proteins	36	0.75412	1.73313	0.000355324	0.00272291	0.00192722	3205	tags=64%, list=18%, signal=52%	57122/9631/79023/11168/23165/7175/9972/23511/81929/9688/9818/55706/348995/79902/5903/10762/55746/8480/23225/3159/8021/23279/8815
R-HSA-168276	NS1 Mediated Effects on Host Pathways	40	0.741568	1.73075	0.000391912	0.00298756	0.00211453	2424	tags=55%, list=14%, signal=47%	57122/9631/79023/3838/23165/7175/9972/23511/81929/9688/3840/9818/55706/348995/79902/5903/3837/10762/55746/8480/23225/3839
R-HSA-427413	NoRC negatively regulates rRNA expression	74	0.661508	1.66453	0.00041646	0.00315815	0.00223527	3582	tags=53%, list=20%, signal=42%	8341/3066/8364/8970/221830/3015/8340/3065/8819/94239/64426/1786/8349/3020/8365/1022/3017/126961/2966/9015/7270/10849/4331/3013/2965/64425/51082/79595/8356/29115/9014/8347/2967/2968/255626/51742/5440/6908/8338
R-HSA-1221632	Meiotic synapsis	54	0.697081	1.67636	0.000425622	0.00320804	0.00227059	1331	tags=35%, list=8%, signal=33%	672/8341/4001/9126/8364/27127/8970/256126/3015/8340/94239/10735/3306/8243/8349/7329/8365/7014/3017
R-HSA-9615933	Postmitotic nuclear pore complex (NPC) reformation	27	0.80193	1.77476	0.000427446	0.00320804	0.00227059	1888	tags=59%, list=11%, signal=53%	57122/9631/79023/23165/23511/81929/25909/7329/5901/9688/9818/55706/348995/79902/3837/55746
R-HSA-113501	Inhibition of replication initiation of damaged DNA by RB1/E2F1	13	0.891962	1.73051	0.000437933	0.0032582	0.00230609	303	tags=46%, list=2%, signal=45%	23649/5557/1869/7027/5422/5558
R-HSA-6811434	COPI-dependent Golgi-to-ER retrograde traffic	96	0.634938	1.64901	0.000438604	0.0032582	0.00230609	1557	tags=28%, list=9%, signal=26%	79861/29127/9585/1062/84790/3833/24137/81930/56992/3832/10112/9276/9493/55605/5861/3799/1314/10376/1315/4905/11004/378/285643/51594/146909/10959/3835
R-HSA-159231	Transport of Mature mRNA Derived from an Intronless Transcript	41	0.739908	1.72652	0.000450186	0.00332727	0.00235497	2976	tags=56%, list=17%, signal=47%	57122/9631/79023/4686/23165/7175/9972/23511/51692/81929/9688/9818/55706/348995/79902/5903/10762/55746/8480/23225/1977/8021/23279
R-HSA-170822	Regulation of Glucokinase by Glucokinase Regulatory Protein	31	0.766454	1.7308	0.000518916	0.00379669	0.00268722	2300	tags=58%, list=13%, signal=51%	57122/9631/79023/23165/7175/9972/23511/81929/9688/9818/55706/348995/79902/5903/10762/55746/8480/23225
R-HSA-5619107	Defective TPR may confer susceptibility towards thyroid papillary carcinoma (TPC)	31	0.766454	1.7308	0.000518916	0.00379669	0.00268722	2300	tags=58%, list=13%, signal=51%	57122/9631/79023/23165/7175/9972/23511/81929/9688/9818/55706/348995/79902/5903/10762/55746/8480/23225
R-HSA-5083635	Defective B3GALTL causes Peters-plus syndrome (PpS)	35	-0.684986	-1.8622	0.000531646	0.00387038	0.00273938	1609	tags=37%, list=9%, signal=34%	79875/11173/80731/170690/5199/81792/9509/11095/81794/7058/11093/9719/7057
R-HSA-418594	G alpha (i) signalling events	355	-0.343834	-1.26601	0.000599831	0.00434505	0.00307533	2578	tags=24%, list=15%, signal=21%	50839/2852/4886/345/113/8608/9672/8490/4035/2919/2920/643/54429/1902/5950/10316/6366/10636/2788/108/5368/26575/5158/2913/6372/26020/4889/57121/2841/51109/5588/1903/8484/26086/814/4647/131890/56670/1524/63940/5330/115/50837/50831/5136/375790/187/111/2833/3339/335/64220/85397/6363/7276/6376/8698/6387/624/221914/348/5959/50836/8787/2775/8786/2784/59340/729230/283869/6357/5999/150/10563/5697/9628/291…
R-HSA-212300	PRC2 methylates histones and DNA	41	0.733843	1.71237	0.0006172	0.00443691	0.00314035	2618	tags=51%, list=15%, signal=44%	2146/8341/23512/8364/8970/3015/5931/8340/94239/1786/8349/3020/8365/3017/3720/126961/3013/8726/8356/22823/8347
R-HSA-1799339	SRP-dependent cotranslational protein targeting to membrane	111	0.597733	1.57085	0.000618607	0.00443691	0.00314035	5139	tags=54%, list=29%, signal=38%	116832/6745/6746/6170/6730/6232/6128/6210/6201/6224/6173/6229/6167/6185/6123/6133/6228/23480/6233/51065/6728/6154/55176/6747/6139/9789/6194/6155/10952/6207/6146/6204/6169/6165/6144/6175/58477/6130/9349/6129/6125/29927/6222/6189/6188/200916/9045/6191/90701/6206/6152/6187/6161/6134/6160/6156/140801/6729/6157/6223
R-HSA-2995383	Initiation of Nuclear Envelope (NE) Reformation	19	0.823785	1.69981	0.000631335	0.004506	0.00318925	2076	tags=63%, list=12%, signal=56%	7112/7443/4001/983/891/9133/7444/2010/3930/3837/23592/5515
R-HSA-6790901	rRNA modification in the nucleus and cytosol	59	0.67722	1.65873	0.000636832	0.00452306	0.00320133	2801	tags=42%, list=16%, signal=36%	27340/1736/10813/11103/25926/51202/84916/51602/56902/51096/2091/10436/6201/23160/84135/10199/9790/10528/54433/55127/88745/55623/55226/84128/55813
R-HSA-927802	Nonsense-Mediated Decay (NMD)	112	0.602428	1.58664	0.000645121	0.00453767	0.00321166	4780	tags=49%, list=27%, signal=36%	55181/4686/65109/116832/55110/6170/2935/6232/6128/6210/6201/6224/6173/26019/6229/5515/6167/9775/23381/6123/2107/6133/6228/6233/51065/6154/6139/6194/6155/10921/22794/6207/6146/6204/6169/6165/6144/6175/4116/6130/9349/6129/6125/6222/6189/6188/200916/9045/6191/6206/6152/6187/6161/6134/6160
R-HSA-975957	Nonsense Mediated Decay (NMD) enhanced by the Exon Junction Complex (EJC)	112	0.602428	1.58664	0.000645121	0.00453767	0.00321166	4780	tags=49%, list=27%, signal=36%	55181/4686/65109/116832/55110/6170/2935/6232/6128/6210/6201/6224/6173/26019/6229/5515/6167/9775/23381/6123/2107/6133/6228/6233/51065/6154/6139/6194/6155/10921/22794/6207/6146/6204/6169/6165/6144/6175/4116/6130/9349/6129/6125/6222/6189/6188/200916/9045/6191/6206/6152/6187/6161/6134/6160
R-HSA-1474228	Degradation of the extracellular matrix	132	-0.452292	-1.54032	0.000674381	0.00472067	0.00334119	1635	tags=25%, list=9%, signal=23%	1284/1299/649/5045/1285/170690/3339/4325/1295/1296/7076/1305/11095/164656/1286/1290/1278/1293/1289/7373/1277/1281/80781/1307/256076/84570/85007/1298/1291/2201/1292/222663/1294
R-HSA-6804114	TP53 Regulates Transcription of Genes Involved in G2 Cell Cycle Arrest	18	0.842518	1.72412	0.000677877	0.00472243	0.00334244	486	tags=39%, list=3%, signal=38%	5111/5933/6790/7027/983/891/995
R-HSA-8856688	Golgi-to-ER retrograde transport	130	0.597101	1.59444	0.000700905	0.00485961	0.00343953	2806	tags=32%, list=16%, signal=27%	79861/29127/9585/1062/84790/3833/24137/81930/56992/3832/10112/9276/9493/55605/5861/3799/1314/10376/1315/5870/4905/11004/378/285643/2589/51143/51594/146909/10959/3835/829/84516/372/5321/8774/8655/10383/9183/3834/377/113457/3796
R-HSA-72706	GTP hydrolysis and joining of the 60S ribosomal subunit	111	0.594863	1.5633	0.000713776	0.00492539	0.00348609	5139	tags=52%, list=29%, signal=37%	116832/8894/6170/6232/6128/8661/6210/9669/6201/6224/6173/8662/6229/8664/6167/6123/1977/6133/1968/6228/6233/51065/6154/6139/6194/6155/10480/6207/6146/6204/6169/6165/6144/6175/6130/9349/6129/6125/8669/1965/51386/1974/6222/6189/6188/200916/9045/6191/6206/6152/6187/6161/6134/6160/6156/140801/6157/6223
R-HSA-5696400	Dual Incision in GG-NER	41	0.731489	1.70688	0.000749025	0.00510031	0.00360989	2051	tags=41%, list=12%, signal=37%	5111/5985/5427/10714/5984/5983/54107/142/8450/9557/6119/6117/2966/6118/2965/5982/5981
R-HSA-9659787	Aberrant regulation of mitotic G1/S transition in cancer due to RB1 defects	17	0.849644	1.74353	0.000749634	0.00510031	0.00360989	1007	tags=53%, list=6%, signal=50%	898/9134/1869/7027/1017/595/1870/1026/1019
R-HSA-9661069	Defective binding of RB1 mutants to E2F1,(E2F2, E2F3)	17	0.849644	1.74353	0.000749634	0.00510031	0.00360989	1007	tags=53%, list=6%, signal=50%	898/9134/1869/7027/1017/595/1870/1026/1019
R-HSA-73854	RNA Polymerase I Promoter Clearance	78	0.6342	1.60168	0.000766803	0.00519286	0.0036754	4121	tags=59%, list=24%, signal=45%	8341/3066/8364/8970/221830/3015/5931/8340/3065/11335/94239/8349/3020/8365/1022/3017/126961/2966/9015/7270/10849/4331/3013/2965/64425/51082/8356/9014/8347/57504/10919/2967/9219/5595/5928/2968/57459/255626/5440/6908/8338/54700/333932/7343/128312/1108
R-HSA-5358508	Mismatch Repair	15	0.860249	1.73614	0.000794567	0.00535597	0.00379084	915	tags=53%, list=5%, signal=51%	5111/2956/10714/4436/3978/9156/6119/6117
R-HSA-2559582	Senescence-Associated Secretory Phenotype (SASP)	80	0.636911	1.61013	0.000821769	0.00551381	0.00390256	3582	tags=46%, list=20%, signal=37%	8341/1017/51434/890/8364/11065/8970/996/1031/3015/8340/94239/1026/1019/8349/3020/8365/3017/126961/64682/3552/27338/3013/246184/51433/8356/8347/6197/10919/6233/5595/7316/255626/7324/8697/29945/8338
R-HSA-72306	tRNA processing	107	0.612216	1.60548	0.000845543	0.0056473	0.00399704	2300	tags=32%, list=13%, signal=28%	57122/9631/79023/11260/4234/2058/23165/7175/9972/23511/51605/81929/1653/1478/116461/5901/9688/9818/55706/10557/348995/79902/5903/10762/55746/79691/51002/54931/8480/24140/54517/54901/112858/23225
R-HSA-73856	RNA Polymerase II Transcription Termination	65	0.662049	1.64632	0.000871248	0.00579241	0.00409974	4272	tags=58%, list=24%, signal=44%	6636/4686/6428/26097/7884/6637/57187/9984/65109/55110/11051/51692/1478/25888/6432/8683/6628/6635/7307/6426/134353/23283/9775/6431/10212/80145/6634/1477/10921/22794/10189/10569/1479/84324/4116/79228/6427/10914
R-HSA-5358565	Mismatch repair (MMR) directed by MSH2:MSH6 (MutSalpha)	14	0.861665	1.72002	0.000893613	0.00591409	0.00418587	915	tags=57%, list=5%, signal=54%	5111/2956/10714/4436/3978/9156/6119/6117
R-HSA-73893	DNA Damage Bypass	48	0.705191	1.68224	0.000943767	0.00621105	0.00439605	1094	tags=31%, list=6%, signal=29%	51514/5111/5985/5427/10714/5984/5983/7398/54107/56852/8450/6119/9768/6117/83932
R-HSA-5693565	Recruitment and ATM-mediated phosphorylation of repair and signaling proteins at DNA double strand breaks	56	0.693748	1.67979	0.000947014	0.00621105	0.00439605	1754	tags=34%, list=10%, signal=31%	7334/672/580/8341/9025/8364/9656/4361/8970/8340/165918/7468/8349/7329/8365/3017/79184/7336/9031
R-HSA-174437	Removal of the Flap Intermediate from the C-strand	17	0.842764	1.72941	0.000961914	0.00628048	0.00444519	1828	tags=47%, list=10%, signal=42%	5111/2237/10714/6119/6117/7014/1763/6118
R-HSA-5173214	O-glycosylation of TSR domain-containing proteins	36	-0.665039	-1.81089	0.00099045	0.00643793	0.00455663	1609	tags=36%, list=9%, signal=33%	79875/11173/80731/170690/5199/81792/9509/11095/81794/7058/11093/9719/7057
R-HSA-3232142	SUMOylation of ubiquitinylation proteins	38	0.736725	1.70042	0.00109405	0.00707972	0.00501088	2300	tags=53%, list=13%, signal=46%	4193/57122/9631/79023/23165/7175/9972/23511/81929/7329/9688/9818/55706/348995/79902/5903/10762/55746/8480/23225
R-HSA-1852241	Organelle biogenesis and maintenance	291	0.507182	1.43046	0.0012001	0.00773159	0.00547226	3957	tags=34%, list=23%, signal=27%	79861/84131/121441/347240/4751/84790/983/55722/55835/55125/9793/54801/79959/10576/51668/115106/96764/9738/22995/10733/10376/7283/5347/22832/9657/22948/55770/200894/79989/378/22919/79441/80184/79598/79867/7203/7840/10694/10575/28981/93323/51098/1432/203068/55142/51134/149371/5469/51626/10989/83658/117177/5564/55755/8655/10383/4957/80254/113457/6950/808/26146/79135/2747/1069/54820/200186/4899/9702/…
R-HSA-72613	Eukaryotic Translation Initiation	118	0.579877	1.53153	0.00122915	0.00784929	0.00555556	5139	tags=51%, list=29%, signal=36%	116832/8894/6170/6232/6128/8661/6210/9669/6201/6224/6173/8662/6229/8664/6167/6123/1977/6133/1968/6228/6233/51065/6154/6139/6194/6155/10480/6207/6146/6204/1967/6169/6165/6144/6175/6130/9349/6129/6125/8669/1965/51386/1974/6222/6189/6188/200916/9045/6191/6206/6152/6187/1978/6161/6134/6160/6156/140801/6157/6223
R-HSA-72737	Cap-dependent Translation Initiation	118	0.579877	1.53153	0.00122915	0.00784929	0.00555556	5139	tags=51%, list=29%, signal=36%	116832/8894/6170/6232/6128/8661/6210/9669/6201/6224/6173/8662/6229/8664/6167/6123/1977/6133/1968/6228/6233/51065/6154/6139/6194/6155/10480/6207/6146/6204/1967/6169/6165/6144/6175/6130/9349/6129/6125/8669/1965/51386/1974/6222/6189/6188/200916/9045/6191/6206/6152/6187/1978/6161/6134/6160/6156/140801/6157/6223
R-HSA-2514853	Condensation of Prometaphase Chromosomes	11	0.885321	1.702	0.00127333	0.00809596	0.00573015	1454	tags=91%, list=8%, signal=83%	10592/10051/983/891/64151/9133/1459/23397/9918/1457
R-HSA-5250913	Positive epigenetic regulation of rRNA expression	74	0.635587	1.5993	0.00132103	0.00836271	0.00591895	3582	tags=51%, list=20%, signal=41%	8341/3066/8364/8970/221830/3015/7913/5931/8340/3065/11335/94239/8349/3020/8365/3017/126961/9015/7270/10849/9031/3013/9188/64425/51082/8356/23451/9014/8347/57504/10919/9219/5928/57459/255626/5440/6908/8338
R-HSA-1181150	Signaling by NODAL	18	-0.782362	-1.81297	0.00136558	0.00860732	0.00609208	127	tags=28%, list=1%, signal=28%	5045/10637/7044/8928/9350
R-HSA-156711	Polo-like kinase mediated events	16	0.833823	1.69458	0.00138134	0.00866908	0.00613579	1290	tags=62%, list=7%, signal=58%	1063/286826/2305/891/9133/995/993/5347/4605/7465
R-HSA-70326	Glucose metabolism	90	0.616237	1.58672	0.00138801	0.00867358	0.00613898	2976	tags=39%, list=17%, signal=32%	57122/57818/5232/9631/79023/23165/7175/5208/9972/23511/81929/5230/9688/9818/55706/226/54020/348995/79902/5903/5519/10762/55746/8480/5515/2597/8789/3099/23225/10007/5528/7167/5214/8021/23279
R-HSA-5696397	Gap-filling DNA repair synthesis and ligation in GG-NER	25	0.777317	1.69965	0.00141255	0.00878918	0.00622079	2051	tags=52%, list=12%, signal=46%	5111/5985/5427/10714/5984/5983/54107/3978/6119/6117/6118/5982/5981
R-HSA-8878171	Transcriptional regulation by RUNX1	202	0.531719	1.46623	0.00143187	0.00887147	0.00627904	3422	tags=31%, list=20%, signal=25%	8341/10213/2624/86/8364/7161/8970/595/1459/3015/5717/8340/3065/6045/4778/5707/94239/4602/5708/5716/1515/8349/3020/8365/2625/6605/5718/1022/3017/126961/5713/1457/5711/6599/10197/4331/3013/5710/55193/5682/5687/196528/6602/1460/5685/8356/11091/5781/5690/5692/8347/6233/5695/865/84661/9861/27161/100532731/7316/255626/23429/3958/143471
R-HSA-5696395	Formation of Incision Complex in GG-NER	43	0.700083	1.64195	0.00144219	0.00889759	0.00629753	3678	tags=56%, list=21%, signal=44%	7334/142/8450/9557/6119/6117/5887/7329/1022/2966/7336/4331/6118/2965/6613/2967/6233/1069/10038/2968/7316/1642/1643/9978
R-HSA-174084	Autodegradation of Cdh1 by Cdh1:APC/C	63	0.662594	1.64448	0.00147642	0.00907034	0.0064198	3567	tags=46%, list=20%, signal=37%	10213/51434/11065/996/5717/5707/5708/5716/5718/5713/64682/5711/27338/10197/5710/246184/51433/5682/5687/5685/5690/5692/6233/5695/9861/7316/7324/8697/29945
R-HSA-156827	L13a-mediated translational silencing of Ceruloplasmin expression	110	0.592053	1.55702	0.00157973	0.00964931	0.00682958	5139	tags=52%, list=29%, signal=37%	116832/8894/6170/6232/6128/8661/6210/6201/6224/6173/8662/6229/8664/6167/6123/1977/6133/1968/6228/6233/51065/6154/6139/6194/6155/10480/6207/6146/6204/6169/6165/6144/6175/6130/9349/6129/6125/8669/1965/51386/1974/6222/6189/6188/200916/9045/6191/6206/6152/6187/6161/6134/6160/6156/140801/6157/6223
R-HSA-390471	Association of TriC/CCT with target proteins during biosynthesis	39	0.716025	1.66162	0.00158392	0.00964931	0.00682958	2766	tags=44%, list=16%, signal=37%	898/9134/10576/22948/10564/2629/908/10574/7203/10694/10575/10238/10528/26190/26985/6950/26272
R-HSA-1793185	Chondroitin sulfate/dermatan sulfate metabolism	50	-0.573633	-1.68581	0.00160573	0.0097414	0.00689476	3201	tags=44%, list=18%, signal=36%	3425/2817/126792/79586/11285/9672/64132/64131/29940/1634/55790/55501/54480/10090/1462/375790/166012/3339/221914/56548/9469/633
R-HSA-6796648	TP53 Regulates Transcription of DNA Repair Genes	62	0.655785	1.62221	0.00162182	0.00976992	0.00691495	3109	tags=42%, list=18%, signal=35%	672/1111/4436/904/55215/9656/2177/1022/51224/2966/6917/51755/6749/4331/2965/11198/6921/545/2962/6827/2967/5433/7936/5395/2968/1386
R-HSA-8852135	Protein ubiquitination	71	0.646593	1.61711	0.00162385	0.00976992	0.00691495	3428	tags=42%, list=20%, signal=34%	7334/5111/29089/8341/56852/51322/11065/8970/7874/8340/56254/5591/3017/7322/27338/7319/7336/54926/10670/8347/6596/6233/90268/123169/65264/7415/7316/255626/7324/257218
R-HSA-6782210	Gap-filling DNA repair synthesis and ligation in TC-NER	65	0.64673	1.60823	0.00170532	0.0102179	0.00723201	2815	tags=42%, list=16%, signal=35%	5111/5985/5427/10714/5984/5983/54107/3978/8450/7874/6119/6117/1022/2966/6917/4331/6118/2965/1161/3150/5982/5981/100534599/3980/2967/6233/5433
R-HSA-9018519	Estrogen-dependent gene expression	118	0.574334	1.51689	0.00175441	0.010469	0.00740971	3979	tags=44%, list=23%, signal=34%	8341/904/9126/3838/8364/8970/595/3015/5451/10728/7764/8340/3065/94239/10735/4602/8243/8349/3020/8365/2625/3017/126961/1105/3013/5469/8356/7031/10274/3326/23189/8347/2962/4609/5433/865/2958/6667/1386/27161/255626/2288/5440/6908/8338/1655/8648/2354/7033/333932/10498/7391
R-HSA-201722	Formation of the beta-catenin:TCF transactivating complex	58	0.654614	1.59429	0.00181492	0.0107538	0.0076113	2702	tags=33%, list=15%, signal=28%	8341/8364/8970/3015/8340/3065/94239/8349/3020/8365/90780/3017/126961/3013/607/8356/8607/8347/4609
R-HSA-5358606	Mismatch repair (MMR) directed by MSH2:MSH3 (MutSbeta)	14	0.84332	1.6834	0.00182347	0.0107538	0.0076113	915	tags=50%, list=5%, signal=47%	5111/10714/4436/3978/9156/6119/6117
R-HSA-1912408	Pre-NOTCH Transcription and Translation	61	0.647264	1.59836	0.0018243	0.0107538	0.0076113	3944	tags=44%, list=23%, signal=34%	1869/7027/8341/8364/5584/8970/595/3015/8340/94239/8349/3020/8365/3017/126961/3013/8356/1871/8347/27161/3516/255626/22938/8338/7029/333932/1999
R-HSA-9633012	Response of EIF2AK4 (GCN2) to amino acid deficiency	100	0.598134	1.56161	0.00187262	0.0109521	0.00775165	5139	tags=57%, list=29%, signal=40%	1649/116832/8894/6170/6232/6128/6210/6201/6224/6173/6229/57761/6167/6123/6133/1968/468/6228/6233/51065/6154/1054/6139/1386/6194/6155/467/6207/6146/6204/6169/440275/6165/6144/6175/6130/9349/6129/6125/1965/6222/6189/6188/200916/9045/6191/6206/6152/6187/6161/6134/6160/6156/140801/440/6157/6223
R-HSA-2142753	Arachidonic acid metabolism	58	-0.54699	-1.62889	0.00188022	0.0109521	0.00775165	3340	tags=40%, list=19%, signal=32%	5444/1543/113612/1800/4363/4051/57834/5740/2053/59344/5446/2166/240/284541/2879/1557/2876/8529/4056/1544/2687/1545/5730
R-HSA-72165	mRNA Splicing - Minor Pathway	52	0.660625	1.58803	0.00188051	0.0109521	0.00775165	3457	tags=54%, list=20%, signal=43%	6636/10262/6632/4686/6637/9416/57819/23450/6432/85437/6628/6635/9343/6426/23451/10992/10081/6431/24148/6633/51639/2962/11325/5433/6634/11066/79622/5440
R-HSA-141405	Inhibition of the proteolytic activity of APC/C required for the onset of anaphase by mitotic spindle checkpoint components	21	0.789227	1.6648	0.00192654	0.0110941	0.0078522	1928	tags=52%, list=11%, signal=47%	51434/4085/11065/996/701/991/9184/64682/27338/246184/51433
R-HSA-141430	Inactivation of APC/C via direct inhibition of the APC/C complex	21	0.789227	1.6648	0.00192654	0.0110941	0.0078522	1928	tags=52%, list=11%, signal=47%	51434/4085/11065/996/701/991/9184/64682/27338/246184/51433
R-HSA-5334118	DNA methylation	32	0.728882	1.65599	0.00192981	0.0110941	0.0078522	2618	tags=47%, list=15%, signal=40%	8341/8364/8970/3015/8340/94239/1786/8349/3020/8365/3017/126961/3013/8356/8347
R-HSA-110328	Recognition and association of DNA glycosylase with site containing an affected pyrimidine	36	0.720114	1.65497	0.00195062	0.0110941	0.0078522	1767	tags=36%, list=10%, signal=33%	7374/8341/6996/8364/8970/3015/8340/94239/8349/8365/7014/3017/3013
R-HSA-110329	Cleavage of the damaged pyrimidine	36	0.720114	1.65497	0.00195062	0.0110941	0.0078522	1767	tags=36%, list=10%, signal=33%	7374/8341/6996/8364/8970/3015/8340/94239/8349/8365/7014/3017/3013
R-HSA-73928	Depyrimidination	36	0.720114	1.65497	0.00195062	0.0110941	0.0078522	1767	tags=36%, list=10%, signal=33%	7374/8341/6996/8364/8970/3015/8340/94239/8349/8365/7014/3017/3013
R-HSA-198933	Immunoregulatory interactions between a Lymphoid and a non-Lymphoid cell	124	-0.448518	-1.51851	0.00196762	0.0111473	0.00788983	4458	tags=52%, list=25%, signal=39%	5819/3695/925/57823/22914/3385/259197/126014/342510/131450/10871/930/79465/3820/27180/114132/2209/7305/567/3105/89790/3689/11006/911/29992/933/4068/11024/6614/10859/3821/29121/114836/926/339390/3676/919/10666/3811/10225/10870/3133/7087/3106/917/29990/916/3107/958/124599/3134/959/3384/975/8519/56654/1278/3805/1277/1281/10219/2213/3812/196500
R-HSA-379724	tRNA Aminoacylation	42	0.704892	1.6442	0.00200602	0.0113089	0.00800424	3520	tags=40%, list=20%, signal=32%	55157/3376/2058/9255/9521/16/6897/10056/4141/8565/2617/3735/1615/57038/5917/25973/4677
R-HSA-427389	ERCC6 (CSB) and EHMT2 (G9a) positively regulate rRNA expression	44	0.697295	1.63599	0.00201169	0.0113089	0.00800424	3280	tags=57%, list=19%, signal=46%	8341/3066/8364/8970/3015/5931/8340/3065/11335/94239/8349/3020/8365/3017/126961/7270/3013/8356/8347/57504/10919/9219/5928/57459/255626
R-HSA-3000178	ECM proteoglycans	76	-0.516404	-1.60774	0.00223143	0.012496	0.0088444	2177	tags=43%, list=12%, signal=38%	1758/1834/1311/1634/7448/7040/7042/3908/1284/2331/3680/1299/4060/1285/1462/375790/3913/3679/3339/4146/1286/1290/1278/1293/1289/1277/1281/7148/256076/1298/1291/633/1292
R-HSA-73772	RNA Polymerase I Promoter Escape	59	0.64644	1.58334	0.00247985	0.0138339	0.00979137	4087	tags=59%, list=23%, signal=46%	8341/8364/8970/221830/3015/8340/11335/94239/8349/3020/8365/1022/3017/126961/2966/9015/10849/4331/3013/2965/64425/51082/8356/9014/8347/2967/2968/255626/5440/6908/8338/54700/333932/7343/128312
R-HSA-5250924	B-WICH complex positively regulates rRNA expression	59	0.645578	1.58123	0.0025262	0.0140387	0.00993631	2618	tags=41%, list=15%, signal=35%	8341/8364/8970/221830/3015/7913/8340/94239/8349/3020/8365/3017/126961/9015/10849/9031/3013/9188/64425/51082/8356/23451/9014/8347
R-HSA-392154	Nitric oxide stimulates guanylate cyclase	22	-0.723588	-1.73282	0.00253958	0.0140566	0.00994896	2495	tags=55%, list=14%, signal=47%	3778/3779/27345/2982/5138/4846/5136/5592/2983/4842/10335/8654
R-HSA-6781827	Transcription-Coupled Nucleotide Excision Repair (TC-NER)	79	0.620367	1.5662	0.00254872	0.0140566	0.00994896	3457	tags=43%, list=20%, signal=35%	5111/5985/5427/10714/5984/5983/54107/3978/8450/7874/6119/6117/1022/2966/6917/4331/6118/2965/1161/3150/5982/5981/8533/100534599/3980/2967/6233/5433/2968/9318/7316/1642/10987/5440
R-HSA-450531	Regulation of mRNA stability by proteins that bind AU-rich elements	86	0.616631	1.58109	0.00263274	0.0144652	0.0102382	3646	tags=45%, list=21%, signal=36%	10213/6418/5717/5393/5707/5708/5716/5718/7529/51010/5713/7514/5711/10197/5710/1432/167227/5682/5687/23404/5685/5690/5578/5692/6233/5073/11340/5695/8570/8021/3842/118460/9861/7316/1994/143471/22894/51013/122706
R-HSA-429914	Deadenylation-dependent mRNA decay	54	0.662626	1.5935	0.00264539	0.01448	0.0102487	4956	tags=59%, list=28%, signal=43%	25904/4848/55571/5393/9125/57819/51010/219988/167227/196513/23404/23019/9775/1977/10767/5073/11340/1656/27258/118460/80153/22894/23658/51013/29883/23318/1974/11157/9652/255967/23016/6499
R-HSA-8978868	Fatty acid metabolism	173	-0.400968	-1.42014	0.00267857	0.0146068	0.0103384	2824	tags=26%, list=16%, signal=22%	2180/641371/1800/1962/4363/4051/57834/5740/11001/401494/197322/2053/1892/84869/59344/2194/10965/1632/30/5446/2166/7069/134526/240/51102/23417/284541/6256/35/2879/1557/79777/2876/8529/79966/4056/6576/1544/26063/5096/81616/8310/2687/1545/5730
R-HSA-5423646	Aflatoxin activation and detoxification	18	-0.76422	-1.77093	0.00271592	0.0147271	0.0104235	1057	tags=44%, list=6%, signal=42%	91703/1800/8574/95/2686/1544/22977/2687
R-HSA-176412	Phosphorylation of the APC/C	20	0.789445	1.65026	0.00272087	0.0147271	0.0104235	1928	tags=50%, list=11%, signal=45%	51434/983/891/11065/996/5347/64682/27338/246184/51433
R-HSA-72662	Activation of the mRNA upon binding of the cap-binding complex and eIFs, and subsequent binding to 43S	58	0.64185	1.5632	0.00290428	0.0155855	0.0110311	4646	tags=50%, list=27%, signal=37%	8894/6232/8661/6210/6201/6224/8662/6229/8664/1977/1968/6228/6233/51065/6194/10480/6207/6204/8669/1965/51386/1974/6222/6189/6188/6191/6206/6187/1978
R-HSA-72649	Translation initiation complex formation	57	0.641574	1.56014	0.00291158	0.0155855	0.0110311	4629	tags=49%, list=26%, signal=36%	8894/6232/8661/6210/6201/6224/8662/6229/8664/1977/1968/6228/6233/51065/6194/10480/6207/6204/8669/1965/51386/1974/6222/6189/6188/6191/6206/6187
R-HSA-72702	Ribosomal scanning and start codon recognition	57	0.641098	1.55898	0.00291158	0.0155855	0.0110311	4629	tags=49%, list=26%, signal=36%	8894/6232/8661/6210/6201/6224/8662/6229/8664/1977/1968/6228/6233/51065/6194/10480/6207/6204/8669/1965/51386/1974/6222/6189/6188/6191/6206/6187
R-HSA-72689	Formation of a pool of free 40S subunits	100	0.585465	1.52853	0.00307552	0.0164028	0.0116095	5139	tags=52%, list=29%, signal=37%	116832/6170/6232/6128/8661/6210/6201/6224/6173/8662/6229/8664/6167/6123/6133/6228/6233/51065/6154/6139/6194/6155/10480/6207/6146/6204/6169/6165/6144/6175/6130/9349/6129/6125/8669/51386/6222/6189/6188/200916/9045/6191/6206/6152/6187/6161/6134/6160/6156/140801/6157/6223
R-HSA-171306	Packaging Of Telomere Ends	27	0.752479	1.66532	0.00331848	0.017634	0.012481	1767	tags=41%, list=10%, signal=37%	8341/8364/8970/3015/8340/94239/8349/8365/7014/3017/3013
R-HSA-5625886	Activated PKN1 stimulates transcription of AR (androgen receptor) regulated genes KLK2 and KLK3	34	0.713055	1.63608	0.0034002	0.0179019	0.0126706	2618	tags=44%, list=15%, signal=38%	8341/8364/8970/3015/8340/94239/8349/3020/8365/3017/126961/3817/3013/8356/8347
R-HSA-69541	Stabilization of p53	56	0.666693	1.61428	0.00340311	0.0179019	0.0126706	3954	tags=48%, list=23%, signal=37%	4193/10213/5717/5707/64326/5708/5716/5718/5713/5711/10197/5710/5682/5687/5685/11200/5690/5692/6233/5695/51230/9861/7316/143471/122706/5719/5689
R-HSA-73864	RNA Polymerase I Transcription	79	0.614085	1.55034	0.0034058	0.0179019	0.0126706	3582	tags=52%, list=20%, signal=41%	8341/3066/8364/8970/221830/3015/5931/8340/3065/11335/94239/8349/3020/8365/1022/3017/126961/2966/9015/7270/10849/4331/3013/2965/64425/51082/8356/9014/8347/57504/10919/2967/9219/5595/5928/2968/57459/255626/5440/6908/8338
R-HSA-168325	Viral Messenger RNA Synthesis	43	0.679971	1.59478	0.00352146	0.0184433	0.0130538	2976	tags=51%, list=17%, signal=43%	57122/9631/79023/23165/7175/9972/23511/81929/9688/9818/55706/348995/79902/5903/10762/55746/8480/23225/2962/5433/8021/23279
R-HSA-112316	Neuronal System	379	-0.322174	-1.20045	0.00383332	0.0200047	0.0141589	2984	tags=27%, list=17%, signal=23%	217/341359/816/196883/2783/27163/79414/3761/26960/782/84631/5566/5577/3783/59283/3741/3784/3778/113/26280/3748/80059/3758/9546/6616/3779/3788/10381/27345/56479/2903/3752/56659/2788/108/3751/27092/5864/26050/3755/18/3084/6529/320/3790/9254/56666/3764/2569/9463/161/2066/9454/814/9424/57555/3737/3757/9455/8514/5330/115/2906/1142/111/1312/90134/1144/784/89822/9647/3738/6580/26045/8496/54413/57596/570…
R-HSA-69601	Ubiquitin Mediated Degradation of Phosphorylated Cdc25A	51	0.666407	1.59826	0.00390716	0.0201732	0.0142781	3954	tags=51%, list=23%, signal=40%	1111/10213/993/5717/5707/5708/5716/5718/5713/5711/10197/5710/5682/5687/5685/11200/5690/5692/6233/5695/9861/7316/143471/122706/5719/5689
R-HSA-69610	p53-Independent DNA Damage Response	51	0.666407	1.59826	0.00390716	0.0201732	0.0142781	3954	tags=51%, list=23%, signal=40%	1111/10213/993/5717/5707/5708/5716/5718/5713/5711/10197/5710/5682/5687/5685/11200/5690/5692/6233/5695/9861/7316/143471/122706/5719/5689
R-HSA-69613	p53-Independent G1/S DNA damage checkpoint	51	0.666407	1.59826	0.00390716	0.0201732	0.0142781	3954	tags=51%, list=23%, signal=40%	1111/10213/993/5717/5707/5708/5716/5718/5713/5711/10197/5710/5682/5687/5685/11200/5690/5692/6233/5695/9861/7316/143471/122706/5719/5689
R-HSA-201451	Signaling by BMP	27	-0.674704	-1.73341	0.00397772	0.0204649	0.0144846	1639	tags=26%, list=9%, signal=24%	9241/4086/6497/658/4092/4091/9350
R-HSA-169911	Regulation of Apoptosis	52	0.640025	1.53851	0.00401729	0.0205957	0.0145772	3954	tags=44%, list=23%, signal=34%	10213/5717/5707/5708/5716/5718/5713/5711/10197/5710/5682/5687/5685/5690/5692/6233/5695/9861/7316/143471/122706/5719/5689
R-HSA-76002	Platelet activation, signaling and aggregation	255	-0.353802	-1.2664	0.00405276	0.0207046	0.0146543	3173	tags=27%, list=18%, signal=22%	87/10487/7222/5155/5583/8527/2783/1445/7043/2769/3479/259215/221955/5590/2812/83706/10451/5296/5777/197/3700/2815/710/1675/5099/1893/2788/94121/5880/7040/7042/6694/2811/5588/10125/10411/5345/2316/2149/27040/5267/66005/5294/3671/335/3082/1/9630/3932/7076/5336/1606/1521/2534/1278/207/2784/6915/1277/150/7057/2151/2621/5919/5582/7123/10235/7044
R-HSA-5689603	UCH proteinases	93	0.578958	1.49686	0.00408347	0.0207886	0.0147137	3646	tags=37%, list=21%, signal=29%	580/10213/8329/86/5717/317772/5707/5708/5716/5718/125476/5713/5711/8969/51377/10197/9958/3013/5710/3607/5682/5687/5685/5690/5692/8607/6233/5695/9861/7046/7316/143471/8338/122706
R-HSA-171319	Telomere Extension By Telomerase	23	0.75825	1.6285	0.00425722	0.0215976	0.0152863	3294	tags=43%, list=19%, signal=35%	1017/890/1736/7014/55164/54433/8607/5537/55291/80119
R-HSA-1169408	ISG15 antiviral mechanism	72	0.617129	1.54781	0.00434221	0.0219523	0.0155374	2976	tags=42%, list=17%, signal=35%	7334/57122/9631/79023/3838/23165/7175/9972/23511/81929/9688/3840/9818/55706/348995/79902/5903/3837/10762/55746/8480/23225/9775/3839/1982/1977/6233/5595/8021/23279
R-HSA-2022870	Chondroitin sulfate biosynthesis	20	-0.734525	-1.74513	0.00437709	0.022052	0.015608	2669	tags=50%, list=15%, signal=42%	79586/1634/55790/55501/54480/1462/166012/56548/9469/633
R-HSA-5619102	SLC transporter disorders	94	0.58996	1.52636	0.00441723	0.0221775	0.0156968	2434	tags=29%, list=14%, signal=25%	6005/6528/57122/9631/79023/23165/7175/9972/6566/23511/81929/9688/9818/55706/153201/348995/10479/79902/142680/5903/10762/1811/55746/8480/6507/23225/9152
R-HSA-72695	Formation of the ternary complex, and subsequently, the 43S complex	50	0.650089	1.55328	0.00449271	0.022479	0.0159101	4629	tags=52%, list=26%, signal=38%	8894/6232/8661/6210/6201/6224/8662/6229/8664/1968/6228/6233/51065/6194/10480/6207/6204/8669/1965/51386/6222/6189/6188/6191/6206/6187
R-HSA-5656169	Termination of translesion DNA synthesis	32	0.698404	1.58675	0.00457934	0.022834	0.0161614	2051	tags=41%, list=12%, signal=36%	5111/5985/5427/10714/5984/5983/54107/6119/9768/6117/6118/5982/5981
R-HSA-2465910	MASTL Facilitates Mitotic Progression	10	0.877068	1.65038	0.00467135	0.0232133	0.0164299	2082	tags=60%, list=12%, signal=53%	983/84930/891/5519/5515/2029
R-HSA-6782135	Dual incision in TC-NER	66	0.631795	1.57315	0.00475031	0.0235253	0.0166507	2815	tags=38%, list=16%, signal=32%	5111/5985/5427/10714/5984/5983/54107/8450/7874/6119/6117/1022/2966/6917/4331/6118/2965/1161/3150/5982/5981/100534599/2967/6233/5433
R-HSA-3214815	HDACs deacetylate histones	60	0.635934	1.56669	0.00476803	0.0235331	0.0166562	3675	tags=50%, list=21%, signal=40%	8341/3066/8329/8364/8970/5931/317772/8340/3065/8819/64426/8349/8365/3017/126961/8969/440689/3013/8356/8347/57504/25855/9219/5928/57459/255626/51742/23186/8338/79718
R-HSA-5619115	Disorders of transmembrane transporters	170	0.529448	1.44486	0.00483512	0.0237836	0.0168335	3157	tags=29%, list=18%, signal=24%	6005/6528/57122/10213/9631/79023/23165/5717/7175/9972/6566/23511/5707/81929/5708/5716/9688/5718/9818/55706/5713/153201/5711/348995/10197/10479/79902/142680/5710/5903/10762/1811/27248/55746/8480/5682/5687/5685/6507/23225/9152/5690/5692/6519/6233/5695/8021/23279/9861/7415
R-HSA-73929	Base-Excision Repair, AP Site Formation	38	0.697783	1.61054	0.00486394	0.0238248	0.0168627	1767	tags=34%, list=10%, signal=31%	7374/8341/6996/8364/8970/3015/8340/94239/8349/8365/7014/3017/3013
R-HSA-9662851	Anti-inflammatory response favouring Leishmania parasite infection	140	-0.417568	-1.42272	0.00489259	0.0238248	0.0168627	3713	tags=36%, list=21%, signal=29%	2848/153/2209/114/54331/2692/154/3569/2696/2838/4627/107/196883/2783/10800/1800/4160/5566/5577/919/10267/113/1394/917/3363/10888/2788/108/5729/3972/5745/3274/5045/6343/7433/115/111/10268/5744/9340/5336/2534/2784/151306/1812/155/2843/2687/5739/6344/3375
R-HSA-9664433	Leishmania parasite growth and survival	140	-0.417568	-1.42272	0.00489259	0.0238248	0.0168627	3713	tags=36%, list=21%, signal=29%	2848/153/2209/114/54331/2692/154/3569/2696/2838/4627/107/196883/2783/10800/1800/4160/5566/5577/919/10267/113/1394/917/3363/10888/2788/108/5729/3972/5745/3274/5045/6343/7433/115/111/10268/5744/9340/5336/2534/2784/151306/1812/155/2843/2687/5739/6344/3375
R-HSA-73728	RNA Polymerase I Promoter Opening	31	0.720112	1.62615	0.00491951	0.023876	0.016899	4087	tags=65%, list=23%, signal=50%	8341/8364/8970/3015/8340/94239/8349/3020/8365/3017/126961/3013/8356/8347/5595/255626/8338/333932/7343/128312
R-HSA-379716	Cytosolic tRNA aminoacylation	24	0.735702	1.59576	0.00503615	0.024325	0.0172167	3520	tags=58%, list=20%, signal=47%	3376/2058/9255/9521/16/6897/10056/4141/8565/2617/3735/1615/5917/4677
R-HSA-6804115	TP53 regulates transcription of additional cell cycle genes whose exact role in the p53 pathway remain uncertain	20	0.773131	1.61615	0.00504544	0.024325	0.0172167	2273	tags=40%, list=13%, signal=35%	55835/25904/995/4848/55571/9125/4869/23019
R-HSA-427359	SIRT1 negatively regulates rRNA expression	36	0.691806	1.58991	0.00510452	0.0245287	0.0173609	2618	tags=47%, list=15%, signal=40%	8341/8364/8970/3015/8340/94239/8349/3020/8365/3017/126961/6839/9015/3013/8356/9014/8347
R-HSA-211897	Cytochrome P450 - arranged by substrate type	62	-0.512258	-1.54968	0.00527132	0.0252469	0.0178692	3255	tags=35%, list=19%, signal=29%	1543/1555/113612/54905/1548/4051/57834/5740/1549/5447/57491/1585/284541/6256/1557/1551/8529/1593/1544/1565/1591/1545
R-HSA-8854050	FBXL7 down-regulates AURKA during mitotic entry and in early mitosis	53	0.649255	1.56139	0.00547328	0.0261282	0.018493	3954	tags=47%, list=23%, signal=37%	6790/10213/5717/5707/5708/5716/5718/5713/5711/10197/5710/5682/5687/5685/5690/5692/6233/5695/9861/7316/143471/122706/9978/5719/5689
R-HSA-5687128	MAPK6/MAPK4 signaling	86	0.597716	1.53259	0.00564721	0.0268704	0.0190183	4293	tags=40%, list=25%, signal=30%	10213/983/5063/5717/8550/5707/5708/5716/5718/5713/7514/5711/10197/5710/5597/5682/5687/5685/5879/5690/5692/4609/6233/5695/9861/27161/7316/143471/122706/5719/5689/989/8202/2118
R-HSA-1296072	Voltage gated Potassium channels	38	-0.615061	-1.69478	0.00595939	0.0282634	0.0200043	2541	tags=53%, list=15%, signal=45%	3741/3784/3748/3788/56479/3752/3751/3755/3790/3737/3757/8514/90134/3738/9196/3749/3750/23416/3756/3742
R-HSA-6783310	Fanconi Anemia Pathway	40	0.667913	1.55885	0.00610686	0.0288688	0.0204327	3331	tags=57%, list=19%, signal=47%	7398/2178/29089/55215/2187/9937/6119/57697/2189/6117/2177/146956/64858/378708/6118/545/57599/91442/2175/6233/84126/7316/55120
R-HSA-174113	SCF-beta-TrCP mediated degradation of Emi1	54	0.642872	1.546	0.00617908	0.0291157	0.0206075	3954	tags=48%, list=23%, signal=37%	26271/10213/5717/5707/5708/5716/991/5718/5713/5711/10197/5710/5682/5687/5685/5690/5692/6233/5695/9861/7316/143471/122706/5719/8945/5689
R-HSA-390466	Chaperonin-mediated protein folding	92	0.5762	1.48642	0.00629101	0.0295474	0.0209131	2835	tags=34%, list=16%, signal=28%	898/79861/9134/84790/5082/1459/10576/10376/5203/22948/7411/10564/2629/2785/1457/908/10574/5202/7203/10694/10575/10238/10528/26190/1460/10383/113457/26985/6950/26272/10471
R-HSA-211859	Biological oxidations	211	-0.347926	-1.24648	0.00631878	0.0295824	0.0209378	3263	tags=25%, list=19%, signal=21%	91703/1543/1555/8824/10/10327/219/113612/10861/217/54905/8459/1800/7364/4143/26873/23491/1548/4051/57834/5740/6817/218/1549/5447/57491/55902/84836/6799/1585/373156/284541/6256/2327/2946/8574/1557/1551/2949/1312/95/2686/8529/2950/2954/1593/1544/22977/1565/1591/2687/1545/27233
R-HSA-72764	Eukaryotic Translation Termination	92	0.575074	1.48352	0.00646698	0.030162	0.021348	5139	tags=52%, list=29%, signal=37%	116832/6170/2935/6232/6128/6210/6201/6224/6173/6229/6167/6123/2107/6133/6228/6233/51065/6154/6139/6194/6155/6207/6146/6204/6169/6165/6144/6175/6130/9349/6129/6125/6222/6189/6188/200916/9045/6191/6206/6152/6187/6161/6134/6160/6156/140801/6157/6223
R-HSA-192823	Viral mRNA Translation	88	0.584689	1.49822	0.00648633	0.030162	0.021348	5139	tags=52%, list=29%, signal=37%	116832/6170/6232/6128/6210/6201/6224/6173/6229/6167/6123/6133/6228/6233/51065/6154/6139/6194/6155/6207/6146/6204/6169/6165/6144/6175/6130/9349/6129/6125/6222/6189/6188/200916/9045/6191/6206/6152/6187/6161/6134/6160/6156/140801/6157/6223
R-HSA-73817	Purine ribonucleoside monophosphate biosynthesis	12	0.834897	1.62253	0.00650472	0.030162	0.021348	1442	tags=25%, list=8%, signal=23%	8833/159/2618
R-HSA-373080	Class B/2 (Secretin family receptors)	86	-0.469582	-1.48175	0.00664478	0.0307136	0.0217385	3079	tags=34%, list=18%, signal=28%	7479/6469/2783/54361/7349/80326/10267/2015/5727/1394/2535/8321/2788/5745/6343/6608/90226/7433/7472/10268/5744/9340/50846/2784/11211/7482/6344/3375/7471
R-HSA-202430	Translocation of ZAP-70 to Immunological synapse	17	-0.736427	-1.66021	0.0067283	0.0310013	0.0219421	4588	tags=94%, list=26%, signal=70%	915/26191/3123/3122/3118/3120/3117/919/3115/3119/917/920/916/3113/3932/7535
R-HSA-389957	Prefoldin mediated transfer of substrate to CCT/TriC	28	0.730961	1.62423	0.00678085	0.0311448	0.0220437	3712	tags=64%, list=21%, signal=51%	84790/10576/5203/22948/7411/908/10574/5202/7203/10694/10575/10383/113457/6950/10471/7278/7280/10382
R-HSA-5689901	Metalloprotease DUBs	29	0.718475	1.60615	0.00686401	0.0314277	0.0222438	1815	tags=38%, list=10%, signal=34%	672/580/10213/8329/317772/8027/79184/23172/8969/3013/57559
R-HSA-166663	Initial triggering of complement	22	-0.676752	-1.62066	0.00690383	0.0315109	0.0223027	3672	tags=73%, list=21%, signal=58%	721/715/713/10584/716/714/8547/4153/712/1675/78989/2219/5648/10747/5199/3004
R-HSA-975956	Nonsense Mediated Decay (NMD) independent of the Exon Junction Complex (EJC)	94	0.578254	1.49607	0.00695379	0.0316397	0.0223939	5139	tags=52%, list=29%, signal=37%	4686/116832/6170/2935/6232/6128/6210/6201/6224/6173/6229/6167/6123/2107/6133/6228/6233/51065/6154/6139/6194/6155/6207/6146/6204/6169/6165/6144/6175/6130/9349/6129/6125/6222/6189/6188/200916/9045/6191/6206/6152/6187/6161/6134/6160/6156/140801/6157/6223
R-HSA-75067	Processing of Capped Intronless Pre-mRNA	28	0.729845	1.62175	0.00698478	0.0316817	0.0224237	3047	tags=50%, list=17%, signal=41%	6636/4686/7884/6637/11051/51692/1478/25888/6628/6635/134353/23283/6634/1477
R-HSA-9020702	Interleukin-1 signaling	101	0.576082	1.50576	0.00706233	0.0319277	0.0225978	3808	tags=32%, list=22%, signal=25%	7334/177/10213/5717/5707/5708/5716/3146/51135/5718/5713/5711/3552/10197/5710/5682/5687/5685/6885/5690/5692/7850/6233/5695/57162/9861/7316/143471/122706/9978/5719/8945
R-HSA-2408557	Selenocysteine synthesis	92	0.571697	1.4748	0.00708287	0.0319277	0.0225978	5139	tags=50%, list=29%, signal=36%	116832/6170/6232/6128/6210/6201/6224/6173/6229/6167/6123/6133/6228/6233/51065/6154/6139/6194/6155/6207/6146/6204/6169/6165/6144/6175/6130/9349/6129/6125/6222/6189/6188/200916/9045/6191/6206/6152/6187/6161/6134/6160/6156/140801/6157/6223
R-HSA-8866654	E3 ubiquitin ligases ubiquitinate target proteins	51	0.651857	1.56337	0.0072818	0.0327232	0.0231608	3428	tags=45%, list=20%, signal=36%	7334/5111/8341/56852/51322/8970/8340/56254/5591/3017/7322/7319/7336/10670/8347/6596/6233/123169/7415/7316/255626/7324/257218
R-HSA-68689	CDC6 association with the ORC:origin complex	11	0.84009	1.61504	0.00732069	0.0327967	0.0232128	851	tags=64%, list=5%, signal=61%	1869/990/23594/84515/4998/1870/23595
R-HSA-9660821	ADORA2B mediated anti-inflammatory cytokines production	105	-0.434758	-1.44201	0.0074365	0.0332133	0.0235077	3855	tags=44%, list=22%, signal=34%	554/5732/797/2791/59350/2848/153/114/54331/2692/154/3569/2696/2838/107/196883/2783/4160/5566/5577/10267/113/1394/3363/10888/2788/108/5729/3972/5745/3274/6343/7433/115/111/10268/5744/9340/2784/151306/1812/155/2843/5739/6344/3375
R-HSA-156842	Eukaryotic Translation Elongation	92	0.569874	1.4701	0.00761078	0.0338878	0.023985	5139	tags=51%, list=29%, signal=36%	116832/6170/6232/6128/6210/6201/6224/6173/6229/6167/6123/6133/6228/6233/51065/6154/6139/6194/6155/6207/6146/6204/6169/6165/1933/6144/6175/6130/9349/6129/6125/6222/6189/6188/200916/9045/6191/6206/6152/6187/6161/6134/6160/6156/140801/6157/6223
R-HSA-9006934	Signaling by Receptor Tyrosine Kinases	495	-0.306656	-1.18048	0.00776319	0.034461	0.0243908	2514	tags=20%, list=14%, signal=18%	10451/627/5296/10750/5777/3397/3911/23237/558/3791/4208/5430/80004/3728/8828/9402/2185/5607/57610/10718/2242/3726/155066/56034/7314/3084/55615/5159/161742/3908/1284/7311/3400/1299/5045/161/5156/2066/5434/2252/2887/29924/3480/27006/4485/1447/10608/857/1285/4846/2322/2099/3913/1849/5441/7166/3082/64759/3932/3249/6387/4915/9982/6236/348/2246/1286/2534/4066/1290/1278/8061/207/1293/1759/255324/8817/12…
R-HSA-8941858	Regulation of RUNX3 expression and activity	54	0.637742	1.53366	0.00780765	0.034553	0.0244559	3272	tags=39%, list=19%, signal=32%	4193/10213/5717/5707/5708/5716/5718/5713/5711/10197/5710/5682/5687/5685/5690/5692/6233/5695/865/9861/7316
R-HSA-202427	Phosphorylation of CD3 and TCR zeta chains	20	-0.714049	-1.69648	0.00805918	0.0355581	0.0251673	4588	tags=85%, list=26%, signal=63%	915/26191/3123/5788/3122/3118/3120/1445/3117/919/3115/3119/917/920/916/3113/3932
R-HSA-75815	Ubiquitin-dependent degradation of Cyclin D	51	0.649558	1.55785	0.00813847	0.0357994	0.0253381	3954	tags=49%, list=23%, signal=38%	10213/595/5717/5707/5708/1019/5716/5718/5713/5711/10197/5710/5682/5687/5685/5690/5692/6233/5695/9861/7316/143471/122706/5719/5689
R-HSA-6807070	PTEN Regulation	139	0.54193	1.45174	0.00828454	0.0363322	0.0257152	4121	tags=40%, list=24%, signal=30%	2146/10213/3066/23512/1459/7874/5717/5931/3065/6045/5707/5708/5716/5718/5713/1457/5711/8975/10197/5710/7101/5682/5687/8726/58528/5468/1460/5685/10670/5690/5692/57504/9219/6233/64121/5695/5595/5928/9861/1386/27161/5987/100532731/57459/7316/143471/23186/122706/10542/5719/331/5689/6009/648/1108
R-HSA-349425	Autodegradation of the E3 ubiquitin ligase COP1	51	0.648596	1.55555	0.00851921	0.0372492	0.0263642	3954	tags=47%, list=23%, signal=37%	10213/5717/5707/64326/5708/5716/5718/5713/5711/10197/5710/5682/5687/5685/5690/5692/6233/5695/9861/7316/143471/122706/5719/5689
R-HSA-8963743	Digestion and absorption	20	0.75328	1.57466	0.00865413	0.0377258	0.0267015	968	tags=25%, list=6%, signal=24%	27159/248/277/6476/276
R-HSA-162658	Golgi Cisternae Pericentriolar Stack Reorganization	14	0.805123	1.60715	0.0086953	0.0377921	0.0267484	1005	tags=43%, list=6%, signal=40%	983/891/9133/5861/5347/26003
R-HSA-77588	SLBP Dependent Processing of Replication-Dependent Histone Pre-mRNAs	11	0.832349	1.60016	0.0088854	0.038497	0.0272474	2153	tags=73%, list=12%, signal=64%	6636/4686/7884/6637/25888/6628/6635/134353
R-HSA-72187	mRNA 3'-end processing	56	0.633868	1.5348	0.00891534	0.038497	0.0272474	4390	tags=55%, list=25%, signal=42%	4686/6428/26097/57187/9984/65109/55110/11051/51692/1478/6432/8683/7307/6426/23283/9775/6431/10212/80145/1477/10921/22794/10189/10569/1479/84324/4116/79228/6427/10914/6429
R-HSA-1566948	Elastic fibre formation	45	-0.562551	-1.612	0.00893681	0.038497	0.0272474	2906	tags=49%, list=17%, signal=41%	7043/4237/3685/84171/2006/7448/10516/2202/7040/7042/5045/84695/4239/2199/4016/8200/30008/4054/4053/2201/11117/8425
R-HSA-110313	Translesion synthesis by Y family DNA polymerases bypasses lesions on DNA template	39	0.673276	1.56241	0.00903587	0.0388089	0.0274681	2051	tags=36%, list=12%, signal=32%	5111/5985/5427/10714/5984/5983/54107/6119/9768/6117/83932/6118/5982/5981
R-HSA-211733	Regulation of activated PAK-2p34 by proteasome mediated degradation	49	0.642071	1.52639	0.00907639	0.0388683	0.0275102	3954	tags=47%, list=23%, signal=36%	10213/5717/5707/5708/5716/5718/5713/5711/10197/5710/5682/5687/5685/5690/5692/6233/5695/9861/7316/143471/122706/5719/5689
R-HSA-156902	Peptide chain elongation	88	0.575362	1.47432	0.00962027	0.0410626	0.0290632	5139	tags=52%, list=29%, signal=37%	116832/6170/6232/6128/6210/6201/6224/6173/6229/6167/6123/6133/6228/6233/51065/6154/6139/6194/6155/6207/6146/6204/6169/6165/6144/6175/6130/9349/6129/6125/6222/6189/6188/200916/9045/6191/6206/6152/6187/6161/6134/6160/6156/140801/6157/6223
R-HSA-3232118	SUMOylation of transcription factors	19	0.752045	1.55178	0.00965511	0.0410626	0.0290632	2132	tags=37%, list=12%, signal=32%	4193/6670/7022/7329/7020/6613/668
R-HSA-500792	GPCR ligand binding	387	-0.303221	-1.14424	0.00978061	0.0410626	0.0290632	2925	tags=28%, list=17%, signal=24%	2861/2783/680/1236/553/10800/1233/54361/4160/7349/80326/1234/3350/10267/50839/2015/2852/10161/4886/5727/51738/2919/2920/643/54429/1902/1394/3357/3363/10316/2535/6366/8321/2788/5368/8620/5729/2913/6372/3972/4889/57121/5745/2841/3274/29933/6343/1903/8484/6608/90226/56670/1524/7433/2149/2829/50837/50831/7472/187/2833/10268/56413/1889/8111/6363/5744/6376/8698/6387/624/9340/1908/50836/147/84109/50846/…
R-HSA-391251	Protein folding	97	0.569726	1.48442	0.00978342	0.0410626	0.0290632	2835	tags=32%, list=16%, signal=27%	898/79861/9134/84790/5082/1459/10576/10376/5203/22948/7411/10564/2629/2785/1457/908/10574/5202/7203/10694/10575/10238/10528/26190/1460/10383/113457/26985/6950/26272/10471
R-HSA-110330	Recognition and association of DNA glycosylase with site containing an affected purine	31	0.700857	1.58267	0.0097862	0.0410626	0.0290632	1767	tags=35%, list=10%, signal=32%	8341/8364/8970/3015/8340/94239/8349/8365/7014/3017/3013
R-HSA-110331	Cleavage of the damaged purine	31	0.700857	1.58267	0.0097862	0.0410626	0.0290632	1767	tags=35%, list=10%, signal=32%	8341/8364/8970/3015/8340/94239/8349/8365/7014/3017/3013
R-HSA-73927	Depurination	31	0.700857	1.58267	0.0097862	0.0410626	0.0290632	1767	tags=35%, list=10%, signal=32%	8341/8364/8970/3015/8340/94239/8349/8365/7014/3017/3013
R-HSA-174430	Telomere C-strand synthesis initiation	13	0.816317	1.58375	0.00989051	0.041381	0.0292886	1318	tags=38%, list=8%, signal=36%	23649/5557/5422/5558/7014
R-HSA-389958	Cooperation of Prefoldin and TriC/CCT in actin and tubulin folding	32	0.680244	1.54549	0.0101092	0.0420776	0.0297816	2835	tags=53%, list=16%, signal=45%	79861/84790/10576/10376/5203/22948/7411/908/10574/5202/7203/10694/10575/10383/113457/6950/10471
R-HSA-2586552	Signaling by Leptin	11	0.829781	1.59522	0.0101148	0.0420776	0.0297816	13	tags=9%, list=0%, signal=9%	3952
R-HSA-9010553	Regulation of expression of SLITs and ROBOs	168	0.518286	1.41399	0.010208	0.0423442	0.0299703	4780	tags=48%, list=27%, signal=35%	8453/10213/4686/65109/116832/5717/55110/5707/6170/5708/5716/2935/5718/6232/6128/5713/5711/6210/10197/6201/6224/5710/6173/6091/26019/6229/5682/5687/5685/6921/6167/23032/9775/6123/2107/5690/5692/6133/6228/6233/51065/5695/1287/6154/6139/9861/6194/6155/10921/7316/22794/6207/6146/6204/143471/6169/122706/9978/6165/5719/6144/6175/5689/4116/6130/9349/6129/6125/6222/6189/6188/200916/9045/6191/89884/6206/6…
R-HSA-1169410	Antiviral mechanism by IFN-stimulated genes	80	0.584813	1.47843	0.0103084	0.0426392	0.0301792	3388	tags=41%, list=19%, signal=33%	7334/57122/9631/79023/3838/23165/7175/9972/23511/81929/9688/3840/9818/55706/348995/79902/5903/3837/10762/55746/8480/23225/9775/3839/1982/1977/6233/5595/8021/23279/7316/201626/7324
R-HSA-195253	Degradation of beta-catenin by the destruction complex	82	0.573848	1.45629	0.010402	0.0429047	0.030367	3954	tags=37%, list=23%, signal=28%	10213/5717/3065/5707/5708/5716/5718/5713/5711/10197/5710/5519/5515/5682/5687/5685/5690/5692/5528/6233/5695/9861/7316/143471/122706/9978/5719/8945/5525/5689
R-HSA-5676590	NIK-->noncanonical NF-kB signaling	57	0.60787	1.47818	0.0104444	0.0429576	0.0304045	3954	tags=46%, list=23%, signal=35%	10213/5717/5707/5708/5716/5718/5713/5711/10197/5710/5682/5687/5685/5690/5692/6233/5695/9861/9039/7316/143471/122706/9040/5719/8945/5689
R-HSA-180585	Vif-mediated degradation of APOBEC3G	53	0.631064	1.51764	0.0113832	0.0466873	0.0330443	3954	tags=47%, list=23%, signal=37%	10213/5717/5707/5708/5716/5718/5713/5711/10197/5710/5682/5687/5685/6921/5690/5692/6233/5695/9861/7316/143471/122706/9978/5719/5689
R-HSA-1632852	Macroautophagy	133	0.524621	1.40253	0.0114376	0.0467787	0.033109	3793	tags=35%, list=22%, signal=28%	79861/7334/84790/401505/1459/10376/123/200894/139341/10452/51143/1457/55062/128866/100188893/64422/92421/5562/58528/1460/5564/25978/8655/10383/10670/9821/9804/113457/6233/64121/9474/81631/7416/7415/51652/7316/9776/5571/55669/7278/5289/7280/56993/10542/10382/7248/30849
R-HSA-380108	Chemokine receptors bind chemokines	51	-0.537172	-1.5849	0.0118681	0.0483292	0.0342064	2889	tags=37%, list=17%, signal=31%	1236/1233/1234/2919/2920/643/6366/6372/1524/2829/2833/6363/6376/6387/6347/6361/729230/6357/10563
R-HSA-2408522	Selenoamino acid metabolism	116	0.538845	1.42004	0.0118831	0.0483292	0.0342064	4780	tags=45%, list=27%, signal=33%	3376/116832/2058/9255/6170/9521/6232/6128/6210/4141/6201/6224/6173/6229/6167/6123/6133/6228/6233/51065/3735/1615/6154/6139/6194/6155/5917/6207/6146/6204/6169/6165/6144/6175/6130/9349/6129/6125/6222/7296/6189/6188/200916/9045/6191/6206/6152/6187/51520/6161/6134/6160
R-HSA-418555	G alpha (s) signalling events	199	-0.358353	-1.27199	0.0119732	0.0485597	0.0343695	3855	tags=34%, list=22%, signal=27%	2791/143503/26248/59350/346528/81392/2848/153/114/54331/2692/154/2696/402317/2838/120793/391192/156/81466/107/7905/8590/27115/196883/2783/4160/10267/401993/113/338751/442191/1394/3363/64108/10888/2788/8622/108/387748/5729/51308/3972/5745/3274/5138/6343/92840/391191/7433/115/5136/111/10268/5744/9340/338755/2784/151306/1812/155/2843/441911/219968/5739/6344/3375/26716
R-HSA-8935690	Digestion	15	0.784413	1.58309	0.0120795	0.0488549	0.0345785	968	tags=33%, list=6%, signal=32%	27159/248/277/6476/276
R-HSA-4641257	Degradation of AXIN	54	0.624278	1.50128	0.0122267	0.049313	0.0349027	3954	tags=43%, list=23%, signal=33%	10213/5717/5707/5708/5716/5718/5713/5711/10197/5710/5682/5687/5685/5690/5692/6233/5695/9861/7316/143471/122706/5719/5689
R-HSA-1234174	Cellular response to hypoxia	74	0.583638	1.46858	0.0123756	0.0497761	0.0352305	3954	tags=41%, list=23%, signal=32%	8453/10213/5717/5707/5708/5716/5718/405/7322/5713/5711/10197/5710/5682/5687/5685/6921/5690/5692/7422/6233/5695/3091/9861/7316/143471/122706/9978/5719/5689
R-HSA-157118	Signaling by NOTCH	202	0.49266	1.35852	0.0124272	0.0498458	0.0352798	3954	tags=33%, list=23%, signal=26%	1869/7027/8341/10213/3066/8788/8364/5584/8970/595/9787/3015/5717/8340/488/3065/5707/5870/94239/5708/5716/8349/3020/8365/5718/3017/23385/126961/5713/10959/5711/10197/3013/5710/9148/10460/5682/5687/1024/5685/8356/1871/5690/5692/8347/4609/6233/5695/3091/9861/27161/7316/3516/255626/51107/171558/22938/8338/79718/9978/7029/5719/333932/57534/1999/5689

## Sheet: gsea_reactome_prot
ID	Description	setSize	enrichmentScore	NES	pvalue	p.adjust	qvalues	rank	leading_edge	core_enrichment
R-HSA-1428517	The citric acid (TCA) cycle and respiratory electron transport	145	-0.554185	-2.63271	1e-10	3.24062e-09	2.04605e-09	1435	tags=56%, list=26%, signal=43%	4729/4723/90639/10476/27089/5165/4722/1350/51660/509/80224/514/4191/522/539/4514/28976/1329/7388/51079/6390/4728/29796/9377/126328/3419/4726/4700/4715/4698/51300/3418/1351/4704/4707/1345/4509/728294/1337/2109/515/1327/4513/4716/9167/25874/4713/513/2271/51204/4695/2108/1743/8801/1349/4710/4701/7381/4709/54539/4724/7384/3029/7386/2954/8802/6389/4719/4711/23530/4697/4702/4718/4708/4705/4714/7385/211…
R-HSA-159236	Transport of Mature mRNA derived from an Intron-Containing Transcript	63	0.6591	2.8986	1e-10	3.24062e-09	2.04605e-09	1230	tags=68%, list=22%, signal=54%	84321/4686/9631/57187/9688/6427/79228/8683/11338/23165/10212/84271/84324/79023/9775/55110/7919/6431/23279/4928/6426/5903/9785/102724594/7307/9939/9295/7175/8086/10762/9972/22794/79902/80145/6432/4927/23511/22916/129401/55746/65109/6428/348995
R-HSA-162587	HIV Life Cycle	97	0.569287	2.75195	1e-10	3.24062e-09	2.04605e-09	1125	tags=51%, list=20%, signal=41%	25920/6829/6881/6877/4686/8812/9631/6749/7514/9688/7520/23165/1025/79023/5901/5436/5441/6923/7936/100526767/51652/5478/128866/23279/6921/4928/5903/2547/11198/8731/7175/8086/10762/5905/5432/7469/9972/5434/79902/2962/51160/5902/4927/6917/8815/23511/22916/129401/2957
R-HSA-162599	Late Phase of HIV Life Cycle	89	0.578378	2.73839	1e-10	3.24062e-09	2.04605e-09	1125	tags=52%, list=20%, signal=42%	25920/6829/6881/6877/4686/8812/9631/6749/7514/9688/23165/1025/79023/5901/5436/5441/6923/7936/100526767/51652/5478/128866/23279/6921/4928/5903/11198/8731/7175/8086/10762/5905/5432/7469/9972/5434/79902/2962/51160/5902/4927/6917/23511/22916/129401/2957
R-HSA-163200	Respiratory electron transport, ATP synthesis by chemiosmotic coupling, and heat production by uncoupling proteins.	103	-0.616972	-2.79052	1e-10	3.24062e-09	2.04605e-09	1435	tags=64%, list=26%, signal=49%	4729/4723/90639/10476/27089/4722/1350/509/80224/514/522/539/4514/28976/1329/7388/51079/6390/4728/29796/9377/126328/4726/4700/4715/4698/51300/1351/4704/4707/1345/4509/1337/2109/515/1327/4513/4716/9167/4713/513/51204/4695/2108/1349/4710/4701/7381/4709/54539/4724/7384/7386/6389/4719/4711/4697/4702/4718/4708/4705/4714/7385/2110/6341/51295
R-HSA-1640170	Cell Cycle	329	0.395297	2.24985	1e-10	3.24062e-09	2.04605e-09	1557	tags=47%, list=28%, signal=36%	4172/653784/5983/4176/5984/2932/9631/9793/8467/51400/7514/23592/5885/7112/3326/9688/5111/728642/5982/9184/1457/5931/23165/4292/1736/203068/221496/5519/81876/10735/79023/11083/7329/5901/5436/7334/5441/23047/5862/100526767/51652/4869/4173/5981/128866/5861/23279/64682/3065/4928/5903/5928/10376/7112/5594/3930/3015/113457/7278/1460/4361/7175/8086/10762/5905/5432/7534/84790/9972/9656/102800317/1454/543…
R-HSA-168255	Influenza Infection	140	0.483347	2.47327	1e-10	3.24062e-09	2.04605e-09	1969	tags=63%, list=35%, signal=42%	9631/7514/9688/3838/1211/23165/10898/3303/3304/3843/142/79023/5901/5436/5441/293/6157/5610/6187/23279/4928/5903/3839/7175/8086/10762/5432/9972/5434/1213/8106/79902/2962/6202/6235/6232/6169/6203/4927/6146/6144/2926/23511/129401/6207/55746/51121/348995/6188/6138/6218/5430/6222/6229/6201/5611/6122/6136/6192/23636/6137/6206/6191/6230/6193/3320/6158/6224/6168/11224/6128/6147/6209/6133/6155/6217/6210/8…
R-HSA-211000	Gene Silencing by RNA	83	0.562512	2.64521	1e-10	3.24062e-09	2.04605e-09	1557	tags=72%, list=28%, signal=53%	57510/9631/9688/23165/79023/5901/5436/5441/23279/27161/4928/5903/3015/7175/8086/10762/5432/9972/5434/79902/3012/8335/4927/10526/8575/23511/129401/55746/348995/8350/8351/8352/8353/8354/8355/8356/8357/8358/8968/5430/23636/85236/121504/554313/8294/8359/8360/8361/8362/8363/8364/8365/8366/8367/8368/8370/126961/333932/653604/3320
R-HSA-211859	Biological oxidations	142	-0.578707	-2.75149	1e-10	3.24062e-09	2.04605e-09	1526	tags=68%, list=27%, signal=51%	64757/13/7358/79799/57412/2730/2947/1727/4835/2937/54578/4128/2098/9/4129/54988/10380/218/5447/27430/4257/91703/6817/6916/2729/2687/55902/1312/2939/8574/216/9446/54600/84836/217/1595/4144/373156/95/54577/27284/4837/55748/9060/219/57834/1593/2230/2952/2052/7172/128/1548/54657/1565/1582/23169/348158/4143/1558/2954/10327/6822/1573/874/92292/22977/1559/123876/9061/1066/7360/2938/134147/10249/124/8529…
R-HSA-2990846	SUMOylation	91	0.58633	2.79755	1e-10	3.24062e-09	2.04605e-09	1417	tags=64%, list=25%, signal=48%	7150/9631/5885/9688/5111/3066/23165/6294/3190/142/10055/10155/10735/79023/1655/7329/4869/1387/4791/23279/3065/4928/5903/7175/8086/10762/5905/51602/9972/9656/1912/79902/6613/10521/10054/4927/6670/23511/129401/55746/1069/348995/8243/23636/121504/554313/8294/8359/8360/8361/8362/8363/8364/8365/8366/8367/8368/8370
R-HSA-3108232	SUMO E3 ligases SUMOylate target proteins	89	0.58075	2.74962	1e-10	3.24062e-09	2.04605e-09	1417	tags=63%, list=25%, signal=48%	7150/9631/5885/9688/5111/3066/23165/6294/3190/142/10155/10735/79023/1655/7329/4869/1387/4791/23279/3065/4928/5903/7175/8086/10762/5905/51602/9972/9656/1912/79902/6613/10521/4927/6670/23511/129401/55746/1069/348995/8243/23636/121504/554313/8294/8359/8360/8361/8362/8363/8364/8365/8366/8367/8368/8370
R-HSA-3214815	HDACs deacetylate histones	47	0.691933	2.83201	1e-10	3.24062e-09	2.04605e-09	1550	tags=87%, list=28%, signal=64%	3066/5931/1108/2874/79718/3065/5928/10284/3012/8335/57504/8350/8351/8352/8353/8354/8355/8356/8357/8358/8968/54815/85236/121504/554313/8294/8359/8360/8361/8362/8363/8364/8365/8366/8367/8368/8370/9219/126961/333932/653604
R-HSA-556833	Metabolism of lipids	359	-0.407775	-2.16343	1e-10	3.24062e-09	2.04605e-09	1427	tags=42%, list=25%, signal=34%	283927/56894/866/80270/60481/2629/5289/590/211/5007/410/2194/50640/23760/51478/10802/122970/4597/25816/80221/10400/3157/85441/145482/2879/55361/3294/10427/79603/2166/1376/51144/857/58488/10809/10965/6916/3158/8310/2687/336/23446/641371/51/50814/2876/34/55856/33/94101/54600/3030/788/10908/201562/221/1595/10484/10555/79611/8396/3032/8760/4594/1646/26063/80724/8443/7108/570/22874/80765/1109/3295/578…
R-HSA-5578749	Transcriptional regulation by small RNAs	75	0.586845	2.69129	1e-10	3.24062e-09	2.04605e-09	1550	tags=76%, list=28%, signal=56%	9631/9688/23165/79023/5901/5436/5441/23279/27161/4928/5903/3015/7175/8086/10762/5432/9972/5434/79902/3012/8335/4927/10526/23511/129401/55746/348995/8350/8351/8352/8353/8354/8355/8356/8357/8358/8968/5430/23636/85236/121504/554313/8294/8359/8360/8361/8362/8363/8364/8365/8366/8367/8368/8370/126961/333932/653604
R-HSA-611105	Respiratory electron transport	88	-0.626519	-2.77437	1e-10	3.24062e-09	2.04605e-09	1435	tags=66%, list=26%, signal=50%	4729/4723/90639/27089/4722/1350/80224/4514/28976/1329/7388/51079/6390/4728/29796/9377/126328/4726/4700/4715/4698/51300/1351/4704/4707/1345/1337/2109/1327/4513/4716/9167/4713/51204/4695/2108/1349/4710/4701/7381/4709/54539/4724/7384/7386/6389/4719/4711/4697/4702/4718/4708/4705/4714/7385/2110/6341/51295
R-HSA-6791226	Major pathway of rRNA processing in the nucleolus and cytosol	146	0.494294	2.53636	1e-10	3.24062e-09	2.04605e-09	1967	tags=65%, list=35%, signal=43%	79050/26354/51096/84135/51202/4691/5822/9790/134430/84916/55759/56902/23246/9136/705/55131/10885/9188/2091/22803/10171/10528/10813/55127/10969/22894/23404/6157/6187/23481/27043/11103/10436/51602/54512/23517/102800317/1454/51388/10607/8568/6202/25926/4809/6235/118460/117246/10556/57050/6232/6169/6203/6146/6144/5393/6207/51121/6188/6138/6218/6222/6229/6201/6122/6136/6192/6137/6206/6191/6230/6193/61…
R-HSA-68875	Mitotic Prophase	90	0.59882	2.84216	1e-10	3.24062e-09	2.04605e-09	1550	tags=73%, list=28%, signal=53%	9631/23592/7112/9688/23165/221496/5519/81876/79023/5862/5861/23279/4928/5903/7112/5594/3015/7175/8086/10762/9972/79902/6418/3012/8335/140609/4927/4000/8815/23511/129401/55746/348995/8350/8351/8352/8353/8354/8355/8356/8357/8358/8968/5518/23636/85236/2010/121504/554313/8294/8359/8360/8361/8362/8363/8364/8365/8366/8367/8368/8370/4001/10776/126961/333932/653604
R-HSA-69278	Cell Cycle, Mitotic	281	0.377062	2.09302	1e-10	3.24062e-09	2.04605e-09	1584	tags=47%, list=28%, signal=36%	4172/653784/5983/4176/5984/2932/9631/9793/51400/7514/23592/5885/7112/3326/9688/5111/728642/5982/9184/1457/23165/203068/221496/5519/81876/10735/79023/7329/5901/23047/5862/100526767/51652/4173/5981/128866/5861/23279/64682/3065/4928/5903/5928/10376/7112/5594/3930/3015/113457/7278/1460/7175/8086/10762/5905/84790/9972/102800317/1454/55920/1783/1459/79902/6418/3012/8335/51143/140609/5501/5713/23063/177…
R-HSA-71291	Metabolism of amino acids and derivatives	287	-0.414061	-2.13998	1e-10	3.24062e-09	2.04605e-09	1014	tags=33%, list=18%, signal=28%	130013/84706/162417/23498/58472/8942/2752/23446/79814/51166/10157/23521/1757/1644/23464/5684/2653/383/3242/51268/2731/5092/25828/102724560/875/1629/144193/10295/10247/1610/2628/57407/4837/51091/445/9060/3176/8659/10165/1743/60678/2746/56922/54363/64902/4329/6470/6539/8564/435/5721/5682/594/4143/51540/593/58510/2954/2806/1491/9380/29958/38/7263/11112/1373/23743/131669/5009/223/1892/6170/3712/2875/…
R-HSA-72163	mRNA Splicing - Major Pathway	159	0.666345	3.46241	1e-10	3.24062e-09	2.04605e-09	1212	tags=70%, list=22%, signal=56%	4686/1477/9416/3192/6434/3187/3178/23524/6627/22827/4904/23451/6427/9716/10262/1665/10236/11157/8683/23283/27238/9879/11338/6633/10914/10713/10898/10523/79869/23450/55660/84991/24148/3190/1660/3181/51645/27339/3191/1994/10291/5725/9775/1655/5436/4670/55110/5441/9092/6431/9129/51729/10084/10946/10949/6426/2521/9785/102724594/7307/9939/9295/6636/84950/1478/23020/5432/11100/27316/8896/6626/23517/543…
R-HSA-72172	mRNA Splicing	160	0.667355	3.46673	1e-10	3.24062e-09	2.04605e-09	1212	tags=70%, list=22%, signal=56%	4686/1477/9416/3192/6434/3187/3178/23524/6627/22827/4904/23451/6427/9716/10262/1665/10236/11157/8683/23283/27238/9879/11338/6633/10914/10713/10898/10523/79869/23450/55660/84991/24148/3190/1660/3181/51645/27339/3191/1994/10291/5725/9775/1655/5436/4670/55110/5441/9092/6431/9129/51729/10084/10946/10949/6426/2521/9785/102724594/7307/9939/9295/6636/84950/1478/23020/5432/11100/27316/85437/8896/6626/235…
R-HSA-72187	mRNA 3'-end processing	50	0.695278	2.89839	1e-10	3.24062e-09	2.04605e-09	1212	tags=76%, list=22%, signal=60%	84321/4686/1477/57187/6427/79228/8683/23283/11338/10914/10898/79869/10212/84271/84324/9775/55110/7919/6431/6426/9785/102724594/7307/9939/9295/1478/22794/8106/80145/11051/6432/8189/22916/53981/55339/29894/65109/6428
R-HSA-72202	Transport of Mature Transcript to Cytoplasm	71	0.653064	2.96035	1e-10	3.24062e-09	2.04605e-09	1230	tags=68%, list=22%, signal=53%	84321/4686/9631/57187/9688/6427/79228/8683/11338/23165/10898/10212/84271/84324/79023/9775/55110/7919/6431/23279/4928/6426/5903/9785/102724594/7307/9939/9295/7175/8086/10762/9972/22794/79902/80145/6432/8189/4927/23511/22916/129401/53981/55339/55746/29894/65109/6428/348995
R-HSA-72203	Processing of Capped Intron-Containing Pre-mRNA	202	0.660348	3.55092	1e-10	3.24062e-09	2.04605e-09	1230	tags=68%, list=22%, signal=55%	84321/4686/1477/9416/3192/6434/3187/9631/3178/57187/23524/6627/22827/4904/23451/9688/6427/9716/10262/1665/10236/79228/11157/8683/23283/27238/9879/11338/6633/10914/23165/10713/10898/10523/79869/23450/55660/10212/84991/24148/3190/1660/84271/3181/51645/27339/3191/84324/1994/10291/5725/79023/9775/1655/5436/4670/55110/5441/9092/7919/6431/9129/51729/23279/10084/4928/10946/10949/6426/5903/2521/9785/1027…
R-HSA-72312	rRNA processing	160	0.498366	2.58888	1e-10	3.24062e-09	2.04605e-09	1719	tags=57%, list=31%, signal=41%	79050/26354/51096/84135/51202/4691/5822/9790/134430/84916/55759/56902/23246/9136/1736/705/55131/10885/9692/9188/2091/22803/10171/10528/10813/55127/10969/22894/23404/6157/6187/23481/27043/11103/55226/10436/51602/54512/23517/102800317/1454/4839/51106/51504/51388/10607/8568/6202/25926/4809/6235/118460/117246/10556/57050/6232/6169/6203/6146/54433/6144/5393/6207/51121/55651/54931/60528/6188/6138/6218/…
R-HSA-73856	RNA Polymerase II Transcription Termination	54	0.694082	2.94395	1e-10	3.24062e-09	2.04605e-09	1212	tags=76%, list=22%, signal=60%	84321/4686/1477/57187/6427/79228/8683/23283/11338/10914/10898/79869/10212/84271/84324/9775/55110/7919/6431/6426/9785/102724594/7307/9939/9295/6636/1478/22794/6628/8106/80145/11051/6432/8189/22916/53981/55339/29894/6634/65109/6428
R-HSA-8868773	rRNA processing in the nucleus and cytosol	154	0.50326	2.59454	1e-10	3.24062e-09	2.04605e-09	1719	tags=57%, list=31%, signal=41%	79050/26354/51096/84135/51202/4691/5822/9790/134430/84916/55759/56902/23246/9136/1736/705/55131/10885/9188/2091/22803/10171/10528/10813/55127/10969/22894/23404/6157/6187/23481/27043/11103/55226/10436/51602/54512/23517/102800317/1454/4839/51504/51388/10607/8568/6202/25926/4809/6235/118460/117246/10556/57050/6232/6169/6203/6146/54433/6144/5393/6207/51121/55651/6188/6138/6218/6222/6229/6201/6122/613…
R-HSA-8953854	Metabolism of RNA	491	0.528682	3.14233	1e-10	3.24062e-09	2.04605e-09	1388	tags=52%, list=25%, signal=43%	79050/6829/26354/84321/4686/1477/51096/9416/3192/6434/84135/3187/9631/9125/3178/57187/23524/6627/7514/22827/4904/23451/9688/6427/9716/10262/1665/51202/10236/4691/5822/79228/9790/11157/134430/8683/23283/8570/27238/84916/9879/54888/11338/23019/6633/10914/23165/10713/55759/56902/23246/10898/10523/79869/23450/9136/1736/705/55660/54464/3303/3304/10212/84991/24148/3190/55131/10885/1660/80324/84271/3181…
R-HSA-8978868	Fatty acid metabolism	120	-0.598948	-2.78243	1e-10	3.24062e-09	2.04605e-09	1194	tags=60%, list=21%, signal=48%	122970/80221/145482/2879/2166/1376/51144/58488/10965/6916/8310/2687/641371/51/2876/34/55856/33/3030/788/201562/3032/4594/26063/80724/3295/57834/197322/26061/10455/166785/5565/7923/84869/5264/1582/35/1558/224/1632/3033/1666/79777/51179/873/6296/1892/2877/1573/10449/1559/5446/23417/5096/1962/30/5095/8529/2180/1557/5444/6342/22949/1579/2053/37/84129/11001/84693/4051/1544/8309
R-HSA-9609646	HCMV Infection	105	0.546569	2.66821	1e-10	3.24062e-09	2.04605e-09	1550	tags=68%, list=28%, signal=50%	9631/9688/5931/23165/3190/10155/79023/2874/79718/100526767/51652/128866/23279/4928/5903/5928/10376/113457/7278/7175/8086/10762/84790/9972/1385/1783/79902/3012/8335/51143/1778/51160/4927/7280/23511/129401/10383/55746/348995/84313/8350/8351/8352/8353/8354/8355/8356/8357/8358/8968/3688/23636/85236/121504/554313/8294/8359/8360/8361/8362/8363/8364/8365/8366/8367/8368/8370/84617/126961/333932/653604
R-HSA-9609690	HCMV Early Events	89	0.561665	2.65926	1e-10	3.24062e-09	2.04605e-09	1550	tags=73%, list=28%, signal=54%	9631/9688/5931/23165/10155/79023/2874/79718/23279/4928/5903/5928/10376/113457/7278/7175/8086/10762/84790/9972/1385/1783/79902/3012/8335/51143/1778/4927/7280/23511/129401/10383/55746/348995/8350/8351/8352/8353/8354/8355/8356/8357/8358/8968/3688/23636/85236/121504/554313/8294/8359/8360/8361/8362/8363/8364/8365/8366/8367/8368/8370/84617/126961/333932/653604
R-HSA-9610379	HCMV Late Events	75	0.616427	2.82695	1e-10	3.24062e-09	2.04605e-09	1550	tags=72%, list=28%, signal=53%	9631/9688/23165/3190/79023/100526767/51652/128866/23279/4928/5903/7175/8086/10762/9972/79902/3012/8335/51160/4927/23511/129401/55746/348995/84313/8350/8351/8352/8353/8354/8355/8356/8357/8358/8968/23636/85236/121504/554313/8294/8359/8360/8361/8362/8363/8364/8365/8366/8367/8368/8370/126961/333932/653604
R-HSA-211945	Phase I - Functionalization of compounds	66	-0.611843	-2.56927	1.77269e-10	5.57055e-09	3.51711e-09	689	tags=48%, list=12%, signal=43%	217/1595/219/57834/1593/2230/2052/128/1548/1565/1582/1558/1573/874/1559/1066/134147/124/8529/1571/2328/1557/1579/130/1562/1576/126/125/4051/1577/1544/127
R-HSA-73857	RNA Polymerase II Transcription	472	0.314781	1.87228	4.17925e-10	1.27467e-08	8.04796e-09	1609	tags=43%, list=29%, signal=34%	25920/6829/6881/6877/5983/84321/57521/4686/5984/1477/2932/8812/9125/57187/6749/6009/5111/6427/10397/55677/79228/5982/3066/8683/23283/11338/23019/1457/10914/5931/6601/4292/10898/79869/2539/10212/26149/142/100526737/10432/84271/55571/5519/10155/11335/1108/84324/1025/1432/3172/9775/7329/2874/5436/55110/5441/6923/7919/79718/7936/2475/4869/6431/79837/1387/84661/5770/54623/10138/51755/26173/27161/7913/…
R-HSA-68886	M Phase	240	0.381308	2.08754	8.21774e-10	2.4348e-08	1.53727e-08	1584	tags=48%, list=28%, signal=36%	653784/9631/9793/7514/23592/5885/7112/9688/9184/1457/23165/203068/221496/5519/81876/10735/79023/7329/5901/23047/5862/100526767/51652/128866/5861/23279/64682/4928/5903/10376/7112/5594/3930/3015/113457/7278/1460/7175/8086/10762/5905/84790/9972/102800317/1454/55920/1783/1459/79902/6418/3012/8335/51143/140609/5501/5713/23063/1778/6232/4927/4000/7280/8815/23511/129401/10383/55746/3842/1069/348995/8243…
R-HSA-72165	mRNA Splicing - Minor Pathway	39	0.68049	2.69311	1.5087e-09	4.3459e-08	2.74389e-08	1434	tags=77%, list=26%, signal=58%	4686/9416/4904/23451/6427/10262/6633/23450/24148/5436/5441/6431/6426/6636/23020/5432/85437/5434/10594/6628/2962/57819/4809/10992/6432/22916/6634/5430/83443/6632
R-HSA-168273	Influenza Viral RNA Transcription and Replication	122	0.473883	2.34952	1.714e-09	4.80384e-08	3.03303e-08	1969	tags=61%, list=35%, signal=41%	9631/9688/23165/3843/142/79023/5436/5441/6157/6187/23279/4928/5903/7175/8086/10762/5432/9972/5434/79902/2962/6202/6235/6232/6169/6203/4927/6146/6144/2926/23511/129401/6207/55746/51121/348995/6188/6138/6218/5430/6222/6229/6201/5611/6122/6136/6192/23636/6137/6206/6191/6230/6193/3320/6158/6224/6168/11224/6128/6147/6209/6133/6155/6217/6210/81929/6156/6124/6135/4736/57122/6152/6134/9349/53371
R-HSA-9018519	Estrogen-dependent gene expression	80	0.532776	2.47194	2.03823e-09	5.56223e-08	3.51186e-08	1557	tags=69%, list=28%, signal=50%	5885/3326/3838/10728/1025/10735/1655/5436/5441/1387/27161/3065/3015/5432/5434/2962/3012/8335/3276/2957/8243/8350/8351/8352/8353/8354/8355/8356/8357/8358/8968/5430/2288/85236/121504/554313/8294/8359/8360/8361/8362/8363/8364/8365/8366/8367/8368/8370/5469/7528/23189/126961/333932/653604/3320
R-HSA-4551638	SUMOylation of chromatin organization proteins	49	0.639411	2.65222	2.5013e-09	6.65089e-08	4.19921e-08	1417	tags=76%, list=25%, signal=57%	9631/9688/3066/23165/79023/7329/23279/3065/4928/5903/7175/8086/10762/9972/1912/79902/6613/4927/23511/129401/55746/348995/23636/121504/554313/8294/8359/8360/8361/8362/8363/8364/8365/8366/8367/8368/8370
R-HSA-156580	Phase II - Conjugation of compounds	73	-0.566715	-2.42019	3.12701e-09	8.10679e-08	5.11843e-08	1519	tags=68%, list=27%, signal=51%	7358/79799/57412/2730/2947/2937/54578/2098/9/54988/10380/27430/4257/6817/2729/2687/1312/2939/9446/54600/84836/4144/373156/54577/27284/4837/55748/9060/2952/7172/54657/23169/348158/4143/2954/10327/6822/92292/123876/9061/7360/2938/10249/2944/7363/4258/7364/7365/7366/1544
R-HSA-6790901	rRNA modification in the nucleus and cytosol	45	0.638224	2.59414	6.40864e-09	1.62092e-07	1.02341e-07	1039	tags=67%, list=19%, signal=55%	79050/51096/84135/51202/5822/9790/134430/84916/56902/9136/1736/10885/2091/10171/10528/10813/55127/6187/11103/55226/10436/51602/4839/51504/10607/25926/4809/57050/6203/54433
R-HSA-9033241	Peroxisomal protein import	51	-0.62398	-2.50231	9.91761e-09	2.44871e-07	1.54605e-07	1455	tags=65%, list=26%, signal=48%	5830/283927/8528/189/122970/3417/3416/10965/8310/51/51268/1610/26063/373156/8443/570/3295/26061/10455/54363/5264/51179/10901/23417/1962/30/1891/6342/2053/3155/11001/847/8309
R-HSA-196854	Metabolism of vitamins and cofactors	112	-0.480224	-2.21488	1.65116e-08	3.98197e-07	2.51412e-07	1651	tags=52%, list=29%, signal=38%	4548/84274/5091/335/5950/5167/54981/64087/1727/93100/10135/3949/2194/154807/10229/345/6697/3417/84875/53354/207/336/55163/8034/83594/9446/7276/79717/10588/23475/7274/4594/4837/57017/1109/2350/166785/56922/4338/6470/801/805/808/1528/1582/55739/10243/4338/160428/4337/316/133686/57107/5096/5095/4522/5947/51109/10840
R-HSA-211897	Cytochrome P450 - arranged by substrate type	35	-0.696091	-2.57329	2.44294e-08	5.75757e-07	3.63519e-07	521	tags=54%, list=9%, signal=50%	1595/57834/1593/2230/1548/1565/1582/1558/1573/1559/8529/1571/1557/1579/1562/1576/4051/1577/1544
R-HSA-211981	Xenobiotics	16	-0.836158	-2.46614	3.21886e-08	7.41769e-07	4.68335e-07	411	tags=69%, list=7%, signal=64%	1548/1565/1558/1573/1559/1571/1557/1562/1576/1577/1544
R-HSA-177243	Interactions of Rev with host cellular proteins	33	0.680034	2.54433	3.30331e-08	7.4468e-07	4.70173e-07	1230	tags=67%, list=22%, signal=52%	9631/7514/9688/23165/79023/5901/4869/23279/4928/5903/7175/8086/10762/5905/9972/79902/5902/4927/23511/129401/55746/348995
R-HSA-5617472	Activation of anterior HOX genes in hindbrain development during early embryogenesis	58	0.578193	2.5001	4.84111e-08	1.04588e-06	6.60344e-07	1550	tags=74%, list=28%, signal=54%	9125/5931/5436/5441/1387/5928/3015/5432/5434/3012/8335/9070/11091/8350/8351/8352/8353/8354/8355/8356/8357/8358/8968/5430/85236/121504/554313/8294/8359/8360/8361/8362/8363/8364/8365/8366/8367/8368/8370/7528/126961/333932/653604
R-HSA-5619507	Activation of HOX genes during differentiation	58	0.578193	2.5001	4.84111e-08	1.04588e-06	6.60344e-07	1550	tags=74%, list=28%, signal=54%	9125/5931/5436/5441/1387/5928/3015/5432/5434/3012/8335/9070/11091/8350/8351/8352/8353/8354/8355/8356/8357/8358/8968/5430/85236/121504/554313/8294/8359/8360/8361/8362/8363/8364/8365/8366/8367/8368/8370/7528/126961/333932/653604
R-HSA-1474165	Reproduction	63	0.547821	2.40922	5.56378e-08	1.17748e-06	7.43432e-07	1586	tags=71%, list=28%, signal=52%	5885/4292/10735/11083/7329/928/3015/4361/3012/8335/23353/4000/8243/8350/8351/8352/8353/8354/8355/8356/8357/8358/8968/85236/121504/554313/8294/8359/8360/8361/8362/8363/8364/8365/8366/8367/8368/8370/4001/6119/4683/126961/333932/653604/2683
R-HSA-159231	Transport of Mature mRNA Derived from an Intronless Transcript	38	0.639345	2.50096	9.47893e-08	1.92738e-06	1.2169e-06	1388	tags=68%, list=25%, signal=52%	4686/9631/9688/23165/10898/79023/23279/4928/5903/7175/8086/10762/9972/79902/8189/4927/23511/22916/129401/53981/55339/55746/29894/348995/10189/23636
R-HSA-159234	Transport of Mature mRNAs Derived from Intronless Transcripts	38	0.639345	2.50096	9.47893e-08	1.92738e-06	1.2169e-06	1388	tags=68%, list=25%, signal=52%	4686/9631/9688/23165/10898/79023/23279/4928/5903/7175/8086/10762/9972/79902/8189/4927/23511/22916/129401/53981/55339/55746/29894/348995/10189/23636
R-HSA-2142753	Arachidonic acid metabolism	31	-0.681529	-2.42383	9.75011e-08	1.93299e-06	1.22044e-06	1164	tags=71%, list=21%, signal=57%	145482/2879/2166/6916/2687/2876/57834/1582/1558/873/2877/1573/1559/5446/8529/1557/5444/22949/1579/2053/4051/1544
R-HSA-3214858	RMTs methylate histone arginines	51	0.574544	2.39621	9.87932e-08	1.93299e-06	1.22044e-06	1550	tags=78%, list=28%, signal=57%	5931/6601/6187/3015/55352/3012/8335/3276/6605/11091/8350/8351/8352/8353/8354/8355/8356/8357/8358/8968/121504/554313/8294/8359/8360/8361/8362/8363/8364/8365/8366/8367/8368/8370/6603/6595/86/126961/333932/653604
R-HSA-165054	Rev-mediated nuclear export of HIV RNA	31	0.676281	2.51836	1.02372e-07	1.96592e-06	1.24124e-06	1230	tags=68%, list=22%, signal=53%	9631/7514/9688/23165/79023/5901/23279/4928/5903/7175/8086/10762/5905/9972/79902/5902/4927/23511/129401/55746/348995
R-HSA-191859	snRNP Assembly	39	0.637961	2.5248	1.07995e-07	1.99984e-06	1.26265e-06	1462	tags=69%, list=26%, signal=52%	4686/9631/9688/6633/23165/79023/23279/4928/5903/6636/7175/8086/10762/9972/6628/79902/51808/4927/23511/22916/129401/55746/6634/348995/23636/6632/1207
R-HSA-194441	Metabolism of non-coding RNA	39	0.637961	2.5248	1.07995e-07	1.99984e-06	1.26265e-06	1462	tags=69%, list=26%, signal=52%	4686/9631/9688/6633/23165/79023/23279/4928/5903/6636/7175/8086/10762/9972/6628/79902/51808/4927/23511/22916/129401/55746/6634/348995/23636/6632/1207
R-HSA-168274	Export of Viral Ribonucleoproteins from Nucleus	30	0.681052	2.5396	1.3541e-07	2.46352e-06	1.55541e-06	1230	tags=70%, list=22%, signal=55%	9631/7514/9688/23165/3303/3304/79023/5901/23279/4928/5903/7175/8086/10762/9972/79902/4927/23511/129401/55746/348995
R-HSA-2980766	Nuclear Envelope Breakdown	38	0.632799	2.47535	1.65281e-07	2.93323e-06	1.85197e-06	1451	tags=69%, list=26%, signal=52%	9631/23592/7112/9688/23165/221496/79023/23279/4928/5903/7112/7175/8086/10762/9972/79902/140609/4927/4000/8815/23511/129401/55746/348995/23636/2010/4001
R-HSA-4615885	SUMOylation of DNA replication proteins	34	0.664279	2.51071	1.66886e-07	2.93323e-06	1.85197e-06	1230	tags=65%, list=22%, signal=51%	7150/9631/9688/5111/23165/79023/7329/23279/4928/5903/7175/8086/10762/5905/9972/79902/6613/4927/23511/129401/55746/348995
R-HSA-2995410	Nuclear Envelope (NE) Reassembly	58	0.561397	2.42747	2.13225e-07	3.68524e-06	2.32677e-06	1451	tags=59%, list=26%, signal=44%	9631/23592/7112/9688/23165/221496/79023/7329/5901/100526767/51652/128866/23279/4928/10376/7112/3930/113457/7278/5905/84790/79902/4000/7280/8815/23511/129401/10383/55746/3842/348995/5518/23636/2010/4001
R-HSA-1500620	Meiosis	61	0.546533	2.39264	2.21062e-07	3.75806e-06	2.37275e-06	1550	tags=70%, list=28%, signal=52%	5885/4292/10735/11083/7329/3015/4361/3012/8335/23353/4000/8243/8350/8351/8352/8353/8354/8355/8356/8357/8358/8968/85236/121504/554313/8294/8359/8360/8361/8362/8363/8364/8365/8366/8367/8368/8370/4001/6119/4683/126961/333932/653604
R-HSA-72306	tRNA processing	61	0.545747	2.3892	2.3399e-07	3.91366e-06	2.47099e-06	1251	tags=52%, list=22%, signal=41%	9631/9688/54888/23165/10898/80324/9692/79023/5901/23279/4928/5903/1478/7175/8086/10762/9972/112858/51504/79902/283742/10556/4927/55621/1653/23511/129401/55746/29894/348995/54931/60528
R-HSA-73886	Chromosome Maintenance	61	0.544247	2.38264	2.57259e-07	4.23457e-06	2.6736e-06	1526	tags=66%, list=27%, signal=48%	5983/5984/8467/5111/5982/5931/1736/5436/5441/4869/5981/5928/3015/5432/5434/10856/3012/8335/55291/8607/54433/55651/5430/85236/121504/554313/8294/8359/8360/8361/8362/8363/8364/8365/8366/8367/8368/8370/6119/23243
R-HSA-167287	HIV elongation arrest and recovery	26	0.697332	2.52374	2.70792e-07	4.32018e-06	2.72766e-06	817	tags=58%, list=15%, signal=50%	25920/6829/8812/6749/1025/5436/5441/6923/7936/6921/11198/5432/7469/5434/2962
R-HSA-167290	Pausing and recovery of HIV elongation	26	0.697332	2.52374	2.70792e-07	4.32018e-06	2.72766e-06	817	tags=58%, list=15%, signal=50%	25920/6829/8812/6749/1025/5436/5441/6923/7936/6921/11198/5432/7469/5434/2962
R-HSA-3371453	Regulation of HSF1-mediated heat shock response	60	0.538514	2.34024	2.88412e-07	4.53157e-06	2.86112e-06	1500	tags=57%, list=27%, signal=42%	2932/10808/9631/9688/7266/23165/9532/3303/3304/79023/3305/3337/23279/51182/4928/5903/5594/7175/8086/10762/9972/79902/4927/23511/129401/55746/57805/348995/23636/27000/22824/9531/3312/6119
R-HSA-6799198	Complex I biogenesis	49	-0.593772	-2.35712	2.93931e-07	4.54935e-06	2.87235e-06	1435	tags=63%, list=26%, signal=48%	4729/4723/4722/80224/28976/51079/4728/126328/4726/4700/4715/4698/51300/4704/4707/4716/4713/4695/4710/4701/4709/54539/4724/4719/4711/4702/4718/4708/4705/4714/51295
R-HSA-3371556	Cellular response to heat stress	77	0.494755	2.27464	3.01017e-07	4.5905e-06	2.89833e-06	1500	tags=53%, list=27%, signal=40%	57521/2932/10808/9631/3326/9688/7266/23165/9532/3303/3304/10728/79023/3305/2475/1387/3337/23279/51182/4928/5903/5594/7175/8086/10762/9972/79902/1915/4927/23511/129401/55746/57805/348995/23636/2288/27000/22824/9531/3312/6119
R-HSA-112382	Formation of RNA Pol II elongation complex	38	0.621959	2.43295	3.82911e-07	5.67255e-06	3.58151e-06	1102	tags=58%, list=20%, signal=47%	25920/6829/4686/8812/6749/55677/1025/5436/5441/6923/7936/54623/6921/11198/5432/7469/5434/2962/80349/79577/6917/22916
R-HSA-75955	RNA Polymerase II Transcription Elongation	38	0.621959	2.43295	3.82911e-07	5.67255e-06	3.58151e-06	1102	tags=58%, list=20%, signal=47%	25920/6829/4686/8812/6749/55677/1025/5436/5441/6923/7936/54623/6921/11198/5432/7469/5434/2962/80349/79577/6917/22916
R-HSA-6784531	tRNA processing in the nucleus	41	0.609368	2.42091	4.04381e-07	5.90624e-06	3.72906e-06	1251	tags=61%, list=22%, signal=48%	9631/9688/23165/10898/79023/5901/23279/4928/5903/1478/7175/8086/10762/9972/79902/283742/10556/4927/1653/23511/129401/55746/29894/348995/60528
R-HSA-168325	Viral Messenger RNA Synthesis	36	0.636514	2.42918	4.47301e-07	6.44237e-06	4.06756e-06	1388	tags=67%, list=25%, signal=51%	9631/9688/23165/79023/5436/5441/23279/4928/5903/7175/8086/10762/5432/9972/5434/79902/2962/4927/23511/129401/55746/348995/5430/23636
R-HSA-674695	RNA Polymerase II Pre-transcription Events	44	0.595043	2.39438	4.82026e-07	6.84741e-06	4.32329e-06	1125	tags=57%, list=20%, signal=46%	25920/6829/6881/6877/4686/8812/6749/55677/1025/5436/5441/6923/7936/54623/6921/11198/5432/7469/5434/2962/80349/79577/6917/22916/2957
R-HSA-180746	Nuclear import of Rev protein	30	0.663722	2.47498	5.08279e-07	7.12278e-06	4.49715e-06	1230	tags=63%, list=22%, signal=50%	9631/9688/23165/79023/5901/4869/23279/4928/5903/7175/8086/10762/9972/79902/4927/23511/129401/55746/348995
R-HSA-156827	L13a-mediated translational silencing of Ceruloplasmin expression	105	0.435254	2.1248	5.55963e-07	7.68712e-06	4.85346e-06	2082	tags=62%, list=37%, signal=40%	1975/6157/6187/8894/8668/26986/10480/6202/6235/51386/6232/6169/8666/6203/1968/6146/8662/6144/1973/6207/51121/8663/3646/1974/6188/6138/6218/6222/6229/6201/6122/6136/6192/6137/6206/6191/6230/6193/6158/6224/6168/8669/11224/6128/1964/6147/6209/6133/6155/6217/6210/1981/6156/6124/6135/4736/6152/6134/9349/6189/1965/6176/3921/6227/6234
R-HSA-8982491	Glycogen metabolism	21	-0.744737	-2.41781	5.81236e-07	7.93081e-06	5.00732e-06	857	tags=67%, list=15%, signal=57%	5834/2548/2632/5236/801/805/808/5261/5837/7360/2997/2998/5836/178
R-HSA-606279	Deposition of new CENPA-containing nucleosomes at the centromere	27	0.688571	2.50316	6.05102e-07	7.98111e-06	5.03908e-06	1417	tags=85%, list=25%, signal=64%	8467/5931/4869/5928/3015/3012/8335/8607/85236/121504/554313/8294/8359/8360/8361/8362/8363/8364/8365/8366/8367/8368/8370
R-HSA-774815	Nucleosome assembly	27	0.688571	2.50316	6.05102e-07	7.98111e-06	5.03908e-06	1417	tags=85%, list=25%, signal=64%	8467/5931/4869/5928/3015/3012/8335/8607/85236/121504/554313/8294/8359/8360/8361/8362/8363/8364/8365/8366/8367/8368/8370
R-HSA-5693532	DNA Double-Strand Break Repair	62	0.5269	2.3183	6.08011e-07	7.98111e-06	5.03908e-06	1530	tags=65%, list=27%, signal=47%	5591/5983/3980/5984/8467/5111/7520/5982/3838/142/7329/7334/5981/5599/2547/4361/79840/9656/9577/6613/7515/5531/85236/121504/554313/8294/8359/8360/8361/8362/8363/8364/8365/8366/8367/8368/8370/6119/151987/4683
R-HSA-912446	Meiotic recombination	45	0.578855	2.35283	7.39847e-07	9.59027e-06	6.05507e-06	1550	tags=78%, list=28%, signal=57%	4292/3015/4361/3012/8335/8350/8351/8352/8353/8354/8355/8356/8357/8358/8968/85236/121504/554313/8294/8359/8360/8361/8362/8363/8364/8365/8366/8367/8368/8370/6119/4683/126961/333932/653604
R-HSA-72649	Translation initiation complex formation	57	0.537796	2.32029	7.64094e-07	9.78228e-06	6.1763e-06	2082	tags=72%, list=37%, signal=46%	1975/6187/8894/8668/26986/10480/6202/6235/51386/6232/8666/6203/1968/8662/1973/6207/8663/3646/1974/6188/6218/6222/6229/6201/6192/6206/6191/6230/6193/6224/8669/1964/6209/6217/6210/1981/6189/1965/3921/6227/6234
R-HSA-201722	Formation of the beta-catenin:TCF transactivating complex	46	0.582605	2.37717	8.01308e-07	1.00945e-05	6.37345e-06	1607	tags=80%, list=29%, signal=58%	1387/3065/3015/3012/8335/8607/9070/79577/8350/8351/8352/8353/8354/8355/8356/8357/8358/8968/85236/121504/554313/8294/8359/8360/8361/8362/8363/8364/8365/8366/8367/8368/8370/126961/333932/653604/1499
R-HSA-6796648	TP53 Regulates Transcription of DNA Repair Genes	34	0.641976	2.42641	8.07952e-07	1.00945e-05	6.37345e-06	817	tags=53%, list=15%, signal=46%	25920/6829/8812/6749/4292/1025/5436/5441/6923/7936/51755/6921/11198/5432/7469/9656/5434/2962
R-HSA-72706	GTP hydrolysis and joining of the 60S ribosomal subunit	106	0.4315	2.10502	8.46941e-07	1.04557e-05	6.60147e-06	2082	tags=61%, list=37%, signal=39%	1975/6157/6187/8894/8668/10480/6202/6235/51386/6232/6169/8666/6203/1968/6146/8662/6144/1973/6207/51121/8663/3646/1974/6188/6138/6218/6222/6229/6201/6122/6136/6192/6137/6206/6191/6230/6193/6158/6224/6168/8669/11224/6128/1964/6147/6209/6133/6155/9669/6217/6210/1981/6156/6124/6135/4736/6152/6134/9349/6189/1965/6176/3921/6227/6234
R-HSA-5250913	Positive epigenetic regulation of rRNA expression	62	0.522762	2.3001	8.78233e-07	1.07144e-05	6.76484e-06	1550	tags=76%, list=28%, signal=55%	2932/8467/23451/3066/5931/11335/1108/9188/5441/7913/3065/5928/3015/5434/3012/8335/57504/8350/8351/8352/8353/8354/8355/8356/8357/8358/8968/54815/85236/121504/554313/8294/8359/8360/8361/8362/8363/8364/8365/8366/8367/8368/8370/9219/126961/333932/653604
R-HSA-4570464	SUMOylation of RNA binding proteins	34	0.637599	2.40986	1.04467e-06	1.25968e-05	7.95334e-06	1230	tags=65%, list=22%, signal=51%	9631/9688/23165/3190/79023/7329/23279/4928/5903/7175/8086/10762/51602/9972/1912/79902/6613/4927/23511/129401/55746/348995
R-HSA-196849	Metabolism of water-soluble vitamins and cofactors	67	-0.522068	-2.19141	1.16028e-06	1.37162e-05	8.66005e-06	975	tags=53%, list=17%, signal=44%	5167/54981/64087/1727/93100/10135/2194/84875/53354/55163/8034/83594/9446/79717/10588/23475/4594/4837/2350/166785/56922/4338/6470/1528/1582/55739/10243/4338/160428/4337/316/133686/5096/5095/4522/10840
R-HSA-168333	NEP/NS2 Interacts with the Cellular Export Machinery	28	0.66876	2.4635	1.16396e-06	1.37162e-05	8.66005e-06	1230	tags=68%, list=22%, signal=53%	9631/7514/9688/23165/79023/5901/23279/4928/5903/7175/8086/10762/9972/79902/4927/23511/129401/55746/348995
R-HSA-159227	Transport of the SLBP independent Mature mRNA	31	0.640578	2.38541	1.23041e-06	1.41771e-05	8.95106e-06	1388	tags=68%, list=25%, signal=51%	4686/9631/9688/23165/79023/23279/4928/5903/7175/8086/10762/9972/79902/4927/23511/22916/129401/55746/348995/10189/23636
R-HSA-159230	Transport of the SLBP Dependant Mature mRNA	31	0.640578	2.38541	1.23041e-06	1.41771e-05	8.95106e-06	1388	tags=68%, list=25%, signal=51%	4686/9631/9688/23165/79023/23279/4928/5903/7175/8086/10762/9972/79902/4927/23511/22916/129401/55746/348995/10189/23636
R-HSA-72695	Formation of the ternary complex, and subsequently, the 43S complex	50	0.544173	2.26848	1.34305e-06	1.53049e-05	9.66314e-06	1775	tags=62%, list=32%, signal=43%	6187/8894/8668/10480/6202/6235/51386/6232/8666/6203/1968/8662/6207/8663/3646/6188/6218/6222/6229/6201/6192/6206/6191/6230/6193/6224/8669/1964/6209/6217/6210
R-HSA-72702	Ribosomal scanning and start codon recognition	57	0.531789	2.29437	1.41369e-06	1.59347e-05	1.00608e-05	2082	tags=70%, list=37%, signal=45%	1975/6187/8894/8668/10480/6202/6235/51386/6232/8666/6203/1968/8662/1973/6207/8663/3646/1974/6188/6218/6222/6229/6201/6192/6206/6191/6230/6193/6224/8669/1964/6209/6217/6210/1981/6189/1965/3921/6227/6234
R-HSA-4085377	SUMOylation of SUMOylation proteins	29	0.66054	2.43094	1.54157e-06	1.71893e-05	1.08529e-05	1230	tags=66%, list=22%, signal=51%	9631/9688/23165/79023/7329/23279/4928/5903/7175/8086/10762/9972/79902/6613/4927/23511/129401/55746/348995
R-HSA-162906	HIV Infection	167	0.36317	1.9026	1.5934e-06	1.75783e-05	1.10985e-05	1388	tags=37%, list=25%, signal=29%	25920/6829/6881/6877/4686/8812/9631/6749/7514/9688/7520/23165/1025/79023/5901/5436/5441/6923/293/7936/100526767/51652/4869/5478/128866/23279/6921/4928/5903/2547/11198/8731/7175/8086/10762/5905/5432/7469/9972/5434/79902/2962/5713/51160/5902/4927/6917/8815/23511/22916/129401/2957/5062/55746/375/348995/51606/1794/5430/5700/164/23636
R-HSA-157579	Telomere Maintenance	56	0.525956	2.25573	1.65778e-06	1.80959e-05	1.14253e-05	1526	tags=64%, list=27%, signal=47%	5983/5984/5111/5982/1736/5436/5441/5981/3015/5432/5434/10856/3012/8335/55291/8607/54433/55651/5430/85236/121504/554313/8294/8359/8360/8361/8362/8363/8364/8365/8366/8367/8368/8370/6119/23243
R-HSA-427359	SIRT1 negatively regulates rRNA expression	37	0.61483	2.37035	1.68186e-06	1.81676e-05	1.14706e-05	1550	tags=86%, list=28%, signal=63%	23378/3015/3012/8335/8350/8351/8352/8353/8354/8355/8356/8357/8358/8968/85236/121504/554313/8294/8359/8360/8361/8362/8363/8364/8365/8366/8367/8368/8370/126961/333932/653604
R-HSA-72662	Activation of the mRNA upon binding of the cap-binding complex and eIFs, and subsequent binding to 43S	58	0.538839	2.32993	1.73119e-06	1.828e-05	1.15416e-05	2082	tags=72%, list=37%, signal=46%	1975/6187/8894/8668/26986/10480/6202/6235/51386/6232/8666/6203/1968/8662/1973/6207/8663/3646/1974/6188/6218/6222/6229/6201/6192/6206/6191/6230/6193/6224/8669/1964/6209/6217/6210/1981/1978/6189/1965/3921/6227/6234
R-HSA-9018678	Biosynthesis of specialized proresolving mediators (SPMs)	11	-0.852587	-2.27587	1.73138e-06	1.828e-05	1.15416e-05	403	tags=73%, list=7%, signal=68%	1565/1558/1559/1571/22949/2053/1576/1544
R-HSA-72766	Translation	269	0.318871	1.76796	1.74515e-06	1.828e-05	1.15416e-05	2006	tags=52%, list=36%, signal=35%	55157/54148/1975/23438/6182/6157/79590/124995/6187/2193/3376/8894/6726/8668/3735/26986/10884/51504/1936/51069/1615/54948/10480/64965/65003/6727/6202/57038/11222/10056/6235/10573/51386/1915/6232/6169/2935/8666/6203/55173/1968/57129/6146/8662/6144/80222/4677/1973/55037/51520/63875/6207/85476/219927/64976/51121/8663/64978/23471/23480/6150/3646/1974/6188/6138/6218/6222/6229/6201/64960/6122/6136/6192/…
R-HSA-2299718	Condensation of Prophase Chromosomes	37	0.613836	2.36652	1.76441e-06	1.82969e-05	1.15522e-05	1550	tags=86%, list=28%, signal=63%	3015/6418/3012/8335/8350/8351/8352/8353/8354/8355/8356/8357/8358/8968/85236/121504/554313/8294/8359/8360/8361/8362/8363/8364/8365/8366/8367/8368/8370/126961/333932/653604
R-HSA-3108214	SUMOylation of DNA damage response and repair proteins	45	0.567096	2.30503	1.84627e-06	1.89563e-05	1.19685e-05	1243	tags=58%, list=22%, signal=45%	9631/5885/9688/23165/142/10735/79023/7329/23279/4928/5903/7175/8086/10762/9972/9656/1912/79902/6613/4927/23511/129401/55746/1069/348995/8243
R-HSA-427413	NoRC negatively regulates rRNA expression	51	0.535545	2.23356	1.98181e-06	2.01484e-05	1.27212e-05	1596	tags=76%, list=28%, signal=55%	29115/8467/3066/5441/3065/3015/5434/10284/3012/8335/8350/8351/8352/8353/8354/8355/8356/8357/8358/8968/85236/121504/554313/8294/8359/8360/8361/8362/8363/8364/8365/8366/8367/8368/8370/126961/333932/653604/2068
R-HSA-168276	NS1 Mediated Effects on Host Pathways	35	0.615134	2.31664	2.11476e-06	2.11821e-05	1.33739e-05	1230	tags=63%, list=22%, signal=49%	9631/9688/3838/23165/10898/79023/5610/23279/4928/5903/3839/7175/8086/10762/9972/8106/79902/4927/23511/129401/55746/348995
R-HSA-5250941	Negative epigenetic regulation of rRNA expression	52	0.541084	2.26649	2.12576e-06	2.11821e-05	1.33739e-05	1596	tags=77%, list=28%, signal=56%	29115/8467/3066/5441/23378/3065/3015/5434/10284/3012/8335/8350/8351/8352/8353/8354/8355/8356/8357/8358/8968/85236/121504/554313/8294/8359/8360/8361/8362/8363/8364/8365/8366/8367/8368/8370/126961/333932/653604/2068
R-HSA-167238	Pausing and recovery of Tat-mediated HIV elongation	25	0.68405	2.44883	2.16519e-06	2.11821e-05	1.33739e-05	817	tags=56%, list=15%, signal=48%	25920/6829/6749/1025/5436/5441/6923/7936/6921/11198/5432/7469/5434/2962
R-HSA-167243	Tat-mediated HIV elongation arrest and recovery	25	0.68405	2.44883	2.16519e-06	2.11821e-05	1.33739e-05	817	tags=56%, list=15%, signal=48%	25920/6829/6749/1025/5436/5441/6923/7936/6921/11198/5432/7469/5434/2962
R-HSA-167172	Transcription of the HIV genome	37	0.609297	2.34902	2.55081e-06	2.47135e-05	1.56035e-05	1125	tags=59%, list=20%, signal=48%	25920/6829/6881/6877/4686/8812/6749/1025/5436/5441/6923/7936/6921/11198/8731/5432/7469/5434/2962/6917/22916/2957
R-HSA-77289	Mitochondrial Fatty Acid Beta-Oxidation	33	-0.634169	-2.29479	2.57383e-06	2.47135e-05	1.56035e-05	1052	tags=70%, list=19%, signal=57%	58488/10965/641371/34/55856/33/3030/3032/4594/80724/166785/35/1632/3033/1666/6296/1892/10449/5096/5095/37/84129/84693
R-HSA-427389	ERCC6 (CSB) and EHMT2 (G9a) positively regulate rRNA expression	48	0.55076	2.27563	2.62765e-06	2.48868e-05	1.57129e-05	1550	tags=83%, list=28%, signal=61%	3066/5931/11335/1108/3065/5928/3015/3012/8335/57504/8350/8351/8352/8353/8354/8355/8356/8357/8358/8968/54815/85236/121504/554313/8294/8359/8360/8361/8362/8363/8364/8365/8366/8367/8368/8370/9219/126961/333932/653604
R-HSA-167152	Formation of HIV elongation complex in the absence of HIV Tat	30	0.637694	2.37792	2.63987e-06	2.48868e-05	1.57129e-05	1102	tags=60%, list=20%, signal=48%	25920/6829/4686/8812/6749/1025/5436/5441/6923/7936/6921/11198/5432/7469/5434/2962/6917/22916
R-HSA-73728	RNA Polymerase I Promoter Opening	38	0.588877	2.30354	3.23242e-06	3.01147e-05	1.90137e-05	1550	tags=82%, list=28%, signal=59%	3015/3012/8335/8350/8351/8352/8353/8354/8355/8356/8357/8358/8968/85236/121504/554313/8294/8359/8360/8361/8362/8363/8364/8365/8366/8367/8368/8370/126961/333932/653604
R-HSA-9609507	Protein localization	135	-0.416581	-1.9726	3.2525e-06	3.01147e-05	1.90137e-05	1241	tags=38%, list=22%, signal=30%	5827/189/122970/291/388753/6811/3417/3416/10965/1678/8310/51/56942/10063/2395/51268/79145/80273/1610/26063/373156/8443/131474/570/3295/26061/197257/10455/10165/6844/54363/1528/5264/224/617/51179/5009/10901/23417/10952/1962/30/1891/4714/6342/8604/2053/3155/11001/847/8309
R-HSA-5625886	Activated PKN1 stimulates transcription of AR (androgen receptor) regulated genes KLK2 and KLK3	39	0.591273	2.34003	3.66209e-06	3.36069e-05	2.12186e-05	1550	tags=79%, list=28%, signal=58%	3015/3012/8335/8350/8351/8352/8353/8354/8355/8356/8357/8358/8968/85236/121504/554313/8294/8359/8360/8361/8362/8363/8364/8365/8366/8367/8368/8370/126961/333932/653604
R-HSA-72613	Eukaryotic Translation Initiation	113	0.412794	2.03188	4.35381e-06	3.926e-05	2.47878e-05	2082	tags=59%, list=37%, signal=38%	1975/6157/6187/8894/8668/26986/10480/6202/6235/51386/6232/6169/8666/6203/1968/6146/8662/6144/1973/6207/51121/8663/3646/1974/6188/6138/6218/6222/6229/6201/6122/6136/6192/6137/6206/6191/6230/6193/6158/6224/6168/8669/11224/6128/1964/6147/6209/6133/6155/9669/6217/6210/1981/6156/6124/6135/4736/6152/6134/9349/1978/6189/1965/6176/3921/6227/6234
R-HSA-72737	Cap-dependent Translation Initiation	113	0.412794	2.03188	4.35381e-06	3.926e-05	2.47878e-05	2082	tags=59%, list=37%, signal=38%	1975/6157/6187/8894/8668/26986/10480/6202/6235/51386/6232/6169/8666/6203/1968/6146/8662/6144/1973/6207/51121/8663/3646/1974/6188/6138/6218/6222/6229/6201/6122/6136/6192/6137/6206/6191/6230/6193/6158/6224/6168/8669/11224/6128/1964/6147/6209/6133/6155/9669/6217/6210/1981/6156/6124/6135/4736/6152/6134/9349/1978/6189/1965/6176/3921/6227/6234
R-HSA-75067	Processing of Capped Intronless Pre-mRNA	21	0.717013	2.39868	4.4464e-06	3.97493e-05	2.50967e-05	1197	tags=81%, list=21%, signal=64%	4686/1477/23283/10914/10898/79869/6636/1478/6628/8106/11051/8189/22916/53981/55339/29894/6634
R-HSA-73854	RNA Polymerase I Promoter Clearance	56	0.511102	2.19202	4.64257e-06	4.08599e-05	2.5798e-05	1596	tags=77%, list=28%, signal=56%	3066/5931/11335/1108/5441/3065/5928/3015/5434/3012/8335/57504/8350/8351/8352/8353/8354/8355/8356/8357/8358/8968/54815/85236/121504/554313/8294/8359/8360/8361/8362/8363/8364/8365/8366/8367/8368/8370/9219/126961/333932/653604/2068
R-HSA-389958	Cooperation of Prefoldin and TriC/CCT in actin and tubulin folding	26	0.656524	2.37605	4.64944e-06	4.08599e-05	2.5798e-05	780	tags=62%, list=14%, signal=53%	5204/7411/6950/10576/5202/10694/22948/10574/10471/908/10376/113457/7278/84790/7203/10575
R-HSA-2262752	Cellular responses to stress	383	0.282102	1.63199	4.69791e-06	4.0939e-05	2.58479e-05	1584	tags=39%, list=28%, signal=30%	57521/2932/10808/9631/3326/6009/9688/5931/7266/23165/9532/3009/3303/3304/10312/8453/10728/1432/79023/3305/6197/30001/6923/2475/1387/6157/3337/6187/23279/64682/6921/51182/4928/5599/5903/8894/5928/10376/5594/3015/113457/7278/51382/4361/7175/8086/10762/84790/9972/64121/1783/1912/79902/7290/3012/8335/6202/51143/5713/6235/1778/523/1915/10985/6232/9114/6169/6203/4927/1968/10963/3301/6146/6144/5601/7280…
R-HSA-390918	Peroxisomal lipid metabolism	26	-0.668398	-2.26523	5.06488e-06	4.3769e-05	2.76347e-05	960	tags=62%, list=17%, signal=51%	8310/51/26063/3295/26061/10455/5264/224/79777/51179/23417/1962/30/6342/11001/8309
R-HSA-3301854	Nuclear Pore Complex (NPC) Disassembly	28	0.641415	2.36277	6.72254e-06	5.76138e-05	3.6376e-05	1230	tags=64%, list=22%, signal=50%	9631/9688/23165/79023/23279/4928/5903/7175/8086/10762/9972/79902/140609/4927/23511/129401/55746/348995
R-HSA-5693607	Processing of DNA double-strand break ends	42	0.573588	2.29017	7.1246e-06	6.05591e-05	3.82356e-05	1530	tags=67%, list=27%, signal=49%	5983/5984/5982/7329/7334/4361/9656/9577/6613/5531/85236/121504/554313/8294/8359/8360/8361/8362/8363/8364/8365/8366/8367/8368/8370/6119/151987/4683
R-HSA-73772	RNA Polymerase I Promoter Escape	44	0.554874	2.23275	7.61879e-06	6.37894e-05	4.02751e-05	1596	tags=80%, list=28%, signal=57%	11335/5441/3015/5434/3012/8335/8350/8351/8352/8353/8354/8355/8356/8357/8358/8968/85236/121504/554313/8294/8359/8360/8361/8362/8363/8364/8365/8366/8367/8368/8370/126961/333932/653604/2068
R-HSA-429914	Deadenylation-dependent mRNA decay	43	0.559772	2.24113	7.62767e-06	6.37894e-05	4.02751e-05	1274	tags=51%, list=23%, signal=40%	9125/11157/23019/54464/55571/9775/1975/23644/22894/23404/10605/9652/54512/26986/51690/57819/80349/118460/1973/5393/1656/1974
R-HSA-927802	Nonsense-Mediated Decay (NMD)	101	0.409017	1.98399	9.52182e-06	7.83661e-05	4.94785e-05	2082	tags=61%, list=37%, signal=39%	4686/9775/55110/5976/6157/6187/9939/26986/22794/6202/6235/6232/6169/2935/6203/6146/6144/22916/6207/51121/65109/6188/6138/6218/6222/6229/5518/6201/6122/6136/6192/6137/6206/6191/6230/6193/6158/6224/6168/55181/11224/6128/6147/6209/6133/6155/2107/6217/6210/1981/6156/6124/6135/4736/6152/6134/9349/6189/6176/3921/6227/6234
R-HSA-975957	Nonsense Mediated Decay (NMD) enhanced by the Exon Junction Complex (EJC)	101	0.409017	1.98399	9.52182e-06	7.83661e-05	4.94785e-05	2082	tags=61%, list=37%, signal=39%	4686/9775/55110/5976/6157/6187/9939/26986/22794/6202/6235/6232/6169/2935/6203/6146/6144/22916/6207/51121/65109/6188/6138/6218/6222/6229/5518/6201/6122/6136/6192/6137/6206/6191/6230/6193/6158/6224/6168/55181/11224/6128/6147/6209/6133/6155/2107/6217/6210/1981/6156/6124/6135/4736/6152/6134/9349/6189/6176/3921/6227/6234
R-HSA-212165	Epigenetic regulation of gene expression	72	0.461078	2.09748	9.92306e-06	8.10253e-05	5.11574e-05	1550	tags=69%, list=28%, signal=51%	29115/2932/8467/23451/3066/5931/11335/1108/9188/5441/23378/7913/3065/5928/3015/5434/10284/3012/8335/57504/8350/8351/8352/8353/8354/8355/8356/8357/8358/8968/54815/85236/121504/554313/8294/8359/8360/8361/8362/8363/8364/8365/8366/8367/8368/8370/9219/126961/333932/653604
R-HSA-73864	RNA Polymerase I Transcription	57	0.501624	2.16423	1.06522e-05	8.62992e-05	5.44872e-05	1596	tags=75%, list=28%, signal=55%	3066/5931/11335/1108/5441/3065/5928/3015/5434/3012/8335/57504/8350/8351/8352/8353/8354/8355/8356/8357/8358/8968/54815/85236/121504/554313/8294/8359/8360/8361/8362/8363/8364/8365/8366/8367/8368/8370/9219/126961/333932/653604/2068
R-HSA-194315	Signaling by Rho GTPases	243	0.314379	1.71778	1.12775e-05	9.06575e-05	5.7239e-05	1550	tags=42%, list=28%, signal=32%	10787/9793/7514/9181/147179/10006/9184/64837/3799/5519/1432/79023/2885/3831/55114/23191/23380/23279/6654/4928/5903/10376/5594/3015/113457/7278/2909/55288/5905/388/9138/7534/84790/5747/11214/10971/55920/1783/1856/4650/79902/89953/3012/8335/57580/51143/26999/5501/1778/116985/6232/1072/30849/7280/10383/5062/55746/30851/5300/348995/8350/8351/8352/8353/8354/8355/8356/8357/8358/8968/9183/94134/5518/392…
R-HSA-3214842	HDMs demethylate histones	30	0.613716	2.28851	1.14539e-05	9.13672e-05	5.76871e-05	1550	tags=90%, list=28%, signal=65%	8350/8351/8352/8353/8354/8355/8356/8357/8358/8968/121504/554313/8294/8359/8360/8361/8362/8363/8364/8365/8366/8367/8368/8370/126961/333932/653604
R-HSA-5250924	B-WICH complex positively regulates rRNA expression	51	0.507454	2.1164	1.27557e-05	9.93278e-05	6.27132e-05	1550	tags=75%, list=28%, signal=54%	2932/8467/23451/9188/5441/7913/3015/5434/3012/8335/8350/8351/8352/8353/8354/8355/8356/8357/8358/8968/85236/121504/554313/8294/8359/8360/8361/8362/8363/8364/8365/8366/8367/8368/8370/126961/333932/653604
R-HSA-167169	HIV Transcription Elongation	29	0.625981	2.30375	1.2835e-05	9.93278e-05	6.27132e-05	1102	tags=59%, list=20%, signal=47%	25920/6829/4686/6749/1025/5436/5441/6923/7936/6921/11198/5432/7469/5434/2962/6917/22916
R-HSA-167200	Formation of HIV-1 elongation complex containing HIV-1 Tat	29	0.625981	2.30375	1.2835e-05	9.93278e-05	6.27132e-05	1102	tags=59%, list=20%, signal=47%	25920/6829/4686/6749/1025/5436/5441/6923/7936/6921/11198/5432/7469/5434/2962/6917/22916
R-HSA-167246	Tat-mediated elongation of the HIV-1 transcript	29	0.625981	2.30375	1.2835e-05	9.93278e-05	6.27132e-05	1102	tags=59%, list=20%, signal=47%	25920/6829/4686/6749/1025/5436/5441/6923/7936/6921/11198/5432/7469/5434/2962/6917/22916
R-HSA-1221632	Meiotic synapsis	37	0.586157	2.25981	1.33201e-05	0.000101353	6.39918e-05	1451	tags=70%, list=26%, signal=52%	5885/10735/11083/7329/3015/3012/8335/23353/4000/8243/85236/121504/554313/8294/8359/8360/8361/8362/8363/8364/8365/8366/8367/8368/8370/4001
R-HSA-3247509	Chromatin modifying enzymes	103	0.409724	2.00027	1.3414e-05	0.000101353	6.39918e-05	1550	tags=61%, list=28%, signal=45%	6881/9643/3066/5931/6601/1108/2874/79718/1387/84661/6187/4791/3065/5928/55140/3015/1810/55352/10856/10284/3012/8335/8607/3276/9070/6605/11091/57504/8350/8351/8352/8353/8354/8355/8356/8357/8358/8968/8473/54815/85236/84193/121504/554313/8294/8359/8360/8361/8362/8363/8364/8365/8366/8367/8368/8370/6603/9219/6595/86/126961/333932/653604
R-HSA-4839726	Chromatin organization	103	0.409724	2.00027	1.3414e-05	0.000101353	6.39918e-05	1550	tags=61%, list=28%, signal=45%	6881/9643/3066/5931/6601/1108/2874/79718/1387/84661/6187/4791/3065/5928/55140/3015/1810/55352/10856/10284/3012/8335/8607/3276/9070/6605/11091/57504/8350/8351/8352/8353/8354/8355/8356/8357/8358/8968/8473/54815/85236/84193/121504/554313/8294/8359/8360/8361/8362/8363/8364/8365/8366/8367/8368/8370/6603/9219/6595/86/126961/333932/653604
R-HSA-5334118	DNA methylation	37	0.585959	2.25905	1.34877e-05	0.000101353	6.39918e-05	1550	tags=84%, list=28%, signal=61%	3015/3012/8335/8350/8351/8352/8353/8354/8355/8356/8357/8358/8968/85236/121504/554313/8294/8359/8360/8361/8362/8363/8364/8365/8366/8367/8368/8370/126961/333932/653604
R-HSA-195258	RHO GTPase Effectors	203	0.328184	1.76581	1.3611e-05	0.000101544	6.41122e-05	1607	tags=45%, list=29%, signal=34%	10787/9793/7514/147179/10006/9184/64837/3799/5519/1432/79023/2885/3831/23191/23380/23279/4928/5903/10376/5594/3015/113457/7278/5905/388/7534/84790/5747/10971/55920/1783/1856/79902/89953/3012/8335/51143/26999/5501/1778/6232/1072/30849/7280/10383/5062/55746/30851/5300/348995/8350/8351/8352/8353/8354/8355/8356/8357/8358/8968/9183/5518/7532/3688/81565/85236/121504/554313/8294/8359/8360/8361/8362/8363…
R-HSA-168271	Transport of Ribonucleoproteins into the Host Nucleus	28	0.626	2.30598	1.41363e-05	0.000104709	6.6111e-05	1230	tags=61%, list=22%, signal=48%	9631/9688/23165/79023/23279/4928/5903/7175/8086/10762/9972/79902/4927/23511/129401/55746/348995
R-HSA-72689	Formation of a pool of free 40S subunits	95	0.416723	2.00018	1.47609e-05	0.000108561	6.85425e-05	2082	tags=60%, list=37%, signal=38%	6157/6187/8668/10480/6202/6235/51386/6232/6169/8666/6203/6146/8662/6144/6207/51121/8663/3646/6188/6138/6218/6222/6229/6201/6122/6136/6192/6137/6206/6191/6230/6193/6158/6224/6168/8669/11224/6128/1964/6147/6209/6133/6155/6217/6210/6156/6124/6135/4736/6152/6134/9349/6189/6176/3921/6227/6234
R-HSA-389957	Prefoldin mediated transfer of substrate to CCT/TriC	24	0.661817	2.3345	1.49849e-05	0.000109432	6.90928e-05	780	tags=62%, list=14%, signal=54%	5204/7411/6950/10576/5202/10694/22948/10574/10471/908/113457/7278/84790/7203/10575
R-HSA-5693571	Nonhomologous End-Joining (NHEJ)	33	0.589493	2.20558	1.56658e-05	0.000113604	7.17269e-05	1530	tags=73%, list=27%, signal=53%	5591/7520/7334/2547/4361/79840/9656/9577/85236/121504/554313/8294/8359/8360/8361/8362/8363/8364/8365/8366/8367/8368/8370/4683
R-HSA-9018677	Biosynthesis of DHA-derived SPMs	10	-0.841963	-2.16924	1.58044e-05	0.000113814	7.18594e-05	403	tags=70%, list=7%, signal=65%	1565/1558/1559/1571/2053/1576/1544
R-HSA-180910	Vpr-mediated nuclear import of PICs	30	0.607272	2.26448	1.66705e-05	0.00011841	7.47612e-05	1230	tags=60%, list=22%, signal=47%	9631/9688/23165/79023/23279/4928/5903/7175/8086/10762/9972/79902/4927/8815/23511/129401/55746/348995
R-HSA-176033	Interactions of Vpr with host cellular proteins	33	0.588026	2.20009	1.6671e-05	0.00011841	7.47612e-05	1230	tags=58%, list=22%, signal=45%	9631/9688/23165/79023/293/23279/4928/5903/7175/8086/10762/9972/79902/4927/8815/23511/129401/55746/348995
R-HSA-9615933	Postmitotic nuclear pore complex (NPC) reformation	25	0.649592	2.32547	1.69571e-05	0.000119623	7.55269e-05	1388	tags=64%, list=25%, signal=48%	9631/9688/23165/79023/7329/5901/23279/4928/5905/79902/23511/129401/55746/3842/348995/23636
R-HSA-3700989	Transcriptional Regulation by TP53	182	0.33708	1.78869	2.08839e-05	0.000146132	9.22641e-05	817	tags=29%, list=15%, signal=25%	25920/6829/6881/6877/5983/57521/5984/8812/9125/6749/6009/5111/10397/5982/3066/23019/1457/5931/4292/2539/55571/5519/1108/1025/1432/5436/5441/6923/7936/2475/4869/79837/1387/51755/27161/6921/3065/5928/1460/4361/11198/7874/5432/7534/7469/64121/9656/5434/10971/112858/1459/2962
R-HSA-975956	Nonsense Mediated Decay (NMD) independent of the Exon Junction Complex (EJC)	89	0.422647	2.00107	2.09968e-05	0.000146132	9.22641e-05	2082	tags=62%, list=37%, signal=40%	4686/5976/6157/6187/26986/6202/6235/6232/6169/2935/6203/6146/6144/22916/6207/51121/6188/6138/6218/6222/6229/6201/6122/6136/6192/6137/6206/6191/6230/6193/6158/6224/6168/11224/6128/6147/6209/6133/6155/2107/6217/6210/1981/6156/6124/6135/4736/6152/6134/9349/6189/6176/3921/6227/6234
R-HSA-77286	mitochondrial fatty acid beta-oxidation of saturated fatty acids	10	-0.835903	-2.15363	2.26318e-05	0.000156461	9.8786e-05	840	tags=90%, list=15%, signal=77%	34/33/3030/3032/35/3033/6296/1892/37
R-HSA-71384	Ethanol oxidation	10	-0.83134	-2.14188	2.97321e-05	0.000204186	0.000128918	956	tags=100%, list=17%, signal=83%	216/217/219/128/124/130/126/125/127
R-HSA-3214847	HATs acetylate histones	59	0.482515	2.10207	2.9994e-05	0.00020463	0.000129198	1550	tags=69%, list=28%, signal=51%	6881/9643/5931/1387/55140/1810/10856/3012/8335/8607/11091/8350/8351/8352/8353/8354/8355/8356/8357/8358/8968/8473/85236/121504/554313/8294/8359/8360/8361/8362/8363/8364/8365/8366/8367/8368/8370/86/126961/333932/653604
R-HSA-77595	Processing of Intronless Pre-mRNAs	17	0.727707	2.32602	3.11345e-05	0.000211023	0.000133235	1183	tags=82%, list=21%, signal=65%	4686/1477/23283/10914/10898/79869/1478/8106/11051/8189/22916/53981/55339/29894
R-HSA-212300	PRC2 methylates histones and DNA	40	0.550554	2.18233	3.16534e-05	0.000213147	0.000134576	1550	tags=82%, list=28%, signal=60%	5931/5928/3015/3012/8335/8350/8351/8352/8353/8354/8355/8356/8357/8358/8968/85236/121504/554313/8294/8359/8360/8361/8362/8363/8364/8365/8366/8367/8368/8370/126961/333932/653604
R-HSA-6803529	FGFR2 alternative splicing	21	0.685487	2.29322	3.54384e-05	0.000237094	0.000149696	1102	tags=71%, list=20%, signal=58%	4686/3187/3178/7072/5725/5436/4670/5441/7073/5432/5434/2962/3185/23543/22916
R-HSA-5693538	Homology Directed Repair	52	0.496141	2.07823	4.0751e-05	0.00027089	0.000171033	1530	tags=63%, list=27%, signal=47%	5983/3980/5984/5111/5982/142/7329/7334/5981/4361/9656/9577/6613/7515/5531/85236/121504/554313/8294/8359/8360/8361/8362/8363/8364/8365/8366/8367/8368/8370/6119/151987/4683
R-HSA-3232142	SUMOylation of ubiquitinylation proteins	29	0.602422	2.21705	4.21873e-05	0.000278651	0.000175934	1230	tags=62%, list=22%, signal=49%	9631/9688/23165/79023/7329/23279/4928/5903/7175/8086/10762/9972/79902/4927/23511/129401/55746/348995
R-HSA-170822	Regulation of Glucokinase by Glucokinase Regulatory Protein	27	0.611779	2.224	4.80542e-05	0.00031341	0.000197879	1230	tags=63%, list=22%, signal=49%	9631/9688/23165/79023/23279/4928/5903/7175/8086/10762/9972/79902/4927/23511/129401/55746/348995
R-HSA-5619107	Defective TPR may confer susceptibility towards thyroid papillary carcinoma (TPC)	27	0.611779	2.224	4.80542e-05	0.00031341	0.000197879	1230	tags=63%, list=22%, signal=49%	9631/9688/23165/79023/23279/4928/5903/7175/8086/10762/9972/79902/4927/23511/129401/55746/348995
R-HSA-389661	Glyoxylate metabolism and glycine degradation	27	-0.6292	-2.16016	4.9934e-05	0.000322964	0.000203912	1241	tags=67%, list=22%, signal=52%	5827/189/55526/2653/2731/1629/1610/8659/1743/54363/64902/594/593/58510/2806/9380/27232/112817
R-HSA-73894	DNA Repair	139	0.354338	1.80661	5.0142e-05	0.000322964	0.000203912	1536	tags=45%, list=27%, signal=33%	5591/9557/5983/2956/3980/5984/8467/5111/7520/9716/5982/3838/4292/8450/142/27339/7329/5436/7334/5441/5981/5599/4350/2547/3015/4361/7874/5432/79840/9656/5434/3012/8335/9577/8607/6613/7515/6917/1069/5531/5430/85236/121504/554313/8294/8359/8360/8361/8362/8363/8364/8365/8366/8367/8368/8370/55666/7528/6119/151987/4683/86
R-HSA-167242	Abortive elongation of HIV-1 transcript in the absence of Tat	19	0.683213	2.23281	5.11949e-05	0.000327711	0.000206909	817	tags=53%, list=15%, signal=45%	25920/6829/4686/5436/5441/7936/5432/7469/5434/2962
R-HSA-8953897	Cellular responses to external stimuli	392	0.265163	1.53632	5.29692e-05	0.000336988	0.000212766	1584	tags=38%, list=28%, signal=30%	57521/2932/10808/9631/3326/6009/9688/5931/7266/23165/9532/3009/3303/3304/10312/8453/10728/1432/79023/3305/6197/30001/6923/2475/1387/6157/3337/6187/23279/64682/6921/51182/4928/5599/5903/8894/5928/10376/5594/3015/113457/7278/51382/4361/7175/8086/10762/84790/9972/64121/1783/1912/79902/7290/3012/8335/6202/51143/5713/6235/1778/523/1915/10985/6232/9114/6169/6203/4927/1968/10963/3301/6146/6144/5601/7280…
R-HSA-70895	Branched-chain amino acid catabolism	18	-0.715026	-2.21789	6.19295e-05	0.000389713	0.000246056	726	tags=72%, list=13%, signal=63%	1629/10295/56922/4329/594/593/38/11112/1892/3712/36/26275/549
R-HSA-9616222	Transcriptional regulation of granulopoiesis	46	0.514751	2.10031	6.20084e-05	0.000389713	0.000246056	1550	tags=74%, list=28%, signal=54%	7913/3015/1385/3012/8335/1051/8350/8351/8352/8353/8354/8355/8356/8357/8358/8968/85236/121504/554313/8294/8359/8360/8361/8362/8363/8364/8365/8366/8367/8368/8370/126961/333932/653604
R-HSA-68877	Mitotic Prometaphase	97	0.3893	1.88189	7.70986e-05	0.000481634	0.000304092	1392	tags=44%, list=25%, signal=34%	653784/9793/7514/5885/9184/1457/203068/5519/10735/79023/23047/23279/4928/5903/10376/113457/7278/1460/5905/84790/102800317/1454/55920/1783/1459/79902/51143/140609/5501/23063/1778/6232/7280/10383/55746/1069/348995/8243/23244/9183/5518/7532/81565
R-HSA-2555396	Mitotic Metaphase and Anaphase	149	0.339178	1.73746	9.09077e-05	0.000557423	0.000351944	1602	tags=43%, list=29%, signal=31%	9631/9793/7514/23592/5885/7112/9688/9184/23165/221496/5519/10735/79023/7329/5901/23047/100526767/51652/128866/23279/64682/4928/5903/10376/7112/3930/113457/7278/5905/84790/55920/1783/79902/51143/5501/5713/23063/1778/6232/4000/7280/8815/23511/129401/10383/55746/3842/348995/8243/23244/9183/5518/5700/23636/81565/2010/10197/4001/84617/5701/10726/9861/5717/23332
R-HSA-68882	Mitotic Anaphase	149	0.339178	1.73746	9.09077e-05	0.000557423	0.000351944	1602	tags=43%, list=29%, signal=31%	9631/9793/7514/23592/5885/7112/9688/9184/23165/221496/5519/10735/79023/7329/5901/23047/100526767/51652/128866/23279/64682/4928/5903/10376/7112/3930/113457/7278/5905/84790/55920/1783/79902/51143/5501/5713/23063/1778/6232/4000/7280/8815/23511/129401/10383/55746/3842/348995/8243/23244/9183/5518/5700/23636/81565/2010/10197/4001/84617/5701/10726/9861/5717/23332
R-HSA-5654738	Signaling by FGFR2	38	0.533634	2.08744	9.11612e-05	0.000557423	0.000351944	1102	tags=50%, list=20%, signal=40%	4686/3187/3178/7072/5725/2885/5436/4670/5441/7073/6654/5594/5432/5434/2962/3185/23543/6464/22916
R-HSA-390466	Chaperonin-mediated protein folding	52	0.485124	2.03208	9.13809e-05	0.000557423	0.000351944	792	tags=46%, list=14%, signal=40%	5204/11328/7411/1457/6950/10576/5202/10694/22948/10574/22803/10528/10471/908/26985/10376/113457/7278/1460/84790/7203/10575/2790/1459
R-HSA-190236	Signaling by FGFR	39	0.532875	2.10891	0.000104357	0.000632856	0.00039957	1102	tags=49%, list=20%, signal=39%	4686/3187/3178/7072/5725/2885/5436/4670/5441/7073/6654/5594/5432/5434/2962/3185/23543/6464/22916
R-HSA-2559582	Senescence-Associated Secretory Phenotype (SASP)	56	0.464596	1.99256	0.000113303	0.000683111	0.0004313	1550	tags=62%, list=28%, signal=46%	6197/64682/5594/3015/3012/8335/1051/8350/8351/8352/8353/8354/8355/8356/8357/8358/8968/85236/121504/554313/8294/8359/8360/8361/8362/8363/8364/8365/8366/8367/8368/8370/126961/333932/653604
R-HSA-390450	Folding of actin by CCT/TriC	10	0.798078	2.20852	0.000122432	0.000733885	0.000463357	780	tags=80%, list=14%, signal=69%	6950/10576/10694/22948/10574/908/7203/10575
R-HSA-5365859	RA biosynthesis pathway	14	-0.727383	-2.08512	0.000129987	0.00077469	0.00048912	853	tags=79%, list=15%, signal=67%	112724/216/57665/64577/8854/10901/124/8608/126/51109/127
R-HSA-2500257	Resolution of Sister Chromatid Cohesion	66	0.442299	1.97363	0.000142919	0.000846898	0.000534711	1392	tags=50%, list=25%, signal=38%	9793/7514/5885/9184/5519/10735/79023/23047/23279/4928/5903/10376/113457/7278/5905/84790/55920/1783/79902/51143/5501/23063/1778/6232/7280/10383/55746/348995/8243/23244/9183/5518/81565
R-HSA-390471	Association of TriC/CCT with target proteins during biosynthesis	19	0.658676	2.15262	0.000148445	0.000874646	0.00055223	780	tags=63%, list=14%, signal=55%	11328/6950/10576/10694/22948/10574/22803/10528/908/26985/7203/10575
R-HSA-110330	Recognition and association of DNA glycosylase with site containing an affected purine	24	0.613726	2.16486	0.000165155	0.000956789	0.000604094	1417	tags=79%, list=25%, signal=59%	4350/3015/3012/8335/85236/121504/554313/8294/8359/8360/8361/8362/8363/8364/8365/8366/8367/8368/8370
R-HSA-110331	Cleavage of the damaged purine	24	0.613726	2.16486	0.000165155	0.000956789	0.000604094	1417	tags=79%, list=25%, signal=59%	4350/3015/3012/8335/85236/121504/554313/8294/8359/8360/8361/8362/8363/8364/8365/8366/8367/8368/8370
R-HSA-73927	Depurination	24	0.613726	2.16486	0.000165155	0.000956789	0.000604094	1417	tags=79%, list=25%, signal=59%	4350/3015/3012/8335/85236/121504/554313/8294/8359/8360/8361/8362/8363/8364/8365/8366/8367/8368/8370
R-HSA-2559586	DNA Damage/Telomere Stress Induced Senescence	39	0.523465	2.07167	0.000167533	0.000965174	0.000609388	1777	tags=67%, list=32%, signal=46%	3009/3015/4361/7290/3012/8335/85236/121504/554313/8294/8359/8360/8361/8362/8363/8364/8365/8366/8367/8368/8370/4001/4683/3159/128312/3024
R-HSA-6807505	RNA polymerase II transcribes snRNA genes	37	0.537143	2.07084	0.000187288	0.00107302	0.000677482	1125	tags=54%, list=20%, signal=44%	6829/6877/4686/8812/1025/5436/5441/26173/23248/55756/5432/5434/2962/51593/51808/55197/65123/25896/22916/2957
R-HSA-8939211	ESR-mediated signaling	120	0.353629	1.75123	0.000190332	0.00108448	0.000684712	1557	tags=54%, list=28%, signal=40%	7514/5885/3326/3838/10728/1025/10735/1655/5436/5441/1387/27161/3065/5594/3015/5432/5747/5434/1385/2790/4846/2962/3012/8335/3276/2784/6464/2957/8243/8350/8351/8352/8353/8354/8355/8356/8357/8358/8968/5430/6801/2288/85236/121504/554313/8294/8359/8360/8361/8362/8363/8364/8365/8366/8367/8368/8370/5481/5469/7528/23189/126961/333932/653604/3320
R-HSA-5693606	DNA Double Strand Break Response	39	0.519195	2.05477	0.000199192	0.0011277	0.000712005	1530	tags=62%, list=27%, signal=45%	8467/3838/7329/7334/5599/4361/9656/9577/85236/121504/554313/8294/8359/8360/8361/8362/8363/8364/8365/8366/8367/8368/8370/4683
R-HSA-176187	Activation of ATR in response to replication stress	11	0.759111	2.13988	0.000200094	0.0011277	0.000712005	485	tags=55%, list=9%, signal=50%	4172/5983/4176/5984/5982/4173
R-HSA-9670095	Inhibition of DNA recombination at telomere	34	0.540363	2.04235	0.000201446	0.00112919	0.000712941	1417	tags=68%, list=25%, signal=51%	5436/5441/3015/5432/5434/3012/8335/5430/85236/121504/554313/8294/8359/8360/8361/8362/8363/8364/8365/8366/8367/8368/8370
R-HSA-73884	Base Excision Repair	45	0.486444	1.97721	0.000223458	0.00124584	0.000786593	1500	tags=62%, list=27%, signal=46%	5983/3980/5984/5111/5982/142/5981/4350/3015/3012/8335/7515/85236/121504/554313/8294/8359/8360/8361/8362/8363/8364/8365/8366/8367/8368/8370/6119
R-HSA-1912422	Pre-NOTCH Expression and Processing	52	0.46387	1.94306	0.000243524	0.00135045	0.000852643	1586	tags=73%, list=28%, signal=53%	488/1387/27161/3015/5870/3012/8335/22938/23509/8350/8351/8352/8353/8354/8355/8356/8357/8358/8968/85236/121504/554313/8294/8359/8360/8361/8362/8363/8364/8365/8366/8367/8368/8370/126961/333932/653604/2683
R-HSA-1912408	Pre-NOTCH Transcription and Translation	44	0.497562	2.00213	0.000257985	0.00142303	0.000898469	1550	tags=77%, list=28%, signal=56%	1387/27161/3015/3012/8335/22938/8350/8351/8352/8353/8354/8355/8356/8357/8358/8968/85236/121504/554313/8294/8359/8360/8361/8362/8363/8364/8365/8366/8367/8368/8370/126961/333932/653604
R-HSA-194068	Bile acid and bile salt metabolism	30	-0.576184	-2.02714	0.000263573	0.00144616	0.000913074	622	tags=43%, list=11%, signal=39%	1646/570/80765/1109/3295/1593/1582/28234/6342/10599/11001/10998/8309
R-HSA-171306	Packaging Of Telomere Ends	23	0.602745	2.10471	0.000285002	0.00155551	0.000982111	1417	tags=78%, list=25%, signal=59%	3015/3012/8335/85236/121504/554313/8294/8359/8360/8361/8362/8363/8364/8365/8366/8367/8368/8370
R-HSA-1266738	Developmental Biology	445	0.24611	1.44484	0.000300366	0.00163078	0.00102964	1781	tags=42%, list=32%, signal=31%	4686/2932/9125/1832/3326/8660/3066/1211/1457/5931/8218/6386/8453/1432/3912/3172/9775/2885/5921/5436/6197/55110/5441/6923/79718/1387/23380/102/23385/6157/3915/6187/6654/7913/6921/9043/5599/5928/10376/5594/9939/3015/113457/7278/1460/2909/388/5432/84790/1284/5747/5434/1385/1213/26986/1829/10589/22794/1459/4650/4087/3012/8335/6202/22938/5713/6235/1282/6232/9070/55740/6169/2935/6464/6203/1072/6146/614…
R-HSA-192823	Viral mRNA Translation	83	0.395401	1.85937	0.000309485	0.00167154	0.00105537	2082	tags=60%, list=37%, signal=38%	6157/6187/6202/6235/6232/6169/6203/6146/6144/2926/6207/51121/6188/6138/6218/6222/6229/6201/5611/6122/6136/6192/6137/6206/6191/6230/6193/6158/6224/6168/11224/6128/6147/6209/6133/6155/6217/6210/6156/6124/6135/4736/6152/6134/9349/6189/6176/3921/6227/6234
R-HSA-70221	Glycogen breakdown (glycogenolysis)	14	-0.709257	-2.03316	0.000317097	0.00170378	0.00107573	857	tags=64%, list=15%, signal=55%	5834/2548/801/805/808/5261/5837/5836/178
R-HSA-156902	Peptide chain elongation	83	0.394922	1.85711	0.000327169	0.00174884	0.00110417	2082	tags=60%, list=37%, signal=38%	6157/6187/6202/6235/1915/6232/6169/6203/6146/6144/6207/51121/6188/6138/6218/6222/6229/6201/6122/6136/6192/6137/6206/6191/6230/6193/6158/6224/6168/1938/11224/6128/6147/6209/6133/6155/6217/6210/6156/6124/6135/4736/6152/6134/9349/6189/6176/3921/6227/6234
R-HSA-8957322	Metabolism of steroids	85	-0.404426	-1.7781	0.000330672	0.0017585	0.00111027	1490	tags=45%, list=27%, signal=33%	213/4047/2638/866/80270/5007/2194/51478/10802/4597/3157/85441/3294/10427/51144/50814/1595/10484/1646/7108/570/80765/1109/3295/1593/2230/403313/1582/6307/9871/51128/28234/6342/10599/11001/3290/10998/8309
R-HSA-193368	Synthesis of bile acids and bile salts via 7alpha-hydroxycholesterol	22	-0.613858	-2.01763	0.000346898	0.00183537	0.00115881	622	tags=45%, list=11%, signal=41%	1646/570/1109/3295/1593/1582/6342/11001/10998/8309
R-HSA-5693565	Recruitment and ATM-mediated phosphorylation of repair and signaling proteins at DNA double strand breaks	38	0.504001	1.97153	0.000351889	0.00185233	0.00116951	1530	tags=61%, list=27%, signal=44%	8467/7329/7334/5599/4361/9656/9577/85236/121504/554313/8294/8359/8360/8361/8362/8363/8364/8365/8366/8367/8368/8370/4683
R-HSA-5633007	Regulation of TP53 Activity	63	0.428011	1.88231	0.000356723	0.00186829	0.00117959	880	tags=37%, list=16%, signal=31%	6881/6877/5983/5984/6749/5982/3066/1457/5931/5519/1108/1432/2475/79837/3065/5928/1460/4361/11198/7874/112858/1459/26155
R-HSA-6804756	Regulation of TP53 Activity through Phosphorylation	31	0.538897	2.00677	0.000359611	0.00187395	0.00118317	880	tags=45%, list=16%, signal=38%	6881/6877/5983/5984/6749/5982/1457/1432/1460/4361/11198/112858/1459/26155
R-HSA-156588	Glucuronidation	17	-0.671712	-2.02893	0.000361429	0.00187401	0.00118321	1757	tags=88%, list=31%, signal=61%	7367/55347/54658/7358/79799/54578/54600/54577/54657/23169/7360/7363/7364/7365/7366
R-HSA-5693567	HDR through Homologous Recombination (HRR) or Single Strand Annealing (SSA)	48	0.474537	1.96069	0.000374713	0.00193322	0.00122059	1530	tags=62%, list=27%, signal=46%	5983/5984/5111/5982/7329/7334/5981/4361/9656/9577/6613/5531/85236/121504/554313/8294/8359/8360/8361/8362/8363/8364/8365/8366/8367/8368/8370/6119/151987/4683
R-HSA-5423646	Aflatoxin activation and detoxification	13	-0.720141	-2.01758	0.000410619	0.00210798	0.00133093	1152	tags=77%, list=21%, signal=61%	4257/91703/2687/8574/95/22977/4258/1576/1577/1544
R-HSA-73929	Base-Excision Repair, AP Site Formation	25	0.586049	2.09799	0.000439183	0.00224351	0.0014165	1417	tags=76%, list=25%, signal=57%	4350/3015/3012/8335/85236/121504/554313/8294/8359/8360/8361/8362/8363/8364/8365/8366/8367/8368/8370
R-HSA-389960	Formation of tubulin folding intermediates by CCT/TriC	19	0.636649	2.08063	0.000446257	0.00226847	0.00143226	1146	tags=74%, list=20%, signal=59%	6950/10576/10694/22948/10574/908/10376/113457/7278/84790/7203/10575/7280/10383
R-HSA-170834	Signaling by TGF-beta Receptor Complex	34	0.522642	1.97538	0.000465475	0.00235462	0.00148665	1071	tags=44%, list=19%, signal=36%	8812/7514/142/1025/50848/51377/3065/5499/4087/11171/9040/22938/57154/5501/2280
R-HSA-69473	G2/M DNA damage checkpoint	42	0.496016	1.98044	0.000469652	0.00236422	0.00149271	1530	tags=64%, list=27%, signal=47%	5983/5984/5982/7334/4361/7534/9656/10971/9577/7532/85236/121504/554313/8294/8359/8360/8361/8362/8363/8364/8365/8366/8367/8368/8370/6119/4683
R-HSA-110312	Translesion synthesis by REV1	10	0.765362	2.11799	0.000504619	0.00250378	0.00158083	488	tags=50%, list=9%, signal=46%	5983/5984/5111/5982/5981
R-HSA-5655862	Translesion synthesis by POLK	10	0.765362	2.11799	0.000504619	0.00250378	0.00158083	488	tags=50%, list=9%, signal=46%	5983/5984/5111/5982/5981
R-HSA-5656121	Translesion synthesis by POLI	10	0.765362	2.11799	0.000504619	0.00250378	0.00158083	488	tags=50%, list=9%, signal=46%	5983/5984/5111/5982/5981
R-HSA-2029485	Role of phospholipids in phagocytosis	14	-0.694428	-1.99065	0.000565177	0.0027909	0.0017621	472	tags=50%, list=8%, signal=46%	5580/3710/5581/5335/2214/3709/122618
R-HSA-391251	Protein folding	58	0.441772	1.91022	0.000575673	0.00281644	0.00177823	1146	tags=52%, list=20%, signal=42%	5204/11328/7411/1457/6950/10576/5202/10694/22948/10574/22803/10528/10471/908/26985/10376/113457/7278/1460/6904/84790/7203/10575/2790/1459/2784/6903/7280/1155/10383
R-HSA-977225	Amyloid fiber formation	62	0.422917	1.86079	0.000575781	0.00281644	0.00177823	1550	tags=61%, list=28%, signal=45%	351/9445/102/23385/3015/3012/8335/6653/8350/8351/8352/8353/8354/8355/8356/8357/8358/8968/4069/85236/121504/554313/8294/8359/8360/8361/8362/8363/8364/8365/8366/8367/8368/8370/7045/126961/333932/653604
R-HSA-156590	Glutathione conjugation	25	-0.594048	-1.99616	0.000595871	0.00290102	0.00183164	1445	tags=68%, list=26%, signal=51%	2730/2947/2937/2098/4257/2729/2687/2939/9446/373156/55748/2952/2954/10327/2938/2944/4258
R-HSA-9006936	Signaling by TGFB family members	37	0.518142	1.99759	0.000624033	0.00302394	0.00190924	894	tags=41%, list=16%, signal=34%	8812/7514/142/1025/50848/51377/3065/5499/10589/4087/11171/9040/22938/57154/5501
R-HSA-69190	DNA strand elongation	15	0.680404	2.11209	0.000688817	0.00332234	0.00209765	488	tags=53%, list=9%, signal=49%	4172/5983/4176/5984/5111/5982/4173/5981
R-HSA-3371568	Attenuation phase	14	0.686994	2.08731	0.000774295	0.00371733	0.00234703	527	tags=50%, list=9%, signal=45%	3326/3303/3304/10728/3305/1387/3337
R-HSA-156842	Eukaryotic Translation Elongation	87	0.380922	1.79554	0.000778946	0.00372243	0.00235025	2082	tags=59%, list=37%, signal=37%	6157/6187/1936/6202/6235/1915/6232/6169/6203/6146/6144/6207/51121/6188/6138/6218/6222/6229/6201/6122/6136/6192/6137/6206/6191/6230/6193/6158/6224/6168/1938/11224/6128/6147/6209/6133/6155/6217/6210/6156/6124/6135/4736/6152/6134/9349/6189/6176/3921/6227/6234
R-HSA-1855204	Synthesis of IP3 and IP4 in the cytosol	12	-0.71473	-1.96173	0.000807593	0.00384162	0.00242551	418	tags=58%, list=7%, signal=54%	801/805/808/5333/5335/23236/122618
R-HSA-983231	Factors involved in megakaryocyte development and platelet production	81	0.381367	1.78146	0.000850755	0.00402846	0.00254347	1695	tags=47%, list=30%, signal=33%	55605/55669/3066/64837/3799/85440/3831/64780/3065/10376/113457/7278/84790/89953/11311/5868/7280/55619/10383/8350/8351/8352/8353/8354/8355/8356/8357/8358/8968/1794/84617/126961/333932/653604/55604/998/79861/3043
R-HSA-113418	Formation of the Early Elongation Complex	21	0.607982	2.03393	0.000870142	0.00408297	0.00257789	817	tags=48%, list=15%, signal=41%	25920/6829/4686/5436/5441/7936/5432/7469/5434/2962
R-HSA-167158	Formation of the HIV-1 Early Elongation Complex	21	0.607982	2.03393	0.000870142	0.00408297	0.00257789	817	tags=48%, list=15%, signal=41%	25920/6829/4686/5436/5441/7936/5432/7469/5434/2962
R-HSA-168164	Toll Like Receptor 3 (TLR3) Cascade	51	0.426658	1.77943	0.000884819	0.00413314	0.00260956	1053	tags=31%, list=19%, signal=26%	351/28511/841/5519/1432/7334/6197/4791/3146/5599/5594/1385/6885/387522/7335/5601
R-HSA-193775	Synthesis of bile acids and bile salts via 24-hydroxycholesterol	12	-0.708625	-1.94498	0.000938016	0.00436198	0.00275405	622	tags=50%, list=11%, signal=45%	1646/1109/1593/1582/11001/10998
R-HSA-5368287	Mitochondrial translation	80	0.370501	1.71903	0.0009809	0.00454104	0.0028671	1977	tags=56%, list=35%, signal=37%	54148/6182/79590/124995/10884/51069/54948/64965/65003/11222/10573/55173/57129/55037/63875/85476/219927/64976/64978/6150/64960/29074/740/51263/4528/65005/51081/84340/64975/54460/51649/51073/64951/64432/65080/51023/64968/64928/9801/54534/10102/60488/23107/28973/123263
R-HSA-5625740	RHO GTPases activate PKNs	63	0.408156	1.79499	0.000987945	0.00455333	0.00287486	1779	tags=63%, list=32%, signal=44%	3015/388/7534/10971/3012/8335/8350/8351/8352/8353/8354/8355/8356/8357/8358/8968/7532/85236/121504/554313/8294/8359/8360/8361/8362/8363/8364/8365/8366/8367/8368/8370/387/126961/333932/653604/389/128312/103910/10627
R-HSA-3322077	Glycogen synthesis	10	-0.75438	-1.94359	0.00109183	0.00500987	0.00316311	581	tags=50%, list=10%, signal=45%	2632/5236/7360/2997/2998
R-HSA-3214841	PKMTs methylate histone lysines	42	0.479424	1.9142	0.00110763	0.00505997	0.00319474	1550	tags=81%, list=28%, signal=59%	5931/84661/4791/5928/9070/11091/8350/8351/8352/8353/8354/8355/8356/8357/8358/8968/84193/121504/554313/8294/8359/8360/8361/8362/8363/8364/8365/8366/8367/8368/8370/126961/333932/653604
R-HSA-110328	Recognition and association of DNA glycosylase with site containing an affected pyrimidine	24	0.5754	2.02967	0.00113302	0.00510844	0.00322534	1763	tags=83%, list=31%, signal=57%	3015/3012/8335/85236/121504/554313/8294/8359/8360/8361/8362/8363/8364/8365/8366/8367/8368/8370/7374/128312
R-HSA-110329	Cleavage of the damaged pyrimidine	24	0.5754	2.02967	0.00113302	0.00510844	0.00322534	1763	tags=83%, list=31%, signal=57%	3015/3012/8335/85236/121504/554313/8294/8359/8360/8361/8362/8363/8364/8365/8366/8367/8368/8370/7374/128312
R-HSA-73928	Depyrimidination	24	0.5754	2.02967	0.00113302	0.00510844	0.00322534	1763	tags=83%, list=31%, signal=57%	3015/3012/8335/85236/121504/554313/8294/8359/8360/8361/8362/8363/8364/8365/8366/8367/8368/8370/7374/128312
R-HSA-2559580	Oxidative Stress Induced Senescence	60	0.415374	1.80511	0.00114037	0.00511932	0.00323222	1550	tags=63%, list=28%, signal=46%	5931/1432/5599/5928/5594/3015/1912/3012/8335/5601/8350/8351/8352/8353/8354/8355/8356/8357/8358/8968/85236/121504/554313/8294/8359/8360/8361/8362/8363/8364/8365/8366/8367/8368/8370/126961/333932/653604
R-HSA-110320	Translesion Synthesis by POLH	13	0.668768	1.99263	0.00115381	0.00515732	0.00325621	488	tags=38%, list=9%, signal=35%	5983/5984/5111/5982/5981
R-HSA-1169408	ISG15 antiviral mechanism	60	0.413513	1.79702	0.00120811	0.00537687	0.00339483	1274	tags=47%, list=23%, signal=36%	9631/9688/3838/23165/79023/9775/7334/5495/5610/23279/4928/5903/3839/7175/8086/10762/9972/79902/1982/9470/4927/1973/23511/129401/55746/5300/348995/1974
R-HSA-70171	Glycolysis	58	0.42889	1.85451	0.00122315	0.00542053	0.00342239	1388	tags=48%, list=25%, signal=37%	2027/9631/9688/23165/226/5519/79023/2023/5230/23279/4928/5903/7175/8086/10762/9972/5315/283871/79902/230/4927/23511/129401/55746/348995/5518/10007/23636
R-HSA-5389840	Mitochondrial translation elongation	76	0.371595	1.70418	0.00123417	0.00544609	0.00343853	1939	tags=55%, list=35%, signal=37%	54148/6182/79590/124995/10884/51069/54948/64965/65003/11222/10573/55173/57129/55037/63875/85476/219927/64976/64978/6150/64960/29074/740/51263/65005/51081/64975/54460/51649/51073/64951/64432/65080/51023/64968/64928/9801/54534/10102/60488/23107/28973
R-HSA-112315	Transmission across Chemical Synapses	95	-0.378867	-1.69889	0.00132314	0.00581398	0.00367081	1607	tags=52%, list=29%, signal=37%	27163/3845/2770/5566/8536/2036/590/160/1739/59345/5562/4128/5575/5564/5170/5571/817/1173/5331/55970/2782/6529/9647/2752/1312/8825/781/2788/2771/320/18/217/6714/818/3773/1175/7277/55327/6844/5565/6539/801/805/808/161/7915/23236/6580/54331
R-HSA-5362517	Signaling by Retinoic Acid	26	-0.550709	-1.86637	0.00133218	0.00582898	0.00368028	853	tags=38%, list=15%, signal=33%	216/57665/64577/8854/10901/124/8608/126/51109/127
R-HSA-3371571	HSF1-dependent transactivation	21	0.587765	1.9663	0.00144473	0.00629489	0.00397444	527	tags=43%, list=9%, signal=39%	57521/3326/3303/3304/10728/3305/2475/1387/3337
R-HSA-9664323	FCGR3A-mediated IL10 synthesis	19	-0.588601	-1.84644	0.00157189	0.00682031	0.00430618	1862	tags=79%, list=33%, signal=53%	5573/5567/5576/5336/5566/5575/4067/6714/3710/801/805/808/5335/2214/3709
R-HSA-69620	Cell Cycle Checkpoints	144	0.305812	1.56468	0.00158931	0.00686713	0.00433574	1602	tags=42%, list=29%, signal=31%	4172/5983/4176/5984/9793/7514/5982/9184/5519/79023/7334/4173/23279/64682/4928/5903/4361/5905/7534/9656/10971/55920/1783/79902/9577/51143/5501/5713/1778/6232/4174/55746/348995/9183/5518/5700/7532/81565/85236/121504/554313/8294/8359/8360/8361/8362/8363/8364/8365/8366/8367/8368/8370/10197/6119/5701/4683/10726/9861/5717/23332
R-HSA-189445	Metabolism of porphyrins	19	-0.586866	-1.841	0.00170373	0.00733099	0.00462861	1687	tags=68%, list=30%, signal=48%	2168/213/211/1244/11309/3163/645/54657/28234/2938/2235/210/10599
R-HSA-72764	Eukaryotic Translation Termination	87	0.368262	1.73586	0.00189122	0.00810411	0.00511674	2082	tags=59%, list=37%, signal=37%	6157/6187/51504/6202/6235/6232/6169/2935/6203/6146/6144/6207/51121/6188/6138/6218/6222/6229/6201/6122/6136/6192/6137/6206/6191/6230/6193/6158/6224/6168/11224/6128/6147/6209/6133/6155/2107/6217/6210/6156/6124/6135/4736/6152/6134/9349/6189/6176/3921/6227/6234
R-HSA-1169410	Antiviral mechanism by IFN-stimulated genes	67	0.386782	1.73242	0.00191	0.00815093	0.0051463	1399	tags=46%, list=25%, signal=35%	9631/9688/3838/23165/79023/9775/7334/5495/5610/23279/4928/5903/3839/7175/8086/10762/9972/79902/1982/9470/4927/1973/23511/129401/55746/5300/348995/201626/1974/23636/4940
R-HSA-5663220	RHO GTPases Activate Formins	77	0.362217	1.66529	0.00206221	0.00876441	0.00553364	1676	tags=49%, list=30%, signal=35%	9793/7514/9184/5519/79023/23380/23279/4928/5903/10376/113457/7278/5905/388/84790/55920/1783/1856/79902/51143/5501/1778/6232/7280/10383/55746/348995/9183/5518/3688/81565/387/84617/23002/10726/23332/998/79861
R-HSA-5668914	Diseases of metabolism	109	-0.354362	-1.6218	0.00227078	0.00961143	0.00606843	1659	tags=41%, list=30%, signal=30%	2582/4548/5091/54658/1634/8908/5053/3795/2730/5199/64087/11253/2937/4128/79868/10020/3417/6916/2729/1798/9526/2548/4594/95/2632/9060/2990/4669/1593/2230/166785/56922/5236/7172/54657/23169/4143/229/51181/5096/2997/2592/5095/2998/2328
R-HSA-166166	MyD88-independent TLR4 cascade	54	0.405469	1.7198	0.00244345	0.0102585	0.00647699	1053	tags=30%, list=19%, signal=24%	351/28511/841/5519/1432/7334/6197/4791/3146/5599/5594/1385/6885/387522/7335/5601
R-HSA-937061	TRIF(TICAM1)-mediated TLR4 signaling	54	0.405469	1.7198	0.00244345	0.0102585	0.00647699	1053	tags=30%, list=19%, signal=24%	351/28511/841/5519/1432/7334/6197/4791/3146/5599/5594/1385/6885/387522/7335/5601
R-HSA-390247	Beta-oxidation of very long chain fatty acids	10	-0.730826	-1.88291	0.00256297	0.0106815	0.00674407	1229	tags=80%, list=22%, signal=63%	122970/51/26063/3295/10455/23417/1962/30
R-HSA-9612973	Autophagy	93	0.342997	1.64002	0.00256481	0.0106815	0.00674407	1290	tags=38%, list=23%, signal=29%	57521/401505/3326/6009/55669/1457/10452/7334/100526767/51652/2475/128866/10376/113457/7278/1460/84790/64121/1783/1459/51143/7249/1778/51160/1915/387522/7335/30849/9140/7280/10383/28956/192111/64419/7248
R-HSA-9648025	EML4 and NUDC in mitotic spindle formation	61	0.393505	1.72271	0.00274585	0.0113898	0.00719123	1392	tags=46%, list=25%, signal=35%	9793/7514/9184/5519/79023/23279/4928/5903/10376/113457/7278/5905/84790/55920/1783/79902/51143/140609/5501/1778/6232/7280/10383/55746/348995/9183/5518/81565
R-HSA-112316	Neuronal System	110	-0.345442	-1.58497	0.0028404	0.011735	0.00740922	1607	tags=48%, list=29%, signal=35%	27163/3845/2770/5566/8536/10611/8496/2036/590/160/1739/59345/2035/5562/4128/5575/5564/5170/5571/817/1173/5331/55970/2782/6529/9647/2752/1312/8825/781/2788/2771/320/18/28988/217/6714/818/3773/1175/7277/55327/6844/5565/6539/801/805/808/161/7915/23236/6580/54331
R-HSA-3899300	SUMOylation of transcription cofactors	17	0.619538	1.98027	0.00286869	0.0118049	0.00745333	933	tags=53%, list=17%, signal=44%	6294/10155/1655/7329/4869/1387/1912/6613/10521
R-HSA-8936459	RUNX1 regulates genes involved in megakaryocyte differentiation and platelet function	55	0.407668	1.74883	0.00312205	0.0127967	0.00807952	1550	tags=65%, list=28%, signal=48%	84661/3065/3015/3012/8335/3276/9070/11091/8350/8351/8352/8353/8354/8355/8356/8357/8358/8968/85236/121504/554313/8294/8359/8360/8361/8362/8363/8364/8365/8366/8367/8368/8370/126961/333932/653604
R-HSA-9006934	Signaling by Receptor Tyrosine Kinases	235	0.264006	1.44568	0.00335814	0.0136415	0.00861291	821	tags=22%, list=15%, signal=19%	25920/10787/4686/535/3187/3178/8660/10006/1211/7072/3910/3643/3925/2335/9146/5519/1108/10312/1432/5725/3912/2885/5921/5436/4670/6197/85440/5441/7073/23191/2475/5770/5782/102/23385/3915/6654/5594/51382/5432/1284/5747/8027/5434/1385/1213/5898/9101/4846/2962/3185
R-HSA-1483249	Inositol phosphate metabolism	18	-0.610471	-1.89358	0.0033639	0.0136415	0.00861291	418	tags=50%, list=7%, signal=46%	5331/11165/801/805/808/5333/5335/23236/122618
R-HSA-2173789	TGF-beta receptor signaling activates SMADs	18	0.601268	1.9433	0.00336762	0.0136415	0.00861291	1071	tags=50%, list=19%, signal=41%	7514/51377/5499/4087/11171/9040/57154/5501/2280
R-HSA-4086398	Ca2+ pathway	29	-0.514003	-1.80689	0.00342318	0.0138126	0.00872093	1345	tags=59%, list=24%, signal=45%	59345/5532/5331/55970/2782/26523/2788/2775/23112/3710/801/805/808/23236/27327/3709/54331
R-HSA-9633012	Response of EIF2AK4 (GCN2) to amino acid deficiency	89	0.343241	1.62511	0.00349647	0.0140536	0.00887313	2082	tags=60%, list=37%, signal=38%	6157/6187/8894/6202/6235/10985/6232/6169/6203/1968/6146/6144/6207/1051/51121/6188/6138/6218/6222/6229/6201/6122/6136/6192/6137/6206/6191/6230/6193/6158/6224/6168/11224/6128/6147/6209/6133/6155/6217/6210/6156/6124/6135/4736/6152/6134/9349/6189/1965/6176/3921/6227/6234
R-HSA-71403	Citric acid cycle (TCA cycle)	22	-0.555131	-1.82461	0.00361399	0.0144699	0.00913596	1165	tags=45%, list=21%, signal=36%	4191/6390/3419/3418/2271/1743/8801/8802/6389/23530
R-HSA-382551	Transport of small molecules	280	-0.283308	-1.46117	0.00377749	0.0150664	0.00951254	1678	tags=37%, list=30%, signal=27%	5576/10861/10213/23516/492/8501/5694/335/5245/5566/213/55089/2/760/7419/347/48/55532/255738/57130/84061/11194/9194/160/93380/59345/4547/3949/10864/5575/2512/1244/5698/817/291/51009/11309/1173/10577/345/366/5696/55970/79568/2782/4645/6529/26119/23460/23327/336/284111/23446/1193/3163/7018/286410/6560/79901/5684/2788/91445/10351/10613/11331/124935/11160/10479/818/55107/91289/1175/51599/10991/23456/8…
R-HSA-74752	Signaling by Insulin receptor	31	0.475986	1.77249	0.00382806	0.0151869	0.00958865	1094	tags=42%, list=19%, signal=34%	535/8660/3643/10312/2885/6654/5594/51382/523/9114/6464/30849/245972
R-HSA-192105	Synthesis of bile acids and bile salts	25	-0.540853	-1.81741	0.003837	0.0151869	0.00958865	622	tags=40%, list=11%, signal=36%	1646/570/1109/3295/1593/1582/6342/11001/10998/8309
R-HSA-168643	Nucleotide-binding domain, leucine rich repeat containing receptor (NLR) signaling pathways	30	0.471236	1.75721	0.00401766	0.0158415	0.0100019	1132	tags=33%, list=20%, signal=27%	3326/351/841/1432/7334/4791/6885/387522/7335/14
R-HSA-77387	Insulin receptor recycling	14	0.634924	1.9291	0.00410661	0.0161309	0.0101847	1501	tags=64%, list=27%, signal=47%	535/3643/10312/51382/523/9114/245972/51606/529
R-HSA-425407	SLC-mediated transmembrane transport	60	-0.414446	-1.71157	0.00425657	0.0166568	0.0105167	1676	tags=55%, list=30%, signal=39%	10861/23516/8501/213/55089/347/55532/9194/10864/291/11309/6529/284111/23446/6560/124935/10479/10991/83733/8671/6539/801/805/808/23169/5002/6580/6547/28234/6514/10599/6567/402
R-HSA-2559583	Cellular Senescence	91	0.347635	1.65867	0.00427319	0.016659	0.0105181	1550	tags=51%, list=28%, signal=37%	5931/3009/1432/6197/64682/5599/5928/5594/3015/4361/1912/7290/3012/8335/5601/1051/8350/8351/8352/8353/8354/8355/8356/8357/8358/8968/85236/121504/554313/8294/8359/8360/8361/8362/8363/8364/8365/8366/8367/8368/8370/4001/4683/126961/333932/653604
R-HSA-2173788	Downregulation of TGF-beta receptor signaling	14	0.631679	1.91924	0.00440492	0.0171082	0.0108017	894	tags=50%, list=16%, signal=42%	7514/51377/5499/4087/11171/57154/5501
R-HSA-5368286	Mitochondrial translation initiation	75	0.365154	1.67461	0.00484094	0.0186619	0.0117827	1977	tags=56%, list=35%, signal=37%	54148/6182/79590/124995/10884/51069/54948/64965/65003/11222/10573/55173/57129/55037/63875/219927/64976/64978/6150/64960/29074/740/51263/4528/65005/51081/64975/54460/51649/51073/64951/64432/65080/51023/64968/64928/9801/54534/60488/23107/28973/123263
R-HSA-5419276	Mitochondrial translation termination	75	0.365177	1.67471	0.00484094	0.0186619	0.0117827	1939	tags=55%, list=35%, signal=36%	54148/6182/79590/124995/10884/51069/54948/64965/65003/11222/10573/55173/57129/55037/63875/219927/64976/64978/6150/64960/29074/740/51263/65005/51081/84340/64975/54460/51649/51073/64951/64432/65080/51023/64968/64928/9801/54534/60488/23107/28973
R-HSA-5628897	TP53 Regulates Metabolic Genes	67	-0.385408	-1.61777	0.0049808	0.0190731	0.0120423	1385	tags=48%, list=25%, signal=36%	90639/2936/10542/5562/1350/8649/5564/5571/10000/4514/1329/9377/26523/207/1351/389541/1345/23112/1337/1327/4513/9167/2810/51204/5565/1349/7531/4697/2877/27327/208/6341
R-HSA-1839126	FGFR2 mutant receptor activation	12	0.647788	1.88316	0.00500819	0.0190731	0.0120423	1317	tags=67%, list=23%, signal=51%	4686/5436/5441/5432/5434/2962/22916/5430
R-HSA-8851708	Signaling by FGFR2 IIIa TM	12	0.647788	1.88316	0.00500819	0.0190731	0.0120423	1317	tags=67%, list=23%, signal=51%	4686/5436/5441/5432/5434/2962/22916/5430
R-HSA-5663084	Diseases of carbohydrate metabolism	22	-0.543624	-1.78678	0.00502118	0.0190731	0.0120423	704	tags=36%, list=13%, signal=32%	2548/2632/2990/4669/229/51181/2997/2998
R-HSA-8943724	Regulation of PTEN gene transcription	26	0.489363	1.77108	0.00508409	0.0192416	0.0121487	785	tags=42%, list=14%, signal=37%	57521/6009/3066/5931/1108/2475/3065/5928/5594/64121/1912
R-HSA-1834949	Cytosolic sensors of pathogen-associated DNA	35	0.449047	1.69114	0.00521821	0.0196774	0.0124238	713	tags=29%, list=13%, signal=25%	5591/7520/28511/1660/5441/1387/4791/2547/4361/5434
R-HSA-5694530	Cargo concentration in the ER	23	-0.540988	-1.78129	0.00570524	0.021436	0.0135342	1327	tags=78%, list=24%, signal=60%	9632/9554/966/1075/10960/10802/1522/10972/6811/10427/375056/3998/10484/4253/90411/10959/9871/51128
R-HSA-2995383	Initiation of Nuclear Envelope (NE) Reformation	13	0.615626	1.83429	0.00608856	0.0223936	0.0141388	1451	tags=71%, list=26%, signal=53%	23592/7112/221496/7112/3930/4000/8815/5518/2010/4001
R-HSA-2644602	Signaling by NOTCH1 PEST Domain Mutants in Cancer	15	0.60578	1.88044	0.00608969	0.0223936	0.0141388	874	tags=47%, list=16%, signal=40%	3066/79718/1387/102/23385/3065/22938
R-HSA-2644603	Signaling by NOTCH1 in Cancer	15	0.60578	1.88044	0.00608969	0.0223936	0.0141388	874	tags=47%, list=16%, signal=40%	3066/79718/1387/102/23385/3065/22938
R-HSA-2644606	Constitutive Signaling by NOTCH1 PEST Domain Mutants	15	0.60578	1.88044	0.00608969	0.0223936	0.0141388	874	tags=47%, list=16%, signal=40%	3066/79718/1387/102/23385/3065/22938
R-HSA-2894858	Signaling by NOTCH1 HD+PEST Domain Mutants in Cancer	15	0.60578	1.88044	0.00608969	0.0223936	0.0141388	874	tags=47%, list=16%, signal=40%	3066/79718/1387/102/23385/3065/22938
R-HSA-2894862	Constitutive Signaling by NOTCH1 HD+PEST Domain Mutants	15	0.60578	1.88044	0.00608969	0.0223936	0.0141388	874	tags=47%, list=16%, signal=40%	3066/79718/1387/102/23385/3065/22938
R-HSA-450513	Tristetraprolin (TTP, ZFP36) binds and destabilizes mRNA	13	0.614899	1.83213	0.00617254	0.0225612	0.0142446	1191	tags=54%, list=21%, signal=43%	54464/22894/23404/54512/118460/5393/3842
R-HSA-212436	Generic Transcription Pathway	391	0.232041	1.34158	0.00617876	0.0225612	0.0142446	1609	tags=37%, list=29%, signal=29%	25920/6829/6881/6877/5983/57521/5984/2932/8812/9125/6749/6009/5111/10397/5982/3066/23019/1457/5931/6601/4292/2539/26149/142/100526737/10432/55571/5519/10155/11335/1108/1025/1432/3172/7329/2874/5436/5441/6923/79718/7936/2475/4869/79837/1387/84661/5770/10138/51755/27161/7913/64682/6921/3065/5928/5594/3930/3015/1460/4361/11198/7874/5432/7534/7469/64121/9656/5434/4839/1385/10971/112858/1912/1459/4087…
R-HSA-3858494	Beta-catenin independent WNT signaling	91	-0.350766	-1.5616	0.00633126	0.0230369	0.014545	1360	tags=34%, list=24%, signal=26%	160/59345/5532/5698/1173/5331/5696/55970/2782/26523/5880/5684/2788/2775/23112/1212/1175/3710/801/805/808/5721/161/5682/23236/5683/27327/3709/54331/5720/5699
R-HSA-877300	Interferon gamma signaling	45	-0.431726	-1.67523	0.00640868	0.0232371	0.0146713	1827	tags=62%, list=33%, signal=42%	3106/5777/3134/816/6772/3105/10346/3122/6737/3123/3106/6672/3661/817/10475/4939/5580/4502/10379/567/3118/3716/3664/3113/818/3115/5371/3106/3107/3106/3123/3107
R-HSA-6782210	Gap-filling DNA repair synthesis and ligation in TC-NER	38	0.432842	1.69317	0.00654348	0.0236432	0.0149277	713	tags=37%, list=13%, signal=32%	5983/3980/5984/5111/9716/5982/8450/27339/5436/5441/5981/7874/5432/5434
R-HSA-5218921	VEGFR2 mediated cell proliferation	15	-0.600171	-1.75064	0.0065729	0.023667	0.0149428	1236	tags=60%, list=22%, signal=47%	5170/5580/6714/3710/801/805/808/5335/3709
R-HSA-5696398	Nucleotide Excision Repair	66	0.364391	1.62599	0.00700792	0.0251461	0.0158766	876	tags=30%, list=16%, signal=26%	9557/5983/3980/5984/5111/9716/5982/8450/142/27339/7329/5436/7334/5441/5981/7874/5432/5434/8607/6613
R-HSA-430039	mRNA decay by 5' to 3' exoribonuclease	11	0.651983	1.83789	0.00723147	0.0258587	0.0163266	1259	tags=55%, list=22%, signal=42%	11157/54464/23644/51690/57819/1656
R-HSA-201681	TCF dependent signaling in response to WNT	118	0.308127	1.51867	0.00750147	0.0267321	0.016878	1635	tags=49%, list=29%, signal=36%	2932/7514/1457/5519/8452/1387/3065/3015/1460/7534/102800317/1454/1856/1459/9101/3012/8335/8607/5713/9070/79577/8350/8351/8352/8353/8354/8355/8356/8357/8358/8968/1452/5518/5700/85236/121504/554313/8294/8359/8360/8361/8362/8363/8364/8365/8366/8367/8368/8370/10197/5701/126961/333932/653604/9861/5717/1499/9978
R-HSA-141424	Amplification of signal from the kinetochores	47	0.390275	1.59736	0.00757144	0.0267972	0.0169191	1392	tags=45%, list=25%, signal=34%	9793/7514/9184/5519/79023/23279/4928/5903/5905/55920/1783/79902/51143/5501/1778/6232/55746/348995/9183/5518/81565
R-HSA-141444	Amplification of signal from unattached kinetochores via a MAD2 inhibitory signal	47	0.390275	1.59736	0.00757144	0.0267972	0.0169191	1392	tags=45%, list=25%, signal=34%	9793/7514/9184/5519/79023/23279/4928/5903/5905/55920/1783/79902/51143/5501/1778/6232/55746/348995/9183/5518/81565
R-HSA-451326	Activation of kainate receptors upon glutamate binding	16	-0.593244	-1.74969	0.00773979	0.0272379	0.0171974	1355	tags=69%, list=24%, signal=52%	1739/59345/5331/55970/2782/2788/801/805/808/23236/54331
R-HSA-5696400	Dual Incision in GG-NER	22	0.525277	1.79642	0.00774849	0.0272379	0.0171974	488	tags=36%, list=9%, signal=33%	9557/5983/5984/5111/5982/8450/142/5981
R-HSA-72086	mRNA Capping	16	0.572864	1.81094	0.0077947	0.0273078	0.0172415	1317	tags=62%, list=23%, signal=48%	6829/4686/5436/5441/8731/5432/5434/2962/22916/5430
R-HSA-163210	Formation of ATP by chemiosmotic coupling	15	-0.592417	-1.72802	0.00784602	0.027395	0.0172966	2215	tags=87%, list=39%, signal=53%	498/521/4508/10632/506/10476/509/514/522/539/4509/515/513
R-HSA-1632852	Macroautophagy	86	0.326999	1.54166	0.00792907	0.0275921	0.017421	1290	tags=37%, list=23%, signal=29%	57521/401505/6009/55669/1457/10452/7334/100526767/51652/2475/128866/10376/113457/7278/1460/84790/64121/1783/1459/51143/7249/1778/387522/7335/30849/9140/7280/10383/28956/192111/64419/7248
R-HSA-381042	PERK regulates gene expression	19	0.539039	1.76164	0.00819766	0.0284313	0.0179509	1187	tags=47%, list=21%, signal=37%	8570/22894/23404/8894/54512/118460/1968/5393/1051
R-HSA-977606	Regulation of Complement cascade	39	-0.443232	-1.66592	0.00823469	0.0284646	0.0179719	1832	tags=60%, list=33%, signal=41%	713/1369/710/3078/966/714/100293534/721/729/3426/4179/5199/732/715/725/716/3075/722/975/10878/1370/3080/731/712
R-HSA-448424	Interleukin-17 signaling	35	0.430818	1.62249	0.00872773	0.0299059	0.0188819	1053	tags=31%, list=19%, signal=26%	5519/1432/7334/6197/5599/5594/1385/6885/387522/7335/5601
R-HSA-450294	MAP kinase activation	35	0.430818	1.62249	0.00872773	0.0299059	0.0188819	1053	tags=31%, list=19%, signal=26%	5519/1432/7334/6197/5599/5594/1385/6885/387522/7335/5601
R-HSA-166658	Complement cascade	45	-0.422552	-1.63963	0.00873818	0.0299059	0.0188819	2194	tags=59%, list=39%, signal=36%	713/1369/710/2219/3078/966/714/100293534/721/729/3426/4179/5199/732/715/725/716/3075/722/5648/975/10878/1370/4153/3080/731/712
R-HSA-73933	Resolution of Abasic Sites (AP sites)	22	0.51838	1.77283	0.00888667	0.0303141	0.0191396	592	tags=36%, list=11%, signal=33%	5983/3980/5984/5111/5982/142/5981/4350
R-HSA-8866654	E3 ubiquitin ligases ubiquitinate target proteins	27	0.471764	1.715	0.00894914	0.0304271	0.0192109	1817	tags=46%, list=32%, signal=32%	5591/5111/51322/7334/54623/80349/79577/85236/7332/9646/56254/23168/123169
R-HSA-3371497	HSP90 chaperone cycle for steroid hormone receptors (SHR)	44	0.407476	1.63964	0.00988334	0.0333893	0.0210812	1146	tags=39%, list=20%, signal=31%	3326/3303/3304/10728/3305/3337/10376/113457/7278/84790/1783/51143/1778/10963/3301/7280/10383
R-HSA-203927	MicroRNA (miRNA) biogenesis	14	0.606567	1.84295	0.00988477	0.0333893	0.0210812	1317	tags=64%, list=23%, signal=49%	57510/5901/5436/5441/27161/5432/5434/8575/5430
R-HSA-168142	Toll Like Receptor 10 (TLR10) Cascade	47	0.382492	1.5655	0.0101742	0.0340342	0.0214884	1053	tags=32%, list=19%, signal=26%	351/28511/5519/1432/7334/6197/4791/3146/5599/5594/1385/6885/387522/7335/5601
R-HSA-168176	Toll Like Receptor 5 (TLR5) Cascade	47	0.382492	1.5655	0.0101742	0.0340342	0.0214884	1053	tags=32%, list=19%, signal=26%	351/28511/5519/1432/7334/6197/4791/3146/5599/5594/1385/6885/387522/7335/5601
R-HSA-975871	MyD88 cascade initiated on plasma membrane	47	0.382492	1.5655	0.0101742	0.0340342	0.0214884	1053	tags=32%, list=19%, signal=26%	351/28511/5519/1432/7334/6197/4791/3146/5599/5594/1385/6885/387522/7335/5601
R-HSA-189483	Heme degradation	12	-0.636411	-1.74677	0.0103972	0.0346685	0.0218889	1687	tags=83%, list=30%, signal=58%	2168/213/1244/11309/3163/645/54657/28234/2938/10599
R-HSA-881907	Gastrin-CREB signalling pathway via PKC and MAPK	11	0.636216	1.79345	0.0105018	0.0349049	0.0220381	722	tags=45%, list=13%, signal=40%	2885/6197/6654/5594/1385
R-HSA-9662851	Anti-inflammatory response favouring Leishmania parasite infection	37	-0.460446	-1.7244	0.0108052	0.0356848	0.0225305	1678	tags=65%, list=30%, signal=46%	5573/5567/5576/5336/2770/5566/59345/5575/4067/55970/2782/2687/2788/9332/2771/6714/3710/801/805/808/5335/2214/3709/54331
R-HSA-9664433	Leishmania parasite growth and survival	37	-0.460446	-1.7244	0.0108052	0.0356848	0.0225305	1678	tags=65%, list=30%, signal=46%	5573/5567/5576/5336/2770/5566/59345/5575/4067/55970/2782/2687/2788/9332/2771/6714/3710/801/805/808/5335/2214/3709/54331
R-HSA-1650814	Collagen biosynthesis and modifying enzymes	26	0.46247	1.67375	0.0112153	0.0369215	0.0233113	972	tags=38%, list=17%, signal=32%	5033/5351/8985/10491/64175/871/1284/8974/1282/80781
R-HSA-1266695	Interleukin-7 signaling	19	0.524797	1.71509	0.01196	0.0392484	0.0247805	1550	tags=74%, list=28%, signal=54%	8660/8350/8351/8352/8353/8354/8355/8356/8357/8358/8968/126961/333932/653604
R-HSA-180786	Extension of Telomeres	24	0.484991	1.71076	0.0120685	0.0394795	0.0249264	1211	tags=46%, list=22%, signal=36%	5983/5984/5111/5982/1736/5981/10856/55291/8607/54433/55651
R-HSA-69186	Lagging Strand Synthesis	11	0.625567	1.76343	0.0133582	0.0435611	0.0275034	488	tags=45%, list=9%, signal=42%	5983/5984/5111/5982/5981
R-HSA-2408557	Selenocysteine synthesis	85	0.315426	1.48004	0.0140314	0.0456132	0.0287991	2082	tags=56%, list=37%, signal=36%	6157/6187/6202/6235/6232/6169/6203/6146/6144/6207/51121/6188/6138/6218/6222/6229/6201/6122/6136/6192/6137/6206/6191/6230/6193/6158/6224/6168/11224/6128/6147/6209/6133/6155/6217/6210/6156/6124/6135/4736/6152/6134/9349/6189/6176/3921/6227/6234
R-HSA-168138	Toll Like Receptor 9 (TLR9) Cascade	52	0.375367	1.57234	0.0144388	0.0467908	0.0295426	1061	tags=33%, list=19%, signal=27%	351/28511/5519/1432/7334/6197/4791/3146/5599/5594/1385/8411/6885/387522/7335/5601/30849
R-HSA-3299685	Detoxification of Reactive Oxygen Species	29	-0.467019	-1.64173	0.0154086	0.0497779	0.0314286	1972	tags=52%, list=35%, signal=34%	7295/5052/6648/25824/7001/9588/2936/1536/2876/10935/25828/10587/2877/6647/847

## Sheet: gsea_go_ge
ID	Description	setSize	enrichmentScore	NES	pvalue	p.adjust	qvalues	rank	leading_edge	core_enrichment
GO:0000070	mitotic sister chromatid segregation	159	0.771467	2.10103	1e-10	1.13909e-08	9.76651e-09	2314	tags=52%, list=13%, signal=45%	10592/79980/990/83540/26271/29127/1063/4751/64105/1062/10615/151648/3833/24137/51434/9055/81930/10051/10403/3192/51203/23137/4085/891/7272/83903/54908/64151/9232/23310/9928/151246/84250/81620/54892/11065/996/9787/9493/7175/7283/5347/11130/9212/701/55143/23397/81929/9555/8243/11004/9700/699/285643/9918/90417/991/5901/9184/55154/51143/55781/146909/113130/51451/64682/3835/128866/9319/79075/3837/7517…
GO:0000075	cell cycle checkpoint	216	0.747526	2.07685	1e-10	1.13909e-08	9.76651e-09	2321	tags=44%, list=13%, signal=39%	29980/51514/144455/5111/4193/672/1869/990/79968/55159/6790/7027/83695/79733/9735/1063/1111/8914/83990/4436/1017/11073/641/51322/10403/983/51347/4085/891/7272/5810/1820/54908/7153/79035/25904/995/9984/9656/4361/81620/4998/595/4848/54962/4582/55571/7175/51512/79621/63967/8682/5347/11130/55055/9212/701/25896/261726/9125/2177/1026/8318/146956/1407/90381/699/991/9184/51143/5591/7465/5546/8883/79184/64…
GO:0000077	DNA damage checkpoint	149	0.748182	2.03189	1e-10	1.13909e-08	9.76651e-09	2321	tags=42%, list=13%, signal=36%	29980/51514/144455/5111/4193/672/1869/79968/55159/6790/7027/83695/79733/1111/83990/4436/1017/11073/641/51322/983/51347/891/5810/1820/25904/995/9984/9656/4361/595/4848/54962/4582/55571/51512/79621/63967/8682/5347/25896/261726/9125/2177/1026/146956/1407/90381/5591/79184/835/6118/26058/1432/57646/144715/581/23019/545/5781/57472/11200
GO:0000082	G1/S transition of mitotic cell cycle	250	0.713595	1.99652	1e-10	1.13909e-08	9.76651e-09	2494	tags=40%, list=14%, signal=35%	898/9134/23649/4173/5557/144455/5111/4172/4193/1869/5427/990/1033/4175/55159/5933/26271/23594/6790/7027/57695/7298/79733/54107/5422/6241/2146/1017/8453/5558/6502/10926/5932/983/891/1820/9928/4171/84515/51053/25904/995/4176/81620/55388/8450/4998/29117/1031/595/993/4848/4582/55571/4174/51512/6198/6119/8317/23595/6117/9125/9314/1026/1019/8318/1876/55198/2935/128239/4863/5127/5591/7465/1022/815/11319…
GO:0000086	G2/M transition of mitotic cell cycle	247	0.703581	1.96788	1e-10	1.13909e-08	9.76651e-09	2348	tags=37%, list=13%, signal=32%	29980/51514/84131/121441/672/990/8493/26271/6790/79866/1063/4751/1017/6502/11073/10213/22974/9833/2305/641/5889/890/983/51347/55722/84930/55835/891/55125/9793/9928/51400/9133/54801/995/9024/4361/79959/4998/595/115106/993/9738/22995/3161/5717/10733/79621/63967/7283/5347/8317/5707/9212/5708/3306/1026/1019/4659/5716/22919/90381/79441/5718/7465/80184/1022/8883/5713/51451/5711/219736/10197/4331/7840/5…
GO:0000280	nuclear division	412	0.689792	1.97005	1e-10	1.13909e-08	9.76651e-09	2736	tags=42%, list=16%, signal=36%	898/54514/84944/10592/675/136991/9134/254528/79980/990/83540/259266/26271/6790/79866/29127/9735/9585/1063/4751/1111/63979/64105/83990/1062/126353/4288/10615/151648/3833/22974/24137/51434/1164/5889/9055/7443/81930/10051/10403/983/3192/51203/23137/126731/4085/84930/891/7272/83903/5810/54908/55125/64151/9232/23310/7153/9928/11022/3832/9126/9133/151246/995/54443/84250/4361/81620/54892/11065/996/9787/…
GO:0000375	RNA splicing, via transesterification reactions	343	0.618386	1.75715	1e-10	1.13909e-08	9.76651e-09	3679	tags=43%, list=21%, signal=35%	55596/6636/10262/27316/9129/6632/1660/9991/4686/6428/3192/9879/3183/6637/6732/9733/11168/65109/10492/10713/9128/96764/27336/55280/51729/55660/10236/8161/55749/23350/55110/84811/11051/1665/51645/51692/55269/51634/23210/8899/9169/1653/6606/79005/6434/6607/1478/9416/4691/51319/57819/11017/23450/5546/2332/9589/6432/10465/3190/85437/2483/8683/4841/6628/3191/11189/6635/10283/55796/11218/23398/51503/773…
GO:0000723	telomere maintenance	149	0.719423	1.95379	1e-10	1.13909e-08	9.76651e-09	2401	tags=44%, list=14%, signal=38%	898/675/9134/23649/5557/5111/5985/5427/2237/10714/5984/5983/54107/5422/4751/220064/5558/641/5889/3192/23137/3183/79035/1736/142/9156/8364/4361/10576/55183/9937/10728/7874/5888/6119/8550/9212/6117/22948/8365/79677/5591/7014/64858/2547/908/4216/10574/7203/10694/10575/54552/1763/6118/7517/5982/167227/5981/7520/3178/545/3326/23381/54433/26354
GO:0000724	double-strand break repair via homologous recombination	137	0.755961	2.03893	1e-10	1.13909e-08	9.76651e-09	1091	tags=34%, list=6%, signal=32%	675/4173/254528/7334/116028/4172/672/4175/2237/55159/10635/51659/55010/1111/55086/63979/8914/10213/5932/641/5889/23137/253714/4171/84515/79035/2187/142/4176/4361/7516/55183/79728/25788/5888/80010/4174/84296/6119/8317/119392/254394/57697/6117/23347/8318/10721
GO:0000725	recombinational repair	139	0.761833	2.0535	1e-10	1.13909e-08	9.76651e-09	1091	tags=35%, list=6%, signal=33%	675/4173/254528/7334/116028/4172/672/4175/2237/55159/10635/51659/55010/83695/1111/55086/63979/8914/10213/5932/641/5889/23137/253714/4171/84515/79035/2187/142/4176/4361/7516/55183/79728/25788/5888/80010/4174/78995/84296/6119/8317/119392/254394/57697/6117/23347/8318/10721
GO:0000819	sister chromatid segregation	186	0.765606	2.1141	1e-10	1.13909e-08	9.76651e-09	2314	tags=52%, list=13%, signal=45%	10592/116028/79980/990/2237/83540/26271/29127/1063/4751/64105/1062/10615/151648/3833/24137/51434/5889/9055/81930/10051/10403/3192/51203/23137/4085/891/7272/83903/54908/64151/9232/23310/7153/9928/9126/151246/79892/84250/4361/81620/54892/11065/27127/996/9787/9493/7175/7283/5347/11130/9212/701/55143/157570/23397/81929/10735/9555/8243/11004/9700/114799/10664/699/285643/9918/90417/991/5901/9184/55154/…
GO:0006260	DNA replication	271	0.759028	2.13329	1e-10	1.13909e-08	9.76651e-09	2185	tags=45%, list=12%, signal=40%	898/29980/675/51514/9134/23649/4173/5557/116028/144455/5111/374393/4172/672/5985/5427/990/4175/10036/2237/55159/79915/51659/26271/10714/11169/5984/8208/5983/580/9837/23594/83695/57695/79733/54107/5422/6241/79596/1111/8914/83990/6240/1017/5558/11073/10926/5932/1660/641/6418/890/10535/983/64785/5810/253714/4171/84515/9126/51053/79892/3978/9156/4176/9984/4361/81620/55388/23560/4998/54962/64863/5888/…
GO:0006261	DNA-dependent DNA replication	150	0.791955	2.14799	1e-10	1.13909e-08	9.76651e-09	1121	tags=42%, list=6%, signal=40%	898/29980/675/9134/23649/4173/5557/144455/5111/4172/5985/5427/990/4175/2237/55159/79915/51659/26271/10714/11169/5984/5983/9837/23594/79733/54107/5422/8914/1017/5558/11073/10926/641/64785/253714/4171/51053/79892/3978/4176/9984/4361/81620/55388/4998/54962/64863/5888/4174/84296/6119/8317/23595/254394/57697/6117/11143/8318/146956/10721/55345/90381
GO:0006302	double-strand break repair	248	0.688849	1.92705	1e-10	1.13909e-08	9.76651e-09	2321	tags=38%, list=13%, signal=33%	675/4173/254528/7334/116028/4172/672/4175/2237/55159/10635/51659/55010/580/5422/1111/55086/63979/8914/83990/4436/10213/9025/5932/2305/641/5889/23137/253714/4171/84515/79035/2187/142/4176/8364/9656/84250/4361/7516/55183/79728/7913/25788/9937/5888/80010/4174/165918/84296/6119/8317/119392/254394/57697/6117/23347/157570/2177/8318/1653/54840/7468/146956/10721/8365/7518/79000/5591/113130/79184/64858/25…
GO:0006310	DNA recombination	285	0.701692	1.9776	1e-10	1.13909e-08	9.76651e-09	1717	tags=32%, list=10%, signal=29%	675/4173/254528/7334/116028/4172/672/2956/4175/2237/55159/79915/10635/51659/55010/83695/7374/1111/55086/63979/8914/83990/4436/10213/9025/5932/641/5889/3148/27301/23137/7153/253714/4171/84515/3009/79035/2187/86/3010/142/3838/9156/4176/9984/4361/7516/55183/79728/25788/5888/80010/4174/78995/165918/84296/6119/8317/119392/254394/57697/6117/23347/2177/8318/3007/1235/7468/7247/146956/10721/3146/9730/796…
GO:0006323	DNA packaging	193	0.732718	2.02581	1e-10	1.13909e-08	9.76651e-09	2270	tags=43%, list=13%, signal=38%	388951/10592/91687/10036/55723/55166/51535/8208/2491/54107/64105/8341/401541/9025/3070/6418/10051/3148/983/51203/891/64754/64151/23310/55355/7153/387103/4171/3009/3010/6732/9733/8364/54892/79172/8970/9869/8520/79682/7175/5931/8340/3065/130951/10541/1058/64946/54069/23347/23397/1786/9555/3007/8349/55320/3020/57673/10664/10595/9918/8365/4676/3017/11339/126961/113130/6839/57082/29855/144108/378708/3…
GO:0006333	chromatin assembly or disassembly	177	0.735411	2.0252	1e-10	1.13909e-08	9.76651e-09	2270	tags=43%, list=13%, signal=38%	388951/91687/10036/55723/55166/79723/51535/8208/2491/54107/64105/8341/401541/3070/6418/3148/64754/55355/387103/4171/3009/3010/9733/8364/79172/8970/9869/8520/79682/7175/5931/8340/3065/130951/4778/10541/1058/64946/54069/23347/1786/9555/3007/8349/55320/3020/57673/10664/8365/4676/6605/3017/11339/126961/6839/57082/29855/144108/11011/6599/378708/3006/440689/4678/23272/9031/4673/54737/11198/4869/79019/5…
GO:0006334	nucleosome assembly	104	0.769341	2.03232	1e-10	1.13909e-08	9.76651e-09	2657	tags=55%, list=15%, signal=47%	388951/91687/10036/55723/55166/8208/2491/64105/8341/401541/6418/3148/64754/55355/387103/4171/3009/3010/9733/8364/79172/8970/8520/79682/5931/8340/10541/1058/64946/54069/9555/3007/8349/55320/3020/8365/4676/3017/11339/126961/57082/29855/144108/378708/3006/440689/4678/4673/4869/79019/55839/8356/6046/8607/64061/8347/3005
GO:0006397	mRNA processing	498	0.599916	1.71869	1e-10	1.13909e-08	9.76651e-09	3679	tags=41%, list=21%, signal=33%	10930/580/55596/6636/10262/27316/9129/6632/1660/9991/904/4686/6428/3192/9879/26097/7884/891/3183/6637/11052/6732/9733/57187/9984/11168/65109/10492/10713/9128/96764/27336/55280/51729/55660/10236/8161/55749/23350/56254/55110/84811/11051/1665/144983/51645/51692/55269/51202/51634/23210/8899/9169/1653/6606/79005/10595/23248/6434/6607/1478/116461/9416/22828/8731/4691/92906/51319/57819/1022/11017/23450/…
GO:0007051	spindle organization	176	0.705037	1.93624	1e-10	1.13909e-08	9.76651e-09	2417	tags=40%, list=14%, signal=35%	83540/259266/26271/6790/79866/29127/4751/1062/126353/10615/3833/22974/24137/9055/10403/3192/55722/126731/55835/891/7272/55125/9793/387103/3832/9126/54801/6491/9787/115106/9493/7175/7283/5347/4605/9212/332/57405/64946/25886/10735/29899/8243/9700/22919/79441/285643/90417/991/5901/55154/79000/3925/79598/23172/1213/128866/3837/93323/10460/92421/8480/203068/7756/55142/6047/10274/25978/11200/4733/10426
GO:0007059	chromosome segregation	320	0.740854	2.10334	1e-10	1.13909e-08	9.76651e-09	2098	tags=42%, list=12%, signal=38%	898/84944/10592/9134/254528/116028/672/79980/990/2237/55166/83540/26271/221150/29127/1063/4751/64105/83990/1062/4288/56852/10615/151648/3833/24137/51434/220134/5889/9055/79023/81930/10051/10403/1894/3192/51203/23137/4085/891/7272/83903/54908/64151/9232/23310/55355/7153/387103/9928/9126/151246/79892/6732/84250/4361/81620/54892/11065/27127/996/9787/1459/9493/256126/7175/80010/7283/5347/11130/130951…
GO:0007093	mitotic cell cycle checkpoint	164	0.751067	2.05589	1e-10	1.13909e-08	9.76651e-09	2321	tags=46%, list=13%, signal=40%	29980/144455/5111/4193/672/1869/990/55159/6790/7027/79733/9735/1063/4436/1017/11073/641/10403/983/51347/4085/891/7272/1820/54908/7153/79035/25904/995/9656/4361/81620/4998/595/4848/54962/4582/55571/7175/51512/63967/5347/11130/55055/9212/701/9125/2177/1026/146956/90381/699/991/9184/51143/5591/7465/5546/8883/64858/51451/835/9319/6118/7517/26058/92421/9587/7756/144715/581/55755/23019/57472/11200
GO:0008380	RNA splicing	434	0.615618	1.76113	1e-10	1.13909e-08	9.76651e-09	3684	tags=41%, list=21%, signal=34%	55596/6636/10262/27316/9129/6632/1660/9991/4686/6428/3192/9879/3183/6637/6732/9733/57187/9984/11168/65109/10492/10137/10713/9128/96764/27336/55280/64863/51729/55660/10236/8161/55749/23350/55110/84811/11051/1665/144983/51645/51692/55269/51202/51634/23210/9360/8899/9169/1653/6606/79005/6434/6607/1478/116461/9416/4691/92906/51319/57819/11017/23450/5546/2332/9589/10915/6432/10465/3190/85437/2483/8683…
GO:0010389	regulation of G2/M transition of mitotic cell cycle	194	0.710476	1.96791	1e-10	1.13909e-08	9.76651e-09	2516	tags=39%, list=14%, signal=33%	29980/51514/84131/121441/672/990/26271/6790/1063/4751/1017/11073/10213/22974/641/5889/983/51347/55722/55835/891/55125/9793/9928/54801/995/4361/79959/4998/595/115106/993/9738/22995/3161/5717/10733/79621/63967/7283/5347/8317/5707/9212/5708/3306/1026/1019/5716/22919/90381/79441/5718/80184/8883/5713/5711/219736/10197/7840/5710/93323/7480/92421/203068/5682/55142/5687/5685/55755/8655/10383/5690/5692/49…
GO:0010948	negative regulation of cell cycle process	320	0.688761	1.95545	1e-10	1.13909e-08	9.76651e-09	2507	tags=38%, list=14%, signal=33%	3135/29980/51514/144455/5111/4193/672/1869/990/55159/5933/26271/6790/7027/79733/1063/6241/4751/1111/56890/2146/1017/11073/10213/5932/641/10403/983/23512/51347/4085/891/5017/7272/5810/1820/54908/9232/25904/995/899/4361/81620/4998/4591/29117/1031/595/317/4848/9738/4582/55571/5717/5888/7175/5931/389493/51512/63967/5347/6045/8317/5707/9212/701/11335/9125/9314/5708/9555/1026/1019/9700/5716/1876/90381/…
GO:0022613	ribonucleoprotein complex biogenesis	427	0.634485	1.81229	1e-10	1.13909e-08	9.76651e-09	3843	tags=41%, list=22%, signal=33%	11137/6636/220064/27316/9129/6632/1660/4686/27340/1736/6637/55299/11052/6732/10813/9733/11168/8450/11103/81875/23560/8894/54881/10713/96764/10728/51729/4931/25926/8161/10153/5393/11051/51202/79954/84946/8562/9169/1653/84916/6606/55035/6607/5901/153443/9416/51602/5591/57819/10412/6232/26156/55781/6128/51010/51096/6839/8661/2091/7514/2483/10436/8683/6628/10557/11189/6635/11218/90459/10200/6201/1124…
GO:0030198	extracellular matrix organization	375	-0.484068	-1.76818	1e-10	1.13909e-08	9.76651e-09	2914	tags=35%, list=17%, signal=30%	8785/58494/23213/4237/1490/3685/146206/1306/1513/63894/84171/3676/7837/22854/2113/3911/4851/4320/3791/4035/2006/1471/7087/83700/1758/124056/1834/1311/1634/1303/7448/81577/55790/10631/10516/64856/79625/7040/7042/3908/7982/90102/1284/2303/79875/2331/3680/1299/2191/22795/649/5045/4060/5156/3681/11173/3036/55959/5345/84695/84168/151887/4868/60484/89932/857/1285/8515/1462/8510/375790/3913/25890/170690…
GO:0031497	chromatin assembly	152	0.754932	2.04838	1e-10	1.13909e-08	9.76651e-09	2081	tags=43%, list=12%, signal=38%	388951/91687/10036/55723/55166/51535/8208/2491/54107/64105/8341/401541/3070/6418/3148/64754/55355/387103/4171/3009/3010/9733/8364/79172/8970/9869/8520/79682/7175/5931/8340/3065/130951/10541/1058/64946/54069/23347/1786/9555/3007/8349/55320/3020/57673/10664/8365/4676/3017/11339/126961/6839/57082/29855/144108/378708/3006/440689/4678/23272/4673/54737/4869/79019/55839
GO:0031570	DNA integrity checkpoint	159	0.756181	2.0594	1e-10	1.13909e-08	9.76651e-09	2321	tags=44%, list=13%, signal=39%	29980/51514/144455/5111/4193/672/1869/990/79968/55159/6790/7027/83695/79733/1111/8914/83990/4436/1017/11073/641/51322/983/51347/891/5810/1820/7153/25904/995/9984/9656/4361/81620/4998/595/4848/54962/4582/55571/51512/79621/63967/8682/5347/25896/261726/9125/2177/1026/8318/146956/1407/90381/5591/8883/79184/835/1763/6118/26058/1432/57646/144715/581/23019/545/5781/57472/11200
GO:0032200	telomere organization	154	0.719539	1.95768	1e-10	1.13909e-08	9.76651e-09	2401	tags=44%, list=14%, signal=38%	898/675/9134/23649/5557/5111/5985/5427/2237/10714/5984/5983/54107/5422/4751/220064/5558/641/5889/3192/23137/3183/79035/1736/142/9156/8364/4361/10576/55183/9937/10728/7874/5888/6119/8550/9212/6117/22948/3020/8365/79677/5591/7014/64858/2547/908/4216/10574/7203/10694/10575/54552/1763/6118/7517/5982/167227/5981/7520/8356/3178/545/3326/23381/54433/26354
GO:0033260	nuclear DNA replication	59	0.863553	2.11846	1e-10	1.13909e-08	9.76651e-09	1017	tags=56%, list=6%, signal=53%	29980/675/23649/4173/5557/5111/4172/5985/5427/4175/2237/79915/10714/5984/5983/9837/54107/5422/5558/10926/4171/51053/3978/4176/81620/54962/5888/4174/6119/8317/23595/6117/8318
GO:0043062	extracellular structure organization	376	-0.48399	-1.77887	1e-10	1.13909e-08	9.76651e-09	2914	tags=35%, list=17%, signal=30%	8785/58494/23213/4237/1490/3685/146206/1306/1513/63894/84171/3676/7837/22854/2113/3911/4851/4320/3791/4035/2006/1471/7087/83700/1758/124056/1834/1311/1634/1303/7448/81577/55790/10631/10516/64856/79625/7040/7042/3908/7982/90102/1284/2303/79875/2331/3680/1299/2191/22795/649/5045/4060/5156/3681/11173/3036/55959/5345/84695/84168/151887/4868/60484/89932/857/1285/8515/1462/8510/375790/3913/25890/170690…
GO:0044786	cell cycle DNA replication	64	0.860175	2.13034	1e-10	1.13909e-08	9.76651e-09	1017	tags=56%, list=6%, signal=53%	29980/675/23649/4173/5557/144455/5111/4172/5985/5427/4175/2237/79915/26271/10714/5984/5983/9837/79733/54107/5422/5558/10926/4171/51053/3978/4176/81620/54962/5888/4174/6119/8317/23595/6117/8318
GO:0044839	cell cycle G2/M phase transition	266	0.708312	1.98889	1e-10	1.13909e-08	9.76651e-09	2348	tags=37%, list=13%, signal=32%	29980/51514/84131/121441/672/990/8493/79915/26271/6790/79866/1063/4751/1111/1017/6502/11073/10213/22974/9833/2305/641/5889/890/983/51347/55722/84930/55835/891/55125/9793/9928/51400/9133/54801/995/9024/4361/79959/4998/595/115106/993/9738/22995/3161/5717/10733/51512/79621/63967/7283/5347/8317/5707/9212/5708/3306/9555/1026/1019/4659/5716/22919/90381/79441/5718/7465/80184/1022/8883/79184/5713/51451/5…
GO:0044843	cell cycle G1/S phase transition	266	0.694075	1.94891	1e-10	1.13909e-08	9.76651e-09	2494	tags=38%, list=14%, signal=33%	898/9134/23649/4173/5557/144455/5111/4172/4193/1869/5427/990/1033/4175/55159/5933/26271/23594/6790/7027/57695/7298/79733/54107/5422/6241/2146/1017/8453/5558/6502/10926/5932/890/983/891/1820/9928/4171/84515/51053/25904/995/4176/81620/55388/8450/4998/29117/1031/595/993/4848/4582/55571/4174/51512/6198/6119/8317/23595/6117/9125/9314/1026/1019/8318/1876/55198/2935/128239/4863/5127/5591/7465/1022/815/1…
GO:0045787	positive regulation of cell cycle	360	0.642539	1.82816	1e-10	1.13909e-08	9.76651e-09	2504	tags=32%, list=14%, signal=28%	675/51514/144455/5111/4193/672/6532/1869/990/2237/79915/26271/6790/7027/83695/79733/29127/9585/85459/1111/2146/1017/10615/10926/51434/1164/5889/904/10403/983/1894/3192/51203/23137/4085/1163/55835/891/5017/1820/9928/25904/995/9984/84250/81620/8450/11065/7161/996/595/9787/9493/993/4848/4582/55571/10733/7175/389493/117194/51512/6198/8317/9212/11113/25886/9125/3306/29899/9555/1026/1019/8318/9700/5716…
GO:0045930	negative regulation of mitotic cell cycle	309	0.67013	1.90065	1e-10	1.13909e-08	9.76651e-09	2507	tags=34%, list=14%, signal=30%	29980/144455/5111/4193/672/1869/990/55159/5933/26271/6790/7027/79733/9735/1063/1111/2146/4436/1017/11073/10213/641/10403/983/51347/4085/891/5017/7272/1820/54908/9232/7153/79035/25904/995/220042/9656/4361/81620/4998/29117/1031/595/4848/54962/4582/55571/5717/7175/51512/63967/5347/11130/55055/5707/9212/701/9125/2177/9314/5708/1026/1019/5716/146956/90381/699/991/9184/51143/5591/5718/7465/5546/8883/57…
GO:0048285	organelle fission	457	0.667724	1.91325	1e-10	1.13909e-08	9.76651e-09	2736	tags=39%, list=16%, signal=34%	898/54514/84944/10592/675/136991/9134/254528/79980/990/113115/83540/259266/26271/6790/79866/29127/9735/9585/1063/4751/1111/63979/64105/83990/1062/126353/4288/10615/151648/3833/22974/24137/51434/1164/5889/9055/7443/81930/10051/10403/983/3192/51203/23137/55737/126731/4085/84930/891/7272/83903/5810/54908/55125/64151/9232/23310/7153/9928/11022/3832/9126/9133/151246/995/54443/84250/4361/81620/54892/11…
GO:0051052	regulation of DNA metabolic process	349	0.62242	1.77062	1e-10	1.13909e-08	9.76651e-09	2809	tags=35%, list=16%, signal=30%	9370/7334/116028/5111/672/5985/2956/79915/10635/55010/5984/5983/7398/7027/4751/1111/55086/63979/8914/4436/1017/9025/2305/1660/641/3192/3183/3009/79035/1736/2187/3010/142/3838/9984/84250/4361/81620/10576/5063/55183/317/7913/10728/7874/5888/4931/165918/27000/8550/9212/54069/22948/23347/9314/1026/11143/3007/7468/10923/10721/90381/3146/79000/5591/2625/11105/7014/57103/51010/79184/908/22976/4216/11244…
GO:0051321	meiotic cell cycle	242	0.68782	1.92155	1e-10	1.13909e-08	9.76651e-09	1704	tags=32%, list=10%, signal=30%	898/54514/84944/171484/10592/675/136991/9134/254528/2956/83540/259266/26271/6790/89765/4751/63979/83990/1017/151648/5932/1164/5889/81930/10051/84930/5017/7272/5810/9232/23310/7153/11022/9126/151246/995/9156/4361/27127/7516/256126/993/25788/5888/80010/7283/5347/130951/346673/701/57697/6117/23397/4603/10735/2177/3306/132625/8243/9700/24149/375337/146956/699/9918/991/56159/9184/124817/11105/91646/55…
GO:0051983	regulation of chromosome segregation	101	0.768794	2.02309	1e-10	1.13909e-08	9.76651e-09	2249	tags=54%, list=13%, signal=48%	116028/990/2237/26271/29127/1063/4751/1062/4288/56852/10615/51434/10403/1894/3192/23137/4085/891/7272/54908/9232/84250/81620/11065/996/9787/1459/7175/5347/9212/701/9555/11004/9700/10664/699/90417/991/79677/9184/51143/55781/113130/1457/51451/64682/9319/7517/246184/51433/10460/1663/7756/55755/25836
GO:0065004	protein-DNA complex assembly	199	0.730303	2.02245	1e-10	1.13909e-08	9.76651e-09	2270	tags=44%, list=13%, signal=39%	388951/4173/4172/91687/4175/10036/55723/55166/8208/2491/1063/64105/8341/1062/401541/3070/6418/5889/3148/64754/55355/387103/4171/3009/51053/3010/142/9733/4176/8364/81620/8450/79172/8970/9787/8520/9557/79682/5888/5931/55832/4174/8340/6119/10541/23595/1058/64946/54069/6117/9555/8318/3007/5887/8349/55320/3020/3146/8365/4676/1022/3017/11339/126961/2966/55814/57082/29855/144108/378708/4331/3006/440689/…
GO:0071103	DNA conformation change	306	0.726748	2.06027	1e-10	1.13909e-08	9.76651e-09	2282	tags=41%, list=13%, signal=36%	388951/10592/4173/4172/91687/5985/4175/10036/55723/55166/51659/51535/5984/8208/2491/5983/54107/64105/83990/8341/56852/401541/9025/3070/1660/641/6418/10051/3148/983/51203/891/64754/64151/23310/55355/7153/387103/4171/84515/3009/3010/142/54821/6732/9733/4176/8364/4361/8450/54892/79172/8970/9869/8520/9557/79682/25788/5888/7175/5931/4174/8340/84296/3065/130951/10541/254394/1058/57697/64946/54069/6117/…
GO:0071824	protein-DNA complex subunit organization	237	0.701202	1.95991	1e-10	1.13909e-08	9.76651e-09	3074	tags=50%, list=18%, signal=42%	388951/4173/4172/91687/4175/10036/55723/55166/8208/2491/54107/1063/64105/8341/1062/401541/9025/3070/6418/5889/3148/64754/55355/387103/4171/3009/51053/3010/142/9733/4176/8364/81620/8450/79172/8970/6944/9787/8520/9557/79682/5888/5931/55832/4174/8340/6119/4778/10541/23595/1058/64946/2960/54069/6117/9555/8318/3007/5887/8349/55320/3020/10664/3146/81611/8365/4676/6605/1022/3017/11339/126961/2966/55814/…
GO:0072331	signal transduction by p53 class mediator	260	0.65093	1.82305	1e-10	1.13909e-08	9.76651e-09	2321	tags=34%, list=13%, signal=30%	675/116028/144455/5111/4193/672/1869/5985/8493/79915/5984/5983/580/6790/7027/83695/79733/1111/83990/4436/1017/11073/22974/3066/5932/2305/641/983/891/5810/1820/25904/995/9156/4361/7161/29117/1459/10397/4848/1870/4582/387893/55571/5931/80010/51512/3065/6119/8550/9212/6117/9125/1026/5716/9521/80196/64782/1457/3190/10210/22976/835/6749/6201/6882/3622/1763/6118/8805/1432/5982/57646/11198/5562/6877/550…
GO:0090068	positive regulation of cell cycle process	270	0.674593	1.89542	1e-10	1.13909e-08	9.76651e-09	2428	tags=34%, list=14%, signal=30%	51514/144455/5111/4193/672/1869/990/2237/79915/26271/6790/7027/83695/79733/29127/9585/85459/2146/1017/10615/10926/51434/5889/10403/983/1894/3192/51203/23137/4085/55835/891/1820/9928/25904/995/84250/81620/8450/11065/7161/996/595/9787/9493/993/4848/4582/55571/10733/7175/117194/51512/8317/9212/11113/25886/9125/3306/29899/9555/1026/1019/8318/9700/375337/3642/51143/11105/113130/115426/9475/3552/835/21…
GO:0098813	nuclear chromosome segregation	260	0.737984	2.06686	1e-10	1.13909e-08	9.76651e-09	1992	tags=42%, list=11%, signal=38%	898/84944/10592/9134/254528/116028/79980/990/2237/55166/83540/26271/29127/1063/4751/64105/83990/1062/10615/151648/3833/24137/51434/5889/9055/81930/10051/10403/1894/3192/51203/23137/4085/891/7272/83903/54908/64151/9232/23310/7153/9928/9126/151246/79892/84250/4361/81620/54892/11065/27127/996/9787/9493/256126/7175/80010/7283/5347/11130/130951/9212/701/55143/57697/157570/23397/81929/10735/2177/9555/8…
GO:0140014	mitotic nuclear division	278	0.71449	2.00877	1e-10	1.13909e-08	9.76651e-09	2736	tags=46%, list=16%, signal=39%	10592/79980/990/83540/26271/6790/79866/29127/9735/9585/1063/4751/1111/64105/1062/126353/4288/10615/151648/3833/22974/24137/51434/9055/7443/81930/10051/10403/983/3192/51203/23137/126731/4085/891/7272/83903/54908/55125/64151/9232/23310/9928/3832/9126/9133/151246/995/54443/84250/81620/54892/11065/996/9787/9493/7175/7283/5347/11130/4605/9212/332/701/55143/23397/81929/10735/9555/8243/11004/9700/699/28…
GO:1901987	regulation of cell cycle phase transition	435	0.670928	1.91929	1e-10	1.13909e-08	9.76651e-09	3056	tags=40%, list=17%, signal=33%	29980/51514/84131/6496/144455/5111/121441/4193/672/1869/990/55159/79915/5933/26271/6790/7027/79733/9735/1063/4751/1111/2146/1062/1017/11073/10213/22974/10926/51434/641/5889/10403/983/51347/55722/4085/55835/891/5017/7272/1820/54908/55125/9793/9928/54801/25904/995/54443/4361/81620/8450/11065/79959/996/4998/29117/1031/595/9787/115106/993/4848/9738/4582/22995/3161/55571/5717/10733/7175/51512/79621/63…
GO:1901988	negative regulation of cell cycle phase transition	238	0.690198	1.92908	1e-10	1.13909e-08	9.76651e-09	2321	tags=37%, list=13%, signal=32%	29980/51514/144455/5111/4193/672/1869/990/55159/5933/26271/6790/7027/79733/1063/1111/2146/1017/11073/10213/641/10403/983/51347/4085/891/5017/7272/1820/54908/25904/995/4361/81620/4998/29117/1031/595/4848/4582/55571/5717/7175/51512/63967/5347/5707/9212/701/9125/9314/5708/9555/1026/1019/5716/90381/699/991/9184/51143/5591/5718/7465/8883/79184/5713/51451/5711/835/9319/91607/10197/5710/6118/7517/26058/…
GO:1901990	regulation of mitotic cell cycle phase transition	405	0.678353	1.93547	1e-10	1.13909e-08	9.76651e-09	3056	tags=40%, list=17%, signal=34%	29980/51514/84131/144455/5111/121441/4193/672/1869/990/55159/79915/5933/26271/6790/7027/79733/9735/1063/4751/2146/1062/1017/11073/10213/22974/51434/641/5889/10403/983/51347/55722/4085/55835/891/7272/1820/54908/55125/9793/9928/54801/25904/995/54443/4361/81620/8450/11065/79959/996/4998/29117/1031/595/9787/115106/993/4848/9738/4582/22995/3161/55571/5717/10733/7175/51512/79621/63967/7283/5347/8317/57…
GO:1901991	negative regulation of mitotic cell cycle phase transition	224	0.696947	1.93864	1e-10	1.13909e-08	9.76651e-09	2321	tags=37%, list=13%, signal=32%	29980/144455/5111/4193/672/1869/990/55159/5933/26271/6790/7027/79733/1063/2146/1017/11073/10213/641/10403/983/51347/4085/891/7272/1820/54908/25904/995/4361/81620/4998/29117/1031/595/4848/4582/55571/5717/7175/51512/63967/5347/5707/9212/701/9125/9314/5708/1026/1019/5716/90381/699/991/9184/51143/5591/5718/7465/8883/5713/51451/5711/835/9319/91607/10197/5710/6118/7517/26058/92421/7756/5682/5687/581/56…
GO:1902749	regulation of cell cycle G2/M phase transition	211	0.715331	1.98498	1e-10	1.13909e-08	9.76651e-09	2516	tags=39%, list=14%, signal=34%	29980/51514/84131/121441/672/990/79915/26271/6790/1063/4751/1111/1017/11073/10213/22974/641/5889/983/51347/55722/55835/891/55125/9793/9928/54801/995/4361/79959/4998/595/115106/993/9738/22995/3161/5717/10733/51512/79621/63967/7283/5347/8317/5707/9212/5708/3306/9555/1026/1019/5716/22919/90381/79441/5718/80184/8883/79184/5713/5711/22976/219736/10197/7840/5710/93323/7480/92421/4869/203068/5682/55142/…
GO:1902850	microtubule cytoskeleton organization involved in mitosis	142	0.730735	1.9703	1e-10	1.13909e-08	9.76651e-09	2925	tags=49%, list=17%, signal=41%	83540/6790/79866/29127/4751/1062/126353/3833/22974/24137/9055/10403/3192/51203/126731/4085/891/7272/54908/55125/9793/3832/9126/6491/9787/9493/7175/7283/5347/4605/9212/332/57405/1058/64946/25886/10735/5080/29899/8243/9700/285643/991/5901/55154/3925/79598/23172/1213/128866/3837/10460/92421/6993/8480/7756/55755/10274/25978/11200/4733/56647/9183/387/2697/3796/284403/89958/54820/9181
GO:1903046	meiotic cell cycle process	183	0.701608	1.9342	1e-10	1.13909e-08	9.76651e-09	1789	tags=34%, list=10%, signal=31%	898/54514/84944/10592/675/136991/9134/254528/2956/83540/259266/26271/6790/63979/83990/151648/1164/5889/81930/10051/84930/5017/7272/5810/9232/23310/7153/11022/151246/995/4361/256126/993/25788/5888/80010/7283/5347/130951/701/57697/23397/4603/2177/3306/9700/375337/146956/699/9918/991/56159/124817/11105/91646/55706/122402/56776/9319/378708/286151/3622
GO:0000377	RNA splicing, via transesterification reactions with bulged adenosine as nucleophile	340	0.617285	1.75196	1.39095e-10	1.52882e-08	1.3108e-08	3679	tags=43%, list=21%, signal=35%	55596/6636/10262/27316/9129/6632/1660/9991/4686/6428/3192/9879/3183/6637/6732/9733/11168/65109/10492/10713/9128/96764/27336/55280/51729/55660/10236/8161/55749/23350/55110/84811/11051/1665/51645/51692/55269/51634/23210/8899/9169/1653/6606/79005/6434/6607/1478/9416/4691/51319/57819/11017/23450/5546/2332/9589/6432/10465/3190/85437/2483/8683/4841/6628/3191/11189/6635/10283/55796/11218/23398/51503/773…
GO:0000398	mRNA splicing, via spliceosome	340	0.617285	1.75196	1.39095e-10	1.52882e-08	1.3108e-08	3679	tags=43%, list=21%, signal=35%	55596/6636/10262/27316/9129/6632/1660/9991/4686/6428/3192/9879/3183/6637/6732/9733/11168/65109/10492/10713/9128/96764/27336/55280/51729/55660/10236/8161/55749/23350/55110/84811/11051/1665/51645/51692/55269/51634/23210/8899/9169/1653/6606/79005/6434/6607/1478/9416/4691/51319/57819/11017/23450/5546/2332/9589/6432/10465/3190/85437/2483/8683/4841/6628/3191/11189/6635/10283/55796/11218/23398/51503/773…
GO:0034728	nucleosome organization	141	0.716336	1.93129	1.6308e-10	1.76154e-08	1.51034e-08	2270	tags=46%, list=13%, signal=40%	388951/91687/10036/55723/55166/8208/2491/54107/64105/8341/401541/9025/6418/3148/64754/55355/387103/4171/3009/3010/9733/8364/79172/8970/6944/8520/79682/5931/8340/4778/10541/1058/64946/54069/9555/3007/8349/55320/3020/10664/81611/8365/4676/6605/3017/11339/126961/57082/5757/29855/144108/6599/378708/3006/440689/4678/4673/11198/4869/79019/55839/196528/6602/8356/6046
GO:0033044	regulation of chromosome organization	343	0.61086	1.73576	1.96932e-10	2.09115e-08	1.79294e-08	2937	tags=39%, list=17%, signal=33%	7334/116028/672/990/2237/26271/51535/1063/4751/1111/1062/4288/51434/6418/29028/10403/3192/26097/23137/4085/891/7272/54908/9232/3183/2624/7153/4171/3009/79035/1736/26036/3010/142/9733/84250/4361/81620/11065/996/29117/9787/10576/55183/9869/64863/4582/7874/7175/5347/56254/8550/9212/701/22948/4602/1786/9555/11143/8318/3007/9700/3020/10664/55818/699/991/90780/9184/51143/2625/7014/55781/3720/2966/2332/…
GO:0007052	mitotic spindle organization	116	0.737267	1.95744	2.91251e-10	3.04114e-08	2.60746e-08	2382	tags=46%, list=14%, signal=40%	83540/6790/79866/29127/4751/1062/126353/3833/22974/24137/9055/10403/3192/126731/891/7272/55125/9793/3832/9126/6491/9787/9493/7175/7283/5347/4605/9212/332/57405/64946/25886/10735/29899/8243/285643/991/5901/55154/3925/79598/23172/1213/128866/3837/10460/92421/8480/7756/10274/25978/11200/4733
GO:0034660	ncRNA metabolic process	468	0.57625	1.65096	3.43044e-10	3.52323e-08	3.0208e-08	4237	tags=40%, list=24%, signal=31%	54514/84944/136991/55596/27340/11022/1736/4234/10813/55157/3376/11103/81875/23560/54881/2058/64863/51729/4931/8518/25926/5393/51605/51202/9255/79954/84267/25896/4603/51728/1653/84916/9521/55035/10595/16/1478/6897/116461/57508/5901/153443/51602/54542/5591/10412/6232/26156/10056/55781/57510/91646/441521/51010/51096/6839/122402/2091/2483/10436/10557/91607/90459/4141/10200/7737/6201/112479/23160/5527…
GO:0044774	mitotic DNA integrity checkpoint	107	0.747758	1.97177	5.95818e-10	6.02065e-08	5.16207e-08	2321	tags=43%, list=13%, signal=38%	29980/144455/5111/4193/1869/990/55159/6790/7027/79733/4436/1017/11073/641/983/51347/891/1820/7153/25904/995/9656/4361/4998/595/4848/54962/4582/55571/51512/63967/9125/2177/1026/146956/90381/5591/8883/835/6118/26058/144715/581/23019/57472/11200
GO:0140013	meiotic nuclear division	167	0.689841	1.88806	9.16079e-10	9.1099e-08	7.81078e-08	1789	tags=32%, list=10%, signal=29%	898/54514/84944/10592/675/136991/9134/254528/83540/259266/26271/6790/63979/83990/151648/1164/5889/81930/10051/84930/7272/5810/9232/7153/11022/151246/4361/256126/25788/5888/80010/5347/130951/701/57697/23397/4603/2177/3306/9700/146956/699/991/56159/124817/11105/91646/55706/122402/56776/9319/378708/286151/3622
GO:0007088	regulation of mitotic nuclear division	156	0.697525	1.90244	1.215e-09	1.18937e-07	1.01976e-07	2732	tags=46%, list=16%, signal=39%	990/26271/6790/79866/9735/9585/1063/4751/1111/1062/4288/51434/10403/3192/51203/23137/126731/4085/891/7272/54908/9232/3832/995/54443/84250/81620/11065/996/9787/7175/5347/9212/701/9555/9700/699/991/9184/51143/55781/113130/79598/51451/64682/128866/3552/9319/27085/286151/7517/246184/51433/10460/92421/9088/9587/7756/55755/25836/25978/652/4733/685/55023/9183/8452/3834/3550/64793/2069
GO:0044773	mitotic DNA damage checkpoint	100	0.747967	1.96566	1.29938e-09	1.2524e-07	1.0738e-07	2321	tags=42%, list=13%, signal=37%	29980/144455/5111/4193/1869/55159/6790/7027/79733/4436/1017/11073/641/983/51347/891/1820/25904/995/9656/4361/595/4848/54962/4582/55571/51512/63967/9125/2177/1026/146956/90381/5591/835/6118/26058/144715/581/23019/57472/11200
GO:0051783	regulation of nuclear division	179	0.67389	1.8561	1.99398e-09	1.89277e-07	1.62285e-07	2732	tags=42%, list=16%, signal=36%	990/26271/6790/79866/9735/9585/1063/4751/1111/1062/4288/51434/10403/3192/51203/23137/126731/4085/891/7272/5810/54908/9232/3832/995/54443/84250/81620/11065/996/9787/7175/5347/9212/701/9555/9700/699/991/9184/51143/11105/55781/113130/79598/51451/64682/128866/3552/9319/27085/286151/7517/246184/51433/10460/92421/9088/9587/55124/7756/55755/25836/25978/652/4733/685/55023/5573/9183/8452/3834/3550/64793/2…
GO:0042254	ribosome biogenesis	296	0.613342	1.73327	2.37992e-09	2.2254e-07	1.90805e-07	5079	tags=53%, list=29%, signal=38%	11137/220064/27340/1736/55299/10813/8450/11103/81875/23560/54881/51729/4931/25926/10153/5393/51202/79954/84946/84916/55035/5901/153443/51602/5591/10412/6232/26156/55781/6128/51010/51096/6839/2091/7514/2483/10436/10557/90459/10200/6201/112479/23160/54552/84135/55027/10199/9790/51388/55164/55646/9188/4869/57109/6229/10528/51018/55003/90441/7520/23404/81887/84154/1654/9775/1662/54433/51575/6123/8373…
GO:0006270	DNA replication initiation	39	0.876236	2.04862	2.50499e-09	2.30791e-07	1.97879e-07	1121	tags=64%, list=6%, signal=60%	898/9134/23649/4173/5557/4172/5427/990/4175/23594/54107/5422/1017/5558/11073/4171/4176/81620/55388/4998/4174/23595/11143/8318/90381
GO:0051169	nuclear transport	345	0.591969	1.68301	3.76666e-09	3.42002e-07	2.93231e-07	3136	tags=37%, list=18%, signal=31%	3952/6496/4193/57122/580/6636/6632/9631/1660/79023/4686/983/1894/6428/26097/7884/11260/6637/11052/3838/57187/9984/11168/65109/1434/5501/23165/54830/55705/7175/9972/51512/23511/10541/55110/51692/64328/81929/2010/84946/1026/4659/55198/6606/51496/6607/5901/948/2733/10527/9688/51319/3840/55612/55781/9818/57510/55706/51194/6432/7514/23214/8683/6628/6635/348995/11218/10204/79902/7307/5903/3837/54535/10…
GO:0006913	nucleocytoplasmic transport	342	0.590777	1.67832	5.80325e-09	5.19391e-07	4.45323e-07	3136	tags=36%, list=18%, signal=30%	3952/6496/4193/57122/580/6636/6632/9631/1660/79023/4686/983/1894/6428/26097/7884/11260/6637/11052/3838/57187/9984/65109/1434/5501/23165/54830/55705/7175/9972/51512/23511/10541/55110/51692/64328/81929/2010/84946/1026/4659/55198/6606/51496/6607/5901/948/2733/10527/9688/51319/3840/55612/55781/9818/57510/55706/51194/6432/7514/23214/8683/6628/6635/348995/11218/10204/79902/7307/5903/3837/54535/10762/55…
GO:0090305	nucleic acid phosphodiester bond hydrolysis	297	0.610556	1.72571	9.0742e-09	8.00702e-07	6.86518e-07	3678	tags=38%, list=21%, signal=31%	254528/5111/5985/2237/79915/10714/5984/5983/5932/3148/4686/10535/27301/27340/5810/142/11052/154197/9156/4361/8450/81875/317/4848/9557/9937/79621/6119/5393/11051/57697/6117/51692/51728/1653/54840/7247/146956/5169/10721/3146/10595/1478/116461/2966/51010/64782/64858/92667/10557/91607/90459/112479/1763/6118/3837/2965/836/9790/81691/5982/167227/57109/5981/55124/146857/144715/668/581/196513/23404/81887…
GO:0006403	RNA localization	225	0.639391	1.77794	1.0592e-08	9.2165e-07	7.90218e-07	3034	tags=44%, list=17%, signal=36%	57122/9631/1660/79023/4686/6428/3192/26097/7884/9793/11260/1736/11052/57187/9984/65109/23165/10576/54830/7175/9972/23511/55110/144983/22948/51692/81929/84946/25909/5901/51602/2733/9688/7014/55781/9818/57510/2332/55706/51010/6432/2091/7514/10643/908/10211/8683/10574/348995/7203/10204/10694/79902/10575/7307/5903/1070/10762/3267/55746/10128/56648/26019/55164/167227/4869/8480/6426/29107/23404/8559/10…
GO:0034502	protein localization to chromosome	84	0.7567	1.93834	1.21549e-08	1.04315e-06	8.94394e-07	2733	tags=57%, list=16%, signal=48%	675/55166/51535/2146/4436/10403/983/7272/83903/54908/84515/3009/79035/1736/84250/81620/10576/5347/9212/254394/1058/6117/22948/157570/9555/10664/9184/7014/113130/57082/908/10574/27085/7203/23272/10694/10575/54552/6118/79003/7520/25836/545/23514/26354/9183/3550/6950
GO:0033045	regulation of sister chromatid segregation	81	0.758679	1.93366	1.58681e-08	1.34343e-06	1.15185e-06	2249	tags=54%, list=13%, signal=48%	116028/990/2237/26271/1063/1062/51434/10403/3192/23137/4085/891/7272/54908/9232/84250/81620/11065/996/9787/7175/5347/9212/701/9555/9700/10664/699/991/9184/51143/55781/113130/51451/64682/9319/7517/246184/51433/10460/1663/7756/55755/25836
GO:0051304	chromosome separation	91	0.746566	1.93172	1.92888e-08	1.60488e-06	1.37602e-06	2098	tags=51%, list=12%, signal=45%	254528/990/26271/1063/1062/51434/10403/4085/891/7272/54908/9232/23310/7153/81620/11065/996/9787/1459/7175/80010/5347/130951/9212/701/57697/23397/9700/146956/699/9918/991/56159/9184/51143/55781/1457/51451/64682/9319/378708/7517/246184/51433/10460/7756
GO:0006338	chromatin remodeling	191	0.646075	1.7856	1.94687e-08	1.60488e-06	1.37602e-06	2876	tags=37%, list=16%, signal=31%	91687/55166/79723/51535/2491/54107/64105/401541/9025/3066/3070/3148/3183/55355/387103/86/8364/79172/6944/9869/9557/79682/7175/5931/3065/1058/64946/54069/11335/23347/4602/1786/55320/3020/57673/3146/81611/8365/2625/6605/125476/11339/3720/126961/6839/57082/1105/5757/144108/6599/378708/4678/23272/9031/55193/54737/4869/79019/54108/55839/6602/8356/11177/11164/8607/4609/5927/7403/9219/64431/3159
GO:0071826	ribonucleoprotein complex subunit organization	193	0.64556	1.78483	2.0021e-08	1.62898e-06	1.39668e-06	4410	tags=47%, list=25%, signal=36%	6636/27316/9129/6632/1660/4686/6637/55299/11052/6732/9733/11168/8894/10713/96764/3799/10728/8161/11051/8562/9169/1653/6606/6607/9416/5591/57819/6232/6128/8661/8683/6628/11189/6635/11218/1659/8662/55164/10421/6631/6426/7520/8664/8559/84154/23451/28985/545/3326/6123/8487/6431/24148/8607/6633/1968/23064/10772/11171/5433/51065/56853/26284/22868/6634/27161/7415/10480/103/6204/6169/25980/26747/54505/10…
GO:0022618	ribonucleoprotein complex assembly	186	0.648899	1.79183	2.10807e-08	1.69322e-06	1.45176e-06	4410	tags=47%, list=25%, signal=35%	6636/27316/9129/6632/1660/4686/6637/55299/11052/6732/9733/11168/8894/10713/96764/10728/8161/11051/8562/9169/1653/6606/6607/9416/5591/57819/6232/6128/8661/8683/6628/11189/6635/11218/8662/55164/10421/6631/6426/7520/8664/8559/84154/23451/28985/545/3326/6123/8487/6431/24148/8607/6633/1968/23064/10772/11171/5433/51065/56853/26284/22868/6634/27161/10480/103/6204/6169/25980/26747/54505/10569/255308/4839…
GO:0006275	regulation of DNA replication	110	0.721019	1.90503	2.24992e-08	1.78427e-06	1.52982e-06	2743	tags=48%, list=16%, signal=41%	29980/675/144455/5111/5985/990/79915/26271/5984/5983/57695/79733/79596/8914/1017/10926/1660/641/890/983/9126/51053/81620/23560/54962/64863/8317/23595/157570/11143/114799/90381/7014/27101/7270/91607/79075/1763/466/5982/5930/11124/5515/56897/545/11200/5879/3980/64061/59343/6282/2069/10919
GO:0051225	spindle assembly	111	0.708415	1.87315	3.68354e-08	2.88468e-06	2.47331e-06	2661	tags=46%, list=15%, signal=39%	259266/26271/6790/29127/4751/126353/10615/3833/22974/24137/9055/3192/126731/55125/387103/3832/9126/54801/115106/9493/7175/5347/4605/9212/332/10735/29899/8243/22919/79441/285643/991/55154/79598/23172/128866/3837/93323/92421/203068/7756/55142/6047/10274/25978/11200/4733/10426/56647/80254/387
GO:0033047	regulation of mitotic sister chromatid segregation	70	0.768866	1.92838	4.14869e-08	3.20883e-06	2.75123e-06	2249	tags=56%, list=13%, signal=49%	990/26271/1063/1062/51434/10403/3192/23137/4085/891/7272/54908/9232/84250/81620/11065/996/9787/7175/5347/9212/701/9555/9700/699/991/9184/51143/55781/51451/64682/9319/7517/246184/51433/10460/7756/55755/25836
GO:0016458	gene silencing	233	0.62374	1.74003	4.73557e-08	3.61809e-06	3.10214e-06	2479	tags=32%, list=14%, signal=28%	54514/84944/136991/8493/57122/2146/1017/3066/9631/1660/79023/29028/4686/8329/11022/3009/25904/3010/8364/23165/55183/8520/4848/3015/55571/7175/317772/9972/23511/84332/23347/94239/81929/9125/1786/9555/8318/3007/7247/3020/4613/3146/5901/8365/9688/9818/57510/126961/91646/2332/55706/122402/8969/348995/90459/3006/3013/79902/5903/10762/26058/55746/143241/8480/55124/8726/5468/8356/23019/23225/57472/652/2…
GO:0032392	DNA geometric change	114	0.706186	1.87001	5.66654e-08	4.27722e-06	3.66726e-06	2282	tags=40%, list=13%, signal=35%	4173/4172/5985/4175/51659/5984/5983/83990/56852/1660/641/3148/7153/4171/84515/142/54821/4176/4361/8450/9557/25788/5888/4174/84296/254394/57697/6117/1653/5887/10721/3146/2966/2547/1105/79075/4331/1763/2965/1161/5982/1663/56897/7520/8438/1654
GO:0007098	centrosome cycle	124	0.693636	1.85731	8.34336e-08	6.22276e-06	5.33536e-06	2952	tags=47%, list=17%, signal=39%	675/672/6790/85459/4751/1111/56890/1017/151648/10403/983/55722/55835/55125/9793/3832/54801/899/79959/4591/7516/6491/115106/9738/22995/10733/6566/5347/9768/25886/4659/79441/163786/7514/128866/9475/25914/7840/93323/1070/7517/92421/4869/55142/55755/25978/23032/4682/4957/84552/80254/117178/3834/64793/284403/1069/54820/5108
GO:0010212	response to ionizing radiation	143	0.675603	1.82199	9.4311e-08	6.95128e-06	5.95999e-06	2321	tags=37%, list=13%, signal=32%	675/4193/672/55159/10635/83695/63979/4436/6240/11073/9025/641/1894/5810/79035/142/121457/7516/595/5888/6770/165918/64326/25896/2177/1026/58493/90381/7518/2885/5591/2625/57103/79184/64782/2547/22976/11011/836/1161/1432/11144/57646/5562/144715/581/7520/120227/25836/8438/545/23514/11200
GO:0031023	microtubule organizing center organization	135	0.680253	1.8322	1.26401e-07	9.20815e-06	7.89502e-06	2952	tags=43%, list=17%, signal=36%	675/672/6790/85459/4751/1111/56890/1017/151648/10403/983/55722/55835/55125/9793/3832/54801/899/79959/4591/7516/6491/115106/9738/22995/10733/6566/5347/9768/25886/4659/79441/163786/7514/128866/9475/25914/7840/93323/1070/7517/92421/4869/55142/55755/25978/23032/4682/4957/84552/80254/117178/3834/64793/284403/1069/54820/5108
GO:0034508	centromere complex assembly	46	0.817731	1.93538	1.38769e-07	9.99298e-06	8.56793e-06	2191	tags=65%, list=13%, signal=57%	91687/55166/2491/1063/64105/1062/401541/3070/55355/387103/8364/79172/9787/79682/5931/1058/64946/54069/55320/3020/8365/11339/57082/378708/4678/4869/79019/79003/55839/6047
GO:0034765	regulation of ion transmembrane transport	447	-0.403499	-1.54609	1.6403e-07	1.16778e-05	1.00125e-05	2831	tags=28%, list=16%, signal=24%	2259/5348/3761/782/29850/85358/5566/201140/477/54102/59283/2852/3741/775/3784/3778/3748/5777/259232/3758/23237/3779/3788/56479/4208/23704/255057/1394/288/255022/2903/3752/2185/825/10269/56659/9472/130497/5243/3751/27092/30845/8398/3755/6769/6332/2669/3790/9254/3270/3764/6328/9424/57555/3737/57520/3757/1187/2316/2149/8514/857/65990/3596/187/2946/482/5311/57214/65018/5294/10268/90134/784/1080/89822…
GO:0032508	DNA duplex unwinding	106	0.705475	1.86157	2.24577e-07	1.58087e-05	1.35543e-05	2876	tags=46%, list=16%, signal=39%	4173/4172/5985/4175/51659/5984/5983/83990/56852/1660/641/7153/4171/84515/142/54821/4176/4361/8450/9557/25788/5888/4174/84296/254394/57697/6117/1653/5887/10721/2966/2547/1105/79075/4331/1763/2965/1161/5982/1663/56897/7520/1654/8607/23064/2967/6233/1069/3159
GO:0051168	nuclear export	195	0.625853	1.73351	2.31096e-07	1.60869e-05	1.37928e-05	3112	tags=38%, list=18%, signal=32%	4193/57122/580/9631/1660/79023/4686/6428/26097/7884/11260/11052/57187/9984/65109/1434/23165/54830/7175/9972/51512/23511/10541/55110/51692/64328/81929/2010/84946/51496/5901/2733/9688/55781/9818/57510/55706/6432/7514/23214/8683/348995/10204/79902/7307/5903/54535/10762/3267/55746/26019/4869/8480/6426/29107/10657/3178/5781/23225/9775/23381/6741/6431/1977/10212/126549/55308/80145/5433/54888/8021/23279…
GO:0071897	DNA biosynthetic process	188	0.631889	1.74614	2.6756e-07	1.84205e-05	1.57936e-05	2800	tags=38%, list=16%, signal=32%	51514/9370/5111/5985/5427/10714/5984/5983/7027/7298/54107/1063/5422/4751/286826/3192/3183/1736/3978/4361/10576/5063/10728/4931/78995/6119/27000/8550/9212/7083/9768/6117/22948/9314/1026/10721/83932/7014/908/4216/10574/79075/7203/10694/10575/54552/6118/5982/167227/54108/5981/56897/7520/5468/4015/3178/545/79977/3326/23381/54433/3980/55226/7353/4609/2697/6950/26272/9100/6233/5073
GO:0061982	meiosis I cell cycle process	119	0.686522	1.83316	2.90543e-07	1.9646e-05	1.68444e-05	1789	tags=34%, list=10%, signal=30%	898/54514/84944/675/9134/254528/2956/26271/6790/83990/151648/1164/5889/9232/7153/151246/995/4361/256126/993/25788/5888/80010/5347/130951/57697/4603/2177/3306/9700/146956/56159/124817/11105/55706/122402/56776/9319/378708/3622
GO:0044783	G1 DNA damage checkpoint	64	0.765938	1.89695	2.91632e-07	1.9646e-05	1.68444e-05	2321	tags=47%, list=13%, signal=41%	144455/5111/4193/1869/55159/6790/7027/79733/1017/51322/983/891/1820/25904/995/595/4848/4582/55571/51512/9125/1026/5591/835/6118/26058/581/23019/57472/11200
GO:0016072	rRNA metabolic process	228	0.606803	1.69075	3.36651e-07	2.24374e-05	1.92377e-05	4822	tags=50%, list=28%, signal=37%	27340/1736/10813/11103/81875/23560/54881/51729/4931/25926/5393/51202/79954/84916/55035/10595/153443/51602/5591/10412/6232/26156/55781/51010/51096/6839/2091/2483/10436/10557/91607/90459/10200/6201/112479/23160/84135/10199/9790/55164/55646/9188/57109/6229/10528/51018/146857/23404/81887/84154/9775/1662/54433/51575/83732/55127/88745/705/55623/28987/55226/84365/84128/55813/11340/6154/5036/9221/118460/…
GO:2000134	negative regulation of G1/S transition of mitotic cell cycle	103	0.701888	1.85308	3.52967e-07	2.32772e-05	1.99578e-05	2321	tags=36%, list=13%, signal=31%	144455/5111/4193/1869/55159/5933/6790/7027/79733/2146/1017/983/891/1820/25904/995/29117/1031/595/4848/4582/55571/51512/9125/9314/1026/1019/5591/7465/835/91607/6118/26058/581/23019/57472/11200
GO:0006405	RNA export from nucleus	135	0.671425	1.80842	3.68013e-07	2.40167e-05	2.05918e-05	2976	tags=44%, list=17%, signal=37%	57122/9631/1660/79023/4686/6428/26097/7884/11260/11052/57187/9984/65109/23165/54830/7175/9972/23511/55110/51692/81929/84946/5901/2733/9688/55781/9818/57510/55706/6432/7514/8683/348995/79902/7307/5903/10762/3267/55746/26019/4869/8480/6426/29107/10657/3178/23225/9775/23381/6741/6431/1977/10212/55308/80145/5433/54888/8021/23279
GO:0032465	regulation of cytokinesis	80	0.729847	1.85898	4.75445e-07	3.07079e-05	2.63288e-05	1097	tags=25%, list=6%, signal=24%	675/144455/990/6790/79733/29127/9585/9055/1894/9928/10112/9493/9738/55660/10733/117194/5347/9212/11113/25909
GO:0044819	mitotic G1/S transition checkpoint	64	0.762038	1.88729	4.80795e-07	3.07366e-05	2.63534e-05	2321	tags=45%, list=13%, signal=39%	144455/5111/4193/1869/55159/6790/7027/79733/1017/983/891/1820/25904/995/595/4848/4582/55571/51512/9125/1026/5591/835/6118/26058/581/23019/57472/11200
GO:0072401	signal transduction involved in DNA integrity checkpoint	72	0.755846	1.90375	4.96279e-07	3.08752e-05	2.64722e-05	1637	tags=36%, list=9%, signal=33%	51514/144455/5111/4193/672/1869/6790/7027/79733/1111/1017/983/891/1820/25904/995/4848/4582/55571/51512/5347/9125/1026/5591/79184/835
GO:0072422	signal transduction involved in DNA damage checkpoint	72	0.755846	1.90375	4.96279e-07	3.08752e-05	2.64722e-05	1637	tags=36%, list=9%, signal=33%	51514/144455/5111/4193/672/1869/6790/7027/79733/1111/1017/983/891/1820/25904/995/4848/4582/55571/51512/5347/9125/1026/5591/79184/835
GO:0050657	nucleic acid transport	190	0.619069	1.71135	5.02677e-07	3.08752e-05	2.64722e-05	3034	tags=41%, list=17%, signal=34%	57122/9631/1660/79023/4686/6428/3192/26097/7884/9793/11260/11052/57187/9984/65109/23165/54830/7175/9972/23511/55110/144983/51692/81929/84946/25909/5901/2733/9688/7014/55781/9818/57510/2332/55706/6432/7514/10643/10211/8683/348995/10204/79902/7307/5903/1070/10762/3267/55746/10128/56648/26019/4869/8480/6426/29107/10657/3178/23225/55916/9775/23381/6741/6431/1977/10212/59343/9804/55308/80145/5433/5488…
GO:0050658	RNA transport	190	0.619069	1.71135	5.02677e-07	3.08752e-05	2.64722e-05	3034	tags=41%, list=17%, signal=34%	57122/9631/1660/79023/4686/6428/3192/26097/7884/9793/11260/11052/57187/9984/65109/23165/54830/7175/9972/23511/55110/144983/51692/81929/84946/25909/5901/2733/9688/7014/55781/9818/57510/2332/55706/6432/7514/10643/10211/8683/348995/10204/79902/7307/5903/1070/10762/3267/55746/10128/56648/26019/4869/8480/6426/29107/10657/3178/23225/55916/9775/23381/6741/6431/1977/10212/59343/9804/55308/80145/5433/5488…
GO:0000910	cytokinesis	160	0.650709	1.77345	5.1248e-07	3.11717e-05	2.67265e-05	1633	tags=21%, list=9%, signal=19%	675/144455/990/26586/6790/79733/29127/9585/55964/24137/9055/1894/51203/55165/9928/10112/54443/9493/9738/55660/10733/117194/5347/9212/11113/1058/9700/25909/285643/3925/128866/9475/56776
GO:1902750	negative regulation of cell cycle G2/M phase transition	103	0.698148	1.8432	5.62646e-07	3.3894e-05	2.90605e-05	2196	tags=33%, list=13%, signal=29%	29980/51514/672/990/6790/1111/11073/10213/641/983/51347/4361/4998/5717/63967/5347/5707/9212/5708/9555/1026/5716/90381/5718/8883/79184/5713/5711/10197/5710/92421/5682/5687/5685
GO:0006336	DNA replication-independent nucleosome assembly	43	0.817357	1.92022	5.88353e-07	3.4841e-05	2.98725e-05	2081	tags=63%, list=12%, signal=55%	91687/55723/55166/2491/64105/401541/55355/387103/8364/79172/8520/79682/5931/1058/64946/54069/55320/3020/8365/11339/57082/29855/378708/4678/4869/79019/55839
GO:0006364	rRNA processing	217	0.608645	1.69214	5.89488e-07	3.4841e-05	2.98725e-05	4822	tags=51%, list=28%, signal=37%	27340/1736/10813/11103/81875/23560/54881/51729/4931/25926/5393/51202/79954/84916/55035/153443/51602/5591/10412/6232/26156/55781/51010/51096/6839/2091/2483/10436/10557/90459/10200/6201/112479/23160/84135/10199/9790/55164/55646/9188/57109/6229/10528/51018/23404/81887/84154/9775/1662/54433/51575/83732/55127/88745/705/55623/28987/55226/84365/84128/55813/11340/6154/5036/9221/118460/51106/6194/6155/235…
GO:0045931	positive regulation of mitotic cell cycle	150	0.66148	1.79411	6.14132e-07	3.59583e-05	3.08304e-05	2732	tags=37%, list=16%, signal=31%	675/51514/4193/990/26271/6790/7027/9585/51434/5889/10403/983/3192/51203/23137/4085/891/995/84250/81620/8450/11065/996/595/9787/993/7175/6198/8317/9212/3306/9555/1019/8318/9700/51143/113130/3552/219736/27085/7517/51433/7480/134353/25836/1654/5781/685/55023/1977/5578/8452/57504/23236/2069
GO:2001020	regulation of response to DNA damage stimulus	221	0.611452	1.70147	6.23512e-07	3.61695e-05	3.10115e-05	2866	tags=35%, list=16%, signal=30%	7334/116028/5111/4193/672/79968/55159/79915/10635/26271/55010/7398/1111/55086/63979/8914/9025/2305/1660/2187/142/220042/9984/84250/55183/9774/7913/4582/387893/5888/79621/165918/23347/11143/5716/7468/10721/1407/9521/3146/79000/5591/7014/57103/2332/79184/3190/22976/112441434/56776/7336/3622/6118/1161/1663/9320/196528/56897/2139/254225/545/22954/23514/11200/51499/149840/78996/80311/126549/4609/79624…
GO:0072395	signal transduction involved in cell cycle checkpoint	73	0.751137	1.89491	6.31129e-07	3.62754e-05	3.11024e-05	1637	tags=36%, list=9%, signal=32%	51514/144455/5111/4193/672/1869/6790/7027/79733/1111/1017/983/891/1820/25904/995/4848/4582/55571/51512/5347/9125/1026/5591/79184/835
GO:0043414	macromolecule methylation	296	0.578652	1.63524	6.77454e-07	3.85841e-05	3.30818e-05	3421	tags=33%, list=20%, signal=27%	54514/84944/136991/672/8493/79723/11137/2146/3070/23512/26097/64754/11022/3009/142/4234/55183/9869/96764/64863/387893/63976/56254/51605/84332/5870/54069/4602/1786/9555/3007/7468/11108/57673/10664/55818/200424/8731/10196/90780/2935/2625/11105/3720/91646/9589/6839/122402/2091/51451/10436/4552/22976/6628/9545/3006/55870/25917/143241/54931/54737/24140/55124/8726/79979/59336/11091/51531/79977/158234/2…
GO:0031055	chromatin remodeling at centromere	37	0.831162	1.92714	7.27147e-07	4.10412e-05	3.51885e-05	2081	tags=68%, list=12%, signal=60%	91687/55166/2491/64105/401541/3070/55355/387103/8364/79172/79682/5931/1058/64946/54069/55320/3020/8365/11339/57082/378708/4678/4869/79019/55839
GO:0090287	regulation of cellular response to growth factor stimulus	268	-0.458226	-1.65699	7.59271e-07	4.21574e-05	3.61455e-05	3104	tags=32%, list=18%, signal=26%	2817/4853/8646/94031/4926/3593/64081/23090/7043/387914/28996/23213/57556/54361/168667/4641/659/79812/375567/4851/124857/6664/4435/6794/64399/1634/8321/7448/79176/402117/7314/25865/7040/161742/9241/7311/860/6424/2887/93649/55959/50964/51341/857/6497/753/375387/153090/56975/283149/23770/81792/64094/9982/3491/80199/2246/9353/164656/23625/7041/55816/8817/114990/4092/9719/4091/10563/8200/7057/25960/79…
GO:0034724	DNA replication-independent nucleosome organization	44	0.81839	1.93197	7.6038e-07	4.21574e-05	3.61455e-05	2081	tags=64%, list=12%, signal=56%	91687/55723/55166/2491/64105/401541/55355/387103/8364/79172/8520/79682/5931/1058/64946/54069/55320/3020/8365/11339/57082/29855/378708/4678/11198/4869/79019/55839
GO:0034470	ncRNA processing	377	0.552928	1.5744	7.68876e-07	4.22545e-05	3.62288e-05	4237	tags=40%, list=24%, signal=31%	55596/27340/1736/4234/10813/11103/81875/23560/54881/51729/4931/8518/25926/5393/51605/51202/79954/84267/25896/51728/1653/84916/55035/16/1478/116461/57508/153443/51602/5591/10412/6232/26156/55781/441521/51010/51096/6839/2091/2483/10436/10557/90459/10200/7737/6201/112479/23160/84135/25917/10199/9790/79691/51002/54931/55164/55646/9188/57109/6229/24140/10528/51018/57117/54517/54901/79979/112858/23404/…
GO:0008608	attachment of spindle microtubules to kinetochore	34	0.837526	1.93026	8.39881e-07	4.57369e-05	3.92146e-05	2098	tags=59%, list=12%, signal=52%	83540/29127/4751/1062/10615/151648/10403/1894/3192/891/81620/9212/81929/11004/90417/9184/57082/23172/79003/7756
GO:0051236	establishment of RNA localization	193	0.619108	1.7117	8.46845e-07	4.57369e-05	3.92146e-05	3034	tags=41%, list=17%, signal=34%	57122/9631/1660/79023/4686/6428/3192/26097/7884/9793/11260/11052/57187/9984/65109/23165/54830/7175/9972/23511/55110/144983/51692/81929/84946/25909/5901/2733/9688/7014/55781/9818/57510/2332/55706/6432/7514/10643/10211/8683/348995/10204/79902/7307/5903/1070/10762/3267/55746/10128/56648/26019/4869/8480/6426/29107/10657/3178/545/23225/55916/9775/23381/6741/6431/1977/10212/59343/9804/55308/80145/5433/…
GO:0007091	metaphase/anaphase transition of mitotic cell cycle	57	0.77574	1.89133	8.81117e-07	4.71812e-05	4.04529e-05	2679	tags=63%, list=15%, signal=54%	990/26271/1063/1062/51434/10403/4085/891/7272/54908/81620/11065/996/9787/7175/5347/9212/701/9700/699/991/9184/51143/55781/51451/64682/9319/7517/246184/51433/10460/7756/55755/9183/8452/3550
GO:0051306	mitotic sister chromatid separation	62	0.764665	1.89073	9.19537e-07	4.88212e-05	4.1859e-05	2679	tags=60%, list=15%, signal=51%	990/26271/1063/1062/51434/10403/4085/891/7272/54908/9232/81620/11065/996/9787/7175/5347/9212/701/9700/699/991/9184/51143/55781/51451/64682/9319/7517/246184/51433/10460/7756/55755/9183/8452/3550
GO:0097711	ciliary basal body-plasma membrane docking	95	0.698332	1.81735	9.73035e-07	5.11242e-05	4.38336e-05	3230	tags=44%, list=18%, signal=36%	84131/121441/347240/4751/983/55722/55835/55125/9793/54801/79959/115106/9738/22995/10733/7283/5347/22832/9657/22919/79441/80184/79598/79867/7840/93323/203068/55142/51134/117177/55755/8655/10383/4957/80254/1069/54820/9702/5108/11190/79600/8766
GO:0006271	DNA strand elongation involved in DNA replication	19	0.917009	1.90236	9.87701e-07	5.11242e-05	4.38336e-05	789	tags=74%, list=5%, signal=70%	4173/5111/4172/51659/10714/5984/5983/9837/54107/5422/64785/3978/4176/84296
GO:0007127	meiosis I	114	0.681295	1.8041	9.93183e-07	5.11242e-05	4.38336e-05	1789	tags=32%, list=10%, signal=29%	898/54514/84944/675/9134/254528/26271/6790/83990/151648/1164/5889/9232/7153/151246/4361/256126/25788/5888/80010/5347/130951/57697/4603/2177/3306/9700/146956/56159/124817/11105/55706/122402/56776/9319/378708/3622
GO:0031571	mitotic G1 DNA damage checkpoint	63	0.762047	1.88844	9.95555e-07	5.11242e-05	4.38336e-05	2321	tags=46%, list=13%, signal=40%	144455/5111/4193/1869/55159/6790/7027/79733/1017/983/891/1820/25904/995/595/4848/4582/55571/51512/9125/1026/5591/835/6118/26058/581/23019/57472/11200
GO:0045132	meiotic chromosome segregation	89	0.712776	1.84306	1.02739e-06	5.23301e-05	4.48675e-05	1701	tags=35%, list=10%, signal=32%	898/84944/10592/9134/254528/83540/83990/151648/5889/10051/7272/9232/7153/151246/4361/256126/80010/5347/130951/701/57697/23397/2177/9700/146956/699/56159/55706/56776/9319/378708
GO:0071426	ribonucleoprotein complex export from nucleus	124	0.671521	1.79809	1.12976e-06	5.70803e-05	4.89403e-05	2976	tags=43%, list=17%, signal=36%	57122/9631/79023/4686/6428/26097/7884/11260/57187/9984/65109/23165/7175/9972/23511/55110/51692/81929/84946/5901/2733/9688/55781/9818/55706/6432/7514/8683/348995/79902/7307/5903/10762/3267/55746/26019/4869/8480/6426/29107/23225/9775/23381/6741/6431/1977/10212/55308/80145/5433/54888/8021/23279
GO:0071156	regulation of cell cycle arrest	102	0.6885	1.81387	1.23628e-06	6.19622e-05	5.31261e-05	2338	tags=35%, list=13%, signal=31%	144455/5111/4193/672/1869/6790/7027/79733/1017/2305/983/891/1820/25904/995/7161/595/4848/4582/55571/389493/51512/9125/1026/1019/3642/115426/163859/835/10795/581/23019/4760/57472/11200/3326
GO:0030071	regulation of mitotic metaphase/anaphase transition	55	0.773391	1.86587	1.25634e-06	6.24679e-05	5.35597e-05	2679	tags=62%, list=15%, signal=53%	990/26271/1063/1062/51434/10403/4085/891/7272/54908/81620/11065/996/9787/7175/5347/9212/701/9700/699/991/9184/51143/55781/51451/9319/7517/246184/51433/7756/55755/9183/8452/3550
GO:0006611	protein export from nucleus	178	0.629749	1.73325	1.27057e-06	6.2678e-05	5.37398e-05	3112	tags=39%, list=18%, signal=32%	4193/57122/580/9631/79023/4686/6428/26097/7884/11260/57187/9984/65109/1434/23165/7175/9972/51512/23511/10541/55110/51692/64328/81929/2010/84946/51496/5901/2733/9688/55781/9818/57510/55706/6432/7514/23214/8683/348995/10204/79902/7307/5903/54535/10762/3267/55746/26019/4869/8480/6426/29107/5781/23225/9775/23381/6741/6431/1977/10212/126549/55308/80145/5433/54888/8021/23279/80824/2810
GO:0010965	regulation of mitotic sister chromatid separation	59	0.769318	1.88728	1.36138e-06	6.66333e-05	5.71311e-05	2679	tags=63%, list=15%, signal=53%	990/26271/1063/1062/51434/10403/4085/891/7272/54908/9232/81620/11065/996/9787/7175/5347/9212/701/9700/699/991/9184/51143/55781/51451/64682/9319/7517/246184/51433/10460/7756/55755/9183/8452/3550
GO:0071166	ribonucleoprotein complex localization	125	0.667983	1.78939	1.45642e-06	7.07323e-05	6.06455e-05	2976	tags=42%, list=17%, signal=35%	57122/9631/79023/4686/6428/26097/7884/11260/57187/9984/65109/23165/7175/9972/23511/55110/51692/81929/84946/5901/2733/9688/55781/9818/55706/6432/7514/8683/348995/79902/7307/5903/10762/3267/55746/26019/4869/8480/6426/29107/23225/9775/23381/6741/6431/1977/10212/55308/80145/5433/54888/8021/23279
GO:0090329	regulation of DNA-dependent DNA replication	51	0.775059	1.8635	1.53841e-06	7.41395e-05	6.35669e-05	1695	tags=45%, list=10%, signal=41%	29980/675/144455/5111/5985/26271/5984/5983/79733/8914/1017/10926/641/51053/81620/54962/64863/8317/11143/90381/7014/91607/79075
GO:1901989	positive regulation of cell cycle phase transition	92	0.702706	1.82274	1.62804e-06	7.73646e-05	6.6332e-05	3051	tags=45%, list=17%, signal=37%	51514/4193/990/79915/26271/7027/2146/51434/5889/983/891/995/81620/8450/11065/996/595/9787/993/8317/3306/1019/8318/9700/375337/113130/219736/27085/51433/7480/4869/134353/1654/8452/57504/23236/81610/5890/252983/5356/5962
GO:0042770	signal transduction in response to DNA damage	132	0.651978	1.75024	1.63003e-06	7.73646e-05	6.6332e-05	1637	tags=27%, list=9%, signal=25%	675/51514/144455/5111/4193/672/1869/8493/79915/6790/7027/79733/1111/1017/2305/983/891/1820/25904/995/10397/4848/4582/387893/55571/51512/5347/9125/1026/5716/9521/2885/5591/79184/22976/835
GO:0022616	DNA strand elongation	26	0.881711	1.94962	1.69637e-06	7.97194e-05	6.8351e-05	789	tags=58%, list=5%, signal=55%	4173/5111/4172/51659/10714/5984/5983/9837/54107/5422/64785/3978/4176/4361/84296
GO:0097549	chromatin organization involved in negative regulation of transcription	106	0.686759	1.81218	1.70509e-06	7.97194e-05	6.8351e-05	2236	tags=37%, list=13%, signal=32%	8493/51535/54107/2146/3066/3070/29028/8329/3009/3010/8364/55183/9869/8520/3015/7175/317772/3065/84332/23347/94239/1786/9555/8318/3007/3020/57673/3146/8365/126961/6839/8969/3006/23272/3013/143241/54737/8726/8356
GO:2000045	regulation of G1/S transition of mitotic cell cycle	150	0.652401	1.76948	1.78082e-06	8.26431e-05	7.08577e-05	2321	tags=31%, list=13%, signal=27%	144455/5111/4193/1869/990/55159/5933/6790/7027/79733/2146/1017/983/891/1820/9928/25904/995/8450/29117/1031/595/4848/4582/55571/51512/9125/9314/1026/1019/8318/55198/5591/7465/11319/835/91607/27085/10197/6118/26058/581/134353/23019/1654/57472/11200
GO:0034401	chromatin organization involved in regulation of transcription	119	0.670279	1.78979	1.89145e-06	8.71319e-05	7.47064e-05	2236	tags=35%, list=13%, signal=31%	8493/51535/54107/1111/2146/3066/3070/29028/8329/3009/3010/8364/55183/9869/8520/3015/7175/317772/3065/84332/23347/94239/1786/9555/8318/3007/3020/57673/3146/8365/126961/6839/8969/3006/23272/3013/55038/143241/54737/8726/6602/8356
GO:0090307	mitotic spindle assembly	64	0.743685	1.84183	1.96345e-06	8.97883e-05	7.69841e-05	2806	tags=56%, list=16%, signal=47%	29127/4751/126353/3833/22974/24137/9055/3192/126731/55125/3832/9126/9493/7175/5347/4605/9212/332/10735/8243/285643/991/55154/79598/23172/128866/3837/92421/7756/10274/25978/11200/4733/56647/387/3796
GO:0007204	positive regulation of cytosolic calcium ion concentration	297	-0.439945	-1.61465	2.07928e-06	9.43962e-05	8.09348e-05	2921	tags=33%, list=17%, signal=28%	84959/6546/1236/2769/553/10800/3685/1233/5566/201140/1234/477/2852/10161/775/5777/51738/4035/643/931/286530/1902/2903/3357/2185/825/6366/9472/920/8398/8620/5729/54795/7442/3270/5745/2841/1903/5156/22821/5310/1524/2149/857/2829/2099/2906/3596/187/2946/5311/111/57214/51024/2833/5294/10268/6363/784/728215/3932/5350/6376/8698/624/51393/5336/147/11151/5371/7070/2534/596/773/55584/54923/59340/6915/7292…
GO:1901796	regulation of signal transduction by p53 class mediator	174	0.613341	1.68321	2.16337e-06	9.75071e-05	8.36021e-05	2321	tags=33%, list=13%, signal=29%	116028/4193/672/5985/79915/5984/5983/580/6790/83695/1111/83990/1017/11073/22974/3066/5932/641/5810/9156/4361/7161/29117/1459/4582/387893/5931/80010/3065/6119/8550/9212/6117/5716/9521/80196/1457/3190/6749/6201/6882/3622/1763/6118/8805/1432/5982/11198/5562/6877/55003/144715/1460/112858/5564/84154/545/11200
GO:0006977	DNA damage response, signal transduction by p53 class mediator resulting in cell cycle arrest	56	0.765948	1.85915	2.19252e-06	9.81153e-05	8.41236e-05	1002	tags=34%, list=6%, signal=32%	144455/5111/4193/1869/6790/7027/79733/1017/983/891/1820/25904/995/4848/4582/55571/51512/9125/1026
GO:2001252	positive regulation of chromosome organization	178	0.622899	1.7144	2.33323e-06	0.000103671	8.88873e-05	3034	tags=39%, list=17%, signal=32%	7334/672/2237/51535/4751/51434/3192/26097/23137/891/3009/79035/1736/9733/84250/4361/81620/996/29117/9787/10576/55183/9869/4582/7175/56254/8550/9212/22948/4602/1786/9555/11143/9700/2625/3720/2966/2332/195814/908/22976/4216/10574/7203/23272/10694/3622/10575/51433/1663/54737/55124/8726/7520/25836/11091/3178/545/26354/22823/8452/7422/6950/26272/5073/5595/7936/2641/6421
GO:1901992	positive regulation of mitotic cell cycle phase transition	79	0.712212	1.81493	2.55106e-06	0.000112552	9.65015e-05	3051	tags=44%, list=17%, signal=37%	51514/4193/990/26271/7027/51434/5889/983/891/995/81620/8450/11065/996/595/9787/993/8317/3306/1019/8318/9700/113130/219736/27085/51433/7480/134353/1654/8452/57504/23236/5890/5356/5962
GO:1905818	regulation of chromosome separation	63	0.751458	1.8622	2.57472e-06	0.000112802	9.67155e-05	2679	tags=62%, list=15%, signal=53%	990/26271/1063/1062/51434/10403/4085/891/7272/54908/9232/81620/11065/996/9787/1459/7175/5347/9212/701/9700/699/991/9184/51143/55781/1457/51451/64682/9319/7517/246184/51433/10460/7756/55755/9183/8452/3550
GO:0098742	cell-cell adhesion via plasma-membrane adhesion molecules	264	-0.436066	-1.58469	2.60887e-06	0.000113504	9.73176e-05	2080	tags=24%, list=12%, signal=21%	56130/56124/5607/5101/56107/5098/56105/56121/9071/5797/10686/57863/91624/7042/56131/56129/7122/56100/54538/266727/56098/8641/54798/9620/64221/54510/421/1946/56097/1009/5310/56128/57575/23654/9080/57689/1013/1365/49861/56108/152330/24146/335/84628/1005/79633/6376/57526/23418/923/9746/1823/1004/26025/91156/56099/94030/8642/286204/120114/7216/91179/26011
GO:0016569	covalent chromatin modification	457	0.521771	1.49505	2.75916e-06	0.000119215	0.000102214	3062	tags=28%, list=17%, signal=24%	675/7334/672/79723/51535/11137/6790/54107/1111/2146/1017/9025/3066/3070/51322/6418/7443/890/983/23512/26097/891/83903/64754/2624/3009/86/26036/9733/8450/54934/4591/29117/55183/9869/8520/4582/387893/7874/8089/165918/3065/63976/6045/56254/84332/9767/9212/64426/4602/23210/1786/9555/11143/3007/29943/7468/11108/57673/10664/55818/9730/200424/80314/90780/2625/11105/3720/2332/79184/6839/2091/195814/1105/…
GO:0044784	metaphase/anaphase transition of cell cycle	58	0.756825	1.85046	3.04546e-06	0.000130684	0.000112047	2679	tags=62%, list=15%, signal=53%	990/26271/1063/1062/51434/10403/4085/891/7272/54908/81620/11065/996/9787/7175/5347/9212/701/9700/699/991/9184/51143/55781/51451/64682/9319/7517/246184/51433/10460/7756/55755/9183/8452/3550
GO:0072431	signal transduction involved in mitotic G1 DNA damage checkpoint	57	0.758926	1.85033	3.25736e-06	0.000137888	0.000118224	2494	tags=46%, list=14%, signal=39%	144455/5111/4193/1869/6790/7027/79733/1017/983/891/1820/25904/995/4848/4582/55571/51512/9125/1026/5591/835/581/23019/57472/11200/51499
GO:1902400	intracellular signal transduction involved in G1 DNA damage checkpoint	57	0.758926	1.85033	3.25736e-06	0.000137888	0.000118224	2494	tags=46%, list=14%, signal=39%	144455/5111/4193/1869/6790/7027/79733/1017/983/891/1820/25904/995/4848/4582/55571/51512/9125/1026/5591/835/581/23019/57472/11200/51499
GO:0051054	positive regulation of DNA metabolic process	197	0.606546	1.68047	3.30063e-06	0.000138782	0.000118991	2800	tags=35%, list=16%, signal=30%	7334/5111/672/5985/79915/5984/5983/4751/8914/4436/1017/9025/2305/1660/79035/1736/2187/142/84250/4361/10576/5063/55183/10728/7874/5888/4931/165918/8550/9212/22948/23347/9314/7468/3146/5591/11105/57103/51010/79184/908/22976/4216/112441434/56776/10574/79075/7203/10694/10575/1161/5982/1663/581/196528/7520/2139/3178/545/79977/23514/3326/26354/149840/4609/6950/26272/51111/5073
GO:0000018	regulation of DNA recombination	103	0.680913	1.7977	3.37963e-06	0.000141156	0.000121026	1828	tags=30%, list=10%, signal=27%	116028/2956/79915/10635/55010/1111/55086/63979/8914/4436/641/3009/2187/3010/142/3838/9984/4361/55183/5888/23347/3007/7468/10721/11105/7014/51010/22976/112441434/3006/6118
GO:0000726	non-recombinational repair	93	0.693215	1.80032	3.57622e-06	0.000148378	0.000127218	2592	tags=37%, list=15%, signal=31%	7334/672/580/5422/10213/9025/5932/8364/9656/4361/55183/7913/9937/165918/23347/7468/10721/8365/7518/79000/5591/79184/64858/2547/22976/112441434/7336/1161/51444/57109/7520/149840/3980/78996
GO:0007062	sister chromatid cohesion	56	0.759714	1.84402	3.62522e-06	0.000149421	0.000128113	2258	tags=50%, list=13%, signal=44%	2237/151648/5889/23137/83903/9126/151246/79892/84250/4361/27127/5347/701/157570/10735/9555/8243/9700/114799/10664/699/991/113130/3835/79075/1663/25836/10274
GO:0051028	mRNA transport	144	0.643751	1.73874	3.65733e-06	0.000149759	0.000128403	2976	tags=43%, list=17%, signal=36%	57122/9631/1660/79023/4686/6428/26097/7884/57187/9984/65109/23165/7175/9972/23511/55110/144983/51692/81929/25909/2733/9688/9818/2332/55706/6432/7514/10643/8683/348995/10204/79902/7307/5903/1070/10762/3267/55746/10128/56648/26019/8480/6426/29107/3178/23225/55916/9775/23381/6431/1977/10212/59343/55308/80145/5433/54888/1069/8570/143244/8021/23279
GO:0051053	negative regulation of DNA metabolic process	119	0.662334	1.76857	3.76259e-06	0.000150831	0.000129322	2809	tags=34%, list=16%, signal=29%	9370/116028/2956/55010/55086/4436/641/3192/3183/3009/2187/3010/142/9984/55183/27000/23347/1026/3007/10923/10721/79000/2625/7014/112441434/3006/54552/167227/9320/7520/5468/254225/3178/7644/149840/78996/55226/3005/80311/2697/56893
GO:0072413	signal transduction involved in mitotic cell cycle checkpoint	58	0.753288	1.84181	3.77981e-06	0.000150831	0.000129322	2494	tags=45%, list=14%, signal=39%	144455/5111/4193/1869/6790/7027/79733/1017/983/891/1820/25904/995/4848/4582/55571/51512/9125/1026/5591/835/581/23019/57472/11200/51499
GO:1902402	signal transduction involved in mitotic DNA damage checkpoint	58	0.753288	1.84181	3.77981e-06	0.000150831	0.000129322	2494	tags=45%, list=14%, signal=39%	144455/5111/4193/1869/6790/7027/79733/1017/983/891/1820/25904/995/4848/4582/55571/51512/9125/1026/5591/835/581/23019/57472/11200/51499
GO:1902403	signal transduction involved in mitotic DNA integrity checkpoint	58	0.753288	1.84181	3.77981e-06	0.000150831	0.000129322	2494	tags=45%, list=14%, signal=39%	144455/5111/4193/1869/6790/7027/79733/1017/983/891/1820/25904/995/4848/4582/55571/51512/9125/1026/5591/835/581/23019/57472/11200/51499
GO:2001251	negative regulation of chromosome organization	141	0.64164	1.72991	3.8617e-06	0.000153124	0.000131287	2933	tags=42%, list=17%, signal=35%	672/26271/1063/6418/29028/10403/3192/4085/891/7272/54908/9232/3183/7153/4171/3009/26036/3010/142/81620/7175/5347/9212/701/1786/9555/3007/9700/3020/55818/699/991/9184/51143/7014/3720/51451/195814/9319/4331/3006/54552/7517/167227/9320/7756/7520/55755/11091/3178/22823/9183/55226/3005/3550/5927/9474/3159/6879
GO:0034080	CENP-A containing nucleosome assembly	33	0.828603	1.89921	4.80284e-06	0.000188061	0.000161243	2081	tags=70%, list=12%, signal=62%	91687/55166/2491/64105/401541/55355/387103/8364/79172/79682/5931/1058/64946/54069/55320/8365/11339/57082/378708/4678/4869/79019/55839
GO:0061641	CENP-A containing chromatin organization	33	0.828603	1.89921	4.80284e-06	0.000188061	0.000161243	2081	tags=70%, list=12%, signal=62%	91687/55166/2491/64105/401541/55355/387103/8364/79172/79682/5931/1058/64946/54069/55320/8365/11339/57082/378708/4678/4869/79019/55839
GO:0000083	regulation of transcription involved in G1/S transition of mitotic cell cycle	34	0.817078	1.88313	5.26307e-06	0.000204802	0.000175596	1256	tags=47%, list=7%, signal=44%	898/144455/5111/1869/990/26271/7027/7298/5422/6241/81620/4998/8318/1876/4863/5127
GO:1902099	regulation of metaphase/anaphase transition of cell cycle	56	0.753951	1.83003	5.36654e-06	0.000207434	0.000177853	2679	tags=61%, list=15%, signal=52%	990/26271/1063/1062/51434/10403/4085/891/7272/54908/81620/11065/996/9787/7175/5347/9212/701/9700/699/991/9184/51143/55781/51451/9319/7517/246184/51433/7756/55755/9183/8452/3550
GO:0031145	anaphase-promoting complex-dependent catabolic process	81	0.704602	1.79583	5.39692e-06	0.000207434	0.000177853	3646	tags=54%, list=21%, signal=43%	26271/6790/1017/10213/51434/983/4085/891/9232/11065/996/5717/5347/5707/9212/701/5708/5716/991/9184/5718/5713/64682/5711/27338/10197/5710/246184/51433/5682/5687/5685/5690/5692/8452/6233/5695/9861/7316/7324/143471/8697/29945/122706
GO:0032201	telomere maintenance via semi-conservative replication	27	0.856271	1.89417	5.93538e-06	0.000226739	0.000194405	2051	tags=70%, list=12%, signal=62%	23649/5557/5111/5985/5427/2237/10714/5984/5983/54107/5422/5558/6119/6117/7014/1763/6118/5982/5981
GO:0006401	RNA catabolic process	403	0.537863	1.53395	6.21723e-06	0.000234696	0.000201227	4158	tags=41%, list=24%, signal=32%	1869/2237/55596/55181/10213/1660/6418/4686/10535/3192/3183/1736/25904/154197/65109/10492/4848/55571/5717/79621/10236/5393/55110/5707/6170/9125/5708/5716/2668/10595/54676/2935/54542/79072/5718/57819/6232/6128/51594/7529/2332/51010/5713/7514/10643/5711/9475/6210/91607/10197/6201/6224/1763/5710/6173/26058/219988/1432/55149/10128/26019/221662/54915/167227/4869/6229/5515/146857/5682/5687/196513/8882/2…
GO:0071158	positive regulation of cell cycle arrest	78	0.708452	1.79893	6.2186e-06	0.000234696	0.000201227	2321	tags=36%, list=13%, signal=31%	144455/5111/4193/672/1869/6790/7027/79733/1017/983/891/1820/25904/995/7161/4848/4582/55571/51512/9125/1026/3642/115426/835/581/23019/57472/11200
GO:0030330	DNA damage response, signal transduction by p53 class mediator	107	0.672605	1.7736	6.79263e-06	0.000254825	0.000218486	1122	tags=25%, list=6%, signal=24%	675/144455/5111/4193/672/1869/8493/6790/7027/79733/1017/2305/983/891/1820/25904/995/10397/4848/4582/387893/55571/51512/9125/1026/5716/9521
GO:0031572	G2 DNA damage checkpoint	34	0.814035	1.87612	6.91061e-06	0.000257708	0.000220958	1418	tags=41%, list=8%, signal=38%	29980/51514/672/1111/11073/641/983/51347/4361/63967/5347/1026/90381/79184
GO:1902806	regulation of cell cycle G1/S phase transition	164	0.619612	1.69606	8.00943e-06	0.000296918	0.000254576	3112	tags=35%, list=18%, signal=29%	144455/5111/4193/1869/990/55159/5933/6790/7027/79733/2146/1017/983/891/1820/9928/25904/995/8450/29117/1031/595/4848/4582/55571/51512/9125/9314/1026/1019/8318/55198/5591/7465/11319/835/91607/27085/10197/6118/26058/581/134353/23019/1654/57472/11200/51499/59343/23236/81610/26060/51065/6154/252983/5356/5962/2810
GO:0015931	nucleobase-containing compound transport	249	0.569266	1.59207	8.47514e-06	0.000312334	0.000267794	3034	tags=35%, list=17%, signal=29%	9153/57122/9631/1660/79023/4686/6428/3192/26097/7884/9793/11260/11052/55508/57187/9984/65109/23165/54830/7175/9972/23511/55110/144983/51692/81929/84946/25909/5901/2733/9688/7014/55781/9818/57510/2332/55706/6432/7514/10643/10211/8683/348995/11046/10204/79902/7307/5903/1070/10762/3267/55746/10128/56648/26019/4869/8480/6426/29107/51000/10657/55972/3178/23225/55916/9775/23381/6741/6431/1977/10212/593…
GO:0006303	double-strand break repair via nonhomologous end joining	85	0.691633	1.77593	8.57797e-06	0.000313743	0.000269002	2592	tags=36%, list=15%, signal=31%	7334/672/580/5422/10213/9025/8364/9656/4361/55183/7913/9937/165918/23347/7468/10721/8365/7518/79000/5591/79184/64858/2547/22976/112441434/7336/1161/7520/149840/3980/78996
GO:0003151	outflow tract morphogenesis	75	-0.618788	-1.91933	8.61355e-06	0.000313743	0.000269002	2663	tags=40%, list=15%, signal=34%	659/10512/4886/4851/6664/4208/2006/8828/2535/8321/54345/161882/7042/9241/7122/2303/4889/6909/26508/182/64321/23414/9464/4091/2253/6261/2022/7291/3670/8928
GO:1902807	negative regulation of cell cycle G1/S phase transition	105	0.674685	1.78007	9.04256e-06	0.000326728	0.000280135	2321	tags=35%, list=13%, signal=31%	144455/5111/4193/1869/55159/5933/6790/7027/79733/2146/1017/983/891/1820/25904/995/29117/1031/595/4848/4582/55571/51512/9125/9314/1026/1019/5591/7465/835/91607/6118/26058/581/23019/57472/11200
GO:0045910	negative regulation of DNA recombination	42	0.79135	1.85629	9.07433e-06	0.000326728	0.000280135	1717	tags=40%, list=10%, signal=37%	116028/2956/55010/55086/4436/641/3009/2187/3010/9984/55183/23347/3007/10721/7014/112441434/3006
GO:0007050	cell cycle arrest	225	0.586958	1.63214	1.15409e-05	0.000413163	0.000354244	2494	tags=26%, list=14%, signal=22%	144455/5111/4193/672/1869/1033/580/6790/7027/79733/9585/4436/1017/55771/2305/983/891/1820/25904/995/220042/7161/1649/1031/595/4848/4582/55571/389493/51512/7251/9125/1026/1019/10595/3642/8872/1022/5496/115426/163859/835/27085/7480/5562/10795/581/58528/5564/23019/4760/57472/81617/11200/3326/1982/10670/51499
GO:0006406	mRNA export from nucleus	107	0.667101	1.75908	1.18959e-05	0.000421062	0.000361017	2976	tags=43%, list=17%, signal=36%	57122/9631/79023/4686/6428/26097/7884/57187/9984/65109/23165/7175/9972/23511/55110/51692/81929/2733/9688/9818/55706/6432/8683/348995/79902/7307/5903/10762/3267/55746/26019/8480/6426/29107/23225/9775/23381/6431/1977/10212/55308/80145/5433/54888/8021/23279
GO:0071427	mRNA-containing ribonucleoprotein complex export from nucleus	107	0.667101	1.75908	1.18959e-05	0.000421062	0.000361017	2976	tags=43%, list=17%, signal=36%	57122/9631/79023/4686/6428/26097/7884/57187/9984/65109/23165/7175/9972/23511/55110/51692/81929/2733/9688/9818/55706/6432/8683/348995/79902/7307/5903/10762/3267/55746/26019/8480/6426/29107/23225/9775/23381/6431/1977/10212/55308/80145/5433/54888/8021/23279
GO:0030261	chromosome condensation	42	0.786508	1.84493	1.2668e-05	0.000445872	0.000382288	1717	tags=43%, list=10%, signal=39%	10592/10051/983/51203/891/64151/23310/7153/3009/3010/54892/23397/3007/3020/10595/9918/113130/3006
GO:0031123	RNA 3'-end processing	143	0.629527	1.69773	1.28058e-05	0.000446019	0.000382415	4272	tags=52%, list=24%, signal=40%	580/904/4686/6428/26097/7884/891/1736/11052/57187/9984/65109/5393/56254/55110/11051/51692/25896/51728/23248/1478/57508/22828/25888/441521/51010/6432/2091/8683/90459/112479/7307/55149/54931/6426/57117/134353/23404/23283/9775/114034/6741/6431/10212/55197/79882/25962/80145/5073/5433/11340/7936/123169/1477/118460/87178/10921/22794/389421/10189/10569/5394/6626/55656/1479/6832/84324/642843/4116/23318/8…
GO:0070316	regulation of G0 to G1 transition	41	0.783626	1.83864	1.28146e-05	0.000446019	0.000382415	1184	tags=44%, list=7%, signal=41%	3135/672/1869/7027/83695/6241/1111/2146/5932/23512/317/5888/5931/6045/8317/11335/1876/80314
GO:0010972	negative regulation of G2/M transition of mitotic cell cycle	91	0.683757	1.7692	1.29663e-05	0.000448807	0.000384805	2507	tags=34%, list=14%, signal=29%	29980/672/990/6790/11073/10213/641/983/51347/4361/4998/5717/63967/5707/9212/5708/1026/5716/90381/5718/8883/5713/5711/10197/5710/92421/5682/5687/5685/5690/5692
GO:0060249	anatomical structure homeostasis	438	0.513909	1.47068	1.4259e-05	0.000490839	0.000420843	2802	tags=27%, list=16%, signal=23%	898/4585/387715/675/9134/23649/5557/5111/9153/1472/5985/5427/58503/2237/10714/5984/5983/580/54107/5422/4751/220064/56890/5558/490/641/5889/3192/23137/3183/2624/79035/1736/142/9156/8364/282809/4361/10576/5030/55183/53832/9937/10728/7874/5888/6119/4069/9657/8550/137868/9212/1134/6117/22948/492/8365/79677/5591/7014/226/64858/79888/2547/7107/908/5025/128866/285331/4216/9545/10574/51542/7203/171392/10…
GO:0007411	axon guidance	272	-0.421123	-1.5421	1.54629e-05	0.000529371	0.00045388	2750	tags=35%, list=16%, signal=30%	4756/151449/1969/90249/84665/2674/8609/2817/91584/4853/6469/57556/85358/3730/2041/659/10512/9252/57216/23077/1002/627/5727/3911/4851/1796/10381/1400/4035/2131/64218/11313/8828/9048/51466/6712/2046/5797/5880/91624/3908/9241/1855/54538/2737/5588/9046/10507/5459/9260/6608/2887/64221/65249/1946/10509/219699/51332/4854/23654/59352/5293/56920/3913/152330/6585/5364/2042/285220/658/6387/9353/323/10716/25…
GO:0060485	mesenchyme development	270	-0.422159	-1.537	1.58835e-05	0.000540815	0.000463692	2448	tags=26%, list=14%, signal=22%	100289087/2487/54796/3911/4851/728395/6664/4208/64218/23275/8828/3357/130497/78987/7040/3084/677/5159/161742/7042/653/90102/9241/202151/2303/152007/10507/2066/9839/6608/84695/10509/6909/26508/4846/753/7472/153090/56920/5311/30812/283149/3082/2042/3249/182/147906/80199/1908/596/23414/7041/9464/114990/4092/1277/6943/2253/8642/23187/2294/6317/2022/8854/286204/7291/3670/8928/9350
GO:0051298	centrosome duplication	67	0.716447	1.78554	1.62861e-05	0.000551527	0.000472876	2882	tags=52%, list=16%, signal=44%	675/672/85459/56890/1017/10403/55722/55835/55125/9793/899/79959/4591/6491/9738/22995/10733/25886/163786/7514/128866/9475/25914/7840/7517/92421/4869/55755/25978/23032/4682/80254/284403/1069/54820
GO:0051480	regulation of cytosolic calcium ion concentration	330	-0.40467	-1.45291	1.64039e-05	0.00055253	0.000473736	2921	tags=31%, list=17%, signal=27%	84959/6546/1236/2769/553/10800/3685/1233/5566/201140/1234/477/2852/10161/3741/775/5777/51738/666/4035/643/931/286530/1902/2903/3357/2185/825/6366/9472/920/8398/8620/5729/54795/7442/3270/5745/2841/1903/5156/22821/5310/1524/2149/857/2829/2099/2906/3596/187/2946/5311/111/57214/51024/2833/5294/10268/6363/784/793/728215/3932/5350/6376/8698/624/51393/5336/147/11151/5371/7070/2534/596/773/55584/54923/59…
GO:0016570	histone modification	445	0.512999	1.46891	1.65178e-05	0.000553391	0.000474474	3062	tags=28%, list=17%, signal=23%	675/7334/672/79723/11137/6790/54107/1111/2146/1017/9025/3066/51322/6418/7443/890/983/23512/26097/891/83903/64754/2624/3009/86/26036/9733/8450/54934/4591/29117/55183/9869/8520/4582/387893/7874/8089/165918/3065/63976/6045/56254/84332/9767/9212/64426/4602/23210/1786/9555/11143/3007/29943/7468/11108/57673/10664/55818/9730/200424/80314/90780/2625/11105/3720/2332/79184/6839/2091/195814/22976/7319/3006/…
GO:0070268	cornification	73	-0.617424	-1.92025	1.70282e-05	0.000567457	0.000486535	637	tags=25%, list=4%, signal=24%	9119/144501/5045/43847/26085/9333/3889/3887/1823/23254/3861/5317/1041/3852/3848/3849/3853/2312
GO:0070317	negative regulation of G0 to G1 transition	37	0.794608	1.84239	1.73848e-05	0.000576273	0.000494094	1184	tags=46%, list=7%, signal=43%	3135/672/1869/7027/6241/1111/2146/5932/23512/317/5888/5931/6045/8317/11335/1876/80314
GO:0043044	ATP-dependent chromatin remodeling	78	0.695278	1.76548	1.8377e-05	0.000605957	0.000519545	2081	tags=45%, list=12%, signal=40%	91687/55166/2491/64105/401541/9025/3066/3183/55355/387103/86/8364/79172/6944/79682/5931/3065/1058/64946/54069/55320/81611/8365/6605/11339/57082/5757/144108/6599/378708/4678/55193/4869/79019/55839
GO:0031047	gene silencing by RNA	163	0.610883	1.6701	1.8565e-05	0.000608952	0.000522112	3552	tags=39%, list=20%, signal=31%	54514/84944/136991/57122/9631/1660/79023/4686/11022/25904/8364/23165/4848/55571/7175/9972/23511/81929/9125/7247/3020/4613/5901/8365/9688/9818/57510/126961/91646/2332/55706/122402/348995/90459/79902/5903/10762/55746/8480/55124/5468/8356/23019/23225/57472/652/23369/113802/29066/5433/8087/8021/23279/29102/27161/144233/1994/389421/103/7257/5440/8468/131405
GO:0070192	chromosome organization involved in meiotic cell cycle	68	0.719285	1.79905	1.94024e-05	0.000633105	0.000542821	1393	tags=31%, list=8%, signal=29%	898/84944/10592/9134/254528/83990/151648/5889/10051/23310/151246/4361/256126/5888/701/23397/2177/699/9918/56159/55706
GO:0006874	cellular calcium ion homeostasis	419	-0.368611	-1.3661	2.13655e-05	0.000693548	0.000594644	2363	tags=24%, list=14%, signal=22%	51738/666/4035/643/931/6355/286530/1902/9900/2903/3357/2185/825/6366/9472/920/83636/8398/8620/5729/54795/23241/7442/3270/5745/958/2841/1903/5156/22821/5310/1524/2149/57130/857/2829/2099/2906/3596/187/2946/5311/111/57214/51024/1760/2833/57419/5294/79568/10268/6363/784/793/728215/3932/5350/6376/8698/6387/624/489/348/51393/1908/5336/147/11151/5371/7070/2534/596/1139/773/55584/54923/59340/6915/729230…
GO:0045814	negative regulation of gene expression, epigenetic	91	0.676971	1.75165	2.2077e-05	0.000712951	0.00061128	3071	tags=47%, list=18%, signal=39%	8493/51535/2146/3066/29028/23512/8329/3009/3010/8364/55183/8520/3015/5931/317772/84332/23347/94239/1786/9555/8318/3007/3020/3146/8365/80314/3720/126961/8969/3006/23272/3013/143241/54737/8726/8356/9643/22823/3005/3159/5928/84661/55506
GO:1900034	regulation of cellular response to heat	78	0.692004	1.75716	2.24232e-05	0.000720417	0.000617682	3430	tags=46%, list=20%, signal=37%	57122/9631/79023/23165/10728/7175/9972/23511/6119/27000/6117/9532/81929/9688/9818/7266/55706/815/348995/79902/6118/5903/10762/55746/8480/545/23225/3326/5595/1410/3305/8021/23279/26973/10808/2288
GO:2000278	regulation of DNA biosynthetic process	107	0.658104	1.73536	2.26256e-05	0.00072145	0.000618568	2881	tags=42%, list=16%, signal=35%	9370/5111/5985/5984/5983/7027/4751/3192/3183/1736/10576/5063/10728/4931/27000/8550/9212/22948/9314/1026/7014/908/4216/10574/79075/7203/10694/10575/54552/5982/167227/7520/5468/3178/545/79977/3326/23381/55226/4609/2697/6950/26272/5073/5595
GO:0097485	neuron projection guidance	273	-0.420477	-1.54139	2.26857e-05	0.00072145	0.000618568	2750	tags=35%, list=16%, signal=30%	4756/151449/1969/90249/84665/2674/8609/2817/91584/4853/6469/57556/85358/3730/2041/659/10512/9252/57216/23077/1002/627/5727/3911/4851/1796/10381/1400/4035/2131/64218/11313/8828/9048/51466/6712/2046/5797/5880/91624/3908/9241/1855/54538/2737/5588/9046/10507/5459/9260/6608/2887/64221/65249/1946/10509/219699/51332/4854/23654/59352/5293/56920/3913/152330/6585/5364/2042/285220/658/6387/9353/323/10716/25…
GO:0016925	protein sumoylation	79	0.688348	1.75412	2.47536e-05	0.000780897	0.000669537	2401	tags=42%, list=14%, signal=36%	29843/4193/57122/9631/79023/26036/23165/7175/9972/57691/23511/81929/10054/7329/10055/9688/405/9818/55706/10210/348995/79902/54552/5903/10762/55746/6613/8480/205564/6047/23225/266740/26354
GO:0019080	viral gene expression	191	0.581145	1.60614	2.48042e-05	0.000780897	0.000669537	4857	tags=49%, list=28%, signal=36%	57122/9631/1660/79023/904/23165/7175/9972/3065/23511/6170/81929/51193/8562/9688/6232/6128/9818/55706/8661/1105/11074/348995/6210/6201/6882/6224/79902/6173/5903/10762/55746/8662/8480/6229/81559/8664/6167/28985/22954/23225/6741/6133/2962/6827/6228/6233/23435/5433/7936/8021/6154/23279/6667/6139/64710/6194/6155/5987/6207/23076/6146/6204/6169/5440/22938/440275/6165/6144/6175/7391/4928/6130/9349/6129/6…
GO:0048705	skeletal system morphogenesis	214	-0.443575	-1.58055	2.50229e-05	0.000783844	0.000672064	2355	tags=23%, list=13%, signal=20%	6664/4208/4256/5447/64399/5916/1311/10269/130497/55790/4920/1044/5159/9241/2303/2737/860/5396/649/6424/4041/5156/5310/6497/133522/338773/3215/4188/4146/4325/658/1305/80199/3214/60529/8817/59341/7059/1277/3216/2253/3213/4054/1954/2201/3212/3218/7291/8538/9350
GO:1903311	regulation of mRNA metabolic process	331	0.532906	1.5144	2.60458e-05	0.000811826	0.000696056	4039	tags=40%, list=23%, signal=31%	1869/580/10262/27316/10213/1660/9991/6418/904/4686/6428/3192/891/3183/11052/6732/9733/10492/5717/10236/5393/56254/5707/11051/23210/5708/5716/2668/6434/4691/54542/79072/5718/51594/7529/2332/9589/51010/5713/6432/3190/7514/10643/5711/8683/9475/3191/11189/55796/10197/84991/5710/26058/1432/221662/54915/167227/4869/6426/9584/5682/5687/57703/23404/5685/10657/6556/50804/23019/3178/23369/6431/5690/5578/56…
GO:0045023	G0 to G1 transition	42	0.777037	1.82271	2.65446e-05	0.000823277	0.000705873	1184	tags=43%, list=7%, signal=40%	3135/672/1869/7027/83695/6241/1111/2146/5932/23512/317/5888/5931/6045/8317/11335/1876/80314
GO:0002562	somatic diversification of immune receptors via germline recombination within a single locus	64	0.713453	1.76696	2.82302e-05	0.00086697	0.000743336	1607	tags=30%, list=9%, signal=27%	2956/79915/7374/4436/9025/3148/9156/9984/55183/165918/1235/7468/3146/9730/7518/5591/51010/22976/112441434
GO:0016444	somatic cell DNA recombination	64	0.713453	1.76696	2.82302e-05	0.00086697	0.000743336	1607	tags=30%, list=9%, signal=27%	2956/79915/7374/4436/9025/3148/9156/9984/55183/165918/1235/7468/3146/9730/7518/5591/51010/22976/112441434
GO:0009314	response to radiation	425	0.516451	1.47588	2.87169e-05	0.000877616	0.000752463	2419	tags=24%, list=14%, signal=21%	4308/675/51514/5111/4193/672/2956/8493/2237/55159/10635/10714/7398/83695/1111/63979/4436/6240/56852/885/11073/9025/641/1894/5810/79035/142/1141/1991/10988/121457/8450/7516/5501/595/993/54962/55872/84152/5179/5888/6770/165918/9212/64326/2986/9768/2189/25896/2177/1026/8243/611/181/83932/1407/58493/90381/5146/7518/2885/5591/2625/57103/2966/2332/79184/64782/2547/285331/22976/4216/7319/163859/11011/83…
GO:0006816	calcium ion transport	387	-0.370375	-1.36343	2.98299e-05	0.000907206	0.000777834	3105	tags=32%, list=18%, signal=27%	10859/7222/5155/10523/255231/7224/816/6588/84959/6546/1236/10800/1490/3685/2259/782/7349/29850/5566/201140/93129/115352/3783/1234/477/59283/10267/2852/775/5777/259232/931/6355/51669/255057/1394/255022/2903/3357/10316/2185/825/6366/10269/9472/3603/920/80228/27092/30845/8398/54795/6769/2669/7442/5159/9254/196051/23203/3270/9454/22821/5310/9455/1447/2149/857/2829/4846/2906/3596/187/2946/5311/57214/5…
GO:0032259	methylation	347	0.539122	1.53257	3.06399e-05	0.000927337	0.000795094	3421	tags=30%, list=20%, signal=25%	54514/84944/136991/672/8493/79723/11137/7298/2146/3070/23512/26097/64754/11022/3009/142/4234/55183/9869/96764/64863/387893/63976/56254/51605/84332/5870/54069/4602/1786/9555/3007/7468/11108/57673/10664/55818/200424/8731/10196/90780/2935/2625/11105/3720/10322/91646/9589/6839/122402/2091/51451/10436/4552/22976/6628/9545/3006/55870/25917/85002/143241/54931/54737/24140/55124/8726/79979/59336/124512/11…
GO:0050848	regulation of calcium-mediated signaling	94	-0.560828	-1.80362	3.38879e-05	0.00102071	0.000875151	2250	tags=26%, list=13%, signal=22%	58529/2185/9472/920/916/3084/120892/3270/9454/9455/2946/5311/5350/10231/374403/29995/7535/6543/22953/4842/126306/57338/63928/84502
GO:0051784	negative regulation of nuclear division	56	0.732588	1.77818	3.54259e-05	0.00106193	0.000910493	2679	tags=55%, list=15%, signal=47%	26271/1063/1111/10403/4085/891/7272/5810/54908/9232/81620/7175/5347/9212/701/699/991/9184/51143/51451/9319/27085/286151/7517/7756/55755/652/5573/9183/3834/3550
GO:0007099	centriole replication	36	0.800047	1.85073	3.62285e-05	0.00108082	0.000926688	2870	tags=56%, list=16%, signal=47%	672/85459/56890/1017/55722/55835/79959/4591/6491/9738/22995/10733/163786/25914/7840/4869/55755/80254/284403/1069
GO:0019083	viral transcription	174	0.583176	1.60043	3.95268e-05	0.00117363	0.00100626	4857	tags=49%, list=28%, signal=36%	57122/9631/1660/79023/904/23165/7175/9972/3065/23511/6170/81929/51193/9688/6232/6128/9818/55706/1105/11074/348995/6210/6201/6882/6224/79902/6173/5903/10762/55746/8480/6229/81559/6167/22954/23225/6133/2962/6827/6228/6233/23435/5433/7936/8021/6154/23279/6667/6139/64710/6194/6155/5987/6207/23076/6146/6204/6169/5440/22938/6165/6144/6175/7391/4928/6130/9349/6129/6125/53371/6222/6189/6188/129401/5436/9…
GO:0033046	negative regulation of sister chromatid segregation	43	0.760743	1.78721	4.09589e-05	0.00120473	0.00103293	2679	tags=58%, list=15%, signal=49%	26271/1063/10403/4085/891/7272/54908/9232/81620/7175/5347/9212/701/9700/699/991/9184/51143/51451/9319/7517/7756/55755/9183/3550
GO:0051985	negative regulation of chromosome segregation	43	0.760743	1.78721	4.09589e-05	0.00120473	0.00103293	2679	tags=58%, list=15%, signal=49%	26271/1063/10403/4085/891/7272/54908/9232/81620/7175/5347/9212/701/9700/699/991/9184/51143/51451/9319/7517/7756/55755/9183/3550
GO:0045839	negative regulation of mitotic nuclear division	51	0.734131	1.76509	4.18685e-05	0.00122573	0.00105093	2679	tags=55%, list=15%, signal=47%	26271/1063/1111/10403/4085/891/7272/54908/9232/81620/7175/5347/9212/701/699/991/9184/51143/51451/9319/27085/7517/7756/55755/652/9183/3834/3550
GO:0097553	calcium ion transmembrane import into cytosol	131	-0.508299	-1.73569	4.64352e-05	0.0013531	0.00116014	3085	tags=38%, list=18%, signal=32%	10523/255231/84959/6546/1236/5566/201140/1234/477/2852/775/5777/2903/3357/2185/825/6366/9472/7442/3270/22821/2149/2829/2906/3596/187/2946/5311/57214/10268/6363/728215/3932/5350/6376/51393/5336/11151/7070/2534/54923/59341/6543/4842/1812/6261/126306/57338/781/84502
GO:0006402	mRNA catabolic process	364	0.527255	1.50154	4.71999e-05	0.00136901	0.00117379	4158	tags=41%, list=24%, signal=32%	1869/55181/10213/1660/6418/4686/3192/3183/25904/154197/65109/10492/4848/55571/5717/10236/5393/55110/5707/6170/9125/5708/5716/2668/54676/2935/54542/79072/5718/57819/6232/6128/51594/7529/2332/51010/5713/7514/10643/5711/9475/6210/10197/6201/6224/5710/6173/26058/219988/1432/55149/26019/221662/54915/167227/4869/6229/5515/5682/5687/196513/23404/5685/8559/6556/50804/6167/23019/57472/9775/23381/23369/210…
GO:0140056	organelle localization by membrane tethering	171	0.593914	1.62659	5.2368e-05	0.00151192	0.00129631	2952	tags=27%, list=17%, signal=23%	196996/84131/121441/347240/4751/983/55722/55835/55125/9793/54801/79959/115106/9738/22995/10733/7283/5347/22832/9657/4905/22919/65082/79441/80184/79598/6857/9545/79867/11311/10890/7840/93323/203068/55142/51134/117177/55755/8655/10383/4957/6810/80254/1069/54820/9702/5108
GO:0098534	centriole assembly	39	0.778279	1.8196	5.26936e-05	0.00151434	0.00129838	2870	tags=51%, list=16%, signal=43%	672/85459/56890/1017/55722/55835/79959/4591/6491/9738/22995/10733/163786/25914/7840/4869/55755/80254/284403/1069
GO:0018205	peptidyl-lysine modification	383	0.523463	1.48949	5.2975e-05	0.00151547	0.00129936	3002	tags=29%, list=17%, signal=25%	675/29843/4193/672/57122/79723/11137/54107/1111/2146/3066/9631/6418/79023/23512/64754/2624/3009/86/26036/54934/29117/23165/55183/9869/8520/4582/387893/7175/8089/9972/57691/63976/23511/84332/9767/81929/4602/23210/1786/9555/11143/3007/7468/114799/57673/10664/55818/10054/200424/7329/80314/10055/90780/9688/2625/11105/405/3720/9818/55706/6839/195814/10210/22976/348995/3006/27097/7737/79902/54552/55870…
GO:0044818	mitotic G2/M transition checkpoint	31	0.814204	1.84129	5.32697e-05	0.00151698	0.00130065	1401	tags=42%, list=8%, signal=39%	29980/672/990/11073/641/983/51347/4361/4998/63967/1026/90381/8883
GO:0060349	bone morphogenesis	88	-0.571461	-1.82724	5.35243e-05	0.00151733	0.00130095	2906	tags=34%, list=17%, signal=29%	7043/7010/91355/659/497189/4208/5447/5916/1311/10269/55790/1044/2737/860/6424/4041/6497/338773/4146/4325/658/1305/8817/59341/7059/1277/4054/1954/7291/9350
GO:0009411	response to UV	136	0.613632	1.65425	5.38517e-05	0.00151973	0.00130301	2294	tags=27%, list=13%, signal=24%	675/51514/5111/4193/2956/2237/10714/7398/83695/1111/4436/56852/142/1991/8450/595/993/54962/55872/9212/9768/1026/83932/2966/2332/4216/7319/163859/836/1161/3150/57646/4869/5562/581/545/22954
GO:0008156	negative regulation of DNA replication	33	0.796294	1.82515	5.41379e-05	0.00152096	0.00130406	2672	tags=52%, list=15%, signal=44%	29980/675/990/26271/8914/641/51053/23560/54962/7014/7270/91607/545/11200/3980/64061/6282
GO:1902969	mitotic DNA replication	16	0.897302	1.7866	6.05887e-05	0.00169459	0.00145293	1017	tags=62%, list=6%, signal=59%	675/4173/4172/4175/9837/5422/4171/3978/5888/8318
GO:0033048	negative regulation of mitotic sister chromatid segregation	41	0.76124	1.78611	7.78509e-05	0.00216771	0.00185859	2679	tags=59%, list=15%, signal=50%	26271/1063/10403/4085/891/7272/54908/9232/81620/7175/5347/9212/701/699/991/9184/51143/51451/9319/7517/7756/55755/9183/3550
GO:0003073	regulation of systemic arterial blood pressure	86	-0.573409	-1.82855	7.82315e-05	0.00216867	0.00185941	3157	tags=37%, list=18%, signal=31%	5331/5155/7168/40/553/6518/367/659/89797/10631/7442/9424/5345/56670/1585/2149/4846/1522/57835/170690/1889/7026/8529/1908/147/10391/22953/3816/155/2621/5021/4878
GO:0070198	protein localization to chromosome, telomeric region	30	0.809985	1.81273	7.90912e-05	0.00218285	0.00187156	2733	tags=57%, list=16%, signal=48%	675/79035/1736/10576/22948/9555/7014/908/10574/7203/10694/10575/54552/7520/545/26354/6950
GO:1902751	positive regulation of cell cycle G2/M phase transition	29	0.805191	1.79528	7.96435e-05	0.00218845	0.00187637	2018	tags=52%, list=12%, signal=46%	51514/79915/26271/5889/983/891/995/595/993/8317/3306/1019/219736/7480/4869
GO:0046599	regulation of centriole replication	23	0.829426	1.7839	8.27225e-05	0.00226313	0.0019404	2244	tags=52%, list=13%, signal=46%	672/85459/56890/55835/79959/4591/6491/9738/10733/7840/4869/55755
GO:0070828	heterochromatin organization	60	0.715845	1.75816	8.7353e-05	0.00237942	0.0020401	2236	tags=32%, list=13%, signal=28%	51535/54107/3066/3070/8364/9869/7175/3065/63976/23347/1786/3020/57673/8365/126961/6839/23272/54737/8356
GO:0048762	mesenchymal cell differentiation	214	-0.427106	-1.52187	9.15852e-05	0.0024839	0.00212968	3417	tags=36%, list=20%, signal=30%	2335/10630/5728/23462/3569/4088/348262/1906/6899/26585/25937/28984/6275/54756/1909/6469/64081/7043/57556/54361/80326/8320/10512/2487/3911/4851/6664/4208/64218/23275/8828/3357/130497/7040/3084/161742/7042/653/90102/9241/202151/2303/152007/10507/2066/9839/6608/84695/10509/26508/753/7472/153090/56920/30812/283149/3082/2042/3249/182/147906/80199/1908/596/7041/9464/114990/4092/1277/6943/2253/23187/631…
GO:0000727	double-strand break repair via break-induced replication	12	0.929738	1.74545	9.52654e-05	0.00257258	0.00220571	1017	tags=83%, list=6%, signal=79%	4173/4172/4175/51659/4171/4176/4174/84296/8317/8318
GO:0045005	DNA-dependent DNA replication maintenance of fidelity	44	0.753281	1.77827	9.63947e-05	0.0025919	0.00222228	1961	tags=43%, list=11%, signal=38%	29980/675/5111/55159/8914/641/253714/9984/4361/54962/5888/254394/57697/146956/55345/91607/378708/1763/1663
GO:0007080	mitotic metaphase plate congression	47	0.741337	1.75612	0.000102193	0.00273606	0.00234588	2629	tags=49%, list=15%, signal=42%	83540/1062/3833/81930/10403/3192/891/54908/9928/81620/9212/55143/81929/11004/113130/3835/128866/3837/92421/79003/25978/9183/8452
GO:0061647	histone H3-K9 modification	48	0.733532	1.74453	0.000103509	0.00275952	0.002366	2070	tags=35%, list=12%, signal=31%	672/79723/1111/3009/26036/55183/9869/63976/4602/1786/57673/55818/2625/3720/6839/55870/55124
GO:0072503	cellular divalent inorganic cation homeostasis	453	-0.349097	-1.35328	0.000106073	0.00281588	0.00241432	2363	tags=23%, list=14%, signal=20%	51738/666/4035/643/931/6355/286530/1902/221074/9900/2903/3357/2185/825/6366/9472/920/83636/8398/8620/5729/54795/23241/7442/3270/5745/958/2841/1903/5156/22821/5310/1524/2149/57130/857/2829/2099/2906/3596/187/2946/5311/111/57214/51024/1760/2833/57419/5294/79568/10268/6363/784/793/728215/3932/5350/6376/8698/6387/624/489/348/51393/91252/1908/5336/147/11151/5371/7070/2534/596/1139/773/55584/54923/5934…
GO:0007094	mitotic spindle assembly checkpoint	34	0.777364	1.79161	0.000109783	0.00286579	0.00245711	2679	tags=65%, list=15%, signal=55%	1063/10403/4085/891/7272/54908/81620/7175/5347/9212/701/699/991/9184/51143/51451/9319/7517/7756/55755/9183/3550
GO:0031577	spindle checkpoint	34	0.777364	1.79161	0.000109783	0.00286579	0.00245711	2679	tags=65%, list=15%, signal=55%	1063/10403/4085/891/7272/54908/81620/7175/5347/9212/701/699/991/9184/51143/51451/9319/7517/7756/55755/9183/3550
GO:0071173	spindle assembly checkpoint	34	0.777364	1.79161	0.000109783	0.00286579	0.00245711	2679	tags=65%, list=15%, signal=55%	1063/10403/4085/891/7272/54908/81620/7175/5347/9212/701/699/991/9184/51143/51451/9319/7517/7756/55755/9183/3550
GO:0071174	mitotic spindle checkpoint	34	0.777364	1.79161	0.000109783	0.00286579	0.00245711	2679	tags=65%, list=15%, signal=55%	1063/10403/4085/891/7272/54908/81620/7175/5347/9212/701/699/991/9184/51143/51451/9319/7517/7756/55755/9183/3550
GO:0036297	interstrand cross-link repair	55	0.716198	1.72789	0.000114504	0.00297662	0.00255214	3331	tags=64%, list=19%, signal=52%	2956/55159/10635/7398/2178/29089/9025/55215/84515/2187/9937/5888/78995/165918/6119/254394/57697/2189/6117/2177/146956/64858/378708/6118/7517/545/57599/91442/2175/6233/64421/64710/84126/7316/55120
GO:0006282	regulation of DNA repair	129	0.614768	1.64641	0.000115341	0.00298599	0.00256017	2809	tags=38%, list=16%, signal=32%	7334/116028/5111/672/10635/55010/7398/1111/55086/63979/8914/9025/2305/1660/2187/142/84250/55183/7913/5888/165918/23347/11143/7468/10721/3146/79000/5591/7014/57103/79184/112441434/56776/7336/6118/1161/1663/9320/196528/56897/2139/254225/23514/149840/78996/80311/51111/8505/56893
GO:0000079	regulation of cyclin-dependent protein serine/threonine kinase activity	94	0.640851	1.66533	0.000122021	0.00314594	0.00269731	1969	tags=29%, list=11%, signal=26%	898/9134/990/1033/1164/641/890/904/1163/891/9133/995/899/23560/1031/595/993/5347/1026/1019/5716/10527/1022/4331/2965/836/9088
GO:0030199	collagen fibril organization	51	-0.652912	-1.93795	0.000123019	0.00315866	0.00270822	2747	tags=49%, list=16%, signal=41%	63894/84171/7837/4320/1311/1303/7042/2303/2331/4060/5345/84695/9509/1305/1290/1278/1289/7373/1277/1281/4016/7148/165/1545/11117
GO:0051988	regulation of attachment of spindle microtubules to kinetochore	13	0.912482	1.73989	0.000126143	0.00322565	0.00276565	1157	tags=62%, list=7%, signal=58%	29127/4751/10615/1894/3192/891/9212/90417
GO:0022406	membrane docking	180	0.58596	1.61473	0.000129034	0.00328618	0.00281755	3230	tags=29%, list=18%, signal=24%	196996/84131/121441/347240/4751/983/55722/55835/55125/9793/54801/79959/115106/9738/22995/10733/7283/5347/22832/9657/4905/22919/65082/79441/80184/79598/6857/9545/79867/11311/10890/7840/93323/203068/55142/51134/117177/55755/8655/10383/4957/6810/80254/1069/54820/9702/5108/11190/7430/79600/3383/8766
GO:0000245	spliceosomal complex assembly	58	0.698824	1.70865	0.000131054	0.0033241	0.00285007	2863	tags=43%, list=16%, signal=36%	27316/6632/4686/6637/6732/11168/10713/9169/1653/6606/6607/9416/8683/11189/6635/6631/6426/23451/8487/6431/24148/6633/23064/10772/56853
GO:0010639	negative regulation of organelle organization	393	0.508297	1.44903	0.000139682	0.00352867	0.00302546	3051	tags=28%, list=17%, signal=23%	4653/672/26271/84260/26586/51474/1063/4751/1111/56890/22974/6418/29028/10403/3192/4085/891/7272/5810/54908/9232/3183/7153/4171/3009/26036/3010/142/899/81620/4591/9738/7175/10059/5347/9212/701/5756/85477/1786/9555/3007/9700/5716/22919/3020/55818/699/991/55254/9184/51143/7014/120/3720/57103/3925/79598/79929/51451/195814/128866/829/9319/348110/27085/286151/4331/3006/85464/54552/7517/167227/9320/4869…
GO:0006956	complement activation	69	-0.589963	-1.81286	0.000140508	0.00353528	0.00303113	4028	tags=42%, list=23%, signal=32%	10877/930/1369/922/8547/51279/732/2147/4153/28984/730/1370/731/966/712/710/1675/1380/7448/78989/2219/5648/10747/5199/4239/100423062/975/733/3848
GO:0010165	response to X-ray	32	0.79491	1.81845	0.000144006	0.00360879	0.00309416	2249	tags=50%, list=13%, signal=44%	675/4436/641/121457/7516/595/5888/1026/7518/2625/79184/2547/836/1161/7520/25836
GO:0009063	cellular amino acid catabolic process	121	-0.497267	-1.66506	0.00014579	0.00362981	0.00311218	4492	tags=51%, list=26%, signal=38%	137872/51268/383/64902/7915/169355/501/5625/5860/10157/84706/113675/2653/144193/10247/10993/10295/27165/4329/2184/6898/38/23464/5009/1491/51166/64087/152926/64577/7263/4143/189/112817/3028/1743/3242/131669/25828/27034/2806/259307/57571/18/1757/875/58510/23498/3155/54511/4846/1428/2875/8659/3067/3712/2954/51380/10841/2639/593/4842/85007
GO:0051653	spindle localization	49	0.721024	1.72531	0.000146003	0.00362981	0.00311218	2925	tags=45%, list=17%, signal=37%	259266/126353/10403/51203/4085/54908/5347/1058/5080/29899/9700/56776/3837/6993/55755/56647/9183/3834/2697/89958/54820/9181
GO:0000281	mitotic cytokinesis	72	0.689306	1.73615	0.0001488	0.00367722	0.00315283	1562	tags=26%, list=9%, signal=24%	26586/29127/9585/24137/9055/1894/51203/55165/10112/54443/9493/5347/11113/1058/9700/285643/3925/128866/9475
GO:0006301	postreplication repair	52	0.715088	1.72071	0.000149084	0.00367722	0.00315283	2051	tags=38%, list=12%, signal=34%	51514/7334/5111/672/5985/5427/10714/5984/5983/4436/56852/6119/9768/6117/83932/7319/7336/6118/5982/5981
GO:0072511	divalent inorganic cation transport	438	-0.345917	-1.31849	0.000150627	0.00369705	0.00316984	3105	tags=29%, list=18%, signal=25%	10859/7222/5155/10523/255231/7224/816/6588/84959/6546/1236/10800/1490/3685/2259/782/7349/29850/5566/201140/93129/115352/3783/1234/477/59283/10267/2852/775/5777/259232/931/6355/51669/221074/255057/1394/255022/2903/3357/10316/2185/825/6366/10269/9472/3603/920/80228/27092/30845/8398/54795/6769/10686/2669/7442/5159/9254/196051/348938/23203/3270/9454/22821/5310/9455/1447/2149/857/2829/4846/2906/3596/1…
GO:0070646	protein modification by small protein removal	271	0.537468	1.51058	0.000151069	0.00369705	0.00316984	3646	tags=32%, list=21%, signal=26%	29843/4193/672/7398/580/57695/6502/10213/890/983/51029/86/9733/10713/993/9738/7874/5717/63967/5707/8027/64426/5708/5887/5716/991/9097/2625/329/5718/125476/57478/79184/5713/23172/9929/5711/51377/8975/10197/9958/57559/5710/3607/57646/5682/9825/5687/205564/5685/6885/8533/10600/23032/57599/5690/5692/8607/7353/387/59343/9804/4609/64854/9100/6233/5695/90268/3091/9861/220213/7415/7128/9318/7046/84669/73…
GO:0016447	somatic recombination of immunoglobulin gene segments	55	0.710723	1.71468	0.000151979	0.00370486	0.00317653	1607	tags=29%, list=9%, signal=27%	2956/79915/7374/4436/9025/9156/9984/55183/165918/1235/7468/7518/5591/51010/22976/112441434
GO:0007157	heterophilic cell-cell adhesion via plasma membrane cell adhesion molecules	44	-0.671343	-1.92697	0.000159981	0.0038694	0.00331761	877	tags=18%, list=5%, signal=17%	57863/79633/23418/923/8642/286204/91179/26011
GO:0006409	tRNA export from nucleus	33	0.778063	1.78337	0.000160582	0.0038694	0.00331761	2976	tags=70%, list=17%, signal=58%	57122/9631/79023/11260/23165/7175/9972/23511/81929/5901/9688/9818/55706/348995/79902/5903/10762/55746/8480/23225/6741/8021/23279
GO:0071431	tRNA-containing ribonucleoprotein complex export from nucleus	33	0.778063	1.78337	0.000160582	0.0038694	0.00331761	2976	tags=70%, list=17%, signal=58%	57122/9631/79023/11260/23165/7175/9972/23511/81929/5901/9688/9818/55706/348995/79902/5903/10762/55746/8480/23225/6741/8021/23279
GO:0031507	heterochromatin assembly	52	0.714657	1.71967	0.000163558	0.00392577	0.00336594	2236	tags=33%, list=13%, signal=29%	51535/54107/3070/8364/9869/7175/3065/23347/1786/3020/57673/8365/126961/6839/23272/54737/8356
GO:0031124	mRNA 3'-end processing	100	0.639982	1.68188	0.000164174	0.00392577	0.00336594	4272	tags=51%, list=24%, signal=39%	580/904/4686/6428/26097/7884/891/11052/57187/9984/65109/56254/55110/11051/51692/23248/1478/22828/25888/6432/8683/7307/55149/6426/134353/23283/9775/6431/10212/55197/79882/25962/80145/5433/7936/123169/1477/87178/10921/22794/10189/10569/6626/1479/84324/642843/4116/23318/79228/6427/10914
GO:0060968	regulation of gene silencing	116	0.623019	1.65411	0.000165081	0.00392785	0.00336772	3457	tags=43%, list=20%, signal=35%	84944/57122/1017/9631/1660/79023/29028/3009/3010/8364/23165/7175/9972/23511/81929/8318/3007/3020/4613/8365/9688/9818/57510/126961/2332/55706/348995/3006/79902/5903/10762/55746/8480/5468/8356/23225/652/23369/3005/5433/8087/3159/8021/23279/27161/144233/1994/389421/103/5440
GO:0061640	cytoskeleton-dependent cytokinesis	98	0.63896	1.67189	0.000165515	0.00392785	0.00336772	1633	tags=22%, list=9%, signal=20%	26586/29127/9585/55964/24137/9055/1894/51203/55165/10112/54443/9493/5347/9212/11113/1058/9700/285643/3925/128866/9475/56776
GO:0051293	establishment of spindle localization	44	0.743329	1.75478	0.000167521	0.00394422	0.00338175	2925	tags=48%, list=17%, signal=40%	126353/10403/51203/4085/54908/5347/1058/5080/29899/9700/56776/3837/6993/55755/56647/9183/3834/2697/89958/54820/9181
GO:0003007	heart morphogenesis	240	-0.409717	-1.47437	0.000168441	0.00394422	0.00338175	2732	tags=29%, list=16%, signal=25%	129446/8320/659/10512/57216/55036/4886/5727/4851/51684/6664/4208/2006/8828/3357/5950/4607/2535/10269/8321/30009/57493/54345/161882/7040/3084/7042/653/9241/7122/2303/4889/65009/57178/6608/6909/26508/4846/6256/7472/5311/79633/182/3491/64321/388591/4625/9353/10716/23414/1289/9464/8557/4092/6586/4091/2253/6261/8642/7135/23768/1954/2294/2022/8854/10637/7291/3670/8928
GO:0045841	negative regulation of mitotic metaphase/anaphase transition	36	0.776896	1.79718	0.000168723	0.00394422	0.00338175	2679	tags=64%, list=15%, signal=54%	26271/1063/10403/4085/891/7272/54908/81620/7175/5347/9212/701/699/991/9184/51143/51451/9319/7517/7756/55755/9183/3550
GO:1902100	negative regulation of metaphase/anaphase transition of cell cycle	36	0.776896	1.79718	0.000168723	0.00394422	0.00338175	2679	tags=64%, list=15%, signal=54%	26271/1063/10403/4085/891/7272/54908/81620/7175/5347/9212/701/699/991/9184/51143/51451/9319/7517/7756/55755/9183/3550
GO:0048844	artery morphogenesis	61	-0.619283	-1.87557	0.000169416	0.0039457	0.00338302	1711	tags=39%, list=10%, signal=36%	4851/4035/1311/5159/7042/9241/2303/5396/57178/93649/6909/4854/5311/64220/182/348/9464/4092/1281/2253/4638/2294/2022/8928
GO:0000387	spliceosomal snRNP assembly	39	0.757606	1.77127	0.000174694	0.00405354	0.00347548	2688	tags=51%, list=15%, signal=44%	6636/9129/6632/6637/9733/96764/8161/6606/6607/57819/6628/6635/11218/10421/6631/8487/24148/6633/10772/11171
GO:0051383	kinetochore organization	22	0.843774	1.80611	0.000177159	0.00409558	0.00351153	2191	tags=73%, list=13%, signal=64%	10592/83540/1063/64105/1062/10051/10403/387103/81620/9787/1058/64946/378708/79003/55839/6047
GO:0051310	metaphase plate congression	60	0.706175	1.7344	0.000181278	0.0041754	0.00357996	2793	tags=45%, list=16%, signal=38%	55166/83540/1063/1062/10615/3833/81930/10403/3192/891/54908/9928/81620/9212/55143/81929/11004/113130/3835/128866/3837/92421/79003/25978/9183/8452/81610
GO:1904062	regulation of cation transmembrane transport	317	-0.37954	-1.36919	0.00018288	0.00419687	0.00359838	2831	tags=27%, list=16%, signal=23%	2259/5348/782/85358/5566/201140/477/59283/2852/775/3784/5777/23237/3779/3788/4208/23704/255057/1394/288/2903/2185/825/9472/130497/27092/30845/8398/3755/6769/2669/3270/57555/57520/3757/2316/2149/8514/857/65990/3596/187/2946/482/5311/57214/65018/5294/10268/784/5350/6376/2257/30820/6236/54413/28954/1908/5336/388591/11151/8787/7070/2534/6331/6347/54923/729230/9196/84277/5999/4842/150/342667/1812/5755…
GO:0097064	ncRNA export from nucleus	37	0.759119	1.7601	0.000187628	0.0042901	0.00367831	2976	tags=65%, list=17%, signal=54%	57122/9631/79023/11260/23165/7175/9972/23511/81929/5901/9688/9818/55706/348995/79902/5903/10762/55746/4869/8480/23225/6741/8021/23279
GO:0051283	negative regulation of sequestering of calcium ion	110	-0.501822	-1.67463	0.000190296	0.00433166	0.00371394	3085	tags=37%, list=18%, signal=31%	10523/255231/84959/6546/1236/5566/201140/1234/477/2852/775/5777/3357/2185/825/6366/9472/7442/3270/22821/2149/2829/3596/187/2946/5311/57214/6363/3932/5350/6376/5336/11151/7070/54923/4842/1812/6261/126306/57338/84502
GO:0032784	regulation of DNA-templated transcription, elongation	47	0.731809	1.73355	0.000190828	0.00433166	0.00371394	3042	tags=45%, list=17%, signal=37%	2146/9025/904/3192/9984/27336/165918/11143/22828/51224/10915/51755/23160/3150/11198/6921/2962/6827/7936/123169/10771
GO:0071479	cellular response to ionizing radiation	68	0.684138	1.71114	0.000196563	0.00444366	0.00380997	3139	tags=37%, list=18%, signal=30%	4193/10635/83695/63979/641/1894/5810/5888/25896/1026/2885/2625/2547/11011/1432/144715/7520/25836/545/23514/11200/26272/1410/6154/64710
GO:0006304	DNA modification	112	0.621868	1.64365	0.000197181	0.00444366	0.00380997	1565	tags=21%, list=9%, signal=20%	54514/84944/136991/672/10930/8493/7374/2146/3070/6996/11022/142/64863/7874/54069/1786/57673/10664/200424/2625/91646/51010/122402/4552
GO:0051282	regulation of sequestering of calcium ion	111	-0.501651	-1.6786	0.000198896	0.00446626	0.00382935	3085	tags=37%, list=18%, signal=31%	10523/255231/84959/6546/1236/5566/201140/1234/477/2852/775/5777/3357/2185/825/6366/9472/7442/3270/22821/2149/2829/3596/187/2946/5311/57214/6363/3932/5350/6376/5336/11151/7070/54923/4842/1812/6261/126306/57338/84502
GO:1904029	regulation of cyclin-dependent protein kinase activity	98	0.635731	1.66344	0.00020259	0.00453295	0.00388653	1969	tags=29%, list=11%, signal=25%	898/9134/990/1033/1164/641/890/904/1163/891/9133/995/899/23560/1031/595/993/5347/1026/1019/5716/10527/1022/219736/4331/2965/836/9088
GO:0007140	male meiotic nuclear division	42	0.744984	1.74753	0.00020379	0.00454356	0.00389563	1979	tags=43%, list=11%, signal=38%	54514/84944/675/136991/254528/63979/5889/81930/11022/130951/4603/3306/56159/91646/122402/9319/3622/11144
GO:0060348	bone development	196	-0.427396	-1.48347	0.000209859	0.0046623	0.00399743	2475	tags=27%, list=14%, signal=23%	497189/5777/51738/4208/64131/5447/5916/1311/10269/10234/84895/55790/56034/1044/161882/202151/2688/2737/4086/860/6424/10507/4041/55959/2313/80169/6497/338773/56975/4146/8111/5364/79633/4325/658/1305/79705/3214/8817/59341/7059/1277/2253/6261/8642/4054/633/1954/2022/124976/7471/7291/9350
GO:1905819	negative regulation of chromosome separation	38	0.766857	1.79335	0.000214526	0.00473242	0.00405755	2679	tags=63%, list=15%, signal=54%	26271/1063/10403/4085/891/7272/54908/9232/81620/7175/5347/9212/701/699/991/9184/51143/51451/9319/7517/7756/55755/9183/3550
GO:2000816	negative regulation of mitotic sister chromatid separation	38	0.766857	1.79335	0.000214526	0.00473242	0.00405755	2679	tags=63%, list=15%, signal=54%	26271/1063/10403/4085/891/7272/54908/9232/81620/7175/5347/9212/701/699/991/9184/51143/51451/9319/7517/7756/55755/9183/3550
GO:0051031	tRNA transport	36	0.771853	1.78551	0.000216502	0.00475925	0.00408056	2976	tags=67%, list=17%, signal=55%	57122/9631/79023/11260/23165/7175/9972/23511/81929/5901/9688/9818/55706/348995/79902/5903/10762/55746/8480/23225/6741/9804/8021/23279
GO:0051968	positive regulation of synaptic transmission, glutamatergic	28	-0.757745	-1.95708	0.000220671	0.00483393	0.00414459	2750	tags=46%, list=16%, signal=39%	85358/59283/2185/27092/4920/57555/54413/57616/6347/729230/1812/4914/5021
GO:0006513	protein monoubiquitination	67	0.678658	1.69136	0.000234828	0.00511911	0.0043891	3678	tags=45%, list=21%, signal=36%	51514/29089/79596/56852/51322/8450/4591/165918/6045/7251/56254/57697/329/10210/9148/84108/54926/57599/8452/84541/64844/123169/54880/23429/55120/63893/1642/7324/1643/9978
GO:0045668	negative regulation of osteoblast differentiation	42	-0.669876	-1.87979	0.000235324	0.00511911	0.0043891	2415	tags=40%, list=14%, signal=35%	5727/3397/4851/51684/4435/51564/54795/9241/202151/10507/4041/6497/9464/4091/3399/7291/344901
GO:0002200	somatic diversification of immune receptors	72	0.684381	1.72375	0.000237801	0.00514021	0.00440719	1607	tags=28%, list=9%, signal=25%	2956/79915/7374/4436/9025/3148/9156/9984/55183/165918/1235/7468/10721/3146/9730/7518/5591/51010/22976/112441434
GO:0040029	regulation of gene expression, epigenetic	172	0.580115	1.58939	0.000237935	0.00514021	0.00440719	2259	tags=31%, list=13%, signal=27%	672/8493/51535/1111/2146/3066/29028/23512/3192/8329/6996/3009/3010/8364/221830/55183/8520/3015/7913/5931/317772/7022/84332/23347/94239/1786/9555/8318/3007/3020/10664/3146/8365/80314/9425/3720/126961/9015/8969/10849/3006/23272/9031/3013/55038/143241/54737/9188/64425/8726/6602/8356/23451
GO:0030279	negative regulation of ossification	68	-0.591997	-1.81857	0.000246544	0.0053079	0.00455096	2425	tags=40%, list=14%, signal=34%	197/5727/3397/4851/51684/4435/4208/1893/2185/51564/54795/9241/202151/10507/4041/50964/6497/7166/596/9464/4092/4091/3399/4054/79412/7291/344901
GO:0044728	DNA methylation or demethylation	90	0.650097	1.68335	0.00024844	0.00531926	0.00456071	1565	tags=24%, list=9%, signal=22%	54514/84944/136991/672/10930/8493/2146/3070/6996/11022/142/64863/7874/54069/1786/57673/10664/200424/2625/91646/122402/4552
GO:0042311	vasodilation	32	-0.732748	-1.93494	0.00024877	0.00531926	0.00456071	1175	tags=34%, list=7%, signal=32%	3778/2982/4846/5592/2876/624/348/4842/1812/155/4878
GO:0050684	regulation of mRNA processing	146	0.587404	1.58972	0.000264912	0.00564514	0.00484012	3018	tags=32%, list=17%, signal=26%	580/10262/27316/1660/9991/904/4686/6428/3192/891/11052/6732/9733/56254/11051/23210/6434/4691/2332/9589/6432/3190/8683/3191/11189/55796/84991/221662/6426/9584/57703/10657/3178/6431/9967/10772/3550/79882/25962/56853/8087/202559/84081/7936/55234/123169
GO:0051170	import into nucleus	165	0.583217	1.59761	0.000271927	0.005775	0.00495145	3136	tags=38%, list=18%, signal=32%	3952/6496/57122/6636/6632/9631/983/1894/6637/3838/1434/54830/55705/7175/9972/23511/1026/55198/6606/6607/5901/948/10527/9688/3840/55612/9818/51194/6628/6635/11218/10204/79902/5903/3837/10762/55027/1432/55746/26953/29107/5469/8882/1871/3178/3326/84455/55916/652/3839/8487/10736/6633/23435/26060/727851/137735/8021/6634/3842/9221/51715/3843
GO:0070588	calcium ion transmembrane transport	286	-0.390326	-1.44194	0.00027584	0.00583831	0.00500574	3012	tags=31%, list=17%, signal=26%	255231/7224/6588/84959/6546/1236/3685/2259/782/29850/5566/201140/93129/1234/477/59283/2852/775/5777/259232/255057/1394/255022/2903/3357/2185/825/6366/9472/80228/27092/30845/8398/54795/6769/2669/7442/9254/23203/3270/22821/5310/2149/2829/2906/3596/187/2946/5311/57214/57419/5294/79568/10268/6363/784/728215/3932/5350/6376/489/6236/51393/28954/5336/11151/8787/8911/7070/2534/168507/1139/773/55584/54923…
GO:0051208	sequestering of calcium ion	114	-0.488095	-1.63771	0.000280912	0.00589915	0.0050579	3085	tags=36%, list=18%, signal=30%	10523/255231/84959/6546/1236/5566/201140/1234/477/2852/775/5777/3357/2185/825/6366/9472/7442/3270/22821/2149/2829/3596/187/2946/5311/57214/6363/3932/5350/6376/5336/11151/7070/54923/4842/1812/6261/126306/57338/84502
GO:0006479	protein methylation	174	0.557064	1.52877	0.000281726	0.00589915	0.0050579	3006	tags=32%, list=17%, signal=26%	672/79723/11137/2146/23512/26097/64754/3009/55183/9869/387893/63976/56254/84332/5870/4602/1786/9555/3007/7468/11108/57673/10664/55818/200424/10196/90780/2935/2625/11105/3720/6839/2091/51451/22976/6628/9545/3006/55870/143241/8726/59336/11091/2107/22823/55352/79624/10919/51111/7403/7936/2641/25940/84661/6634
GO:0008213	protein alkylation	174	0.557064	1.52877	0.000281726	0.00589915	0.0050579	3006	tags=32%, list=17%, signal=26%	672/79723/11137/2146/23512/26097/64754/3009/55183/9869/387893/63976/56254/84332/5870/4602/1786/9555/3007/7468/11108/57673/10664/55818/200424/10196/90780/2935/2625/11105/3720/6839/2091/51451/22976/6628/9545/3006/55870/143241/8726/59336/11091/2107/22823/55352/79624/10919/51111/7403/7936/2641/25940/84661/6634
GO:0007095	mitotic G2 DNA damage checkpoint	23	0.807268	1.73624	0.000282481	0.00589915	0.0050579	1121	tags=39%, list=6%, signal=37%	29980/11073/641/983/51347/4361/63967/1026/90381
GO:0031290	retinal ganglion cell axon guidance	19	-0.815921	-1.89606	0.000284085	0.00590715	0.00506476	1822	tags=42%, list=10%, signal=38%	5797/5459/1946/6585/658/9353/2045/3670
GO:0010833	telomere maintenance via telomere lengthening	80	0.648705	1.65231	0.00028475	0.00590715	0.00506476	2881	tags=44%, list=16%, signal=37%	4751/3192/3183/1736/142/4361/10576/10728/5888/8550/9212/6117/22948/7014/64858/908/4216/10574/7203/10694/10575/54552/167227/5981/7520/3178/545/3326/23381/54433/55226/6950/26272/5073/5595
GO:0070507	regulation of microtubule cytoskeleton organization	187	0.563371	1.55543	0.000288121	0.00595735	0.0051078	3538	tags=39%, list=20%, signal=31%	672/221150/26586/6790/79866/85459/4751/1111/56890/10615/22974/220134/81930/3192/126731/55835/9793/3832/899/79959/4591/6491/9738/10733/7175/5347/25886/29899/22919/348235/3925/79598/79929/7514/1213/128866/9475/7840/7517/10460/92421/4869/8480/5562/4281/6047/55755/25978/5879/4682/4733/3834/387/64793/26146/23271/9181/57159/11190/57606/6683/51652/348654/401236/84722/26973/6249/2288/26054/2258/58497/515…
GO:0006354	DNA-templated transcription, elongation	111	0.613041	1.62096	0.000290326	0.0059832	0.00512997	3750	tags=40%, list=21%, signal=31%	2146/9025/904/4686/3192/9984/221830/27336/165918/11143/22828/1022/51224/2966/6917/10915/85403/9015/51755/6749/10849/4331/23160/2965/3150/11198/64425/6921/9014/22936/2962/6827/2967/5433/7936/123169/10771/2968/26610/5440/10189/6908/6663/29072
GO:0001837	epithelial to mesenchymal transition	140	-0.463656	-1.6062	0.000309524	0.00635792	0.00545125	1740	tags=21%, list=10%, signal=19%	7040/161742/7042/653/90102/9241/152007/84695/26508/753/7472/153090/283149/3082/2042/3249/182/147906/80199/7041/114990/4092/1277/2253/23187/6317/2022/286204/7291/3670
GO:1903053	regulation of extracellular matrix organization	41	-0.67838	-1.88477	0.000312278	0.00639353	0.00548178	3599	tags=41%, list=21%, signal=33%	10630/3569/4088/28984/6624/146206/2113/4851/4035/1471/7040/90102/2191/84168/165/23187/11117
GO:0060402	calcium ion transport into cytosol	149	-0.451012	-1.54994	0.000315248	0.00643331	0.00551589	3100	tags=39%, list=18%, signal=32%	7222/10523/255231/84959/6546/1236/5566/201140/1234/477/2852/775/5777/931/2903/3357/2185/825/6366/9472/920/7442/3270/22821/2149/857/2829/2906/3596/187/2946/5311/57214/10268/6363/784/728215/3932/5350/6376/51393/5336/11151/5371/7070/2534/596/54923/59341/6543/22953/4842/1812/6261/126306/57338/781/84502
GO:0072073	kidney epithelium development	134	-0.468504	-1.59784	0.000324326	0.00659708	0.0056563	2553	tags=31%, list=15%, signal=26%	9244/627/5727/3911/4851/282679/4435/4208/28999/130497/10220/9241/2303/8842/2737/4086/6608/5310/4868/26508/5311/3913/170690/30812/26249/793/79633/182/2246/9353/596/5455/4092/6943/4091/2253/8642/7482/2045/7471/9350
GO:1902036	regulation of hematopoietic stem cell differentiation	71	0.661715	1.66635	0.00032662	0.00662225	0.00567788	4089	tags=45%, list=23%, signal=35%	10213/2624/7161/5717/5707/4602/5708/5716/5591/2625/5718/5008/5713/5711/10197/5710/5682/54517/5687/5685/5690/5692/5695/865/2296/9861/51441/143471/122706/5719/5689/4780
GO:0034504	protein localization to nucleus	268	0.532756	1.49837	0.000336234	0.00679518	0.00582615	3065	tags=32%, list=18%, signal=27%	3952/6496/4193/57122/580/9631/983/1894/3192/1736/142/3838/1434/10576/54830/55705/7175/9451/4931/9972/51512/5347/23511/135644/22948/23607/1026/11143/55198/55035/5901/948/10527/9688/3840/55612/9818/51194/7514/908/10210/10574/7203/10204/10694/79902/10575/5903/3837/10762/55027/1432/55746/26953/29107/5469/8882/27348/84154/1871/3326/84455/55916/652/3839/705/9500/114882/51804/10736/6495/6950/255919/2627…
GO:0018149	peptide cross-linking	27	-0.751506	-1.92494	0.000338757	0.00682416	0.005851	637	tags=26%, list=4%, signal=25%	9333/1281/7057/633/3848/3849/2312
GO:0051209	release of sequestered calcium ion into cytosol	109	-0.50432	-1.67849	0.000346239	0.00695252	0.00596106	3085	tags=38%, list=18%, signal=31%	10523/255231/84959/6546/1236/5566/201140/1234/477/2852/775/5777/3357/2185/825/6366/9472/7442/3270/22821/2149/2829/3596/187/2946/5311/57214/6363/3932/5350/6376/5336/11151/7070/54923/4842/1812/6261/126306/57338/84502
GO:2000573	positive regulation of DNA biosynthetic process	69	0.66888	1.67782	0.00036705	0.00734686	0.00629916	2881	tags=46%, list=16%, signal=39%	5111/5985/5984/5983/4751/1736/10576/5063/10728/4931/8550/9212/22948/9314/908/4216/10574/79075/7203/10694/10575/5982/7520/3178/545/79977/3326/4609/6950/26272/5073/5595
GO:0046605	regulation of centrosome cycle	59	0.696191	1.70789	0.00037394	0.00746095	0.00639698	3329	tags=53%, list=19%, signal=43%	672/6790/85459/4751/1111/56890/55835/3832/899/79959/4591/6491/9738/10733/25886/7514/128866/9475/7840/7517/92421/4869/55755/25978/4682/3834/64793/11190/51652/348654/26973
GO:0050000	chromosome localization	77	0.666476	1.69133	0.000377827	0.00749077	0.00642255	2882	tags=39%, list=16%, signal=33%	55166/83540/1063/1062/10615/3833/81930/10403/3192/891/54908/9928/81620/9787/9212/55143/81929/11004/113130/3835/128866/56776/3837/92421/79003/25978/9183/8452/81610/54820
GO:0051303	establishment of chromosome localization	77	0.666476	1.69133	0.000377827	0.00749077	0.00642255	2882	tags=39%, list=16%, signal=33%	55166/83540/1063/1062/10615/3833/81930/10403/3192/891/54908/9928/81620/9787/9212/55143/81929/11004/113130/3835/128866/56776/3837/92421/79003/25978/9183/8452/81610/54820
GO:0007004	telomere maintenance via telomerase	68	0.669943	1.67564	0.000395068	0.00780789	0.00669445	2881	tags=47%, list=16%, signal=39%	4751/3192/3183/1736/4361/10576/10728/8550/9212/6117/22948/7014/908/4216/10574/7203/10694/10575/54552/167227/5981/7520/3178/545/3326/23381/54433/55226/6950/26272/5073/5595
GO:1901532	regulation of hematopoietic progenitor cell differentiation	84	0.643139	1.64744	0.000412446	0.00811903	0.00696121	3422	tags=38%, list=20%, signal=31%	4254/10213/2624/7161/5717/5707/11051/4602/5708/5716/5591/2625/5718/5008/5713/5711/10197/5710/5682/54517/5687/5685/5134/5977/5690/5692/5695/865/2296/9861/51441/143471
GO:0016445	somatic diversification of immunoglobulins	62	0.685484	1.69495	0.000413403	0.00811903	0.00696121	1607	tags=27%, list=9%, signal=25%	2956/79915/7374/4436/9025/9156/9984/55183/165918/1235/7468/10721/7518/5591/51010/22976/112441434
GO:0071772	response to BMP	154	-0.446413	-1.5302	0.000418024	0.00815863	0.00699517	3200	tags=32%, list=18%, signal=27%	4756/151449/4853/8646/94031/4926/23090/7043/28996/23213/168667/659/375567/392255/3397/4851/6664/1311/8321/79176/402117/4920/7040/7042/653/9241/4086/860/6424/11173/50964/26508/6497/353500/23770/81792/658/3491/164656/4092/4091/8200/1954/2022/10637/6425/286204/7471/7044/9350
GO:0071773	cellular response to BMP stimulus	154	-0.446413	-1.5302	0.000418024	0.00815863	0.00699517	3200	tags=32%, list=18%, signal=27%	4756/151449/4853/8646/94031/4926/23090/7043/28996/23213/168667/659/375567/392255/3397/4851/6664/1311/8321/79176/402117/4920/7040/7042/653/9241/4086/860/6424/11173/50964/26508/6497/353500/23770/81792/658/3491/164656/4092/4091/8200/1954/2022/10637/6425/286204/7471/7044/9350
GO:0031424	keratinization	93	-0.524797	-1.69231	0.00043286	0.00842194	0.00722093	637	tags=23%, list=4%, signal=22%	9119/144501/5045/43847/26085/388697/9333/3889/3887/1823/81851/337880/23254/3861/5317/1041/3852/3848/3849/3853/2312
GO:0051279	regulation of release of sequestered calcium ion into cytosol	74	-0.55181	-1.7088	0.00043455	0.00842865	0.00722668	2921	tags=38%, list=17%, signal=32%	84959/6546/5566/201140/477/2852/775/5777/2185/825/9472/3270/2149/3596/187/2946/5311/57214/5350/6376/11151/7070/54923/4842/1812/126306/57338/84502
GO:0016579	protein deubiquitination	254	0.529777	1.48269	0.000438148	0.00847222	0.00726404	3646	tags=31%, list=21%, signal=25%	4193/672/7398/580/57695/6502/10213/890/983/51029/86/9733/10713/993/9738/7874/5717/63967/5707/8027/64426/5708/5887/5716/991/9097/2625/329/5718/125476/57478/79184/5713/23172/9929/5711/51377/8975/10197/9958/57559/5710/3607/57646/5682/9825/5687/5685/6885/10600/23032/57599/5690/5692/8607/7353/387/9804/4609/64854/9100/6233/5695/90268/3091/9861/220213/7415/7128/7046/84669/7316/10010/57602/143471/10987/1…
GO:0010717	regulation of epithelial to mesenchymal transition	89	-0.51405	-1.63893	0.000441093	0.00850291	0.00729035	1740	tags=28%, list=10%, signal=25%	7040/161742/7042/653/90102/9241/152007/753/153090/283149/2042/3249/182/147906/80199/7041/114990/4092/1277/23187/6317/2022/286204/7291/3670
GO:1901976	regulation of cell cycle checkpoint	31	0.778384	1.76028	0.000451171	0.00867051	0.00743405	2321	tags=52%, list=13%, signal=45%	79968/55159/10403/4085/891/9984/81620/7175/79621/1407/51143/51451/6118/7517/55755/11200
GO:0007156	homophilic cell adhesion via plasma membrane adhesion molecules	160	-0.448179	-1.54369	0.000465816	0.00892457	0.00765188	2706	tags=30%, list=15%, signal=26%	56106/64084/56126/1002/22997/84623/5099/56130/56124/5101/56107/5098/56105/56121/5797/57863/91624/56131/56129/56100/54538/56098/8641/54798/9620/64221/54510/56097/1009/5310/56128/57575/23654/1013/56108/152330/1005/79633/57526/9746/1823/1004/26025/91156/56099/8642/120114/7216
GO:0000956	nuclear-transcribed mRNA catabolic process	203	0.556297	1.54518	0.000468645	0.00895141	0.00767489	4964	tags=50%, list=28%, signal=36%	55181/4686/25904/154197/65109/4848/55571/5393/55110/6170/9125/54676/2935/54542/57819/6232/6128/51594/51010/6210/6201/6224/6173/219988/55149/26019/167227/6229/5515/196513/23404/8559/6167/23019/57472/9775/23381/2107/6741/6133/10767/9967/6228/6233/5073/5433/11340/1656/6154/27258/118460/6139/27161/6194/6155/10921/80153/22794/201626/6207/6146/6204/6169/22894/23658/51013/5394/22803/1655/6165/6144/6175/…
GO:0010824	regulation of centrosome duplication	44	0.727037	1.71632	0.000471373	0.00897615	0.0076961	2379	tags=48%, list=14%, signal=41%	672/85459/56890/55835/899/79959/4591/6491/9738/10733/25886/7514/128866/9475/7840/7517/92421/4869/55755/25978/4682
GO:0040001	establishment of mitotic spindle localization	35	0.765441	1.76002	0.000478073	0.00907615	0.00778184	2925	tags=54%, list=17%, signal=45%	126353/10403/51203/4085/54908/5347/1058/5080/29899/9700/3837/6993/55755/56647/9183/2697/89958/54820/9181
GO:2000104	negative regulation of DNA-dependent DNA replication	19	0.830712	1.72333	0.000482082	0.0091204	0.00781979	1662	tags=47%, list=9%, signal=43%	29980/675/26271/8914/641/51053/54962/7014/91607
GO:0010971	positive regulation of G2/M transition of mitotic cell cycle	26	0.79773	1.76393	0.000483316	0.0091204	0.00781979	1946	tags=50%, list=11%, signal=45%	51514/26271/5889/983/891/995/595/993/8317/3306/1019/219736/7480
GO:0051984	positive regulation of chromosome segregation	33	0.758371	1.73823	0.000488731	0.00919489	0.00788365	1194	tags=45%, list=7%, signal=42%	990/2237/56852/51434/3192/23137/891/84250/81620/996/9787/9212/9555/9700/79677
GO:2000105	positive regulation of DNA-dependent DNA replication	12	0.903851	1.69685	0.000490749	0.00920522	0.00789251	820	tags=50%, list=5%, signal=48%	144455/79733/1017/10926/81620/8317
GO:0030509	BMP signaling pathway	143	-0.452603	-1.56861	0.000495568	0.00925314	0.0079336	3200	tags=33%, list=18%, signal=27%	4756/151449/4853/8646/94031/4926/23090/7043/28996/23213/168667/659/375567/392255/3397/4851/6664/1311/8321/79176/402117/4920/7040/7042/653/9241/4086/860/6424/50964/6497/353500/23770/658/3491/164656/4092/4091/8200/1954/2022/10637/6425/286204/7471/7044/9350
GO:0070838	divalent metal ion transport	432	-0.347175	-1.32054	0.000496738	0.00925314	0.0079336	3105	tags=30%, list=18%, signal=25%	10859/7222/5155/10523/255231/7224/816/6588/84959/6546/1236/10800/1490/3685/2259/782/7349/29850/5566/201140/93129/115352/3783/1234/477/59283/10267/2852/775/5777/259232/931/6355/51669/221074/255057/1394/255022/2903/3357/10316/2185/825/6366/10269/9472/3603/920/80228/27092/30845/8398/54795/6769/10686/2669/7442/5159/9254/196051/348938/23203/3270/9454/22821/5310/9455/1447/2149/857/2829/4846/2906/3596/1…
GO:0085029	extracellular matrix assembly	42	-0.654399	-1.83636	0.000497735	0.00925314	0.0079336	2632	tags=50%, list=15%, signal=43%	7837/22854/4851/10516/7040/90102/79875/3036/84168/60484/3913/84628/4239/1278/4629/7148/30008/23187/4054/2621/11117
GO:1903169	regulation of calcium ion transmembrane transport	139	-0.454868	-1.57514	0.000532942	0.00981844	0.00841828	2972	tags=35%, list=17%, signal=29%	6588/84959/6546/2259/782/5566/201140/477/2852/775/5777/255057/1394/2185/825/9472/30845/8398/6769/2669/3270/2149/3596/187/2946/5311/57214/5294/10268/784/5350/6376/6236/28954/5336/11151/8787/7070/2534/54923/4842/150/342667/1812/126306/57338/781/4878/84502
GO:0002204	somatic recombination of immunoglobulin genes involved in immune response	50	0.699127	1.6704	0.000534412	0.00981844	0.00841828	1607	tags=28%, list=9%, signal=26%	2956/79915/7374/4436/9025/9156/9984/55183/165918/1235/7468/51010/22976/112441434
GO:0002208	somatic diversification of immunoglobulins involved in immune response	50	0.699127	1.6704	0.000534412	0.00981844	0.00841828	1607	tags=28%, list=9%, signal=26%	2956/79915/7374/4436/9025/9156/9984/55183/165918/1235/7468/51010/22976/112441434
GO:0045190	isotype switching	50	0.699127	1.6704	0.000534412	0.00981844	0.00841828	1607	tags=28%, list=9%, signal=26%	2956/79915/7374/4436/9025/9156/9984/55183/165918/1235/7468/51010/22976/112441434
GO:0048644	muscle organ morphogenesis	74	-0.54422	-1.68529	0.000542392	0.00993593	0.00851902	2092	tags=31%, list=12%, signal=27%	4607/2535/8321/57493/161882/7040/3084/7042/9241/2303/6256/7472/104/4625/23414/8557/4092/1281/4638/7135/2022/3670/8928
GO:0006298	mismatch repair	33	0.755078	1.73068	0.000556353	0.010162	0.00871281	1130	tags=39%, list=6%, signal=37%	5111/2956/10714/4436/10535/6996/3978/9156/7161/6119/254394/6117/3146
GO:0051567	histone H3-K9 methylation	37	0.740757	1.71753	0.000570185	0.0103843	0.00890347	1827	tags=35%, list=10%, signal=32%	672/79723/3009/55183/9869/63976/4602/1786/57673/55818/3720/6839/55870
GO:0055074	calcium ion homeostasis	430	-0.347992	-1.31913	0.000591087	0.0107338	0.0092031	2363	tags=24%, list=14%, signal=21%	51738/666/4035/643/931/6355/286530/1902/9900/2903/3357/2185/825/6366/9472/920/83636/8398/8620/5729/54795/23241/7442/3270/5745/958/2841/1903/5156/22821/5310/1524/2149/57130/857/2829/2099/2906/3596/187/2946/5311/111/57214/51024/1760/2833/57419/5294/79568/10268/6363/784/793/728215/3932/5350/6376/8698/6387/624/489/348/51393/1908/5336/147/11151/5371/7070/2534/596/1139/773/55584/54923/59340/6915/729230…
GO:0007389	pattern specification process	413	-0.343095	-1.26825	0.000593762	0.0107512	0.00921804	2064	tags=18%, list=12%, signal=17%	30009/130497/8831/79176/10718/79365/54345/4920/80114/10220/1044/8626/653/9241/2303/2737/4086/4041/441161/65009/2066/9839/6608/9620/57619/3239/4242/6909/26508/6497/7472/5311/3215/4188/57801/23500/23770/7026/658/5986/64321/80199/5992/9935/388591/2246/10716/168507/3214/60529/2736/9464/56033/8557/3216/4091/2253/8642/3213/1954/7482/2294/2290/3955/3212/2022/8854/10637/3218/286204/7471/84667/3670/8928/5…
GO:0032886	regulation of microtubule-based process	230	0.53835	1.49985	0.000611525	0.0110409	0.00946644	3486	tags=34%, list=20%, signal=28%	83639/672/221150/26586/6790/79866/85459/4751/1111/56890/10615/22974/220134/81930/3192/126731/55835/441531/9793/3832/899/6865/79959/4591/6491/9738/10733/7175/5347/25886/29899/1235/22919/348235/3925/79598/79929/7514/1213/128866/9475/7840/7517/10460/92421/4869/8480/5562/4281/6047/85478/55755/25978/5879/4682/4733/3834/387/29105/64793/118426/26146/23271/9181/57159/11190/284076/57606/6683/51652/348654/…
GO:0010522	regulation of calcium ion transport into cytosol	94	-0.507879	-1.63333	0.000614868	0.0110694	0.00949085	2921	tags=37%, list=17%, signal=31%	84959/6546/5566/201140/477/2852/775/5777/2185/825/9472/920/3270/2149/857/3596/187/2946/5311/57214/10268/5350/6376/11151/5371/7070/2534/596/54923/22953/4842/1812/126306/57338/84502
GO:0032467	positive regulation of cytokinesis	31	0.773192	1.74854	0.000625414	0.011227	0.00962596	879	tags=29%, list=5%, signal=28%	990/29127/9585/1894/9928/9493/117194/9212/11113
GO:0040036	regulation of fibroblast growth factor receptor signaling pathway	31	-0.706103	-1.86018	0.000628553	0.0112511	0.00964663	3104	tags=52%, list=18%, signal=43%	2817/387914/23213/54361/64399/25865/9241/860/55959/56975/64094/9982/80199/7057/4804/5015
GO:0043486	histone exchange	48	0.702478	1.67067	0.00069936	0.0124829	0.0107027	2081	tags=58%, list=12%, signal=52%	91687/55166/2491/64105/401541/9025/55355/387103/8364/79172/6944/79682/5931/1058/64946/54069/55320/81611/8365/11339/57082/5757/144108/378708/4678/4869/79019/55839
GO:0050804	modulation of chemical synaptic transmission	436	-0.333966	-1.27687	0.000740097	0.0131725	0.011294	2762	tags=26%, list=16%, signal=23%	7349/85358/5566/5590/5577/477/64084/59283/84446/2852/6860/57449/627/22854/8775/22997/6616/23237/27345/51738/4208/23621/2903/2185/10636/22849/8831/9693/84866/10718/27092/2982/8398/4920/5864/2913/18/120892/6529/9228/320/23373/3908/9254/4889/1855/3274/6343/9463/11188/57555/440279/5334/1009/25837/23316/1524/2149/57689/2906/1142/1760/613/152330/65018/57537/23208/84628/784/793/6376/26045/4915/57282/392…
GO:0045740	positive regulation of DNA replication	40	0.714331	1.66983	0.000753133	0.0133665	0.0114604	2011	tags=38%, list=11%, signal=33%	144455/5111/79915/79733/1017/10926/1660/983/81620/8317/11143/27101/1763/466/11124
GO:0060560	developmental growth involved in morphogenesis	226	-0.393865	-1.42338	0.000758461	0.0134231	0.0115089	3170	tags=27%, list=18%, signal=22%	28988/1901/91584/6469/8408/7224/4803/57556/5590/3676/659/10512/57216/6860/1002/627/23499/4851/65059/4035/6794/64218/8828/5916/123904/57611/10631/26053/8437/1855/10507/5459/9839/1946/3239/10509/6909/2099/57699/10013/56920/3913/6585/9201/6387/348/51393/54413/2246/9353/4131/1627/6586/80128/1954/1382/2045/26999/1630/344901
GO:0090501	RNA phosphodiester bond hydrolysis	154	0.568058	1.54554	0.000793963	0.0140118	0.0120136	4016	tags=37%, list=23%, signal=29%	2237/4686/10535/27340/11052/154197/9156/81875/4848/79621/5393/11051/51692/51728/7247/10595/1478/51010/10557/91607/90459/112479/9790/167227/55124/146857/23404/23283/51163/23019/57472/114034/88745/28987/5073/11340/118460/29102/87178/27161/80153/79897/201626/7257/10556/22894/51013/5394/22803/10940/79707/1479/5511/9941/80746/29883/642843
GO:0090288	negative regulation of cellular response to growth factor stimulus	153	-0.438984	-1.50986	0.000805663	0.0141783	0.0121564	3104	tags=35%, list=18%, signal=29%	2817/8646/94031/3593/64081/7043/387914/28996/23213/57556/54361/168667/79812/375567/4851/124857/1634/8321/402117/7314/7040/161742/9241/7311/55959/50964/51341/857/6497/753/375387/153090/283149/81792/80199/9353/164656/23625/7041/114990/4092/9719/4091/10563/7057/25960/56937/2201/11117/4804/11061/7471/9350
GO:0050772	positive regulation of axonogenesis	83	-0.52612	-1.67415	0.000816241	0.0143242	0.0122815	3170	tags=31%, list=18%, signal=26%	28988/91584/7224/4803/659/1002/627/23499/4035/6794/57611/10507/9839/1946/23654/5364/6387/4915/51393/9353/4131/1627/79006/1954/1382/4804
GO:0000729	DNA double-strand break processing	24	0.798942	1.73019	0.000818807	0.0143291	0.0122857	2035	tags=42%, list=12%, signal=37%	7334/672/580/83990/5932/641/4361/7336/1763/51444
GO:0030278	regulation of ossification	189	-0.412084	-1.43731	0.000823687	0.0143744	0.0123245	2906	tags=34%, list=17%, signal=29%	7043/6546/56998/3479/54361/5566/6096/659/1051/115908/2101/197/5727/3397/4851/51684/6664/4435/4208/4256/23051/1311/1893/2185/10269/130497/51564/54795/7040/8626/7042/9241/202151/2737/4086/860/10507/4041/9260/240/50964/6497/338773/56975/4146/7166/3082/4037/658/182/3491/596/8519/9636/9464/4092/4091/3399/4054/2201/79412/7291/6863/344901
GO:2000042	negative regulation of double-strand break repair via homologous recombination	19	0.817578	1.69609	0.000835283	0.0145362	0.0124633	2809	tags=58%, list=16%, signal=49%	116028/55010/55086/2187/55183/23347/10721/112441434/149840/80311/56893
GO:0071559	response to transforming growth factor beta	235	-0.392276	-1.42222	0.000860291	0.01493	0.0128009	1776	tags=21%, list=10%, signal=19%	7314/7040/677/161742/7042/1284/7311/7122/2331/4086/5138/5045/57178/93649/51341/1524/857/6497/753/375387/7472/283149/5371/2615/2534/23625/1278/7041/25878/114990/4092/9719/1277/1281/80310/4091/8200/7057/4054/4053/56937/2201/11117/2022/10637/7123/8425/7471/7044/8928
GO:0006305	DNA alkylation	67	0.652045	1.62503	0.000880449	0.0151956	0.0130287	1565	tags=27%, list=9%, signal=25%	54514/84944/136991/672/8493/2146/3070/11022/142/64863/54069/1786/57673/10664/200424/91646/122402/4552
GO:0006306	DNA methylation	67	0.652045	1.62503	0.000880449	0.0151956	0.0130287	1565	tags=27%, list=9%, signal=25%	54514/84944/136991/672/8493/2146/3070/11022/142/64863/54069/1786/57673/10664/200424/91646/122402/4552
GO:0045143	homologous chromosome segregation	59	0.682115	1.67336	0.000889265	0.0153056	0.013123	1638	tags=29%, list=9%, signal=26%	898/84944/9134/254528/83990/151648/9232/151246/4361/256126/5347/2177/9700/56159/55706/56776/9319
GO:0075733	intracellular transport of virus	56	0.680739	1.65233	0.000895993	0.0153714	0.0131793	2976	tags=52%, list=17%, signal=43%	57122/9631/79023/3838/23165/7175/9972/23511/7251/81929/5901/9688/9818/2332/55706/7514/348995/79902/5903/3837/10762/55746/6993/8480/23225/3839/6233/8021/23279
GO:0007179	transforming growth factor beta receptor signaling pathway	181	-0.418521	-1.45579	0.000897992	0.0153714	0.0131793	1776	tags=22%, list=10%, signal=20%	7314/7040/161742/7042/7311/7122/2331/4086/5045/57178/93649/51341/857/6497/753/375387/283149/5371/2615/23625/1278/7041/114990/4092/9719/1281/4091/8200/7057/4054/4053/56937/2201/11117/2022/10637/8425/7471/7044/8928
GO:0007143	female meiotic nuclear division	29	0.759618	1.69367	0.000902719	0.0154102	0.0132126	1638	tags=38%, list=9%, signal=34%	254528/26271/6790/5889/84930/7272/7153/5347/23397/56776/9319
GO:0006289	nucleotide-excision repair	108	0.605174	1.5967	0.000911533	0.0155184	0.0133054	3457	tags=37%, list=20%, signal=30%	675/5111/5985/10714/5984/5983/83990/142/3978/8450/9557/7874/728340/6119/6117/11143/5887/1022/2966/6917/4331/6118/2965/1161/3150/5982/5981/8533/3980/2967/6233/5433/1069/2968/55247/9318/7316/1642/10987/5440
GO:0000076	DNA replication checkpoint	17	0.849101	1.71189	0.000954722	0.0161904	0.0138816	2127	tags=71%, list=12%, signal=62%	990/8914/11073/81620/4998/54962/63967/8318/90381/8883/1763/144715
GO:0051216	cartilage development	184	-0.423701	-1.4764	0.000956179	0.0161904	0.0138816	2663	tags=32%, list=15%, signal=27%	659/340419/4094/2101/392255/2487/51738/4208/4256/5447/5916/1311/1893/10269/130497/55790/864/4920/2202/7040/653/9241/5745/2737/4086/860/5396/389125/649/4060/54360/51222/11173/55959/651/5310/353500/4146/81792/5744/7045/658/7076/3491/8817/59341/2736/9464/4092/7059/1277/8200/3213/4054/633/7482/11061/8538/9350
GO:0043484	regulation of RNA splicing	149	0.567963	1.54246	0.000960027	0.0162118	0.0138999	4390	tags=42%, list=25%, signal=32%	10262/27316/9991/4686/6428/3192/6732/9733/10137/64863/23210/6434/4691/92906/2332/9589/6432/3190/8683/3191/11189/51755/55796/84991/221662/6426/9584/57703/8882/10657/3178/22927/6431/54845/9967/23064/10772/3550/56853/8087/202559/84081/2334/55234/10921/83759/6207/23076/2521/22938/55696/1655/6733/10084/4116/4928/3181/5936/6427/27339/3188/140890/6429
GO:0050650	chondroitin sulfate proteoglycan biosynthetic process	31	-0.695378	-1.83193	0.000975045	0.0164211	0.0140794	2689	tags=48%, list=15%, signal=41%	126792/79586/64132/64131/29940/1634/55790/55501/54480/54360/1462/166012/56548/9469/633
GO:0048024	regulation of mRNA splicing, via spliceosome	107	0.593156	1.5641	0.000984166	0.0165059	0.0141521	2991	tags=33%, list=17%, signal=27%	10262/27316/9991/4686/6428/3192/6732/9733/23210/6434/4691/2332/9589/6432/3190/8683/3191/11189/55796/84991/221662/6426/9584/57703/10657/3178/6431/9967/10772/3550/56853/8087/202559/84081/55234
GO:0007178	transmembrane receptor protein serine/threonine kinase signaling pathway	324	-0.362218	-1.31115	0.000985347	0.0165059	0.0141521	1886	tags=19%, list=11%, signal=17%	402117/4920/10220/7314/7040/161742/7042/653/9241/7311/7122/2331/4086/860/6424/5045/57178/93649/11030/651/3624/50964/7431/51341/857/6497/753/375387/353500/283149/23770/658/3491/5371/164656/2615/23625/1278/7041/114990/4092/9719/1281/4091/8200/7057/4054/1954/4053/56937/2201/11117/2022/10637/6425/286204/8425/7471/7044/8928/9350
GO:0070199	establishment of protein localization to chromosome	27	0.780966	1.72759	0.000990966	0.0165557	0.0141948	2313	tags=56%, list=13%, signal=48%	675/3009/79035/1736/10576/22948/9555/908/10574/7203/10694/10575/25836/545/23514
GO:0071459	protein localization to chromosome, centromeric region	22	0.816251	1.7472	0.000999328	0.016651	0.0142765	2679	tags=73%, list=15%, signal=62%	55166/10403/983/7272/83903/54908/81620/9212/1058/10664/9184/57082/27085/79003/9183/3550
GO:0003206	cardiac chamber morphogenesis	123	-0.459178	-1.53481	0.00100316	0.0166706	0.0142933	2663	tags=33%, list=15%, signal=28%	659/10512/57216/4851/6664/4208/8828/5950/4607/2535/8321/57493/161882/7040/3084/7042/653/9241/2303/4889/6608/6909/26508/4846/6256/7472/182/3491/4625/9353/23414/9464/4092/6586/4091/2253/7135/2294/2022/3670/8928
GO:0030206	chondroitin sulfate biosynthetic process	26	-0.74552	-1.8902	0.00101819	0.0168756	0.0144691	2689	tags=54%, list=15%, signal=46%	126792/79586/64132/64131/29940/1634/55790/55501/54480/1462/166012/56548/9469/633
GO:1901606	alpha-amino acid catabolic process	101	-0.489261	-1.60877	0.00102787	0.0169911	0.0145681	4492	tags=52%, list=26%, signal=39%	137872/51268/383/64902/169355/501/5625/5860/10157/84706/113675/2653/144193/10247/10993/27165/4329/2184/6898/38/23464/5009/51166/64087/64577/4143/189/112817/1743/3242/131669/27034/2806/259307/57571/1757/875/58510/23498/3155/54511/4846/1428/2875/8659/3067/3712/2954/51380/10841/2639/4842/85007
GO:0002920	regulation of humoral immune response	68	-0.556278	-1.70885	0.00106837	0.0175939	0.0150849	4437	tags=41%, list=25%, signal=31%	729/714/4049/10877/5788/930/1369/922/7124/732/2147/730/1370/731/1236/966/712/5777/710/3263/1380/7448/5199/975/733/10563/2213/124976
GO:0032204	regulation of telomere maintenance	80	0.628956	1.602	0.00107238	0.0175939	0.0150849	2881	tags=40%, list=16%, signal=34%	4751/3192/3183/79035/1736/142/4361/10576/7874/8550/9212/22948/7014/908/4216/10574/7203/10694/10575/54552/167227/7520/3178/545/23381/26354/55226/4609/6950/26272/5073/5595
GO:0043368	positive T cell selection	35	-0.672678	-1.82941	0.00107277	0.0175939	0.0150849	3534	tags=57%, list=20%, signal=46%	3569/64919/6469/3593/114836/3707/6794/917/6693/30009/3594/4063/916/161882/387357/3662/84695/972/596/7535
GO:0060415	muscle tissue morphogenesis	68	-0.555617	-1.70682	0.00109251	0.017871	0.0153225	2092	tags=34%, list=12%, signal=30%	4607/2535/8321/57493/161882/7040/3084/7042/9241/2303/6256/7472/104/4625/23414/8557/4092/1281/4638/7135/2022/3670/8928
GO:0045109	intermediate filament organization	20	-0.770851	-1.80878	0.00109925	0.0179343	0.0153768	133	tags=35%, list=1%, signal=35%	7431/3861/5317/2670/4744/3849/4741
GO:0099177	regulation of trans-synaptic signaling	437	-0.331289	-1.26232	0.00113001	0.0183056	0.0156951	2762	tags=26%, list=16%, signal=23%	7349/85358/5566/5590/5577/477/64084/59283/84446/2852/6860/57449/627/22854/8775/22997/6616/23237/27345/51738/4208/23621/2903/2185/10636/22849/8831/9693/84866/10718/27092/2982/8398/4920/5864/2913/18/120892/6529/9228/320/23373/3908/9254/4889/1855/3274/6343/9463/11188/57555/440279/5334/1009/25837/23316/1524/2149/57689/2906/1142/1760/613/152330/65018/57537/23208/84628/784/793/6376/26045/4915/57282/392…
GO:0060295	regulation of cilium movement involved in cell motility	17	0.844592	1.7028	0.00113077	0.0183056	0.0156951	1045	tags=29%, list=6%, signal=28%	83639/126731/441531/6865/1235
GO:1902019	regulation of cilium-dependent cell motility	17	0.844592	1.7028	0.00113077	0.0183056	0.0156951	1045	tags=29%, list=6%, signal=28%	83639/126731/441531/6865/1235
GO:0022412	cellular process involved in reproduction in multicellular organism	332	0.49213	1.39819	0.00113409	0.0183121	0.0157007	3081	tags=25%, list=18%, signal=21%	54514/84944/171484/675/136991/254528/259266/26271/6790/89765/63979/83990/4436/9025/5889/81930/3148/84930/891/7272/7153/11022/6732/55342/8894/7110/5347/130951/6045/346673/2189/51465/23397/4603/3306/54763/79989/1235/375337/3020/55818/65010/56159/90780/9425/91646/57082/122402/56776/9319/11218/3622/1811/3267/9148/11144/55124/668/581/246777/652/255101/5573/4957/54937/2119/25858/2175/23139/2069/83853/2…
GO:0048588	developmental cell growth	218	-0.400631	-1.43527	0.00113947	0.0183448	0.0157287	3019	tags=26%, list=17%, signal=22%	8408/7224/4803/57556/3479/5590/3676/659/10512/6860/1002/627/23499/65059/4035/6794/64218/8828/8470/5916/123904/57611/9472/10631/26053/8437/1855/10507/5459/9839/1946/10509/57699/10013/56920/3913/6585/9201/6387/348/51393/54413/9353/4131/1627/4092/5999/6586/80128/1954/1382/2045/4878/26999/1630/344901
GO:2000779	regulation of double-strand break repair	83	0.621015	1.58777	0.00114197	0.0183448	0.0157287	2809	tags=39%, list=16%, signal=33%	116028/10635/55010/1111/55086/63979/8914/2305/2187/142/84250/55183/7913/5888/23347/7468/10721/79000/5591/112441434/56776/6118/1663/9320/196528/254225/23514/149840/78996/80311/51111/56893
GO:0060147	regulation of posttranscriptional gene silencing	98	0.605338	1.58392	0.00117183	0.0187283	0.0160576	3552	tags=43%, list=20%, signal=34%	84944/57122/9631/1660/79023/8364/23165/7175/9972/23511/81929/3020/4613/8365/9688/9818/57510/126961/2332/55706/348995/79902/5903/10762/55746/8480/5468/8356/23225/652/23369/5433/8087/8021/23279/27161/144233/1994/389421/103/5440/131405
GO:0060966	regulation of gene silencing by RNA	98	0.605338	1.58392	0.00117183	0.0187283	0.0160576	3552	tags=43%, list=20%, signal=34%	84944/57122/9631/1660/79023/8364/23165/7175/9972/23511/81929/3020/4613/8365/9688/9818/57510/126961/2332/55706/348995/79902/5903/10762/55746/8480/5468/8356/23225/652/23369/5433/8087/8021/23279/27161/144233/1994/389421/103/5440/131405
GO:0007368	determination of left/right symmetry	113	-0.468472	-1.57225	0.00117775	0.0187751	0.0160977	2587	tags=23%, list=15%, signal=20%	8320/57216/55036/4851/51684/4208/30009/54345/80114/65009/6608/6909/5311/23500/64321/388591/10716/168507/9464/2253/1954/2294/2022/10637/8928/9350
GO:0010569	regulation of double-strand break repair via homologous recombination	46	0.700106	1.65699	0.00121198	0.0192717	0.0165234	2809	tags=43%, list=16%, signal=37%	116028/10635/55010/1111/55086/63979/8914/2187/142/55183/5888/23347/10721/112441434/6118/196528/23514/149840/80311/56893
GO:0006278	RNA-dependent DNA biosynthetic process	70	0.644954	1.6176	0.00123677	0.0196161	0.0168188	2881	tags=46%, list=16%, signal=38%	4751/3192/3183/1736/4361/10576/10728/8550/9212/6117/22948/7014/908/4216/10574/7203/10694/10575/54552/167227/5981/7520/3178/545/3326/23381/54433/55226/6950/26272/5073/5595
[truncated: 129 more rows]

## Sheet: gsea_go_prot
ID	Description	setSize	enrichmentScore	NES	pvalue	p.adjust	qvalues	rank	leading_edge	core_enrichment
[truncated: 635 more rows]
