# Supplementary material for: Integrative proteogenomic characterization of hepatocellular carcinoma across etiologies and stages
Source: Nat Commun. 2022 May 4;13:2436. doi: 10.1038/s41467-022-29960-8 (PMC9068765; doi:10.1038/s41467-022-29960-8)
Supplement: Supplementary file 7 — Supplementary Data 4 [file 41467_2022_29960_MOESM7_ESM.xlsx]

## Sheet: CNA-mRNA (Reactome)
ID	Description	setSize	enrichmentScore	NES	pvalue	p.adjust	qvalues	rank	leading_edge	core_enrichment
R-HSA-3247509	Chromatin modifying enzymes	181	0.529319	1.68523	1e-10	2.764e-08	1.88211e-08	5446	tags=71%, list=36%, signal=46%	56943/9070/23326/55140/5929/9869/6944/7994/27097/9611/10499/64754/93624/5928/5927/84148/64426/79084/23028/221656/6883/3065/55870/55929/54934/4790/5931/55257/23186/8648/10933/3066/121536/56950/55683/6602/84193/9682/51742/57492/1019/9767/8242/55578/8841/55869/117143/54014/23081/27154/11143/54556/57504/83852/9643/6601/23210/7403/10943/6605/79813/11091/55352/55818/55170/5978/26009/23774/23135/80853/9…
R-HSA-4839726	Chromatin organization	181	0.529319	1.68523	1e-10	2.764e-08	1.88211e-08	5446	tags=71%, list=36%, signal=46%	56943/9070/23326/55140/5929/9869/6944/7994/27097/9611/10499/64754/93624/5928/5927/84148/64426/79084/23028/221656/6883/3065/55870/55929/54934/4790/5931/55257/23186/8648/10933/3066/121536/56950/55683/6602/84193/9682/51742/57492/1019/9767/8242/55578/8841/55869/117143/54014/23081/27154/11143/54556/57504/83852/9643/6601/23210/7403/10943/6605/79813/11091/55352/55818/55170/5978/26009/23774/23135/80853/9…
R-HSA-69278	Cell Cycle, Mitotic	450	0.441272	1.44381	1e-10	2.764e-08	1.88211e-08	6125	tags=62%, list=40%, signal=38%	91782/5048/2029/5692/8548/5516/55746/5885/5710/5862/5528/11243/25909/79902/25936/81565/5108/5705/5520/55844/5001/92421/5718/23291/5515/2010/23141/5928/10762/1163/348995/9798/7175/140609/996/8480/23595/5713/5901/5594/5701/4927/51433/6232/902/6500/79003/6418/9972/6118/128866/5525/8454/221496/6117/27183/3065/4609/5694/1783/8945/5690/51529/1457/26271/200014/6683/5709/255919/2801/9491/8881/6790/79980/…
R-HSA-983168	Antigen processing: Ubiquitination & Proteasome degradation	281	0.500305	1.617	1e-10	2.764e-08	1.88211e-08	5055	tags=63%, list=33%, signal=43%	7326/5692/55585/9690/7336/5710/11059/55284/5705/9870/5718/23291/4591/9604/23304/80196/51465/996/118424/5713/57531/51619/140460/5701/10489/51433/7332/22954/6500/23608/8454/154881/197131/26190/5694/9320/10193/8945/7327/5690/51529/65264/7319/90025/55236/55294/5709/6468/7323/27252/8916/26268/23376/9491/7335/26091/8881/26267/8697/7337/7314/55182/84085/51434/10425/25898/89122/55958/84861/55008/51320/84…
R-HSA-983169	Class I MHC mediated antigen processing & presentation	327	0.482286	1.56505	1e-10	2.764e-08	1.88211e-08	5249	tags=61%, list=34%, signal=41%	7326/3551/5692/55585/9690/7336/5710/11059/55284/5705/9870/5718/23291/9341/4591/9604/10802/23304/80196/51465/996/118424/5713/57531/51619/140460/5701/10489/51433/7332/22954/6500/23608/8454/154881/197131/26190/10427/5694/9320/10193/8945/7327/5690/51529/65264/7319/90025/55236/55294/5709/6468/7323/27252/8916/26268/23376/9491/7335/26091/8881/26267/8697/7337/7314/55182/84085/1147/51434/10425/25898/89122…
R-HSA-3700989	Transcriptional Regulation by TP53	313	0.456691	1.48085	3.48521e-10	8.0276e-08	5.46627e-08	6079	tags=65%, list=40%, signal=40%	6873/4683/29883/5516/8795/7486/6882/7534/7994/6341/5440/1432/6917/665/79109/5515/1345/1353/5928/6827/80196/50484/7874/23019/2936/1327/8797/2475/902/5170/5432/51497/4848/6118/5565/6117/26155/6883/3065/27161/153129/7248/7529/8445/1457/1025/5931/3364/7159/253260/3066/56950/6790/8793/10971/246175/5933/192670/112858/7314/8550/1020/472/10670/1459/10111/116228/5932/7157/6009/404672/27154/8621/2967/5562/…
R-HSA-68886	M Phase	316	0.449983	1.45903	1.32834e-09	2.62253e-07	1.78577e-07	6006	tags=62%, list=39%, signal=39%	91782/5048/2029/5692/8548/5516/55746/5885/5710/5862/5528/11243/25909/79902/25936/81565/5108/5705/5520/55844/92421/5718/5515/2010/23141/10762/348995/9798/7175/140609/996/8480/5713/5901/5594/5701/4927/51433/6232/79003/6418/9972/128866/5525/221496/27183/5694/1783/5690/51529/1457/26271/200014/6683/5709/255919/2801/9491/8881/79980/55706/8697/4957/10121/7314/348235/11064/7283/5905/29922/51434/10726/145…
R-HSA-2262752	Cellular responses to stress	470	0.421285	1.37915	5.55877e-09	9.60278e-07	6.53887e-07	5257	tags=53%, list=35%, signal=36%	528/4683/526/5692/51606/55746/6416/7013/9530/6129/57805/6132/6156/6224/5710/10671/1432/79902/5705/5718/9261/201163/5928/10762/51164/54386/348995/3313/7175/1912/10294/996/8480/5713/2936/6204/5594/5701/2475/4927/51433/6232/50488/7014/9972/405/6118/9550/832/6117/3281/5034/153129/5694/1783/5690/8894/51529/22955/4790/27102/5931/51121/5709/7323/55662/9491/8881/55706/8697/192670/9529/10121/25913/7314/85…
R-HSA-8953897	Cellular responses to external stimuli	483	0.414787	1.35851	7.94346e-09	1.21976e-06	8.30579e-07	5468	tags=54%, list=36%, signal=36%	528/4683/526/5692/51606/55746/6416/7013/9530/6129/57805/6132/6156/6224/5710/10671/1432/79902/5705/5718/9261/201163/5928/10762/51164/54386/348995/3313/7175/1912/10294/996/8480/5713/2936/6204/5594/5701/2475/4927/51433/6232/50488/7014/9972/405/6118/9550/832/6117/3281/5034/153129/5694/1783/5690/8894/51529/22955/4790/27102/5931/51121/5709/4520/7323/55662/9491/8881/55706/8697/192670/9529/10121/25913/73…
R-HSA-72766	Translation	253	0.456923	1.47101	4.3567e-08	6.02096e-06	4.09988e-06	5914	tags=64%, list=39%, signal=40%	65005/7818/8667/26986/55052/28998/79590/6746/3646/6129/6132/6156/51081/6224/64928/55699/29074/57038/23471/63931/55168/54516/55173/51069/29093/6730/29088/28957/6185/1650/6204/55157/6232/57505/10667/51264/80222/6726/8668/124995/92399/2107/64960/8894/51386/51121/79587/1973/10240/51649/51253/2935/26284/84545/6169/64978/6134/23438/10884/128308/6745/55037/25973/8662/8891/8892/64976/84340/1978/124454/64…
R-HSA-159236	Transport of Mature mRNA derived from an Intron-Containing Transcript	68	0.572724	1.72583	2.69001e-07	3.14679e-05	2.14276e-05	3146	tags=59%, list=21%, signal=47%	55746/9775/79902/51362/8683/26097/6429/10762/348995/7175/8480/4927/9877/9972/2733/10189/9785/55706/4686/6431/84271/10250/8563/84248/8021/10569/57187/65109/23511/84324/81929/9984/4928/22794/6428/9631/5903/9295/6427/29107
R-HSA-8951664	Neddylation	211	0.456202	1.45951	2.73238e-07	3.14679e-05	2.14276e-05	5026	tags=56%, list=33%, signal=38%	10987/5692/25879/5929/28991/5710/5705/5718/23291/8533/123879/5713/140460/5701/10489/6500/55832/8816/8454/154881/8450/26190/56995/5694/55827/8945/23038/5690/149951/10116/55294/5931/5709/6468/7323/27252/26268/9491/2873/26267/7314/84085/56929/55958/10980/23113/51667/84861/55208/80067/84078/10238/89890/9820/7428/1161/25793/26259/8065/5695/8453/114907/90135/26043/26224/11091/9978/5711/7322/8883/9306/5…
R-HSA-5688426	Deubiquitination	211	0.452366	1.44724	5.32145e-07	5.65712e-05	3.85213e-05	5724	tags=63%, list=38%, signal=40%	8767/5692/23326/80124/5710/6885/9804/5705/93624/5718/7419/8724/7874/9100/5713/80351/5701/7416/79594/10318/8737/8027/84196/64426/221656/5423/324/27005/4287/51377/4609/5694/5690/5709/81847/9491/8678/23032/10617/9101/3607/7314/4086/3416/7157/29761/1540/9960/9736/27430/51651/4089/55288/10454/54617/57506/9146/5695/5711/7046/4087/84132/55432/10445/23358/7528/4092/9929/672/409/93973/10869/23198/25862/82…
R-HSA-6807070	PTEN Regulation	124	0.49236	1.54259	7.87571e-07	7.3346e-05	4.99439e-05	5037	tags=64%, list=33%, signal=43%	5692/84232/5710/5705/5718/5928/7874/1912/5713/80351/5594/5701/2475/23608/23028/3065/27161/153129/5694/5690/22955/1457/5931/5709/81847/23186/9491/3066/192670/7314/10670/1459/8841/7157/6009/1822/11060/57504/26523/4343/57332/28956/5695/331/207/5711/5978/192669/10273/23198/64121/5686/23112/1958/55004/5717/23252/9219/5716/8726/2444/1386/5714/389541/8649/1911/10542/1107/23512/648/5688/5715/5707/10197/5…
R-HSA-72203	Processing of Capped Intron-Containing Pre-mRNA	221	0.446371	1.43119	7.96085e-07	7.3346e-05	4.99439e-05	6898	tags=72%, list=45%, signal=40%	55746/9589/9775/5440/6631/79902/10262/51362/8683/5546/26097/6429/988/9129/10762/6635/348995/84991/7175/83443/8480/4927/10450/9877/9410/51645/51340/5432/9972/85313/84950/6629/55696/10946/24148/24144/6634/2733/10189/9785/4904/25949/55706/9343/4686/6431/11051/84271/23398/10250/10772/8563/9128/8896/10285/84248/8021/10569/57187/65109/23511/10465/84324/3192/1660/1655/11193/154007/81929/9984/23450/5439/…
R-HSA-73894	DNA Repair	255	0.440181	1.41692	9.15535e-07	7.90794e-05	5.38479e-05	5724	tags=61%, list=38%, signal=39%	10987/4683/7486/54890/7013/7336/83932/10973/5440/6917/9557/5591/79068/85015/252969/8533/5429/9025/54386/7874/9100/6996/23514/55666/165918/902/10450/6613/7014/142/5432/2140/6118/10459/6117/5423/84164/8450/5980/3364/5889/2178/2873/2072/64421/5531/5893/27343/9682/51567/25913/7314/2073/472/25898/2074/10111/51426/10980/4437/5932/7157/5599/404672/2967/54617/7320/51008/9031/4292/1161/8505/25/9978/22976/…
R-HSA-72202	Transport of Mature Transcript to Cytoplasm	76	0.539988	1.64205	2.49359e-06	0.000202715	0.000138035	3146	tags=55%, list=21%, signal=44%	55746/9775/79902/51362/8683/26097/6429/10762/348995/7175/8480/4927/9877/9972/2733/10189/9785/55706/4686/6431/84271/10250/8563/84248/8021/10569/57187/65109/23511/84324/81929/9984/4928/22794/51692/6428/9631/5903/9295/10898/6427/29107
R-HSA-72306	tRNA processing	96	0.510718	1.57477	2.76875e-06	0.000212578	0.000144752	3095	tags=51%, list=20%, signal=41%	55039/55746/60528/116461/79902/54888/54901/10762/10940/348995/60487/7175/8480/5901/4927/9972/81605/339487/79074/23536/55253/54974/1653/55706/112858/54920/10799/51493/25821/8021/283989/23511/51605/129450/10557/54802/81929/4928/8270/24140/9631/80324/55687/127253/134637/5903/10898/10775/55644
R-HSA-2555396	Mitotic Metaphase and Anaphase	213	0.443258	1.4194	2.97511e-06	0.0002164	0.000147354	6006	tags=61%, list=39%, signal=37%	91782/5048/5692/5516/55746/5885/5710/5528/11243/25909/79902/25936/81565/5705/5520/92421/5718/5515/2010/23141/348995/9798/996/5713/5901/5701/51433/6232/79003/128866/5525/221496/27183/5694/1783/5690/51529/26271/200014/6683/5709/9491/8881/79980/55706/8697/7314/348235/5905/51434/10726/55869/3837/5501/10735/119504/83540/23511/9735/91687/5695/29945/81929/11065/5711/140735/23332/3930/4928/5529/5527/2324…
R-HSA-446203	Asparagine N-linked glycosylation	283	0.421222	1.36175	4.80443e-06	0.000320727	0.000218394	6907	tags=67%, list=45%, signal=37%	375/11236/8703/10671/1314/79139/9526/8729/5238/22796/79947/51009/10802/51164/6185/433/54732/1650/84342/377/91949/27095/11196/26286/832/83696/55291/116150/83548/5537/10427/1783/25839/79868/80267/9527/8813/51693/11014/2801/9570/440138/375056/56052/10121/91445/7314/378/57511/22845/55768/85365/140838/51128/8615/372/10652/9382/432/10960/7109/5372/9632/5373/10972/6675/122553/10282/8818/10559/2683/58485…
R-HSA-162906	HIV Infection	199	0.443206	1.41607	4.87356e-06	0.000320727	0.000218394	5249	tags=57%, list=34%, signal=38%	6873/91782/137492/5692/51606/55746/2961/6882/375/8732/5710/5440/164/6917/79902/51534/5705/92421/5718/10762/6827/348995/7175/8480/5713/5901/4836/5701/4927/902/6500/5432/51497/9972/128866/27183/6883/5694/51271/1174/8945/5690/292/1025/5709/9491/55706/7314/4686/5905/3837/404672/2967/8021/23511/8065/5695/5879/9525/81929/9978/5711/10015/5439/4928/9631/1104/904/5903/23198/83860/2547/5686/23327/9844/2957…
R-HSA-5689880	Ub-specific processing proteases	145	0.470483	1.48555	5.49571e-06	0.00034523	0.00023508	5114	tags=61%, list=34%, signal=41%	5692/23326/5710/6885/9804/5705/93624/5718/7419/8724/7874/9100/5713/80351/5701/7416/79594/8737/84196/64426/5423/27005/4609/5694/5690/5709/81847/9491/8678/23032/9101/7314/4086/3416/7157/29761/1540/9960/9736/27430/51651/4089/55288/10454/9146/5695/5711/7046/4087/84132/23358/4092/409/10869/23198/25862/8239/5686/154/5717/219333/57599/7417/5716/329/991/5714/4194/64750/6881/55611/9097/57646/10474/5688/43…
R-HSA-68882	Mitotic Anaphase	212	0.442047	1.41506	6.94739e-06	0.000417447	0.000284255	6662	tags=67%, list=44%, signal=38%	91782/5048/5692/5516/55746/5885/5710/5528/11243/25909/79902/25936/81565/5705/5520/92421/5718/5515/2010/23141/348995/9798/996/5713/5901/5701/51433/6232/79003/128866/5525/221496/27183/5694/1783/5690/51529/200014/6683/5709/9491/8881/79980/55706/8697/7314/348235/5905/51434/10726/55869/3837/5501/10735/119504/83540/23511/9735/91687/5695/29945/81929/11065/5711/140735/23332/3930/4928/5529/5527/23244/9631…
R-HSA-3214847	HATs acetylate histones	71	0.53754	1.62484	7.43332e-06	0.000428036	0.000291465	5446	tags=75%, list=36%, signal=48%	56943/23326/55140/6944/7994/27097/10499/93624/84148/6883/55929/54934/5931/55257/8648/10933/55683/9767/55578/117143/27154/11143/54556/9643/10943/11091/26009/23774/9913/10445/80314/57634/79960/54859/1386/10902/2033/55250/1810/8464/6881/10474/51562/51230/8473/64769/6314/55689/56970/9575/79595/55167/7862
R-HSA-9007101	Rab regulation of trafficking	109	0.49358	1.534	7.85013e-06	0.000433955	0.000295496	6540	tags=76%, list=43%, signal=44%	25782/9135/11337/10981/60684/27095/22879/5867/11345/83696/26130/55667/7248/51693/163486/57706/9827/5870/5878/221960/7109/11021/117177/2664/51552/51622/122553/27342/58485/207/5874/382/22878/5872/23258/54662/4218/3257/80006/2665/7249/57533/1121/23163/201627/10133/81631/7879/10890/128637/10260/83874/5868/22930/89781/4943/57465/125058/8766/26088/57679/9367/83452/201475/9909/5869/5873/160518/22931/818…
R-HSA-948021	Transport to the Golgi and subsequent modification	174	0.446994	1.42132	1.13236e-05	0.000601891	0.000409849	6592	tags=67%, list=43%, signal=39%	375/8703/10671/1314/8729/22796/10802/51164/54732/84342/377/91949/27095/11196/26286/832/83696/55291/83548/5537/10427/1783/25839/9527/51693/11014/2801/9570/375056/10121/378/57511/51128/8615/372/10652/9382/10960/7109/9632/10972/122553/10282/2683/58485/10540/9871/140735/22872/9334/8704/22818/51014/4245/11015/6484/63908/64689/1453/8774/81562/84516/3998/23243/4124/128637/10905/381/4121/26958/8775/2153/…
R-HSA-5368287	Mitochondrial translation	86	0.508251	1.55755	1.34076e-05	0.000661763	0.000450618	5787	tags=73%, list=38%, signal=46%	65005/7818/55052/28998/79590/51081/64928/29074/63931/55168/54516/55173/51069/29093/29088/28957/51264/124995/92399/64960/10240/51649/51253/26284/84545/64978/10884/128308/55037/64976/84340/64979/23107/54534/123263/64951/51373/64969/64963/51021/116541/7284/65993/54998/54148/9553/6182/28977/26589/64965/64968/122704/118487/51650/64983/51642/64949/10573/219927/51318/219402/740/51116
R-HSA-69620	Cell Cycle Checkpoints	229	0.426886	1.36981	1.34076e-05	0.000661763	0.000450618	6233	tags=60%, list=41%, signal=36%	5048/4683/5692/5516/55746/7486/7534/7336/5710/5528/11243/25909/79902/25936/81565/5705/5001/5718/5515/9025/348995/996/23595/5713/165918/5701/51433/6232/79003/6118/5525/6117/5694/1783/5690/51529/7529/5709/3364/9491/8881/79980/10971/8697/7314/348235/5905/51434/472/10726/10111/5932/7157/5501/119504/4172/83540/9735/91687/5695/29945/1027/81929/11065/5711/7533/140735/4173/23332/4928/5810/5529/5527/7334/…
R-HSA-5419276	Mitochondrial translation termination	80	0.517899	1.57972	1.41023e-05	0.000672049	0.000457622	5787	tags=75%, list=38%, signal=47%	65005/7818/55052/28998/79590/51081/64928/29074/63931/55168/54516/55173/51069/29093/29088/28957/51264/124995/92399/64960/10240/51649/51253/26284/84545/64978/10884/128308/55037/64976/84340/64979/23107/54534/64951/51373/64969/64963/51021/116541/65993/54998/54148/9553/6182/28977/26589/64965/64968/122704/118487/51650/64983/51642/64949/10573/219927/51318/740/51116
R-HSA-1632852	Macroautophagy	122	0.469123	1.46863	2.13627e-05	0.000977263	0.000665453	6068	tags=64%, list=40%, signal=39%	91782/56270/11315/9474/9821/9804/100188893/92421/11337/55062/9927/2475/7416/128866/11345/5565/9140/153129/1783/7248/64419/1457/192111/8897/7335/8678/26100/7314/472/10670/7405/4077/1459/6009/5562/56993/5116/28956/5289/140735/10533/22863/7334/83734/65018/139341/7249/64121/5571/55004/27243/81631/8878/389541/8649/79643/9776/7415/11152/79861/10542/58528/10376/123/57521/5564/8100/115201/79065/6233/5180…
R-HSA-6811442	Intra-Golgi and retrograde Golgi-to-ER traffic	189	0.437638	1.3955	2.19212e-05	0.000977263	0.000665453	6612	tags=66%, list=43%, signal=38%	23303/11311/5048/25782/375/10671/1314/8729/10749/22796/9341/79571/51164/54732/84342/377/91949/26286/832/56894/83548/60561/1783/25839/143187/9527/11014/9342/2800/9570/53407/23299/23095/10121/3482/8674/378/9321/57511/10228/51594/22920/9827/5870/372/10652/9382/5049/10972/60560/9950/3799/122830/4074/10540/90196/9712/140735/22818/51014/11015/9267/63908/23046/636/8774/9371/84516/55614/89953/4124/10905/…
R-HSA-453279	Mitotic G1 phase and G1/S transition	134	0.460709	1.45003	2.52722e-05	0.00109144	0.000743202	6085	tags=66%, list=40%, signal=40%	5692/5516/5710/5705/5520/5001/5718/5515/5928/1163/23595/5713/5701/902/6500/6118/8454/6117/3065/4609/5694/5690/26271/5709/9491/5933/1875/7314/1019/1859/4067/5934/4172/7083/5925/5695/1027/25/207/5711/1876/5558/4173/4605/51053/286826/1869/5426/5686/9134/1017/5717/132660/5716/7029/5714/5422/3717/91768/84515/7027/5688/4998/1874/91750/5715/5707/5000/10197/5719/1031/56655/5693/4999/9861/54107/23649/5683…
R-HSA-69206	G1/S Transition	118	0.474316	1.48152	3.11502e-05	0.00130453	0.000888302	6085	tags=69%, list=40%, signal=42%	5692/5516/5710/5705/5001/5718/5515/5928/1163/23595/5713/5701/902/6500/6118/8454/6117/3065/4609/5694/5690/26271/5709/9491/5933/1875/7314/1019/5934/4172/7083/5925/5695/1027/207/5711/1876/5558/4173/51053/286826/1869/5426/5686/9134/1017/5717/132660/5716/7029/5714/5422/91768/84515/7027/5688/4998/1874/91750/5715/5707/5000/10197/5719/56655/5693/4999/9861/54107/23649/5683/6241/6233/990/4149/5111/5702/551…
R-HSA-199977	ER to Golgi Anterograde Transport	145	0.455828	1.43927	3.22727e-05	0.00131179	0.000893244	6592	tags=69%, list=43%, signal=39%	375/10671/1314/8729/22796/10802/51164/54732/84342/377/91949/27095/11196/26286/832/83696/55291/83548/5537/10427/1783/25839/9527/51693/11014/2801/9570/375056/10121/378/57511/51128/8615/372/10652/9382/10960/7109/9632/10972/122553/10282/58485/10540/9871/140735/22872/22818/51014/11015/63908/64689/1453/8774/81562/84516/3998/23243/128637/381/26958/8775/2153/9117/1075/1639/6811/149111/79861/1315/10030273…
R-HSA-5673000	RAF activation	35	0.605047	1.72187	3.39904e-05	0.00133121	0.000906467	4112	tags=63%, list=27%, signal=46%	5516/5528/5515/8036/5525/5245/7529/8315/5894/4140/4893/5501/817/5604/5529/5527/818/673/5500/801/3717/3845
R-HSA-1852241	Organelle biogenesis and maintenance	247	0.41644	1.34016	3.56402e-05	0.00133121	0.000906467	5286	tags=52%, list=35%, signal=35%	5048/96764/7203/55735/6950/149371/1432/5108/9611/10499/51098/8729/64216/3313/8195/11336/23265/55770/5565/51106/4580/8834/84747/54903/200186/92482/8648/27077/22948/4957/10121/378/11064/9321/7283/8841/60412/10640/22920/54806/55755/80205/133522/90410/8481/117177/123016/146057/5116/26123/10540/112752/140735/23332/23059/79135/11190/23408/11232/57560/54205/55125/84131/7840/4218/27031/403/3842/11020/229…
R-HSA-5368286	Mitochondrial translation initiation	80	0.50912	1.55294	3.56402e-05	0.00133121	0.000906467	5787	tags=74%, list=38%, signal=46%	65005/7818/55052/28998/79590/51081/64928/29074/63931/55168/55173/51069/29093/29088/28957/51264/124995/64960/10240/51649/51253/26284/84545/64978/10884/128308/55037/64976/64979/23107/54534/123263/64951/51373/64969/64963/51021/116541/65993/54998/54148/9553/6182/28977/26589/64965/64968/122704/118487/51650/64983/51642/64949/10573/219927/51318/219402/740/51116
R-HSA-162599	Late Phase of HIV Life Cycle	116	0.475316	1.4822	3.67627e-05	0.001337	0.000910411	6068	tags=69%, list=40%, signal=42%	6873/91782/137492/55746/2961/6882/8732/5440/6917/79902/51534/92421/10762/6827/348995/7175/8480/5901/4836/4927/902/5432/51497/9972/128866/27183/6883/51271/1025/55706/7314/4686/5905/404672/2967/8021/23511/9525/81929/10015/5439/4928/9631/1104/904/5903/83860/23327/2957/8731/27243/5902/6872/2962/57122/905/8812/6881/79643/22916/6884/7514/2071/2963/8086/9688/79023/9883/51510/6396/11198/5433/51616/23165/…
R-HSA-69242	S Phase	149	0.45556	1.44027	4.23752e-05	0.00148345	0.00101014	5249	tags=59%, list=34%, signal=39%	5692/5885/5710/5705/5001/5718/5928/1163/996/23595/5713/5701/51433/902/6500/6118/8454/6117/4609/5694/5690/51529/5709/9491/8881/8697/1875/7314/1019/51434/10735/119504/5934/84296/4172/5925/5695/29945/1027/207/9978/11065/5711/5558/4173/23244/286826/114799/1869/64682/5426/23198/2932/157570/5686/5985/246184/9134/8243/1017/5717/132660/5716/7029/5714/5422/23047/91768/9837/5425/84515/7027/5688/4998/1874/9…
R-HSA-6784531	tRNA processing in the nucleus	50	0.55934	1.64304	4.29365e-05	0.00148345	0.00101014	5669	tags=82%, list=37%, signal=52%	55746/60528/116461/79902/10762/10940/348995/7175/8480/5901/4927/9972/339487/79074/1653/55706/10799/51493/8021/283989/23511/10557/81929/4928/9631/5903/10898/10775/10248/10556/57122/1478/8086/9688/79023/9883/6396/51367/11102/11260/23165
R-HSA-211000	Gene Silencing by RNA	71	0.516897	1.56245	5.36003e-05	0.00175876	0.00119761	3917	tags=54%, list=26%, signal=40%	55746/7257/5440/79902/11022/10762/348995/7175/8480/5901/4927/57510/5432/9972/27161/55706/192670/8575/8021/26523/23511/23405/55124/81929/29102/5439/4928/192669/54487/10526/9631/5903/84944/23112/6895/201164/57122/143689
R-HSA-5389840	Mitochondrial translation elongation	80	0.5049	1.54007	5.36003e-05	0.00175876	0.00119761	5787	tags=72%, list=38%, signal=45%	65005/7818/55052/28998/79590/51081/64928/29074/63931/55168/55173/51069/29093/29088/28957/51264/124995/64960/10240/51649/51253/26284/84545/64978/10884/128308/55037/64976/64979/23107/54534/64951/51373/64969/64963/51021/116541/7284/65993/54998/54148/9553/6182/28977/26589/64965/64968/122704/118487/51650/64983/51642/64949/10573/219927/51318/740/51116
R-HSA-162909	Host Interactions of HIV factors	114	0.468269	1.45838	5.47228e-05	0.00175876	0.00119761	5354	tags=62%, list=35%, signal=41%	5692/51606/55746/375/5710/164/79902/5705/5718/10762/348995/7175/8480/5713/5901/5701/4927/6500/9972/5694/1174/8945/5690/292/1025/5709/9491/55706/7314/5905/3837/8021/23511/8065/5695/5879/81929/9978/5711/4928/9631/1104/904/5903/23198/5686/9844/5717/162/5902/5716/1173/57122/5714/5062/291/5688/7514/5715/5707/10197/5719/8086/5693/9688/9861/79023/9883/6396/5683/11168
R-HSA-191859	snRNP Assembly	49	0.560613	1.64245	6.148e-05	0.00188812	0.00128569	5867	tags=84%, list=39%, signal=52%	96764/55746/79902/10762/6635/348995/7175/8480/4927/50628/9972/79084/6634/55706/4686/8021/23511/51808/81929/4928/10073/9631/5903/10419/57122/11218/22916/6636/6637/54960/25929/8086/9688/8487/79023/9883/6396/79760/6628/23165/79833
R-HSA-194441	Metabolism of non-coding RNA	49	0.560613	1.64245	6.148e-05	0.00188812	0.00128569	5867	tags=84%, list=39%, signal=52%	96764/55746/79902/10762/6635/348995/7175/8480/4927/50628/9972/79084/6634/55706/4686/8021/23511/51808/81929/4928/10073/9631/5903/10419/57122/11218/22916/6636/6637/54960/25929/8086/9688/8487/79023/9883/6396/79760/6628/23165/79833
R-HSA-9612973	Autophagy	136	0.454552	1.43183	6.82482e-05	0.00205041	0.0013962	4367	tags=49%, list=29%, signal=35%	91782/137492/56270/11315/9474/9821/9804/100188893/92421/11337/55062/9927/2475/7416/128866/11345/5565/9140/153129/51271/1783/7248/64419/1457/192111/8897/7335/8678/26100/7314/472/10670/7405/4077/1459/6009/3326/5562/56993/5116/28956/5289/140735/10533/22863/7334/83734/65018/139341/7249/3920/64121/5571/55004/27243/81631/8878/389541/8649/79643/1915/9776/7415/11152/79861/10542
R-HSA-68877	Mitotic Prometaphase	179	0.432274	1.37544	7.84006e-05	0.00228976	0.00155918	6624	tags=65%, list=43%, signal=37%	5048/5516/55746/5885/5528/11243/25909/79902/25936/81565/5108/5515/348995/140609/6232/79003/5525/1783/1457/79980/4957/10121/348235/11064/7283/5905/29922/10726/1459/55869/5501/55755/10735/8481/5116/83540/9735/91687/10540/10783/81929/27175/140735/23332/4928/11190/5529/5527/55125/27229/84131/7840/23244/91754/27436/22981/5903/1453/1060/55166/8243/55839/7532/10844/9814/9918/332/991/57122/121441/55559/2…
R-HSA-8876198	RAB GEFs exchange GTP for GDP on RABs	80	0.500984	1.52813	7.95287e-05	0.00228976	0.00155918	6364	tags=75%, list=42%, signal=44%	25782/10981/60684/27095/22879/83696/26130/55667/51693/163486/57706/9827/5870/5878/221960/7109/11021/117177/2664/51552/51622/122553/27342/58485/207/5874/22878/5872/23258/4218/3257/80006/2665/1121/201627/7879/10890/10260/5868/22930/89781/57679/9367/201475/9909/5869/5873/160518/22931/81846/84315/5861/5864/8567/23011/79890/23682/51762/414918/6399
R-HSA-2467813	Separation of Sister Chromatids	171	0.433295	1.37735	9.53214e-05	0.00268845	0.00183066	6662	tags=65%, list=44%, signal=37%	5048/5692/5516/55746/5885/5710/5528/11243/25909/79902/25936/81565/5705/5718/5515/348995/996/5713/5701/51433/6232/79003/5525/5694/1783/5690/51529/5709/9491/8881/79980/8697/7314/348235/5905/51434/10726/55869/5501/10735/119504/83540/9735/91687/5695/29945/81929/11065/5711/140735/23332/4928/5529/5527/23244/64682/5903/23198/5686/1060/246184/55166/8243/55839/5717/5716/332/991/57122/5714/23047/79861/9184…
R-HSA-2990846	SUMOylation	158	0.436219	1.38126	0.000109986	0.00295307	0.00201085	6712	tags=68%, list=44%, signal=39%	286053/55746/5885/7486/11315/79902/10499/10762/348995/7175/6996/1912/8480/165918/4927/6613/142/9972/9063/6117/3065/22955/197370/8648/3066/6790/55706/5893/23137/83746/5905/7157/23468/10735/115426/8021/23511/7428/57332/7690/1655/81929/4152/29843/4928/205564/25942/54780/9631/10401/6672/672/5903/4306/8243/10210/79677/332/7181/6612/57122/28996/2033/1788/1789/1911/1107/23512/648/2494/25950/6095/1487/47…
R-HSA-453274	Mitotic G2-G2/M phases	172	0.432313	1.37484	0.000109986	0.00295307	0.00201085	6171	tags=60%, list=41%, signal=36%	5048/5692/5516/5710/5108/5705/5520/5718/23291/5515/5928/5713/5701/902/6500/8454/5694/8945/5690/5709/9491/6790/984/4957/10121/7314/11064/7283/29922/7157/3326/55755/728642/4659/8481/5116/5695/10540/9978/5711/27175/23332/4605/11190/55125/27229/84131/7840/4218/22974/22981/286826/1869/23198/1453/5686/1017/5717/7532/10844/10133/132660/5716/9814/2033/5714/5500/121441/55559/80184/115106/1639/79861/79959/…
R-HSA-72312	rRNA processing	177	0.426332	1.35586	0.000111114	0.00295307	0.00201085	5841	tags=58%, list=38%, signal=36%	88745/25879/60528/6129/6132/6156/81875/6224/5394/90459/55623/25926/134430/6204/6232/79707/84946/117246/118460/51106/705/51096/9724/55127/51388/55720/54512/26168/51121/51010/387338/83732/10969/28987/6169/10799/6134/22803/23481/27292/23404/27340/84135/10885/10557/6231/6146/9790/10813/51077/8780/51013/6143/57050/27043/6135/81887/1453/6227/6206/55781/6155/57647/6128/1736/55272/22894/10528/10556/6137/…
R-HSA-170834	Signaling by TGF-beta Receptor Complex	70	0.512484	1.54786	0.00011337	0.00295618	0.00201297	4617	tags=60%, list=30%, signal=42%	9611/892/142/9110/51377/3065/4609/1025/7323/5933/1875/7314/51592/2280/5501/4089/56288/60436/7046/4087/54778/1024/904/4092/11171/10273/8239/23327/7029/5500/9372/905/64750/8812/6497/5590/387/5499/867/7027/7514/1874
R-HSA-8852135	Protein ubiquitination	60	0.527316	1.57371	0.000125834	0.00322043	0.0021929	3318	tags=57%, list=22%, signal=44%	7326/7336/5828/5591/79139/55284/7874/118424/7332/79577/5195/5192/7327/65264/7319/55236/7323/7314/10670/257218/54926/7320/80349/51322/7317/11065/7322/29089/5193/7334/8915/9810/8239/54623
R-HSA-72163	mRNA Splicing - Major Pathway	165	0.43512	1.38053	0.000130369	0.00327581	0.00223062	6867	tags=70%, list=45%, signal=39%	9775/5440/6631/10262/51362/8683/5546/6429/988/9129/6635/84991/83443/10450/9410/51645/51340/5432/85313/84950/6629/55696/10946/24148/24144/6634/10189/9785/4904/25949/9343/4686/6431/11051/23398/10250/10772/9128/8896/10285/10569/65109/10465/3192/1660/1655/11193/23450/5439/11325/1477/27238/22794/51692/9416/6428/10713/5094/84844/9295/10898/6427/3185/3188/10907/10421/9716/10291/2962/4116/6430/23451/2291…
R-HSA-72172	mRNA Splicing	173	0.430682	1.37002	0.000139438	0.00343572	0.00233951	7017	tags=71%, list=46%, signal=39%	9775/5440/6631/10262/51362/8683/5546/6429/988/9129/6635/84991/83443/10450/9410/51645/51340/5432/85313/84950/6629/55696/10946/24148/24144/6634/10189/9785/4904/25949/9343/4686/6431/11051/23398/10250/10772/9128/8896/10285/10569/65109/10465/3192/1660/1655/11193/154007/23450/5439/79622/11325/1477/27238/22794/51692/9416/6428/10713/5094/84844/9295/55954/10898/6427/3185/3188/10907/10421/9716/10291/2962/4…
R-HSA-611105	Respiratory electron transport	85	0.487338	1.49277	0.000141705	0.00343572	0.00233951	6430	tags=75%, list=42%, signal=44%	4715/6341/137682/1537/1345/1353/79133/7381/1327/4726/4716/4720/4731/6390/29078/27089/6391/4695/116228/7388/285521/4724/4694/4717/7386/1350/4708/4706/4698/1340/29796/2108/54205/51204/4725/4697/7385/4714/4704/2110/9377/4702/10975/25915/6389/90639/1349/51079/10131/80219/1337/51241/91942/51295/84987/126328/51103/4707/4701/7384/6392/54539/9167/55471
R-HSA-5628897	TP53 Regulates Metabolic Genes	74	0.507001	1.53977	0.000150774	0.00349804	0.00238194	6060	tags=76%, list=40%, signal=46%	7534/6341/1345/1353/50484/2936/1327/2475/5565/27161/153129/7248/7529/10971/192670/10670/116228/7157/6009/5562/285521/26523/4343/28956/1350/207/7533/1340/192669/54205/51204/7249/64121/4697/23112/5571/55004/7532/7001/389541/8649/9377/10542/5052/90639/58528/27244/1349/57521/5564/1337/54541/51241/84987/51422/143686
R-HSA-166166	MyD88-independent TLR4 cascade	90	0.477169	1.46646	0.000153041	0.00349804	0.00238194	6143	tags=68%, list=40%, signal=41%	3551/8767/5516/6416/5528/6885/1432/23291/5515/9261/5594/6500/8737/8454/4205/8945/4790/7323/7335/7314/1147/51231/5599/3654/10454/5601/5604/841/28511/7322/7334/5606/1386/23118/329/2002/466/351/5602/929/5598/100302736/79155/4791/148022/1385/5781/8772/7867/7187/3656/29110/7189/257397/10392/6233/5595/10010/5519/7311/6197
R-HSA-937061	TRIF(TICAM1)-mediated TLR4 signaling	90	0.477169	1.46646	0.000153041	0.00349804	0.00238194	6143	tags=68%, list=40%, signal=41%	3551/8767/5516/6416/5528/6885/1432/23291/5515/9261/5594/6500/8737/8454/4205/8945/4790/7323/7335/7314/1147/51231/5599/3654/10454/5601/5604/841/28511/7322/7334/5606/1386/23118/329/2002/466/351/5602/929/5598/100302736/79155/4791/148022/1385/5781/8772/7867/7187/3656/29110/7189/257397/10392/6233/5595/10010/5519/7311/6197
R-HSA-381119	Unfolded Protein Response (UPR)	88	0.482058	1.47985	0.000155308	0.00349804	0.00238194	5716	tags=65%, list=38%, signal=41%	2137/8720/3068/116138/4802/37/55062/22926/7494/118460/9709/54512/8894/118/51010/7094/9570/2135/10106/6745/23404/9820/2081/6464/148327/7709/167227/9114/51013/4800/22872/11015/30827/10130/8681/811/22894/10488/1965/5611/9695/2673/1639/9451/468/153222/9797/1968/1054/84699/4189/11340/4000/6818/64764/1200/55738
R-HSA-209776	Metabolism of amine-derived hormones	15	-0.527672	-2.08052	0.000156931	0.00349804	0.00238194	7202	tags=100%, list=47%, signal=53%	1735/1734/1081/1733/121278/7166/7054/6528/53905/50506/389434/5409/1621/15
R-HSA-9020702	Interleukin-1 signaling	90	0.476591	1.46468	0.000166645	0.00364744	0.00248367	5682	tags=64%, list=37%, signal=41%	3551/8767/5692/6416/5710/6885/5705/5718/23291/5713/5701/6500/8454/5694/8945/5690/4790/5709/9491/7335/7314/1147/3654/10454/5604/5695/9978/5711/28511/7334/23198/5686/5717/5716/23118/8878/5714/351/79155/5688/4791/4215/5715/5707/10197/5719/5693/9861/51135/5683/7850/3656/7189/3552/257397/4615/10392/6233
R-HSA-3108232	SUMO E3 ligases SUMOylate target proteins	152	0.437467	1.38397	0.000168912	0.00364744	0.00248367	6712	tags=68%, list=44%, signal=39%	286053/55746/5885/7486/11315/79902/10499/10762/348995/7175/6996/1912/8480/165918/4927/6613/142/9972/9063/6117/3065/22955/197370/8648/3066/6790/55706/5893/23137/83746/5905/7157/23468/10735/115426/8021/23511/7428/57332/7690/1655/81929/4152/4928/25942/54780/9631/10401/6672/672/5903/4306/8243/10210/79677/332/7181/6612/57122/28996/2033/1788/1789/1911/1107/23512/648/2494/6095/1487/4791/2908/8086/9688/6…
R-HSA-6807878	COPI-mediated anterograde transport	97	0.468454	1.44477	0.000180248	0.00383235	0.00260958	6592	tags=70%, list=43%, signal=40%	375/10671/1314/8729/22796/51164/54732/84342/377/91949/26286/832/83548/1783/25839/9527/11014/2801/9570/10121/378/57511/8615/372/10652/9382/10972/10282/10540/140735/22818/51014/11015/63908/64689/8774/84516/381/26958/8775/1639/6811/79861/1315/100302736/830/22820/6709/10376/10959/51226/829/288/11258/5861/84364/51807/55738/10383/1604/51272/2804/55860/11070/51143/84790/84617/286
R-HSA-168164	Toll Like Receptor 3 (TLR3) Cascade	85	0.483934	1.48234	0.000184782	0.00386923	0.0026347	6143	tags=69%, list=40%, signal=42%	3551/8767/5516/6416/5528/6885/1432/23291/5515/9261/5594/6500/8737/8454/4205/8945/4790/7323/7335/7314/1147/51231/5599/3654/10454/5601/5604/841/28511/7322/7334/5606/1386/23118/329/2002/7098/466/351/5602/5598/79155/4791/148022/1385/8772/7867/7187/3656/29110/7189/257397/10392/6233/5595/10010/5519/7311/6197
R-HSA-69275	G2/M Transition	170	0.433179	1.37703	0.000198386	0.00409208	0.00278644	6171	tags=61%, list=41%, signal=36%	5048/5692/5516/5710/5108/5705/5520/5718/23291/5515/5928/5713/5701/902/6500/8454/5694/8945/5690/5709/9491/6790/984/4957/10121/7314/11064/7283/29922/7157/3326/55755/728642/4659/8481/5116/5695/10540/9978/5711/27175/23332/4605/11190/55125/27229/84131/7840/4218/22974/22981/286826/23198/1453/5686/1017/5717/7532/10844/10133/132660/5716/9814/2033/5714/5500/121441/55559/80184/115106/1639/79861/79959/22919…
R-HSA-450531	Regulation of mRNA stability by proteins that bind AU-rich elements	76	0.494661	1.50421	0.00020292	0.00412406	0.00280822	5319	tags=64%, list=35%, signal=42%	26986/5692/7534/5710/1432/5705/5718/9261/5713/5701/6418/118460/5694/54512/5690/7529/5709/51010/9491/7314/8021/23404/167227/5695/207/5711/51013/3842/23198/5686/677/8741/5717/22894/5716/5714/1994/5578/5688/8125/7514/5715/5707/10197/5719/5693/9861/5683/11340
R-HSA-109581	Apoptosis	156	0.431754	1.36703	0.000207455	0.00415511	0.00282936	6072	tags=60%, list=40%, signal=37%	5747/5692/5533/8795/7534/1676/5710/842/5705/5718/708/5713/4836/5594/8797/5701/8737/324/5694/6093/5690/7529/118/5709/7159/9491/10971/56616/7314/7157/3837/5599/23368/8428/841/5695/637/1832/9414/331/28988/207/5711/7533/22900/140735/10134/1677/54205/1869/23198/5686/26060/5717/7532/22985/317/5716/329/7029/5714/5062/9500/929/355/100302736/7027/5688/10059/5715/5707/148022/10197/5719/6709/5693/8717/9861/…
R-HSA-1428517	The citric acid (TCA) cycle and respiratory electron transport	139	0.442647	1.39466	0.000221058	0.00430285	0.00292996	5949	tags=63%, list=39%, signal=38%	4715/6341/137682/1537/1345/1353/79133/25874/2739/7381/1327/7416/4726/4716/57546/9016/4720/4731/6390/29078/1738/27089/6391/4695/2954/116228/7388/285521/4724/81889/4694/4717/7386/4191/1350/4708/4706/4698/4200/1340/29796/2108/54205/5164/51204/4725/55066/5160/8803/3420/4697/3029/4199/7385/5162/4714/4704/2271/3421/79944/2110/9377/4702/10975/25915/6389/90639/50/4967/1349/51079/3418/10131/80219/1337/394…
R-HSA-3371453	Regulation of HSF1-mediated heat shock response	61	0.518342	1.54907	0.000221058	0.00430285	0.00292996	6034	tags=77%, list=40%, signal=47%	55746/9530/57805/79902/9261/10762/348995/3313/7175/8480/5594/4927/9972/6118/6117/55706/9529/472/3308/8021/51182/23511/81929/10049/4928/9631/5903/9531/2932/91582/6767/7266/57122/573/27000/9532/8086/9688/79023/9883/6396/22824/23165/5595/23411/3306/259217
R-HSA-3108214	SUMOylation of DNA damage response and repair proteins	69	0.503904	1.51971	0.000239241	0.00458551	0.00312244	6712	tags=84%, list=44%, signal=47%	286053/55746/5885/7486/79902/10762/348995/7175/6996/1912/8480/165918/4927/6613/142/9972/9063/6117/22955/197370/55706/5893/23137/10735/8021/23511/57332/81929/4928/54780/9631/6672/672/5903/8243/79677/6612/57122/1911/648/8086/9688/6045/79023/9883/6396/7508/7329/9126/23165/1029/80012/10274/51564/8554/23279/493861/7518
R-HSA-5633007	Regulation of TP53 Activity	140	0.442453	1.39472	0.000243798	0.00458551	0.00312244	6181	tags=65%, list=41%, signal=39%	6873/4683/5516/7486/6882/7994/1432/79109/5515/5928/80196/7874/2475/5170/6118/5565/6117/26155/6883/3065/8445/1457/5931/3364/7159/253260/3066/56950/6790/112858/7314/8550/1020/472/1459/10111/5932/7157/27154/5562/23368/94241/204851/133746/79813/207/5810/23774/5527/900/22974/672/10419/83860/5985/5571/1017/9219/6872/11200/28996/2033/29117/4194/6881/79837/1107/6884/5300/51230/133383/26013/64769/5305/549…
R-HSA-69202	Cyclin E associated events during G1/S transition	72	0.495949	1.50336	0.000248355	0.00458551	0.00312244	5018	tags=64%, list=33%, signal=43%	5692/5710/5705/5718/5928/1163/5713/5701/902/6500/8454/4609/5694/5690/5709/9491/1875/7314/1019/5934/5925/5695/1027/207/5711/286826/1869/5686/9134/1017/5717/132660/5716/7029/5714/91768/7027/5688/1874/91750/5715/5707/10197/5719/5693/9861
R-HSA-165054	Rev-mediated nuclear export of HIV RNA	32	0.584917	1.64474	0.000248852	0.00458551	0.00312244	5211	tags=81%, list=34%, signal=54%	55746/79902/10762/348995/7175/8480/5901/4927/9972/55706/5905/8021/23511/81929/4928/9631/1104/5903/5902/57122/7514/8086/9688/79023/9883/6396
R-HSA-69052	Switching of origins to a post-replicative state	82	0.478465	1.4609	0.000257468	0.00468186	0.00318804	5018	tags=60%, list=33%, signal=40%	5692/5710/5705/5001/5718/996/23595/5713/5701/51433/6500/8454/5694/5690/51529/5709/9491/8881/8697/7314/51434/119504/4172/5695/29945/9978/11065/5711/4173/64682/23198/5686/246184/9134/1017/5717/5716/5714/84515/5688/4998/5715/5707/5000/10197/5719/5693/4999/9861
R-HSA-3214858	RMTs methylate histone arginines	28	0.609487	1.68677	0.000262813	0.00471698	0.00321196	4056	tags=64%, list=27%, signal=47%	79084/5931/6602/57492/1019/6601/6605/11091/55352/55170/6603/54496/10419/8289/55193/1788/3717/6595
R-HSA-199992	trans-Golgi Network Vesicle Budding	71	0.496974	1.50222	0.000266582	0.00472329	0.00321625	4819	tags=63%, list=32%, signal=44%	375/64746/164/9685/23557/8729/51429/7163/1213/10717/8301/6844/4952/1174/8546/9698/3482/81567/5878/5286/6810/286451/9146/27131/152503/1176/4074/11154/54885/2799/1211/25977/1785/7164/162/27243/8775/26258/351/1212/8773/1777/2580/8673/6643
R-HSA-6811438	Intra-Golgi traffic	40	0.567046	1.62894	0.000293923	0.00514179	0.00350123	4732	tags=72%, list=31%, signal=50%	11311/375/22796/84342/91949/83548/25839/143187/9527/9342/9570/9321/57511/10228/9827/10652/9382/9950/9267/63908/8774/4124/10905/4121/8775/6811/8675/83452/57134
R-HSA-8948751	Regulation of PTEN stability and activity	56	0.510612	1.51238	0.00029848	0.00515624	0.00351107	5018	tags=64%, list=33%, signal=43%	5692/5710/5705/5718/5713/80351/5701/23608/5694/5690/1457/5709/81847/9491/7314/1459/11060/5695/331/207/5711/10273/23198/5686/5717/23252/5716/2444/5714/5688/5715/5707/10197/5719/5693/9861
R-HSA-195253	Degradation of beta-catenin by the destruction complex	74	0.496124	1.50673	0.000312151	0.00532583	0.00362654	6068	tags=69%, list=40%, signal=42%	5692/5516/5710/5528/5705/5718/5515/5713/5701/6500/5525/8454/324/3065/1452/5694/8945/5690/5709/9491/7314/5695/9978/5711/6934/5529/5527/23198/2932/5686/5717/5716/54764/5714/7089/7091/5688/1487/5715/5707/10197/5719/5693/9861/5683/83439/6233/1499/5702/5519/7311
R-HSA-4551638	SUMOylation of chromatin organization proteins	52	0.51832	1.52579	0.000316707	0.00533768	0.00363461	5364	tags=71%, list=35%, signal=46%	55746/79902/10762/348995/7175/1912/8480/4927/6613/9972/9063/3065/22955/3066/55706/83746/23468/8021/23511/57332/81929/4928/9631/5903/6612/57122/1911/1107/23512/648/8086/9688/6045/79023/9883/6396/7329
R-HSA-3214842	HDMs demethylate histones	20	0.6641	1.7634	0.000325162	0.00541415	0.00368668	4605	tags=90%, list=30%, signal=63%	5927/23028/221656/9682/8242/23081/23210/7403/55818/23135/80853/5253/10765/51780/23030/84159/22992/55693
R-HSA-8868773	rRNA processing in the nucleus and cytosol	172	0.423322	1.34624	0.000339492	0.00558545	0.00380333	5914	tags=59%, list=39%, signal=36%	88745/25879/6129/6132/6156/81875/6224/5394/90459/55623/25926/134430/6204/6232/79707/84946/117246/118460/705/51096/9724/55127/51388/55720/54512/26168/51121/51010/83732/10969/28987/6169/10799/6134/22803/23481/27292/23404/27340/84135/10885/10557/6231/6146/9790/10813/51077/8780/51013/6143/57050/27043/6135/81887/1453/6227/6206/55781/6155/57647/6128/1736/55272/22894/10528/10556/6137/55813/6175/4736/612…
R-HSA-163200	Respiratory electron transport, ATP synthesis by chemiosmotic coupling, and heat production by uncoupling proteins.	90	0.467048	1.43536	0.000357719	0.00581609	0.00396038	6430	tags=72%, list=42%, signal=42%	4715/6341/137682/1537/1345/1353/79133/7381/1327/4726/4716/9016/4720/4731/6390/29078/27089/6391/4695/116228/7388/285521/4724/4694/4717/7386/1350/4708/4706/4698/1340/29796/2108/54205/51204/4725/4697/7385/4714/4704/2110/9377/4702/10975/25915/6389/90639/1349/51079/10131/80219/1337/51241/91942/51295/84987/126328/51103/4707/4701/7384/6392/54539/9167/55471
R-HSA-450294	MAP kinase activation	61	0.511378	1.52826	0.000366833	0.0058721	0.00399852	6143	tags=74%, list=40%, signal=44%	3551/8767/5516/6416/5528/6885/1432/23291/5515/9261/5594/6500/8454/4205/8945/4790/7335/7314/1147/51231/5599/3654/10454/5601/5604/7334/5606/1386/23118/2002/466/5602/5598/79155/1385/7867/3656/7189/257397/10392/6233/5595/5519/7311/6197
R-HSA-1660514	Synthesis of PIPs at the Golgi membrane	17	0.670417	1.72953	0.000369662	0.0058721	0.00399852	3860	tags=71%, list=25%, signal=53%	5298/375/9896/377/4952/5286/5297/5289/200576/55361/55697/22908
R-HSA-162587	HIV Life Cycle	129	0.44539	1.39832	0.000394174	0.00619033	0.00421521	6068	tags=64%, list=40%, signal=39%	6873/91782/137492/55746/2961/6882/8732/5440/6917/79902/51534/92421/10762/6827/348995/7175/8480/5901/4836/4927/902/5432/51497/9972/128866/27183/6883/51271/1025/55706/7314/4686/5905/404672/2967/8021/23511/9525/81929/10015/5439/4928/9631/1104/904/5903/83860/2547/23327/2957/8731/27243/5902/6872/2962/57122/905/8812/3981/6881/79643/22916/6884/7514/2071/2963/8086/9688/79023/9883/51510/6396/11168/11198/5…
R-HSA-2559583	Cellular Senescence	119	0.44237	1.38263	0.000426072	0.00661609	0.00450513	5148	tags=57%, list=34%, signal=38%	4683/6416/7013/1432/9261/5928/54386/1912/996/5594/51433/50488/7014/51529/22955/4790/5931/8881/8697/192670/25913/7314/8550/1019/51434/472/10111/7157/5599/119504/5601/26523/29855/4343/5925/57332/25842/29945/1027/79813/11065/192669/23135/1869/64682/5606/57634/23112/246184/9134/1017/7290/8726/7029/4194/1911/2114/5602/5598/23512/7027/648/1031/8091/4217/6045/6667/7867
R-HSA-5684264	MAP3K8 (TPL2)-dependent MAPK1/3 activation	15	0.705597	1.77709	0.000442567	0.00679586	0.00462754	2117	tags=67%, list=14%, signal=57%	3551/6416/23291/6500/8454/8945/4790/7314/1147/5604
R-HSA-9006936	Signaling by TGFB family members	98	0.464196	1.43267	0.000462527	0.00701636	0.00477769	4736	tags=52%, list=31%, signal=36%	9611/892/142/657/9110/51377/3065/4609/9765/1025/7323/5933/1875/7314/4086/4090/51592/2280/5501/4089/91/56288/60436/7046/4087/54778/1024/904/4092/11171/10273/8239/23327/4091/7029/5500/9372/905/64750/8812/92/6497/5590/387/5499/867/7027/658/7514/1874/650
R-HSA-68875	Mitotic Prophase	76	0.482935	1.46856	0.000471686	0.00701636	0.00477769	5696	tags=64%, list=37%, signal=41%	2029/8548/5516/55746/5862/79902/55844/5515/2010/10762/348995/7175/140609/8480/5594/4927/6418/9972/221496/255919/2801/55706/8615/8021/23511/5925/10783/81929/4928/9631/91754/5903/64689/84930/64900/23592/57122/7444/5578/8086/9688/79023/9883/4926/6396/4000/5861/23165/5595
R-HSA-8853884	Transcriptional Regulation by VENTX	37	0.562072	1.60547	0.000472158	0.00701636	0.00477769	3337	tags=54%, list=22%, signal=42%	996/51433/51529/4790/8881/8697/192670/51434/7157/119504/26523/4343/29945/79813/11065/192669/6934/64682/23112/246184
R-HSA-177243	Interactions of Rev with host cellular proteins	34	0.57884	1.64117	0.000499661	0.00734608	0.00500221	5669	tags=85%, list=37%, signal=54%	55746/79902/10762/348995/7175/8480/5901/4927/9972/55706/5905/3837/8021/23511/81929/4928/9631/1104/5903/5902/57122/7514/8086/9688/79023/9883/6396/4869/23165
R-HSA-1257604	PIP3 activates AKT signaling	241	0.401091	1.28954	0.000508321	0.00739473	0.00503533	5735	tags=53%, list=38%, signal=33%	5692/5516/84232/8394/5710/5528/842/5705/79109/5718/5515/2885/5928/7874/1912/5713/80351/5594/5701/2475/5170/23608/5525/23028/2308/3065/27161/153129/5694/5690/22955/1457/5931/5709/4233/2309/253260/81847/23186/9491/3066/192670/7314/1147/10670/1459/6801/8841/7157/6009/1822/3643/11060/3654/57504/26523/4343/57332/28956/5695/1027/5879/331/207/5711/5978/192669/5529/5527/5156/2549/7249/10273/23198/2932/64…
R-HSA-1168372	Downstream signaling events of B Cell Receptor (BCR)	72	0.487456	1.47761	0.000535797	0.00771324	0.00525222	5018	tags=58%, list=33%, signal=39%	3551/5692/5710/6885/5705/5718/23291/5713/5701/6500/8454/4775/5694/8945/5690/4790/5709/9491/4893/7314/5532/1147/2280/5695/10892/5711/8915/23198/5686/5530/5717/5716/5714/801/3845/5688/5715/5707/10197/5719/5693/9861
R-HSA-1169091	Activation of NF-kappaB in B cells	57	0.506087	1.50225	0.000554114	0.0078947	0.00537578	5018	tags=61%, list=33%, signal=41%	3551/5692/5710/6885/5705/5718/23291/5713/5701/6500/8454/5694/8945/5690/4790/5709/9491/7314/1147/5695/10892/5711/8915/23198/5686/5717/5716/5714/5688/5715/5707/10197/5719/5693/9861
R-HSA-168138	Toll Like Receptor 9 (TLR9) Cascade	88	0.466482	1.43203	0.000590749	0.00824662	0.00561541	5705	tags=61%, list=37%, signal=39%	3551/8767/5516/6416/5528/6885/1432/23291/5515/9261/5594/6500/8454/4205/8945/4790/7335/7314/1147/51231/5599/3654/10454/5601/5604/28511/5289/7334/5606/1386/23118/2002/466/351/4214/5602/929/5598/100302736/79155/4791/8411/148022/1385/7867/51135/3656/7189/257397/4615/10392/6233/5595/51295
R-HSA-8854214	TBC/RABGAPs	40	0.551952	1.58558	0.000590749	0.00824662	0.00561541	4729	tags=70%, list=31%, signal=48%	9135/11337/5867/11345/7248/5870/5878/11021/27342/382/54662/4218/7249/57533/23163/10133/81631/7879/128637/83874/5868/4943/57465/125058/8766/26088/83452/5869
R-HSA-9609507	Protein localization	144	0.42914	1.35413	0.000609066	0.0084173	0.00573164	7000	tags=67%, list=46%, signal=36%	1537/8799/5828/8443/388753/9804/100188893/79145/2010/55670/3313/118424/8504/10440/7416/150274/9512/8266/6844/10165/56942/4580/5195/2053/5189/5192/5824/819/7323/23417/7314/373156/5191/3416/283927/56993/8528/6901/10478/51024/54677/224/10531/7322/10245/5193/54469/25813/10455/3155/8239/51/4714/3421/291/11001/351/5190/10469/6811/3295/2671/54927/90639/50/219743/5825/10005/2395/30/29090/83752/11264/2652…
R-HSA-69618	Mitotic Spindle Checkpoint	103	0.448724	1.38872	0.000618225	0.00845928	0.00576022	3867	tags=46%, list=25%, signal=34%	5048/5516/55746/5528/11243/25909/79902/25936/81565/5515/348995/996/51433/6232/79003/5525/1783/51529/8881/79980/8697/348235/5905/51434/10726/5501/119504/83540/9735/91687/29945/81929/11065/140735/23332/4928/5529/5527/64682/5903/1060/246184/55166/55839/332/991/57122
R-HSA-159231	Transport of Mature mRNA Derived from an Intronless Transcript	38	0.547639	1.56696	0.000637179	0.00861921	0.00586912	5760	tags=79%, list=38%, signal=49%	55746/79902/10762/348995/7175/8480/4927/9972/10189/55706/4686/8021/23511/81929/4928/51692/9631/5903/10898/57122/22916/55339/8086/9688/79023/9883/6396/23165/53981/1977
R-HSA-159234	Transport of Mature mRNAs Derived from Intronless Transcripts	39	0.549134	1.57407	0.00065486	0.00861921	0.00586912	5760	tags=79%, list=38%, signal=50%	55746/79902/10762/348995/7175/8480/4927/9972/10189/55706/4686/8021/23511/81929/4928/51692/9631/5903/10898/57122/22916/55339/8086/9688/79023/9883/6396/7884/23165/53981/1977
R-HSA-69656	Cyclin A:Cdk2-associated events at S phase entry	74	0.483401	1.46809	0.00065486	0.00861921	0.00586912	5018	tags=62%, list=33%, signal=42%	5692/5710/5705/5718/5928/1163/5713/5701/902/6500/8454/4609/5694/5690/5709/9491/1875/7314/1019/5934/5925/5695/1027/207/5711/286826/1869/5686/9134/1017/5717/132660/5716/7029/5714/91768/7027/5688/1874/91750/5715/5707/10197/5719/5693/9861
R-HSA-72187	mRNA 3'-end processing	54	0.513007	1.51471	0.00065486	0.00861921	0.00586912	4642	tags=63%, list=30%, signal=44%	9775/51362/8683/26097/6429/9877/10189/9785/4686/6431/11051/84271/10250/8563/84248/10569/57187/65109/84324/9984/1477/22794/51692/6428/9295/10898/6427/4116/6430/22916/1478/1479/55339/199746
R-HSA-68867	Assembly of the pre-replicative complex	59	0.492856	1.46883	0.000673178	0.00877671	0.00597637	6068	tags=69%, list=40%, signal=42%	5692/5710/5705/5001/5718/23595/5713/5701/5694/5690/5709/9491/7314/4172/5695/5711/4173/51053/1869/23198/5686/5717/5716/5714/84515/5688/4998/5715/5707/5000/10197/5719/5693/4999/9861/5683/6233/990/5702/4174/7311
R-HSA-2871837	FCERI mediated NF-kB activation	72	0.484862	1.46975	0.000691495	0.00893127	0.00608162	5682	tags=64%, list=37%, signal=40%	3551/5692/5710/6885/5705/5718/23291/5713/5701/5170/6500/8454/5694/8945/5690/4790/5709/9491/7335/7314/1147/4067/10454/5695/10892/5711/7322/7334/8915/23198/5686/5717/5716/23118/5714/5688/5715/5707/10197/5719/5693/9861/5683/7189/257397/6233
R-HSA-176408	Regulation of APC/C activators between G1/S and early anaphase	72	0.484648	1.4691	0.000709813	0.00908297	0.00618492	5018	tags=60%, list=33%, signal=40%	5692/5710/5705/5718/996/5713/5701/51433/6500/8454/5694/8945/5690/51529/26271/5709/9491/8881/8697/7314/51434/119504/5695/29945/11065/5711/64682/23198/5686/246184/1017/5717/5716/991/5714/9184/5688/5715/5707/10197/5719/5693/9861
R-HSA-168181	Toll Like Receptor 7/8 (TLR7/8) Cascade	86	0.466284	1.42893	0.000718971	0.00911576	0.00620725	5705	tags=60%, list=37%, signal=38%	3551/8767/5516/6416/5528/6885/1432/23291/5515/9261/5594/6500/8454/4205/8945/4790/7335/7314/1147/51231/5599/3654/10454/5601/5604/28511/7334/5606/1386/23118/2002/466/351/4214/5602/929/5598/100302736/79155/4791/148022/1385/7867/51135/3656/7189/257397/4615/10392/6233/5595/51295
R-HSA-212165	Epigenetic regulation of gene expression	76	0.476278	1.44831	0.000764765	0.00943665	0.00642575	5973	tags=72%, list=39%, signal=44%	5440/29115/9533/4641/5928/6996/902/9015/54790/64426/3065/7270/5931/7913/3066/121536/51742/2074/404672/3720/2967/57504/9031/8932/10514/25942/11176/8467/9014/2932/22823/9219/8726/2033/1788/1789/10284/79685/23451/25885/1107/23512/2071/200424/7343/23309/79595/11335/6839/9112/64425/51082/9188/23411/5435
R-HSA-975138	TRAF6 mediated induction of NFkB and MAP kinases upon TLR7/8 or 9 activation	85	0.46793	1.43332	0.000764765	0.00943665	0.00642575	5705	tags=61%, list=37%, signal=38%	3551/8767/5516/6416/5528/6885/1432/23291/5515/9261/5594/6500/8454/4205/8945/4790/7335/7314/1147/51231/5599/3654/10454/5601/5604/28511/7334/5606/1386/23118/2002/466/351/4214/5602/929/5598/100302736/79155/4791/148022/1385/7867/51135/3656/7189/257397/4615/10392/6233/5595/51295
R-HSA-975155	MyD88 dependent cascade initiated on endosome	85	0.46793	1.43332	0.000764765	0.00943665	0.00642575	5705	tags=61%, list=37%, signal=38%	3551/8767/5516/6416/5528/6885/1432/23291/5515/9261/5594/6500/8454/4205/8945/4790/7335/7314/1147/51231/5599/3654/10454/5601/5604/28511/7334/5606/1386/23118/2002/466/351/4214/5602/929/5598/100302736/79155/4791/148022/1385/7867/51135/3656/7189/257397/4615/10392/6233/5595/51295
R-HSA-6791226	Major pathway of rRNA processing in the nucleolus and cytosol	162	0.419927	1.33158	0.000792241	0.00944168	0.00642917	6368	tags=62%, list=42%, signal=37%	88745/25879/6129/6132/6156/81875/6224/5394/90459/25926/134430/6204/6232/79707/84946/117246/118460/705/51096/9724/55127/51388/55720/54512/26168/51121/51010/83732/10969/28987/6169/10799/6134/22803/23481/23404/27340/84135/10885/10557/6231/6146/9790/10813/51077/8780/51013/6143/57050/27043/6135/81887/1453/6227/6206/55781/6155/57647/6128/55272/22894/10528/10556/6137/55813/6175/4736/6122/6208/6154/6210/…
R-HSA-168142	Toll Like Receptor 10 (TLR10) Cascade	79	0.475195	1.44833	0.000810559	0.00944168	0.00642917	6143	tags=67%, list=40%, signal=40%	3551/8767/5516/6416/5528/6885/1432/23291/5515/9261/5594/6500/8454/4205/8945/4790/7335/7314/1147/51231/5599/3654/10454/5601/5604/28511/7334/5606/81793/1386/23118/2002/466/351/4214/5602/5598/79155/4791/1385/7867/51135/3656/7189/257397/4615/10392/6233/5595/51295/5519/7311/6197
R-HSA-168176	Toll Like Receptor 5 (TLR5) Cascade	79	0.475195	1.44833	0.000810559	0.00944168	0.00642917	6143	tags=67%, list=40%, signal=40%	3551/8767/5516/6416/5528/6885/1432/23291/5515/9261/5594/6500/8454/4205/8945/4790/7335/7314/1147/51231/5599/3654/10454/5601/5604/28511/7334/5606/81793/1386/23118/2002/466/351/4214/5602/5598/79155/4791/1385/7867/51135/3656/7189/257397/4615/10392/6233/5595/51295/5519/7311/6197
R-HSA-204005	COPII-mediated vesicle transport	62	0.491635	1.47236	0.000810559	0.00944168	0.00642917	4331	tags=58%, list=28%, signal=42%	10802/27095/11196/83696/55291/5537/10427/51693/2801/9570/51128/8615/10652/10960/7109/9632/10972/122553/10282/58485/9871/22872/63908/64689/1453/8774/81562/3998/23243/128637/8775/2153/9117/1075/6811/149111
R-HSA-975871	MyD88 cascade initiated on plasma membrane	79	0.475195	1.44833	0.000810559	0.00944168	0.00642917	6143	tags=67%, list=40%, signal=40%	3551/8767/5516/6416/5528/6885/1432/23291/5515/9261/5594/6500/8454/4205/8945/4790/7335/7314/1147/51231/5599/3654/10454/5601/5604/28511/7334/5606/81793/1386/23118/2002/466/351/4214/5602/5598/79155/4791/1385/7867/51135/3656/7189/257397/4615/10392/6233/5595/51295/5519/7311/6197
R-HSA-168274	Export of Viral Ribonucleoproteins from Nucleus	29	0.576908	1.60385	0.000812995	0.00944168	0.00642917	5211	tags=79%, list=34%, signal=52%	55746/79902/10762/348995/7175/8480/5901/4927/9972/55706/8021/23511/81929/4928/9631/5903/57122/7514/8086/9688/79023/9883/6396
R-HSA-168333	NEP/NS2 Interacts with the Cellular Export Machinery	29	0.576908	1.60385	0.000812995	0.00944168	0.00642917	5211	tags=79%, list=34%, signal=52%	55746/79902/10762/348995/7175/8480/5901/4927/9972/55706/8021/23511/81929/4928/9631/5903/57122/7514/8086/9688/79023/9883/6396
R-HSA-5696395	Formation of Incision Complex in GG-NER	37	0.551202	1.57442	0.000884713	0.0100546	0.00684651	3796	tags=62%, list=25%, signal=47%	7336/9557/85015/902/6613/142/6118/6117/8450/2072/7314/2073/404672/2967/9978/54778/7334/8451/10401/7507/5887/2067/6612
R-HSA-5620916	VxPx cargo-targeting to cilium	19	0.643313	1.6911	0.000887077	0.0100546	0.00684651	4522	tags=79%, list=30%, signal=56%	149371/8729/11336/23265/55770/378/60412/10640/117177/4218/50807/55763/5311/8766/54536
R-HSA-5610783	Degradation of GLI2 by the proteasome	50	0.517513	1.52018	0.000892988	0.0100546	0.00684651	5249	tags=66%, list=34%, signal=43%	5692/5710/5705/5718/51684/5713/5701/6500/8454/1452/5694/8945/5690/5709/9491/7314/5695/9978/5711/23198/2932/5686/5717/5716/5714/5688/5715/5707/10197/5719/5693/9861/5683
R-HSA-166016	Toll Like Receptor 4 (TLR4) Cascade	119	0.432083	1.35048	0.000902146	0.0100546	0.00684651	6398	tags=61%, list=42%, signal=35%	3551/8767/5516/6416/5528/6885/1432/23291/5515/9261/5594/6500/8737/8454/4205/8945/4790/7323/7335/7314/1147/51231/5599/3654/10454/5601/5604/841/10333/28511/7322/7334/5606/1785/1386/23118/329/2002/466/351/4214/5602/929/5598/100302736/79155/4791/148022/1385/5781/8772/7867/7187/51135/3656/29110/7189/257397/4615/7096/10392/6233/5595/51295/6441/10010/5519/7311/6197/5609/5336/5775
R-HSA-5357801	Programmed Cell Death	166	0.420822	1.33636	0.000902146	0.0100546	0.00684651	6072	tags=59%, list=40%, signal=36%	5747/5692/5533/8795/7534/1676/5710/842/5705/5718/708/5713/4836/6386/5594/8797/5701/8737/324/5694/6093/5690/7529/118/5709/7159/9491/10971/56616/7314/7157/3837/5599/23368/8428/841/5695/637/1832/9414/331/28988/207/5711/10015/7533/22900/140735/10134/1677/54205/1869/10273/23198/5686/26060/5717/7532/22985/317/5716/329/7029/5714/5062/9500/929/355/100302736/7027/5688/10059/5715/5707/148022/10197/5719/847…
R-HSA-174143	APC/C-mediated degradation of cell cycle proteins	79	0.473342	1.44268	0.000929623	0.0101363	0.00690217	5018	tags=58%, list=33%, signal=39%	5692/5710/5705/5718/996/5713/5701/51433/6500/8454/5694/8945/5690/51529/26271/5709/9491/8881/6790/8697/7314/51434/119504/5925/5695/29945/11065/5711/64682/23198/5686/246184/1017/5717/5716/991/5714/9184/5688/4751/5715/5707/10197/5719/5693/9861
R-HSA-453276	Regulation of mitotic cell cycle	79	0.473342	1.44268	0.000929623	0.0101363	0.00690217	5018	tags=58%, list=33%, signal=39%	5692/5710/5705/5718/996/5713/5701/51433/6500/8454/5694/8945/5690/51529/26271/5709/9491/8881/6790/8697/7314/51434/119504/5925/5695/29945/11065/5711/64682/23198/5686/246184/1017/5717/5716/991/5714/9184/5688/4751/5715/5707/10197/5719/5693/9861
R-HSA-159227	Transport of the SLBP independent Mature mRNA	32	0.560663	1.57654	0.000931484	0.0101363	0.00690217	5760	tags=81%, list=38%, signal=51%	55746/79902/10762/348995/7175/8480/4927/9972/10189/55706/4686/8021/23511/81929/4928/9631/5903/57122/22916/8086/9688/79023/9883/6396/23165/1977
R-HSA-5578749	Transcriptional regulation by small RNAs	42	0.534896	1.54469	0.000948979	0.010246	0.00697687	2995	tags=52%, list=20%, signal=42%	55746/5440/79902/10762/348995/7175/8480/5901/4927/5432/9972/27161/55706/8021/26523/23511/81929/5439/4928/10526/9631/5903
R-HSA-351202	Metabolism of polyamines	50	0.51558	1.5145	0.00100325	0.0107394	0.00731284	5249	tags=66%, list=34%, signal=43%	51582/5692/5710/5705/5718/5713/5701/5694/262/5690/4947/5709/9491/6611/5695/5711/79814/23198/5686/5717/51686/5716/6723/5714/5688/4953/5715/5707/10197/5719/5693/9861/5683
R-HSA-3371556	Cellular response to heat stress	81	0.474027	1.44746	0.00102166	0.0107394	0.00731284	6034	tags=69%, list=40%, signal=42%	55746/9530/57805/79902/9261/10762/348995/3313/7175/8480/5594/2475/4927/9972/6118/6117/3281/55706/9529/472/3308/3326/817/8021/51182/23511/81929/10049/4928/818/9631/5903/9531/2932/91582/6767/7266/57122/2033/573/1915/7415/27000/9532/8086/9688/79023/9883/57521/6396/22824/23165/5595/23411/3306/259217
R-HSA-5663202	Diseases of signal transduction by growth factor receptors and second messengers	360	0.374757	1.21921	0.00102166	0.0107394	0.00731284	5111	tags=44%, list=34%, signal=30%	5692/5516/9530/11160/5710/5440/5528/51107/842/9611/5705/79109/5718/23385/5515/51009/2885/892/8036/5713/80351/5594/5701/2475/5170/6500/5432/1185/26127/5525/8454/10827/7525/324/2308/3065/1452/4609/5694/5245/5690/7529/8546/8315/55294/55534/5894/5709/4233/5663/2309/253260/7094/2120/9491/4140/3066/4893/7314/11064/4686/1147/57085/57534/6801/8841/55869/613/2280/4067/5501/9444/4089/817/27044/6464/5604/56…
R-HSA-180746	Nuclear import of Rev protein	31	0.57407	1.60716	0.00102576	0.0107394	0.00731284	5669	tags=84%, list=37%, signal=53%	55746/79902/10762/348995/7175/8480/5901/4927/9972/55706/3837/8021/23511/81929/4928/9631/1104/5903/57122/8086/9688/79023/9883/6396/4869/23165
R-HSA-448424	Interleukin-17 signaling	66	0.494584	1.48736	0.00104007	0.0108073	0.0073591	6143	tags=71%, list=40%, signal=43%	3551/8767/5516/6416/5528/6885/1432/23291/5515/9261/5594/6500/8454/4205/8945/4790/7335/7314/1147/51231/5599/3654/10454/5601/5604/23765/7334/5606/1386/23118/2002/466/5602/5598/79155/1385/7867/84818/3656/7189/257397/10392/6233/5595/5519/7311/6197
R-HSA-2980766	Nuclear Envelope Breakdown	49	0.517604	1.51645	0.0011137	0.0113285	0.00771397	5340	tags=65%, list=35%, signal=43%	55746/79902/2010/10762/348995/7175/140609/8480/4927/9972/221496/255919/55706/8021/23511/10783/81929/4928/9631/91754/5903/64900/23592/57122/7444/5578/8086/9688/79023/9883/6396/4000
R-HSA-159230	Transport of the SLBP Dependant Mature mRNA	33	0.56206	1.58618	0.00111481	0.0113285	0.00771397	5760	tags=82%, list=38%, signal=51%	55746/79902/10762/348995/7175/8480/4927/9972/10189/55706/4686/8021/23511/81929/4928/9631/5903/57122/22916/8086/9688/79023/9883/6396/7884/23165/1977
R-HSA-3214841	PKMTs methylate histone lysines	38	0.537568	1.53814	0.00111481	0.0113285	0.00771397	5807	tags=74%, list=38%, signal=46%	9070/5929/9869/64754/5928/55870/4790/5931/121536/56950/84193/83852/79813/11091/55729/79723/58508/8726/79918/80854/23512/29072/4791/4297/55904/23067/6839/8085
R-HSA-5617833	Cilium Assembly	178	0.409898	1.30349	0.00115052	0.0113686	0.00774128	6191	tags=59%, list=41%, signal=35%	5048/7203/6950/149371/5108/51098/8729/8195/11336/23265/55770/84747/54903/92482/27077/22948/4957/10121/378/11064/9321/7283/60412/10640/22920/54806/55755/90410/8481/117177/123016/146057/5116/26123/10540/112752/140735/23332/23059/11190/57560/55125/84131/7840/4218/27031/403/3842/11020/22981/6102/50807/1453/9371/26005/51668/26146/7532/56912/9814/55763/83658/85302/261734/5311/57728/121441/55559/79867/2…
R-HSA-69002	DNA Replication Pre-Initiation	75	0.47149	1.43374	0.00115052	0.0113686	0.00774128	6085	tags=68%, list=40%, signal=41%	5692/5710/5705/5001/5718/23595/5713/5701/6118/6117/5694/5690/5709/9491/7314/4172/5695/5711/5558/4173/51053/1869/5426/23198/5686/1017/5717/5716/5714/5422/84515/5688/4998/5715/5707/5000/10197/5719/56655/5693/4999/9861/54107/23649/5683/6233/990/5702/4174/7311/55388
R-HSA-69239	Synthesis of DNA	110	0.441749	1.37276	0.00115052	0.0113686	0.00774128	6068	tags=63%, list=40%, signal=38%	5692/5710/5705/5001/5718/996/23595/5713/5701/51433/6500/6118/8454/6117/5694/5690/51529/5709/9491/8881/8697/7314/51434/119504/84296/4172/5695/29945/9978/11065/5711/5558/4173/64682/5426/23198/5686/5985/246184/9134/1017/5717/5716/5714/5422/9837/5425/84515/5688/4998/5715/5707/5000/10197/5719/56655/5693/4999/9861/54107/23649/5683/6233/990/5111/5981/5702/4174/7311
R-HSA-350562	Regulation of ornithine decarboxylase (ODC)	43	0.523782	1.51682	0.00115167	0.0113686	0.00774128	5249	tags=67%, list=34%, signal=44%	51582/5692/5710/5705/5718/5713/5701/5694/5690/4947/5709/9491/5695/5711/23198/5686/5717/51686/5716/5714/5688/4953/5715/5707/10197/5719/5693/9861/5683
R-HSA-166058	MyD88:MAL(TIRAP) cascade initiated on plasma membrane	89	0.456212	1.40129	0.00116892	0.0113764	0.00774662	5705	tags=58%, list=37%, signal=37%	3551/8767/5516/6416/5528/6885/1432/23291/5515/9261/5594/6500/8454/4205/8945/4790/7335/7314/1147/51231/5599/3654/10454/5601/5604/10333/28511/7334/5606/1386/23118/2002/466/351/4214/5602/929/5598/79155/4791/1385/7867/51135/3656/7189/257397/4615/7096/10392/6233/5595/51295
R-HSA-168188	Toll Like Receptor TLR6:TLR2 Cascade	89	0.456212	1.40129	0.00116892	0.0113764	0.00774662	5705	tags=58%, list=37%, signal=37%	3551/8767/5516/6416/5528/6885/1432/23291/5515/9261/5594/6500/8454/4205/8945/4790/7335/7314/1147/51231/5599/3654/10454/5601/5604/10333/28511/7334/5606/1386/23118/2002/466/351/4214/5602/929/5598/79155/4791/1385/7867/51135/3656/7189/257397/4615/7096/10392/6233/5595/51295
R-HSA-3301854	Nuclear Pore Complex (NPC) Disassembly	33	0.55998	1.58031	0.00118852	0.0114132	0.00777168	5211	tags=73%, list=34%, signal=48%	55746/79902/10762/348995/7175/140609/8480/4927/9972/55706/8021/23511/10783/81929/4928/9631/91754/5903/57122/8086/9688/79023/9883/6396
R-HSA-1483255	PI Metabolism	75	0.470425	1.4305	0.00120574	0.0114132	0.00777168	5178	tags=57%, list=34%, signal=38%	5298/8394/375/51763/9896/377/5867/4952/9110/8776/64419/59338/8871/8897/8867/5286/54545/51552/5297/5289/284161/54477/200576/126282/55361/4534/59339/55697/8898/22876/22908/5868/23760/9107/8821/79837/5287/65977/22874/5295/5305/51573/81846
R-HSA-5610785	GLI3 is processed to GLI3R by the proteasome	50	0.512867	1.50653	0.00120574	0.0114132	0.00777168	5249	tags=66%, list=34%, signal=43%	5692/5710/5705/5718/51684/5713/5701/6500/8454/1452/5694/8945/5690/5709/9491/7314/5695/9978/5711/23198/2932/5686/5717/5716/5714/5688/5715/5707/10197/5719/5693/9861/5683
R-HSA-73856	RNA Polymerase II Transcription Termination	63	0.493272	1.47921	0.00120574	0.0114132	0.00777168	4642	tags=62%, list=30%, signal=43%	9775/51362/8683/26097/6429/6635/9877/6634/10189/9785/4686/6431/11051/84271/10250/8563/84248/10569/57187/65109/84324/9984/1477/22794/51692/6428/84967/9295/10898/6427/4116/6430/22916/1478/6636/6637/1479/55339/199746
R-HSA-68949	Orc1 removal from chromatin	62	0.485125	1.45286	0.00122415	0.0115087	0.00783665	6068	tags=69%, list=40%, signal=42%	5692/5710/5705/5001/5718/23595/5713/5701/6500/8454/5694/5690/5709/9491/7314/4172/5695/9978/5711/4173/23198/5686/1017/5717/5716/5714/84515/5688/4998/5715/5707/5000/10197/5719/5693/4999/9861/5683/6233/990/5702/4174/7311
R-HSA-917729	Endosomal Sorting Complex Required For Transport (ESCRT)	29	0.567231	1.57695	0.00128322	0.0119825	0.00815929	2395	tags=48%, list=16%, signal=41%	91782/137492/51534/92421/11267/8027/128866/84313/27183/51271/51028/7314/9146/9525
R-HSA-429914	Deadenylation-dependent mRNA decay	46	0.516744	1.50607	0.00131619	0.0121569	0.00827808	6554	tags=83%, list=43%, signal=47%	26986/27257/29883/9775/10767/23019/4848/118460/54512/51010/1973/246175/9652/115024/23404/80349/167227/9337/10605/51013/255967/4850/22894/55571/85456/23658/1656/11340/28960/25904/1975/23644/27258/1977/1974/219988/54464/23016
R-HSA-174084	Autodegradation of Cdh1 by Cdh1:APC/C	56	0.486291	1.44034	0.001353	0.0121569	0.00827808	5018	tags=62%, list=33%, signal=42%	5692/5710/5705/5718/996/5713/5701/51433/5694/5690/51529/5709/9491/8881/8697/7314/51434/119504/5695/29945/11065/5711/64682/5686/246184/5717/5716/5714/5688/5715/5707/10197/5719/5693/9861
R-HSA-4839735	AXIN mutants destabilize the destruction complex, activating WNT signaling	14	0.683737	1.70222	0.00137583	0.0121569	0.00827808	3118	tags=64%, list=20%, signal=51%	5516/5528/5515/5525/324/1452/5529/5527/2932
R-HSA-4839744	truncated APC mutants destabilize the destruction complex	14	0.683737	1.70222	0.00137583	0.0121569	0.00827808	3118	tags=64%, list=20%, signal=51%	5516/5528/5515/5525/324/1452/5529/5527/2932
R-HSA-4839748	AMER1 mutants destabilize the destruction complex	14	0.683737	1.70222	0.00137583	0.0121569	0.00827808	3118	tags=64%, list=20%, signal=51%	5516/5528/5515/5525/324/1452/5529/5527/2932
R-HSA-5467337	APC truncation mutants have impaired AXIN binding	14	0.683737	1.70222	0.00137583	0.0121569	0.00827808	3118	tags=64%, list=20%, signal=51%	5516/5528/5515/5525/324/1452/5529/5527/2932
R-HSA-5467340	AXIN missense mutants destabilize the destruction complex	14	0.683737	1.70222	0.00137583	0.0121569	0.00827808	3118	tags=64%, list=20%, signal=51%	5516/5528/5515/5525/324/1452/5529/5527/2932
R-HSA-5467348	Truncations of AMER1 destabilize the destruction complex	14	0.683737	1.70222	0.00137583	0.0121569	0.00827808	3118	tags=64%, list=20%, signal=51%	5516/5528/5515/5525/324/1452/5529/5527/2932
R-HSA-2559586	DNA Damage/Telomere Stress Induced Senescence	24	0.612377	1.66303	0.00138107	0.0121569	0.00827808	3630	tags=67%, list=24%, signal=51%	4683/7013/54386/7014/25913/472/10111/7157/29855/5925/25842/1027/57634/9134/1017/7290
R-HSA-9610379	HCMV Late Events	49	0.513961	1.50577	0.00140823	0.0123175	0.00838744	5211	tags=67%, list=34%, signal=44%	91782/137492/55746/79902/92421/10762/348995/7175/8480/11267/4927/9972/128866/84313/27183/51271/51028/55706/8021/23511/81929/4928/9631/5903/27243/57122/79643/1052/8086/9688/79023/9883/6396
R-HSA-9006925	Intracellular signaling by second messengers	277	0.385548	1.24529	0.00150027	0.0130401	0.00887944	5249	tags=47%, list=34%, signal=31%	5692/5516/84232/8394/5710/5528/842/5705/79109/5718/5515/2885/5928/7874/1912/5713/80351/5594/5701/2475/5170/23608/5525/23028/2308/3065/27161/153129/5694/5690/22955/1457/5931/5709/4233/2309/253260/81847/23186/9491/3066/192670/5576/7314/1147/10670/1459/6801/8841/5573/7157/6009/1822/3643/11060/3654/817/57504/26523/4343/57332/28956/5695/1027/5879/331/207/5711/5978/192669/5529/5527/818/5156/2549/7249/1…
R-HSA-69541	Stabilization of p53	48	0.502673	1.46904	0.00151868	0.0131176	0.00893221	6072	tags=73%, list=40%, signal=44%	5692/5710/5705/5718/5713/5701/5694/5690/5709/9491/7314/472/7157/5695/5711/23198/5686/5717/5716/11200/5714/4194/5688/51230/5715/5707/10197/5719/5693/9861/5683/6233/5702/7311/1029
R-HSA-76046	RNA Polymerase III Transcription Initiation	33	0.555605	1.56797	0.00153862	0.0132073	0.00899331	4293	tags=64%, list=28%, signal=46%	55290/10623/5440/112495/9533/10621/27297/661/2975/9329/9328/6619/84265/51728/2971/171568/11128/55703/5451/10302/2976
R-HSA-5689603	UCH proteinases	72	0.472159	1.43124	0.00164753	0.0140549	0.00957045	6075	tags=67%, list=40%, signal=40%	5692/5710/5705/5718/5713/5701/221656/51377/5694/5690/5709/9491/3607/7314/54617/5695/5711/7046/10445/7528/4092/93973/23198/5686/5717/5716/5714/79913/283899/8314/5688/7345/5715/5707/10197/5719/8473/5693/9861/171023/114785/5683/55252/6233/7347/5702/7311/123228
R-HSA-5693532	DNA Double-Strand Break Repair	119	0.425823	1.33091	0.00168435	0.0140911	0.0095951	6152	tags=60%, list=40%, signal=36%	4683/7486/7336/5591/5429/9025/23514/165918/6613/142/2140/6118/6117/3364/5889/2072/64421/5531/5893/27343/9682/51567/7314/472/10111/51426/5932/7157/5599/9031/25/22976/5810/7334/672/5426/8467/79728/2547/29086/8914/5985/1017/2067/348654/11200/3981/6047/5892/23030/5425/8314/3838/56655/2070/322/54107/548593/83990/7329/51720/146956/51750/5890/6233/63967/5111/80010/5981/7311/9156
R-HSA-170822	Regulation of Glucokinase by Glucokinase Regulatory Protein	29	0.560274	1.55761	0.00168941	0.0140911	0.0095951	5211	tags=72%, list=34%, signal=48%	55746/79902/10762/348995/7175/8480/4927/9972/55706/8021/23511/81929/4928/9631/5903/57122/8086/9688/79023/9883/6396
R-HSA-5619107	Defective TPR may confer susceptibility towards thyroid papillary carcinoma (TPC)	29	0.560274	1.55761	0.00168941	0.0140911	0.0095951	5211	tags=72%, list=34%, signal=48%	55746/79902/10762/348995/7175/8480/4927/9972/55706/8021/23511/81929/4928/9631/5903/57122/8086/9688/79023/9883/6396
R-HSA-2454202	Fc epsilon receptor (FCERI) signaling	123	0.435367	1.3633	0.00170275	0.0140911	0.0095951	5735	tags=57%, list=38%, signal=36%	3551/5692/6416/5710/6885/5705/5718/23291/2885/5713/5594/5701/5170/6500/8454/4775/5694/8945/5690/4790/5709/9491/7335/4893/7314/5532/1147/5599/4067/10454/5601/6464/5695/5879/10892/5711/7322/7334/8915/23198/5686/5530/7410/5717/5716/23118/5714/5062/801/10768/3845/4214/5602/7294/5688/5715/5707/10197/5719/5693/5295/9861/5683/7189/5290/257397/6233/5058/5595/5291
R-HSA-69306	DNA Replication	116	0.433419	1.35155	0.00170275	0.0140911	0.0095951	6085	tags=62%, list=40%, signal=38%	5692/5710/5705/5001/5718/996/23595/5713/5701/51433/6500/6118/8454/6117/5694/5690/51529/5709/9491/8881/8697/7314/51434/119504/84296/4172/5695/29945/9978/11065/5711/5558/4173/51053/1869/64682/5426/23198/5686/5985/246184/9134/1017/5717/5716/5714/5422/9837/5425/84515/5688/4998/5715/5707/5000/10197/5719/56655/5693/4999/9861/54107/23649/5683/6233/990/5111/5981/5702/4174/7311/55388
R-HSA-9604323	Negative regulation of NOTCH4 signaling	45	0.514317	1.49714	0.00172116	0.0141586	0.0096411	5249	tags=69%, list=34%, signal=45%	5692/7534/5710/5705/5718/5713/5701/6500/8454/5694/5690/55294/5709/9491/7314/5695/207/9978/5711/5686/5717/5716/5714/5688/5715/5707/10197/5719/5693/9861/5683
R-HSA-1445148	Translocation of SLC2A4 (GLUT4) to the plasma membrane	68	0.475856	1.43393	0.00177639	0.0145264	0.00989156	4522	tags=56%, list=30%, signal=39%	7534/149371/4641/11336/23265/57148/55770/5867/5565/6844/7529/10971/60412/10640/22920/6810/51552/5879/207/7533/5872/4218/9847/5571/9371/7532/5898/55763/10890/57186/801/6814/8766/23216/79861/9882/8773/54536
R-HSA-5676590	NIK-->noncanonical NF-kB signaling	50	0.504386	1.48162	0.00183161	0.0148899	0.0101391	5249	tags=64%, list=34%, signal=42%	5692/5710/5705/5718/23291/5713/5701/6500/8454/5694/8945/5690/5709/9491/7314/1147/5695/5711/23198/5686/5717/5716/5714/5688/4791/5715/5707/10197/5719/5693/9861/5683
R-HSA-68827	CDT1 association with the CDC6:ORC:origin complex	51	0.507036	1.4904	0.00186843	0.0151004	0.0102824	6068	tags=73%, list=40%, signal=44%	5692/5710/5705/5001/5718/23595/5713/5701/5694/5690/5709/9491/7314/5695/5711/51053/23198/5686/5717/5716/5714/84515/5688/4998/5715/5707/5000/10197/5719/5693/4999/9861/5683/6233/990/5702/7311
R-HSA-176409	APC/C:Cdc20 mediated degradation of mitotic proteins	67	0.470205	1.41512	0.00190542	0.0152214	0.0103648	5018	tags=58%, list=33%, signal=39%	5692/5710/5705/5718/996/5713/5701/51433/5694/5690/51529/5709/9491/8881/8697/7314/51434/119504/5695/29945/11065/5711/64682/23198/5686/246184/5717/5716/991/5714/9184/5688/4751/5715/5707/10197/5719/5693/9861
R-HSA-432722	Golgi Associated Vesicle Biogenesis	55	0.497923	1.47288	0.00190542	0.0152214	0.0103648	3528	tags=53%, list=23%, signal=41%	375/64746/164/9685/23557/51429/7163/1213/10717/8301/6844/4952/1174/8546/9698/3482/81567/5878/5286/286451/27131/152503/1176/54885/1211/25977/1785/7164/162
R-HSA-74158	RNA Polymerase III Transcription	38	0.524273	1.5001	0.00194436	0.0153549	0.0104557	4293	tags=58%, list=28%, signal=42%	55290/10623/5440/112495/9533/10621/27297/661/2975/9329/9328/6619/84265/51728/4782/2971/171568/11128/55703/5451/10302/2976
R-HSA-749476	RNA Polymerase III Abortive And Retractive Initiation	38	0.524273	1.5001	0.00194436	0.0153549	0.0104557	4293	tags=58%, list=28%, signal=42%	55290/10623/5440/112495/9533/10621/27297/661/2975/9329/9328/6619/84265/51728/4782/2971/171568/11128/55703/5451/10302/2976
R-HSA-69481	G2/M Checkpoints	115	0.432606	1.34769	0.00201642	0.0158335	0.0107816	6152	tags=60%, list=40%, signal=36%	4683/5692/7486/7534/7336/5710/5705/5001/5718/9025/23595/5713/165918/5701/6118/6117/5694/5690/7529/5709/3364/9491/10971/7314/472/10111/5932/7157/4172/5695/5711/7533/4173/5810/7334/672/23198/29086/5686/5985/1017/5717/7532/5716/11200/5714/84515/5688/4998/5715/5707/5000/10197/5719/5693/4999/9861/5683/83990/51720/6233/990/63967/80010/5702/4174/7311/55388/9156
R-HSA-381340	Transcriptional regulation of white adipocyte differentiation	78	0.46233	1.40811	0.00205341	0.0160329	0.0109173	4395	tags=49%, list=29%, signal=35%	96764/90390/9477/9611/400569/10499/9439/112950/55090/892/23097/51003/9443/4790/8648/1019/29079/9969/8841/9282/9862/80205/23389/8202/1024/9442/9968/51129/80306/219541/84246/5469/2033/7026/9967/1052/27332/10001
R-HSA-5678895	Defective CFTR causes cystic fibrosis	51	0.50604	1.48747	0.00209041	0.01623	0.0110516	5249	tags=65%, list=34%, signal=43%	5692/11160/5710/79139/5705/5718/51009/5713/5701/5694/5690/5709/9491/91445/7314/10613/5695/5711/23198/5686/5717/6400/5716/5714/7415/5688/5715/5707/10197/5719/5693/9861/5683
R-HSA-379726	Mitochondrial tRNA aminoacylation	16	0.648805	1.65385	0.00214396	0.0165528	0.0112714	2210	tags=62%, list=15%, signal=53%	55699/57038/55157/57505/10667/80222/79587/23438/25973/124454
R-HSA-2995410	Nuclear Envelope (NE) Reassembly	70	0.467347	1.41153	0.0022014	0.0167162	0.0113826	5859	tags=61%, list=38%, signal=38%	91782/55746/25909/79902/5520/92421/5515/2010/23141/348995/9798/5901/128866/221496/27183/200014/6683/55706/5905/3837/23511/81929/3930/4928/9631/1104/3842/27243/23592/57122/79643/7444/79861/10376/9688/79023/9883/6396/4000/7329/23165/51807/10383
R-HSA-8866654	E3 ubiquitin ligases ubiquitinate target proteins	41	0.520092	1.49812	0.0022014	0.0167162	0.0113826	3318	tags=56%, list=22%, signal=44%	7336/5828/5591/79139/118424/7332/79577/5195/5192/7319/7323/7314/10670/257218/7320/80349/51322/7322/5193/7334/8915/9810/54623
R-HSA-9010553	Regulation of expression of SLITs and ROBOs	153	0.410587	1.29962	0.0022014	0.0167162	0.0113826	5321	tags=50%, list=35%, signal=33%	26986/5692/6129/6132/6156/9775/6224/5710/5705/5718/5713/6204/5701/6232/5694/2107/5690/23053/51121/5709/9491/23032/7314/4686/2935/6169/65110/6134/65109/5695/8453/6231/6146/9978/5711/8861/22794/26019/6143/6135/23198/5686/6227/6206/6155/6128/5717/5716/6137/4116/6175/4736/5714/6122/6208/6154/6210/22916/6159/6170/5688/4440/5715/5707/10197/5719/6167/6202/6229/5693/9861/6166/6171/5683/6201/11224
R-HSA-168271	Transport of Ribonucleoproteins into the Host Nucleus	29	0.554268	1.54091	0.00228224	0.0172353	0.0117361	5211	tags=76%, list=34%, signal=50%	55746/79902/10762/348995/7175/8480/4927/9972/55706/3837/8021/23511/81929/4928/9631/5903/57122/8086/9688/79023/9883/6396
R-HSA-112308	Presynaptic depolarization and calcium channel opening	11	-0.564069	-1.98096	0.00229777	0.0172583	0.0117518	6646	tags=100%, list=44%, signal=56%	773/781/785/774/9254/783/777/782/55799/27092
R-HSA-174154	APC/C:Cdc20 mediated degradation of Securin	60	0.488581	1.45811	0.00234939	0.0173977	0.0118467	5018	tags=62%, list=33%, signal=42%	5692/5710/5705/5718/996/5713/5701/51433/5694/5690/51529/5709/9491/8881/8697/7314/51434/119504/5695/29945/11065/5711/64682/23198/5686/246184/5717/5716/991/5714/5688/5715/5707/10197/5719/5693/9861
R-HSA-5607764	CLEC7A (Dectin-1) signaling	90	0.445127	1.36799	0.00234939	0.0173977	0.0118467	5018	tags=53%, list=33%, signal=36%	3551/5692/5710/6885/5705/5718/23291/5713/5701/5170/6500/8454/4775/5694/8945/5690/4790/5709/9491/7335/7314/5532/1147/10454/841/5695/10892/5711/7322/7334/8915/23198/5686/5530/5717/5716/23118/5714/801/10768/5688/4791/5715/5707/10197/5719/5693/9861
R-HSA-4085377	SUMOylation of SUMOylation proteins	32	0.541125	1.5216	0.0023541	0.0173977	0.0118467	5669	tags=78%, list=37%, signal=49%	55746/79902/10762/348995/7175/8480/4927/6613/9972/55706/8021/23511/81929/4928/9631/5903/10210/57122/8086/9688/79023/9883/6396/7329/23165
R-HSA-381070	IRE1alpha activates chaperones	48	0.495532	1.44817	0.00242339	0.0177202	0.0120663	6162	tags=71%, list=40%, signal=42%	2137/3068/116138/37/55062/7494/118/7094/9570/2135/10106/6745/9820/2081/6464/7709/9114/22872/11015/30827/10130/8681/5611/9695/2673/1639/9797/4189/4000/6818/1200/55738/1663/10954
R-HSA-5610780	Degradation of GLI1 by the proteasome	50	0.500758	1.47096	0.00242339	0.0177202	0.0120663	6068	tags=72%, list=40%, signal=43%	5692/5710/5705/5718/51684/5713/5701/6500/8454/5694/8945/5690/5709/9491/7314/5695/8650/9978/5711/23198/5686/5717/5716/5714/5688/5715/5707/10197/5719/5693/9861/5683/6233/83737/5702/7311
R-HSA-174184	Cdc20:Phospho-APC/C mediated degradation of Cyclin A	64	0.472283	1.41802	0.00249738	0.0181652	0.0123693	5018	tags=59%, list=33%, signal=40%	5692/5710/5705/5718/996/5713/5701/51433/5694/5690/51529/5709/9491/8881/8697/7314/51434/119504/5695/29945/11065/5711/64682/23198/5686/246184/5717/5716/991/5714/9184/5688/5715/5707/10197/5719/5693/9861
R-HSA-168179	Toll Like Receptor TLR1:TLR2 Cascade	91	0.455263	1.40027	0.00253438	0.0182423	0.0124218	6143	tags=62%, list=40%, signal=37%	3551/8767/5516/6416/5528/6885/1432/23291/5515/9261/5594/6500/8454/4205/8945/4790/7335/7314/1147/51231/5599/3654/10454/5601/5604/10333/28511/7334/5606/1386/23118/2002/466/351/4214/5602/929/5598/79155/4791/1385/7867/51135/3656/7189/257397/4615/7096/10392/6233/5595/51295/6441/5519/7311/6197
R-HSA-181438	Toll Like Receptor 2 (TLR2) Cascade	91	0.455263	1.40027	0.00253438	0.0182423	0.0124218	6143	tags=62%, list=40%, signal=37%	3551/8767/5516/6416/5528/6885/1432/23291/5515/9261/5594/6500/8454/4205/8945/4790/7335/7314/1147/51231/5599/3654/10454/5601/5604/10333/28511/7334/5606/1386/23118/2002/466/351/4214/5602/929/5598/79155/4791/1385/7867/51135/3656/7189/257397/4615/7096/10392/6233/5595/51295/6441/5519/7311/6197
R-HSA-446652	Interleukin-1 family signaling	120	0.419706	1.31227	0.00257138	0.0184127	0.0125378	5682	tags=55%, list=37%, signal=35%	3551/8767/5692/6416/5710/6885/5705/5718/23291/5713/5701/6500/8454/5771/5694/8945/5690/4790/5709/9491/7335/7314/1147/5599/3654/10454/5604/5695/9978/5711/3606/28511/7334/23198/5686/5780/5717/5716/23118/8878/5714/351/79155/5688/4791/4215/5715/5707/10197/5719/5693/9861/5777/5781/51135/5683/7850/3656/29110/7189/3552/834/257397/4615/10392/6233
R-HSA-179419	APC:Cdc20 mediated degradation of cell cycle proteins prior to satisfation of the cell cycle checkpoint	65	0.47522	1.42783	0.00264537	0.0188449	0.0128321	5018	tags=60%, list=33%, signal=40%	5692/5710/5705/5718/996/5713/5701/51433/5694/5690/51529/5709/9491/8881/8697/7314/51434/119504/5695/29945/11065/5711/64682/23198/5686/246184/5717/5716/991/5714/9184/5688/4751/5715/5707/10197/5719/5693/9861
R-HSA-418038	Nucleotide-like (purinergic) receptors	15	-0.433088	-1.70759	0.00272217	0.0192925	0.0131369	8641	tags=100%, list=57%, signal=43%	5031/2846/53829/134/5032/10161/64805/5030/136/135/27334/9934/5029/2840
R-HSA-168255	Influenza Infection	141	0.413687	1.30485	0.00275637	0.0193602	0.013183	6068	tags=57%, list=40%, signal=35%	55746/6129/6132/6156/6224/5440/79902/10762/348995/7175/1213/8480/5901/6204/4927/6232/142/5432/9972/51121/55706/3837/6169/6134/8021/23511/6231/6146/81929/5439/4928/6143/9631/3841/6135/2926/5903/10898/1211/811/6227/6206/6155/6128/3839/2962/6137/6175/4736/57122/6122/6208/5611/6154/6210/6159/6170/7514/3843/2963/6167/3838/6202/8086/6229/9688/6166/79023/9883/6396/6171/6201/11224/5433/23165/6233/6228/61…
R-HSA-5632684	Hedgehog 'on' state	75	0.458872	1.39537	0.00279337	0.0193602	0.013183	6174	tags=64%, list=41%, signal=38%	5692/5710/8405/5705/5718/51684/5713/5701/79577/1452/5694/5690/5709/9491/7314/5695/8650/9978/5711/2622/409/23198/5686/5717/5716/5714/64750/6469/23288/5688/5715/5707/10197/5719/25989/84455/5693/9861/64399/339745/6608/5683/6233/83737/5702/8452/7311/5727
R-HSA-8854050	FBXL7 down-regulates AURKA during mitotic entry and in early mitosis	46	0.498864	1.45396	0.00279337	0.0193602	0.013183	5249	tags=65%, list=34%, signal=43%	5692/5710/5705/5718/5713/5701/6500/8454/5694/5690/5709/9491/6790/7314/5695/9978/5711/23198/5686/5717/5716/5714/5688/5715/5707/10197/5719/5693/9861/5683
R-HSA-5693606	DNA Double Strand Break Response	36	0.520795	1.48593	0.00279616	0.0193602	0.013183	5682	tags=72%, list=37%, signal=45%	4683/7336/9025/165918/2140/9682/7314/472/10111/7157/5599/9031/25/7334/672/8467/29086/11200/23030/8314/3838/2070/322/7329/51720/6233
R-HSA-5693571	Nonhomologous End-Joining (NHEJ)	28	0.55925	1.54774	0.00280176	0.0193602	0.013183	3207	tags=54%, list=21%, signal=42%	4683/7336/5591/9025/165918/64421/27343/51567/472/10111/22976/7334/672/2547/29086
R-HSA-381038	XBP1(S) activates chaperone genes	46	0.497078	1.44875	0.00294136	0.0201235	0.0137028	6162	tags=72%, list=40%, signal=43%	2137/3068/116138/37/55062/7494/118/7094/9570/2135/10106/6745/9820/6464/7709/9114/22872/11015/30827/10130/8681/5611/9695/2673/1639/9797/4189/4000/6818/1200/55738/1663/10954
R-HSA-8943724	Regulation of PTEN gene transcription	59	0.470554	1.40237	0.00294136	0.0201235	0.0137028	5696	tags=68%, list=37%, signal=43%	84232/5928/1912/5594/2475/23028/3065/153129/22955/5931/23186/3066/10670/8841/7157/6009/1822/57504/57332/28956/5978/64121/1958/55004/9219/8726/1386/389541/8649/1911/10542/1107/23512/648/58528/6045/57521/57167/9112/5595
R-HSA-168898	Toll-like Receptor Cascades	144	0.411843	1.29954	0.00297835	0.0202763	0.0138068	6662	tags=58%, list=44%, signal=33%	3551/8767/5516/6416/5528/6885/1432/23291/5515/1508/9261/5594/6500/8737/8454/4205/8945/4790/7323/7335/7314/1147/51231/5599/3654/10454/5601/5604/841/10333/28511/5289/7322/7334/5606/1785/81793/2243/1386/23118/329/2002/7098/466/351/4214/5602/929/5598/100302736/79155/2266/4791/8411/148022/1385/5781/8772/7867/7187/51135/3656/29110/2244/7189/257397/4615/7096/10392/6233/5595/51295/6441/10010/5519/7311/61…
R-HSA-1483257	Phospholipid metabolism	175	0.399274	1.26953	0.00301535	0.0203823	0.013879	5187	tags=45%, list=34%, signal=30%	9791/8895/23259/5298/8394/375/51763/8443/51205/9896/377/8904/5867/4952/56894/9110/8776/64419/59338/1457/8871/50640/9926/8897/5338/56895/1459/23761/8605/8867/81579/5833/5286/54545/6901/51552/5297/10162/1120/5289/284161/54477/200576/126282/55361/4534/10423/23446/171586/59339/8681/55697/55500/64900/8898/22876/8760/58488/201164/22908/5868/80339/23760/23659/9107/8821/79837/5287/253558/65977/22874/1148…
R-HSA-5696398	Nucleotide Excision Repair	100	0.43483	1.34443	0.00305235	0.0203823	0.013879	6068	tags=64%, list=40%, signal=39%	10987/7336/5440/6917/9557/85015/8533/7874/902/10450/6613/142/5432/6118/6117/8450/2873/2072/7314/2073/2074/51426/10980/404672/2967/54617/1161/9978/5439/91603/54778/7334/8451/10401/10445/7528/5426/93973/7507/5985/9716/5887/2067/6612/2033/50813/79913/5425/283899/2071/56655/10920/54107/57461/7508/7329/57654/5433/6233/5111/5981/5435/5431/7311
R-HSA-9639288	Amino acids regulate mTORC1	49	0.501156	1.46826	0.00305235	0.0203823	0.013879	5575	tags=71%, list=37%, signal=45%	528/526/51606/201163/2475/9550/153129/10670/55846/6009/96459/79726/28956/8992/9114/81929/23334/529/54468/9681/64121/55004/533/389541/8649/10542/90423/58528/27244/9296/84219/57521/6396/155066/10641
R-HSA-4570464	SUMOylation of RNA binding proteins	43	0.506817	1.46769	0.0030554	0.0203823	0.013879	5784	tags=72%, list=38%, signal=45%	55746/79902/10762/348995/7175/1912/8480/4927/6613/9972/22955/55706/8021/23511/57332/81929/4928/9631/5903/57122/1911/648/8086/9688/6045/79023/9883/6396/7329/23165/3190
R-HSA-76061	RNA Polymerase III Transcription Initiation From Type 1 Promoter	25	0.575937	1.5729	0.00306767	0.0203823	0.013879	3624	tags=64%, list=24%, signal=49%	10623/5440/112495/9533/10621/27297/661/2975/9329/9328/84265/51728/2971/171568/11128/55703
R-HSA-109606	Intrinsic Pathway for Apoptosis	50	0.495466	1.45541	0.00308935	0.0204281	0.0139102	3853	tags=50%, list=25%, signal=37%	5533/7534/842/708/4836/5594/7529/7159/10971/56616/7157/5599/23368/841/637/331/207/7533/22900/140735/54205/1869/7532/317/7029
R-HSA-5620920	Cargo trafficking to the periciliary membrane	48	0.49134	1.43592	0.00312634	0.0205743	0.0140098	4793	tags=56%, list=31%, signal=39%	7203/6950/149371/8729/8195/11336/23265/55770/84747/92482/22948/378/60412/10640/117177/123016/4218/27031/403/6102/50807/55763/5311/8766/54536/583/585
R-HSA-9609646	HCMV Infection	90	0.43963	1.35109	0.00316334	0.0207191	0.0141084	5211	tags=53%, list=34%, signal=35%	91782/137492/55746/79902/9611/92421/5928/10762/348995/7175/8480/11267/4927/9972/128866/84313/27183/51271/1783/51028/4790/5931/10951/55706/3688/8841/8021/23511/81929/140735/4928/9631/5903/27243/8726/2002/57122/79643/1052/79861/23512/1385/8086/10376/9688/79023/9883/6396
R-HSA-69017	CDK-mediated phosphorylation and removal of Cdc6	64	0.468721	1.40733	0.00320034	0.0208626	0.0142061	5018	tags=59%, list=33%, signal=40%	5692/5710/5705/5718/996/5713/5701/51433/5694/5690/51529/5709/9491/8881/8697/7314/51434/119504/5695/29945/11065/5711/64682/23198/5686/246184/9134/1017/5717/5716/5714/5688/5715/5707/10197/5719/5693/9861
R-HSA-5693565	Recruitment and ATM-mediated phosphorylation of repair and signaling proteins at DNA double strand breaks	35	0.518116	1.47448	0.00324058	0.0210257	0.0143171	5682	tags=71%, list=37%, signal=45%	4683/7336/9025/165918/2140/9682/7314/472/10111/7157/5599/9031/25/7334/672/8467/29086/11200/23030/8314/2070/322/7329/51720/6233
R-HSA-6811440	Retrograde transport at the Trans-Golgi-Network	44	0.505856	1.46992	0.00327434	0.0210888	0.0143601	3280	tags=52%, list=22%, signal=41%	22796/9341/79571/84342/91949/83548/25839/143187/2800/3482/8674/57511/10228/9827/5870/9382/60560/122830/4074/90196/9712/63908/8774
R-HSA-8953750	Transcriptional Regulation by E2F6	32	0.534419	1.50274	0.00328089	0.0210888	0.0143601	6418	tags=88%, list=42%, signal=51%	5928/5931/83746/5932/23468/84108/79813/1876/1869/80314/672/23269/10138/317/8726/7029/1911/23512/7027/648/6045/6241/23429/8409/11335/4149/80012/8317
R-HSA-176814	Activation of APC/C and APC/C:Cdc20 mediated degradation of mitotic proteins	68	0.46606	1.40441	0.00331133	0.0210888	0.0143601	5018	tags=57%, list=33%, signal=39%	5692/5710/5705/5718/996/5713/5701/51433/5694/5690/51529/5709/9491/8881/8697/7314/51434/119504/5695/29945/11065/5711/64682/23198/5686/246184/5717/5716/991/5714/9184/5688/4751/5715/5707/10197/5719/5693/9861
R-HSA-8856688	Golgi-to-ER retrograde transport	125	0.422183	1.32424	0.00331133	0.0210888	0.0143601	6612	tags=62%, list=43%, signal=36%	23303/5048/25782/375/10671/1314/8729/10749/51164/54732/377/26286/832/56894/60561/1783/11014/53407/23299/23095/10121/378/51594/22920/5870/372/5049/10972/3799/10540/140735/22818/51014/11015/63908/23046/636/8774/9371/84516/55614/89953/29127/90990/381/26958/22930/8775/1639/79861/1315/55850/100302736/830/22820/10376/662/10959/22931/8398/51226/829/11258/5861/84364/51807/55738/11004/10383/2589/55860/383…
R-HSA-203927	MicroRNA (miRNA) biogenesis	23	0.582992	1.57548	0.00334475	0.0212039	0.0144385	2711	tags=57%, list=18%, signal=47%	5440/5901/57510/5432/27161/192670/8575/26523/23405/29102/5439/192669/54487
R-HSA-5658442	Regulation of RAS by GAPs	57	0.474308	1.40792	0.00345932	0.0216325	0.0147303	6068	tags=68%, list=40%, signal=41%	5692/5710/5705/5718/5713/5701/5921/5694/5690/5709/9491/4893/7314/84078/5695/9978/5711/9462/23198/5686/5717/5716/5714/200734/3845/5922/5688/5715/5707/10197/5719/8437/5693/9861/5683/6233/5702/8452/7311
R-HSA-69563	p53-Dependent G1 DNA Damage Response	56	0.469589	1.39087	0.00345932	0.0216325	0.0147303	6072	tags=68%, list=40%, signal=41%	5692/5710/5705/5718/5713/5701/5694/5690/5709/9491/7314/472/7157/5695/1027/5711/23198/5686/9134/1017/5717/5716/11200/5714/4194/5688/51230/5715/5707/10197/5719/5693/9861/5683/6233/5702/7311/1029
R-HSA-69580	p53-Dependent G1/S DNA damage checkpoint	56	0.469589	1.39087	0.00345932	0.0216325	0.0147303	6072	tags=68%, list=40%, signal=41%	5692/5710/5705/5718/5713/5701/5694/5690/5709/9491/7314/472/7157/5695/1027/5711/23198/5686/9134/1017/5717/5716/11200/5714/4194/5688/51230/5715/5707/10197/5719/5693/9861/5683/6233/5702/7311/1029
R-HSA-6807505	RNA polymerase II transcribes snRNA genes	64	0.466684	1.40121	0.00353332	0.0219957	0.0149777	4861	tags=55%, list=32%, signal=37%	55174/29101/2961/6882/55756/55656/5440/25896/57508/6827/23248/5432/129685/1025/4686/26512/6619/51808/79035/5439/904/22936/92105/2957/2962/5451/905/55197/8812/10302/22916/6884/58490/2963/79871
R-HSA-376176	Signaling by ROBO receptors	194	0.397853	1.27082	0.00357032	0.0221264	0.0150666	5321	tags=48%, list=35%, signal=32%	26986/5692/6129/6132/6156/9775/6224/5710/5705/5718/5713/6204/5701/6232/27/5216/10487/5694/2107/5690/23053/51121/5709/9491/23032/5576/7314/4686/5532/2935/6169/55740/65110/6134/998/65109/5695/8453/5879/6231/6146/25/9978/5711/23332/6655/8861/22794/26019/6143/6135/23198/5686/6227/6206/6155/6128/5717/10486/5716/80728/6137/4116/6175/4736/5714/5062/6122/6208/6154/6210/22916/387/6159/9423/5578/57522/6170…
R-HSA-195721	Signaling by WNT	244	0.3836	1.23383	0.00364431	0.0222851	0.0151747	4776	tags=41%, list=31%, signal=29%	9070/5692/5516/5929/7534/5710/5528/6885/2782/59349/5705/5718/5515/90780/8724/1213/5713/80351/5701/6500/5525/9580/8454/5216/324/79577/3065/1452/27161/4609/5694/607/8945/5690/1457/56998/5709/81847/9491/192670/9101/7314/5532/1459/55737/9736/51701/26523/4343/2787/5695/5879/2788/331/207/9978/5711/192669/6934/5529/5527/57680/8323/7976/409/1211/23198/2932/9559/51699/5686/23112/25776/5530/5717/89780/5716…
R-HSA-2173793	Transcriptional activity of SMAD2/SMAD3:SMAD4 heterotrimer	44	0.50407	1.46473	0.00364431	0.0222851	0.0151747	4617	tags=61%, list=30%, signal=43%	9611/892/142/3065/4609/1025/7323/5933/1875/7314/51592/4089/60436/4087/54778/1024/904/4092/8239/23327/7029/905/64750/8812/6497/7027/1874
R-HSA-5362768	Hh mutants that don't undergo autocatalytic processing are degraded by ERAD	48	0.489161	1.42955	0.00364431	0.0222851	0.0151747	5249	tags=62%, list=34%, signal=41%	5692/5710/5705/5718/51009/5713/5701/5694/5690/5709/9491/7314/5695/5711/23198/5686/5717/6400/5716/5714/6469/7415/5688/5715/5707/10197/5719/5693/9861/5683
R-HSA-8875555	MET activates RAP1 and RAC1	11	0.686235	1.63739	0.00372668	0.0226513	0.0154241	4453	tags=91%, list=29%, signal=64%	1398/2885/4233/1399/5879/85440/2549/5908/5906/2889
R-HSA-5205647	Mitophagy	25	0.570363	1.55768	0.00373697	0.0226513	0.0154241	3721	tags=60%, list=24%, signal=45%	9474/9804/100188893/9927/7416/9140/1457/192111/7314/1459/56993/65018/139341/81631/8878
R-HSA-174178	APC/C:Cdh1 mediated degradation of Cdc20 and other APC/C:Cdh1 targeted proteins in late mitosis/early G1	66	0.475248	1.42921	0.00382967	0.0229346	0.015617	5018	tags=59%, list=33%, signal=40%	5692/5710/5705/5718/996/5713/5701/51433/5694/5690/51529/5709/9491/8881/6790/8697/7314/51434/119504/5925/5695/29945/11065/5711/64682/23198/5686/246184/5717/5716/991/5714/5688/5715/5707/10197/5719/5693/9861
R-HSA-1834949	Cytosolic sensors of pathogen-associated DNA	53	0.480795	1.41762	0.00382967	0.0229346	0.015617	6068	tags=68%, list=40%, signal=41%	3551/10623/5440/5591/9533/10621/22954/8737/4790/27297/661/7314/1147/51428/84265/1660/28511/51728/23220/2547/171568/11128/55703/2033/7098/6737/4791/148022/29110/4615/6233/51082/1499/5435/81844/7311
R-HSA-168276	NS1 Mediated Effects on Host Pathways	37	0.516066	1.47406	0.0038335	0.0229346	0.015617	5211	tags=70%, list=34%, signal=46%	55746/79902/10762/348995/7175/8480/4927/9972/55706/3837/8021/23511/81929/4928/9631/3841/5903/10898/3839/57122/3838/8086/9688/79023/9883/6396
R-HSA-5607761	Dectin-1 mediated noncanonical NF-kB signaling	51	0.496339	1.45896	0.00390403	0.0232559	0.0158358	5249	tags=63%, list=34%, signal=41%	5692/5710/5705/5718/23291/5713/5701/6500/8454/5694/8945/5690/5709/9491/7314/1147/5695/5711/23198/5686/5717/5716/5714/5688/4791/5715/5707/10197/5719/5693/9861/5683
R-HSA-201681	TCF dependent signaling in response to WNT	154	0.402245	1.2736	0.00405275	0.0239355	0.0162985	6267	tags=54%, list=41%, signal=32%	9070/5692/5516/5929/7534/5710/5528/59349/5705/5718/5515/90780/5713/80351/5701/5525/9580/324/79577/3065/1452/4609/5694/607/8945/5690/1457/56998/5709/81847/9491/9101/7314/1459/9736/5695/331/207/9978/5711/6934/5529/5527/57680/8323/23198/2932/5686/25776/5717/89780/5716/2033/5714/64750/7089/1855/7091/5688/7514/6259/1487/5715/5707/10197/5719/5693/9861/54894/5683/1857/83439/123169/6233/8085/1499/5702/55…
R-HSA-4641257	Degradation of AXIN	46	0.490747	1.4303	0.00405275	0.0239355	0.0162985	5249	tags=63%, list=34%, signal=41%	5692/5710/5705/5718/5713/80351/5701/5694/5690/5709/81847/9491/7314/5695/5711/23198/5686/5717/5716/5714/64750/5688/5715/5707/10197/5719/5693/9861/5683
R-HSA-174113	SCF-beta-TrCP mediated degradation of Emi1	47	0.507403	1.48085	0.00412711	0.0241869	0.0164697	5249	tags=66%, list=34%, signal=43%	5692/5710/5705/5718/5713/5701/6500/8454/5694/8945/5690/26271/5709/9491/7314/5695/5711/23198/5686/5717/5716/991/5714/5688/5715/5707/10197/5719/5693/9861/5683
R-HSA-349425	Autodegradation of the E3 ubiquitin ligase COP1	43	0.49933	1.44601	0.00413123	0.0241869	0.0164697	5249	tags=65%, list=34%, signal=43%	5692/5710/5705/5718/5713/5701/5694/5690/5709/9491/7314/472/7157/5695/5711/23198/5686/5717/5716/5714/5688/5715/5707/10197/5719/5693/9861/5683
R-HSA-76071	RNA Polymerase III Transcription Initiation From Type 3 Promoter	25	0.567607	1.55015	0.00414783	0.0241869	0.0164697	4027	tags=60%, list=26%, signal=44%	55290/10623/5440/9533/10621/27297/661/6619/84265/51728/171568/11128/55703/5451/10302
R-HSA-69473	G2/M DNA damage checkpoint	50	0.486914	1.43029	0.00420147	0.0243968	0.0166126	3787	tags=46%, list=25%, signal=35%	4683/7486/7534/7336/9025/165918/6118/6117/7529/3364/10971/472/10111/5932/7157/7533/5810/7334/672/29086/5985/7532/11200
R-HSA-8849471	PTK6 Regulates RHO GTPases, RAS GTPase and MAP kinases	12	0.682605	1.65805	0.0042678	0.0245899	0.0167441	4809	tags=92%, list=32%, signal=63%	1398/5921/4893/1793/63916/5879/9844/2909/3845/387/5829
R-HSA-2465910	MASTL Facilitates Mitotic Progression	10	0.707693	1.65944	0.00427032	0.0245899	0.0167441	397	tags=40%, list=3%, signal=39%	2029/5516/55844/5515
R-HSA-1169408	ISG15 antiviral mechanism	69	0.459997	1.38729	0.00435019	0.0248677	0.0169333	7460	tags=84%, list=49%, signal=43%	55746/9775/79902/8672/10762/348995/7175/8480/4927/9972/1982/1973/55706/9470/7314/3837/8021/23511/81929/4928/7334/9631/3841/5903/25820/3839/57122/2317/23586/5300/3838/8086/51191/9688/79023/9883/6396/23165/6233/5595/6772/1977/9246/317649/7311/7318/1974/3836/5335/23279/4599/129401/5610/11274/7324/3716/3434/7706
R-HSA-168638	NOD1/2 Signaling Pathway	35	0.511829	1.45658	0.00435454	0.0248677	0.0169333	5706	tags=69%, list=37%, signal=43%	3551/8767/6885/1432/842/7335/7314/1147/1540/3654/10454/841/837/7334/23118/329/14/3656/7189/834/257397/10392/6233/83737
R-HSA-4839743	phosphorylation site mutants of CTNNB1 are not targeted to the proteasome by the destruction complex	15	0.643046	1.61956	0.00447078	0.0249138	0.0169647	3118	tags=60%, list=20%, signal=48%	5516/5528/5515/5525/324/1452/5529/5527/2932
R-HSA-5339716	Misspliced GSK3beta mutants stabilize beta-catenin	15	0.643046	1.61956	0.00447078	0.0249138	0.0169647	3118	tags=60%, list=20%, signal=48%	5516/5528/5515/5525/324/1452/5529/5527/2932
R-HSA-5358747	S33 mutants of beta-catenin aren't phosphorylated	15	0.643046	1.61956	0.00447078	0.0249138	0.0169647	3118	tags=60%, list=20%, signal=48%	5516/5528/5515/5525/324/1452/5529/5527/2932
R-HSA-5358749	S37 mutants of beta-catenin aren't phosphorylated	15	0.643046	1.61956	0.00447078	0.0249138	0.0169647	3118	tags=60%, list=20%, signal=48%	5516/5528/5515/5525/324/1452/5529/5527/2932
R-HSA-5358751	S45 mutants of beta-catenin aren't phosphorylated	15	0.643046	1.61956	0.00447078	0.0249138	0.0169647	3118	tags=60%, list=20%, signal=48%	5516/5528/5515/5525/324/1452/5529/5527/2932
R-HSA-5358752	T41 mutants of beta-catenin aren't phosphorylated	15	0.643046	1.61956	0.00447078	0.0249138	0.0169647	3118	tags=60%, list=20%, signal=48%	5516/5528/5515/5525/324/1452/5529/5527/2932
R-HSA-168325	Viral Messenger RNA Synthesis	40	0.511179	1.46845	0.00457327	0.025281	0.0172148	6012	tags=75%, list=39%, signal=46%	55746/5440/79902/10762/348995/7175/8480/4927/5432/9972/55706/8021/23511/81929/5439/4928/9631/5903/2962/57122/2963/8086/9688/79023/9883/6396/5433/23165/5435/5431
R-HSA-5687128	MAPK6/MAPK4 signaling	74	0.455037	1.38195	0.00457327	0.025281	0.0172148	5018	tags=54%, list=33%, signal=36%	5692/5710/5705/5718/5713/5701/2308/27161/4609/5694/5690/5709/2309/9491/192670/7314/8550/998/26523/4343/5695/5879/8202/5711/192669/23198/5686/23112/5717/5716/5714/5062/5688/7514/5715/5707/10197/5719/5693/9861
R-HSA-1236974	ER-Phagosome pathway	63	0.471204	1.41303	0.00464763	0.0254588	0.0173358	6951	tags=76%, list=46%, signal=42%	3551/5692/5710/5705/5718/9341/5713/5701/5694/5690/5709/9491/7314/1147/6810/5695/10333/5711/55176/23198/811/5686/5717/5716/5714/929/8773/5688/5715/8673/5707/10197/5719/5693/9861/5683/4615/7096/2923/6233/5702/7311/23480/7099/29927/5708/10952/5699
R-HSA-2500257	Resolution of Sister Chromatid Cohesion	114	0.420427	1.30938	0.00464763	0.0254588	0.0173358	6624	tags=61%, list=43%, signal=35%	5048/5516/55746/5885/5528/11243/25909/79902/25936/81565/5515/348995/6232/79003/5525/1783/79980/348235/5905/10726/55869/5501/10735/83540/9735/91687/81929/140735/23332/4928/5529/5527/23244/5903/1060/55166/8243/55839/332/991/57122/23047/79861/9184/22919/23421/7514/79172/10376/10403/79023/401541/6396/6249/9126/51807/11004/10383/1063/5519/80152/55143/23122/8379/10274/51143/84790/84617/1058/23279
R-HSA-5654221	Phospholipase C-mediated cascade; FGFR2	15	-0.412055	-1.62466	0.00466068	0.0254588	0.0173358	8961	tags=100%, list=59%, signal=41%	5335/2263/8074/2252/2246/8822/27006/8823/8817/2250/2255/2253/26281/2254
R-HSA-202424	Downstream TCR signaling	76	0.451571	1.37318	0.00472199	0.0256921	0.0174947	5735	tags=62%, list=38%, signal=39%	3551/8767/5692/5710/6885/5705/5718/23291/5713/5701/5170/6500/8454/5694/8945/5690/4790/5709/9491/7335/7314/1147/5695/10892/5711/7322/7334/8915/23198/5686/5717/5716/23118/5714/5688/5715/5707/10197/5719/5693/5295/9861/5683/7189/5290/6233/5291
R-HSA-141424	Amplification of signal from the kinetochores	86	0.438937	1.34513	0.00501943	0.0269917	0.0183796	6624	tags=65%, list=43%, signal=37%	5048/5516/55746/5528/11243/25909/79902/25936/81565/5515/348995/6232/79003/5525/1783/79980/348235/5905/10726/5501/83540/9735/91687/81929/140735/23332/4928/5529/5527/5903/1060/55166/55839/332/991/57122/9184/22919/23421/7514/79172/10403/79023/401541/6396/6249/11004/1063/5519/80152/55143/23122/8379/51143/1058/23279
R-HSA-141444	Amplification of signal from unattached kinetochores via a MAD2 inhibitory signal	86	0.438937	1.34513	0.00501943	0.0269917	0.0183796	6624	tags=65%, list=43%, signal=37%	5048/5516/55746/5528/11243/25909/79902/25936/81565/5515/348995/6232/79003/5525/1783/79980/348235/5905/10726/5501/83540/9735/91687/81929/140735/23332/4928/5529/5527/5903/1060/55166/55839/332/991/57122/9184/22919/23421/7514/79172/10403/79023/401541/6396/6249/11004/1063/5519/80152/55143/23122/8379/51143/1058/23279
R-HSA-195258	RHO GTPase Effectors	247	0.380999	1.22611	0.00501943	0.0269917	0.0183796	6661	tags=57%, list=44%, signal=33%	5747/5048/5516/55746/7534/5528/11243/25909/1432/79902/25936/81565/10499/57120/5515/2885/348995/1729/5594/6232/5170/10552/79003/10092/5525/23028/5216/10006/6093/1783/7529/10163/10094/8976/6722/79980/10971/348235/5905/10726/3688/4628/8936/23081/5501/4659/10152/998/83540/9735/4771/3799/91687/1027/5879/1495/81929/25/7533/128239/9928/5289/140735/5586/23332/4928/5529/5527/5903/147179/1060/55166/89953/5…
R-HSA-9603798	Class I peroxisomal membrane protein import	19	0.597626	1.571	0.00509063	0.0272684	0.018568	2685	tags=53%, list=18%, signal=43%	8799/5828/55670/8504/5195/5824/10478/51024/224/5193
R-HSA-418457	cGMP effects	14	-0.485573	-1.84706	0.00523459	0.0279313	0.0190194	7842	tags=100%, list=51%, signal=49%	27345/10242/27094/5136/5592/3708/50940/5138/5593/3778/5153/3779/5152
R-HSA-5387390	Hh mutants abrogate ligand secretion	50	0.482626	1.4177	0.00531688	0.0282612	0.0192441	5249	tags=60%, list=34%, signal=39%	5692/5710/5705/5718/51009/5713/5701/5694/5690/5709/9491/7314/5695/5711/23198/5686/5717/6400/5716/5714/6469/7415/5688/5715/5707/10197/5719/5693/9861/5683
R-HSA-9648025	EML4 and NUDC in mitotic spindle formation	106	0.425827	1.3217	0.0054656	0.0289404	0.0197066	6624	tags=62%, list=43%, signal=35%	5048/5516/55746/5528/11243/25909/79902/25936/81565/5515/348995/140609/6232/79003/5525/1783/79980/348235/5905/10726/5501/83540/9735/91687/10783/81929/140735/23332/4928/5529/5527/91754/27436/5903/1060/55166/55839/332/991/57122/79861/9184/22919/23421/7514/79172/10376/10403/79023/401541/6396/6249/51807/11004/10383/1063/5519/80152/55143/23122/8379/51143/84790/84617/1058/23279
R-HSA-1169410	Antiviral mechanism by IFN-stimulated genes	77	0.445379	1.35509	0.00553996	0.0291362	0.0198399	7495	tags=79%, list=49%, signal=40%	55746/9775/79902/8672/10762/348995/7175/8480/4927/9972/1982/1973/55706/9470/7314/3837/8021/23511/81929/4928/7334/9631/3841/5903/25820/3839/57122/2317/201626/23586/5300/6041/3838/8086/51191/9688/79023/9883/6396/23165/6233/5595/6772/1977/9246/317649/7311/7318/1974/3836/5335/23279/4599/129401/5610/11274/7324/3716/3434/7706/6059
R-HSA-380972	Energy dependent regulation of mTOR by LKB1-AMPK	28	0.54585	1.51066	0.00555661	0.0291362	0.0198399	5956	tags=82%, list=39%, signal=50%	2475/5565/153129/7248/92335/10670/6009/5562/28956/7249/64121/5571/55004/389541/8649/10542/58528/57521/5564/51719/6794/81617/51422
R-HSA-420499	Class C/3 (Metabotropic glutamate/pheromone receptors)	17	-0.40685	-1.61398	0.00556582	0.0291362	0.0198399	9041	tags=100%, list=59%, signal=41%	222545/83756/846/2916/2915/50831/2913/80835/2917/54429/50832/2912/9568/5726/2918/2914
R-HSA-3232142	SUMOylation of ubiquitinylation proteins	35	0.505111	1.43746	0.00561993	0.0293085	0.0199572	5669	tags=71%, list=37%, signal=45%	55746/79902/10762/348995/7175/8480/4927/9972/9063/55706/8021/23511/7428/81929/4928/9631/5903/57122/8086/9688/79023/9883/6396/7329/23165
R-HSA-190241	FGFR2 ligand binding and activation	17	-0.40593	-1.61033	0.00567389	0.0294448	0.02005	9055	tags=100%, list=59%, signal=41%	2247/2263/8074/2252/143282/2246/8822/27006/8823/8817/2250/2255/2253/83888/26281/2254
R-HSA-1500620	Meiosis	51	0.488411	1.43565	0.00568868	0.0294448	0.02005	2075	tags=35%, list=14%, signal=31%	4683/5885/7013/54386/7014/6118/6117/23353/5889/11083/25913/1019/472/10111/5932/10734/10735/4292
R-HSA-196299	Beta-catenin phosphorylation cascade	17	0.611144	1.57662	0.00580466	0.029933	0.0203824	3118	tags=53%, list=20%, signal=42%	5516/5528/5515/5525/324/1452/5529/5527/2932
R-HSA-5621481	C-type lectin receptors (CLRs)	120	0.409648	1.28083	0.0058374	0.0299899	0.0204212	5694	tags=51%, list=37%, signal=32%	3551/5692/5710/6885/5705/5718/23291/5713/5701/5170/6500/8454/4775/5694/8945/5690/4790/5894/5709/9491/7335/4893/7314/5532/1147/4067/10454/841/5695/10892/5711/7322/7334/8915/23198/5686/5530/3385/5717/5716/23118/2033/5714/5062/801/10768/3845/5688/4791/5715/5707/10197/5719/5693/9861/5683/118430/7189/257397/6233/5058
R-HSA-75893	TNF signaling	36	0.504482	1.43939	0.00591767	0.0302897	0.0206253	6103	tags=78%, list=40%, signal=47%	3551/9530/6885/6610/81858/8439/8737/27005/7314/1147/1540/10454/841/331/6868/8887/23118/329/7132/8717/8772/257397/6233/8567/10616/55512/7311/84888
R-HSA-8875656	MET receptor recycling	10	0.695739	1.63141	0.00607242	0.0307494	0.0209383	3255	tags=80%, list=21%, signal=63%	1398/2885/5867/4233/1399/382/2549/23163
R-HSA-8866652	Synthesis of active ubiquitin: roles of E1 and E2 enzymes	29	0.535752	1.48944	0.0060787	0.0307494	0.0209383	3142	tags=55%, list=21%, signal=44%	7326/55284/7874/7332/7327/65264/7319/55236/7314/54926/7320/7317/11065/7322/29089/8239
R-HSA-168273	Influenza Viral RNA Transcription and Replication	125	0.415939	1.30465	0.00613484	0.0307494	0.0209383	6068	tags=57%, list=40%, signal=34%	55746/6129/6132/6156/6224/5440/79902/10762/348995/7175/8480/6204/4927/6232/142/5432/9972/51121/55706/6169/6134/8021/23511/6231/6146/81929/5439/4928/6143/9631/6135/2926/5903/6227/6206/6155/6128/2962/6137/6175/4736/57122/6122/6208/5611/6154/6210/6159/6170/3843/2963/6167/6202/8086/6229/9688/6166/79023/9883/6396/6171/6201/11224/5433/23165/6233/6228/6136/5435/5431/7311
R-HSA-6782315	tRNA modification in the nucleus and cytosol	40	0.504057	1.44799	0.00613484	0.0307494	0.0209383	3275	tags=50%, list=22%, signal=39%	55039/54888/54901/60487/81605/23536/55253/54974/112858/54920/51605/129450/54802/8270/24140/80324/127253/134637/55644/152992
R-HSA-176033	Interactions of Vpr with host cellular proteins	33	0.524061	1.47895	0.00614098	0.0307494	0.0209383	5669	tags=76%, list=37%, signal=48%	55746/79902/10762/348995/7175/8480/4927/9972/292/55706/8021/23511/81929/4928/9631/5903/57122/291/8086/9688/79023/9883/6396/11168/23165
R-HSA-427413	NoRC negatively regulates rRNA expression	38	0.498484	1.42631	0.00614098	0.0307494	0.0209383	5973	tags=74%, list=39%, signal=45%	5440/29115/9533/902/9015/64426/3065/7270/3066/51742/404672/2967/8932/25942/11176/8467/9014/1789/10284/79685/25885/2071/7343/23309/79595/64425/51082/5435
R-HSA-176412	Phosphorylation of the APC/C	20	0.588525	1.56272	0.00620928	0.0309792	0.0210948	3337	tags=55%, list=22%, signal=43%	996/51433/51529/8881/8697/51434/119504/29945/11065/64682/246184
R-HSA-187577	SCF(Skp2)-mediated degradation of p27/p21	51	0.485547	1.42723	0.00628357	0.031237	0.0212704	5249	tags=63%, list=34%, signal=41%	5692/5710/5705/5718/1163/5713/5701/6500/8454/5694/5690/5709/9491/7314/1019/5695/1027/5711/5686/9134/1017/5717/5716/5714/5688/5715/5707/10197/5719/5693/9861/5683
R-HSA-4615885	SUMOylation of DNA replication proteins	43	0.491223	1.42253	0.00636428	0.0315249	0.0214664	5840	tags=72%, list=38%, signal=45%	55746/79902/10762/348995/7175/8480/4927/6613/9972/6790/55706/5905/8021/23511/81929/4928/9631/10401/5903/332/6612/57122/8086/9688/79023/9883/6396/7329/7155/23165/5111
R-HSA-2565942	Regulation of PLK1 Activity at G2/M Transition	77	0.441849	1.34435	0.00643229	0.0317479	0.0216183	6171	tags=62%, list=41%, signal=37%	5048/5108/23291/6500/8454/8945/6790/4957/10121/7314/11064/7283/55755/4659/8481/5116/10540/23332/11190/55125/84131/7840/4218/22981/1453/7532/10133/9814/5500/121441/55559/80184/115106/1639/79959/22919/4751/95681/10142/11258/54801/6233/80321/10383/9738/7311/79441/1454
R-HSA-114452	Activation of BH3-only proteins	28	0.540882	1.49691	0.00660079	0.0324637	0.0221057	3853	tags=54%, list=25%, signal=40%	5533/7534/7529/7159/10971/7157/5599/23368/637/207/7533/140735/1869/7532/7029
R-HSA-9615933	Postmitotic nuclear pore complex (NPC) reformation	26	0.544345	1.49523	0.00667538	0.0327141	0.0222762	5669	tags=81%, list=37%, signal=51%	55746/25909/79902/348995/5901/55706/5905/3837/23511/81929/4928/9631/1104/3842/57122/9688/79023/9883/6396/7329/23165
R-HSA-2173789	TGF-beta receptor signaling activates SMADs	29	0.531883	1.47868	0.00674996	0.0329627	0.0224455	4603	tags=62%, list=30%, signal=43%	9110/51377/7314/2280/5501/4089/7046/4087/4092/11171/10273/23327/5500/9372/64750/5499/867/7514
R-HSA-76066	RNA Polymerase III Transcription Initiation From Type 2 Promoter	24	0.568675	1.54435	0.00677712	0.0329788	0.0224564	3624	tags=62%, list=24%, signal=48%	10623/5440/112495/9533/10621/27297/661/2975/9329/9328/84265/51728/171568/11128/55703
R-HSA-1592230	Mitochondrial biogenesis	69	0.452567	1.36488	0.00680409	0.0329939	0.0224667	5216	tags=54%, list=34%, signal=35%	96764/55735/1432/9611/10499/64216/3313/5565/51106/4580/8834/200186/8648/8841/80205/133522/79135/23408/11232/54205/25813/5571/5469/1386/2746/801/64784/4209/7019/54927/139322/10989/23082/1385/2551/5564/3418
R-HSA-1660516	Synthesis of PIPs at the early endosome membrane	15	0.633987	1.59674	0.00683986	0.0330514	0.0225058	4240	tags=80%, list=28%, signal=58%	9896/9110/5286/54545/5289/200576/55361/4534/55697/8898/22876/8821
R-HSA-379724	tRNA Aminoacylation	22	0.575857	1.55059	0.00696191	0.0335239	0.0228276	4574	tags=68%, list=30%, signal=48%	55699/57038/55157/57505/10667/80222/79587/23438/25973/124454/9521/7965/27068/51067/10352
R-HSA-165159	MTOR signalling	39	0.507793	1.45557	0.00710154	0.0340775	0.0232046	5956	tags=77%, list=39%, signal=47%	6198/2475/5565/153129/7248/7529/92335/10670/6009/2280/5562/1978/28956/207/7249/64121/5571/55004/389541/8649/10542/58528/57521/5564/51719/1975/6794/1977/81617/51422
R-HSA-73780	RNA Polymerase III Chain Elongation	17	0.606269	1.56404	0.00717044	0.0341969	0.0232858	3624	tags=65%, list=24%, signal=49%	10623/5440/9533/10621/27297/661/84265/51728/171568/11128/55703
R-HSA-180534	Vpu mediated degradation of CD4	44	0.489705	1.42299	0.0071759	0.0341969	0.0232858	5249	tags=64%, list=34%, signal=42%	5692/5710/5705/5718/5713/5701/6500/5694/8945/5690/5709/9491/7314/5695/5711/23198/5686/5717/5716/5714/5688/5715/5707/10197/5719/5693/9861/5683
R-HSA-75815	Ubiquitin-dependent degradation of Cyclin D	44	0.489425	1.42217	0.00732462	0.0347309	0.0236495	5249	tags=64%, list=34%, signal=42%	5692/5710/5705/5718/5713/5701/5694/5690/5709/9491/7314/1019/5695/5711/23198/2932/5686/5717/5716/5714/5688/5715/5707/10197/5719/5693/9861/5683
R-HSA-912446	Meiotic recombination	21	0.584564	1.56092	0.00733823	0.0347309	0.0236495	3388	tags=52%, list=22%, signal=41%	4683/6118/6117/5889/1019/472/10111/5932/4292/672/1017
R-HSA-5358346	Hedgehog ligand biogenesis	56	0.457889	1.35622	0.00739898	0.0348989	0.0237639	6097	tags=64%, list=40%, signal=39%	5692/5710/5705/5718/51009/5713/5701/5034/5694/5690/5709/9491/7314/5695/5711/6868/23198/5686/5717/6400/5716/5714/6469/7415/5688/5715/5707/10197/5719/5693/9861/5683/6233/5702/7311/57758
R-HSA-9687136	Aberrant regulation of mitotic exit in cancer due to RB1 defects	20	0.583387	1.54908	0.00748875	0.0352022	0.0239705	3337	tags=60%, list=22%, signal=47%	996/51433/51529/8881/8697/51434/119504/5925/29945/11065/64682/246184
R-HSA-69601	Ubiquitin Mediated Degradation of Phosphorylated Cdc25A	44	0.488345	1.41904	0.00784661	0.0365118	0.0248622	6068	tags=68%, list=40%, signal=41%	5692/5710/5705/5718/5713/5701/5694/5690/5709/9491/7314/5695/5711/23198/5686/5717/5716/11200/5714/5688/5715/5707/10197/5719/5693/9861/5683/6233/5702/7311
R-HSA-69610	p53-Independent DNA Damage Response	44	0.488345	1.41904	0.00784661	0.0365118	0.0248622	6068	tags=68%, list=40%, signal=41%	5692/5710/5705/5718/5713/5701/5694/5690/5709/9491/7314/5695/5711/23198/5686/5717/5716/11200/5714/5688/5715/5707/10197/5719/5693/9861/5683/6233/5702/7311
R-HSA-69613	p53-Independent G1/S DNA damage checkpoint	44	0.488345	1.41904	0.00784661	0.0365118	0.0248622	6068	tags=68%, list=40%, signal=41%	5692/5710/5705/5718/5713/5701/5694/5690/5709/9491/7314/5695/5711/23198/5686/5717/5716/11200/5714/5688/5715/5707/10197/5719/5693/9861/5683/6233/5702/7311
R-HSA-174437	Removal of the Flap Intermediate from the C-strand	16	0.611773	1.55945	0.0080476	0.0373214	0.0254135	1475	tags=44%, list=10%, signal=40%	7486/7013/54386/7014/6118/6117/25913
R-HSA-1660517	Synthesis of PIPs at the late endosome membrane	10	0.683644	1.60305	0.00811037	0.037399	0.0254663	3628	tags=80%, list=24%, signal=61%	9896/9110/5286/5289/200576/4534/55697/8898
R-HSA-5696399	Global Genome Nucleotide Excision Repair (GG-NER)	74	0.445351	1.35254	0.00814552	0.037399	0.0254663	5364	tags=59%, list=35%, signal=39%	10987/7336/9557/85015/8533/902/6613/142/6118/6117/8450/2873/2072/7314/2073/51426/10980/404672/2967/54617/9978/54778/7334/8451/10401/10445/7528/5426/93973/7507/5985/5887/2067/6612/50813/79913/5425/283899/2071/56655/10920/54107/7508/7329
R-HSA-73887	Death Receptor Signalling	123	0.414251	1.29718	0.00814552	0.037399	0.0254663	5886	tags=55%, list=39%, signal=34%	3551/8767/8795/9530/9826/6885/51107/6610/23385/81858/8439/8797/8737/8874/11108/27005/3065/10672/4790/7204/5663/3066/8793/7314/1147/8841/5599/1540/23365/26230/3654/10454/11214/841/5664/5879/331/6453/6868/6655/8887/843/7074/7410/128272/23118/329/8878/9500/387/7132/355/23421/25791/23263/8717/121512/8772/7189/2245/257397/4615/10276/55160/6233/8567/10616/55512
R-HSA-69615	G1/S DNA Damage Checkpoints	58	0.464884	1.38237	0.00844443	0.0386431	0.0263134	6072	tags=66%, list=40%, signal=40%	5692/5710/5705/5718/5713/5701/5694/5690/5709/9491/7314/472/7157/5695/1027/5711/23198/5686/9134/1017/5717/5716/11200/5714/4194/5688/51230/5715/5707/10197/5719/5693/9861/5683/6233/5702/7311/1029
R-HSA-392154	Nitric oxide stimulates guanylate cyclase	18	-0.36776	-1.49646	0.00854864	0.0389908	0.0265502	9636	tags=94%, list=63%, signal=35%	8654/27345/10242/27094/5136/5592/4843/3708/50940/5138/5593/4846/3778/4842/5153/3779/5152
R-HSA-180585	Vif-mediated degradation of APOBEC3G	44	0.486677	1.41419	0.00874334	0.0394879	0.0268887	5249	tags=64%, list=34%, signal=42%	5692/5710/5705/5718/5713/5701/5694/5690/5709/9491/7314/8065/5695/9978/5711/23198/5686/5717/5716/5714/5688/5715/5707/10197/5719/5693/9861/5683
R-HSA-4641258	Degradation of DVL	49	0.481248	1.40993	0.00874334	0.0394879	0.0268887	6214	tags=71%, list=41%, signal=42%	5692/5710/59349/5705/5718/5713/5701/5694/5690/5709/9491/7314/5695/9978/5711/23198/5686/5717/5716/5714/1855/5688/5715/5707/10197/5719/5693/9861/5683/1857/6233/5702/8452/7311/1856
R-HSA-983705	Signaling by the B Cell Receptor (BCR)	100	0.42134	1.30273	0.00874334	0.0394879	0.0268887	6132	tags=58%, list=40%, signal=35%	3551/5692/5710/6885/5705/5718/23291/2885/5713/5701/6500/8454/4775/5694/8945/5690/4790/5709/9491/4893/7314/5532/1147/2280/4067/5695/10892/5711/8915/23198/5686/5530/5717/5716/5714/801/10768/3845/5688/5715/5707/10197/5719/27071/118788/5693/5295/9861/5777/5683/4690/6233/29760/6850/5702/5478/7311/6786
R-HSA-174414	Processive synthesis on the C-strand of the telomere	18	0.600353	1.56457	0.00886736	0.0399176	0.0271813	1475	tags=39%, list=10%, signal=35%	7486/7013/54386/7014/6118/6117/25913
R-HSA-5250941	Negative epigenetic regulation of rRNA expression	41	0.49156	1.41593	0.00904225	0.0402215	0.0273882	5973	tags=73%, list=39%, signal=45%	5440/29115/9533/902/9015/64426/3065/7270/3066/51742/404672/2967/8932/25942/11176/8467/9014/1789/10284/79685/25885/2071/7343/23309/79595/6839/64425/51082/23411/5435
R-HSA-5358351	Signaling by Hedgehog	134	0.404719	1.27381	0.00904225	0.0402215	0.0273882	6174	tags=57%, list=41%, signal=34%	5692/5710/8405/5705/51098/5718/51684/51009/5713/5701/6500/8454/79577/5034/1452/5694/8945/5690/54903/5709/9491/5576/7314/5573/8481/5695/8650/9978/5711/6868/2622/409/23198/2932/115/5686/5717/112/6400/5716/5714/64750/57728/6469/26160/23288/7415/57539/5688/55764/111/5715/5707/10197/5719/79659/25989/84455/10376/5693/9861/64399/9742/339745/6608/5683/55811/8100/6233/83737/10383/5702/8452/7311/57758/5727
R-HSA-8939902	Regulation of RUNX2 expression and activity	64	0.448335	1.34612	0.00904225	0.0402215	0.0273882	5018	tags=55%, list=33%, signal=37%	5692/5710/11059/5705/5718/5713/5701/6500/8454/5694/5690/55294/5709/9491/7314/133522/5695/9978/5711/10273/23198/2932/5686/5717/5716/5714/5688/5715/5707/2908/650/10197/5719/5693/9861
R-HSA-211733	Regulation of activated PAK-2p34 by proteasome mediated degradation	42	0.49445	1.42789	0.00905129	0.0402215	0.0273882	6068	tags=71%, list=40%, signal=43%	5692/5710/5705/5718/5713/5701/5694/5690/5709/9491/7314/5695/5711/23198/5686/5717/5716/5714/5062/5688/5715/5707/10197/5719/5693/9861/5683/6233/5702/7311
R-HSA-6804756	Regulation of TP53 Activity through Phosphorylation	81	0.439451	1.34188	0.00934116	0.0413766	0.0281748	6152	tags=63%, list=40%, signal=38%	6873/4683/7486/6882/1432/6118/5565/6117/26155/6883/8445/1457/3364/6790/112858/7314/8550/1020/472/1459/10111/5932/7157/5562/94241/204851/5810/22974/672/83860/5985/5571/1017/6872/11200/28996/4194/6881/6884/5300/5564/9891/83990/11198/51616/6794/6233/80010/51422/7311/9156
R-HSA-8949613	Cristae formation	11	0.660725	1.57652	0.00943826	0.0416731	0.0283767	4549	tags=82%, list=30%, signal=57%	55735/3313/4580/8834/79135/25813/54927/139322/10989
R-HSA-2173796	SMAD2/SMAD3:SMAD4 heterotrimer regulates transcription	32	0.512584	1.44134	0.00950962	0.0418544	0.0285002	5274	tags=66%, list=35%, signal=43%	892/3065/4609/1025/5933/1875/7314/4089/60436/4087/54778/1024/904/4092/7029/905/8812/7027/1874/6667/25937
R-HSA-450321	JNK (c-Jun kinases) phosphorylation and activation mediated by activated human TAK1	21	0.57675	1.54006	0.00960577	0.0421434	0.0286969	6352	tags=90%, list=42%, signal=53%	8767/6416/6885/7335/7314/5599/3654/10454/5601/7334/23118/5602/3656/7189/257397/10392/6233/7311/5609
R-HSA-8949215	Mitochondrial calcium ion transport	20	0.575587	1.52837	0.00975704	0.0426716	0.0290566	4792	tags=75%, list=31%, signal=51%	7419/286097/7416/9512/10730/5245/10939/6687/8165/221154/7417/10367/30968/90550/11331
R-HSA-450604	KSRP (KHSRP) binds and destabilizes mRNA	16	0.607625	1.54888	0.009887	0.0431036	0.0293508	2591	tags=56%, list=17%, signal=47%	7534/1432/118460/54512/51010/23404/167227/207/51013
R-HSA-5619115	Disorders of transmembrane transporters	153	0.391514	1.23925	0.00993898	0.0431939	0.0294123	5249	tags=44%, list=34%, signal=29%	5692/55746/11160/5710/79902/79139/5705/5718/51009/10762/348995/7175/8480/5713/5701/4927/9972/5826/5694/5690/5709/10479/9491/6584/55706/91445/7314/9187/8021/23511/19/10613/5695/10559/26503/81929/5711/4928/9631/6575/5903/23198/5686/10568/5717/6400/5716/57122/5714/55315/7415/5244/8671/5688/7355/5715/5707/10197/5719/8086/5693/9688/9861/79023/9883/6396/5683
R-HSA-6803211	TP53 Regulates Transcription of Death Receptors and Ligands	12	0.654288	1.58927	0.0102778	0.0445264	0.0303196	2266	tags=58%, list=15%, signal=50%	8795/8797/7159/8793/7157/23368/124446
R-HSA-162710	Synthesis of glycosylphosphatidylinositol (GPI)	16	0.606614	1.5463	0.0105001	0.0453475	0.0308787	3874	tags=69%, list=25%, signal=51%	5279/93183/9487/5277/8818/9488/55650/54872/84720/23556/51227
R-HSA-8856828	Clathrin-mediated endocytosis	135	0.399158	1.25752	0.0106863	0.0460075	0.0313281	5059	tags=47%, list=33%, signal=31%	10987/9341/51429/8533/26119/2885/55707/1213/22905/8301/10552/8027/10092/6844/4952/26130/8871/10094/8976/2873/3482/8674/7314/85021/10980/8867/5878/50618/29979/29978/5286/1861/9146/115548/4074/6453/3267/382/409/1211/25977/154/1785/23048/1173/950/10109/10093/5868/50813/58513/2060/1212/867/2580/8673/5869/11252/85439/27348/6857/10920/10097
R-HSA-187687	Signalling to ERKs	33	0.504375	1.42339	0.0109962	0.0471947	0.0321365	5148	tags=61%, list=34%, signal=40%	1398/1432/2885/9261/5594/7529/4893/1399/6464/5604/6016/57498/673/5899/5898/5906/3845/2889/10818/7867
R-HSA-1362300	Transcription of E2F targets under negative control by p107 (RBL1) and p130 (RBL2) in complex with HDAC1	16	0.604344	1.54052	0.0112666	0.0480567	0.0327235	4676	tags=81%, list=31%, signal=56%	5928/3065/5933/1875/5934/4605/286826/1869/132660/7029/7027/1874/91750
R-HSA-450385	Butyrate Response Factor 1 (BRF1) binds and destabilizes mRNA	16	0.603937	1.53948	0.0112666	0.0480567	0.0327235	3622	tags=69%, list=24%, signal=52%	9261/118460/54512/7529/51010/23404/167227/207/51013/677/22894
R-HSA-9022692	Regulation of MECP2 expression and activity	30	0.51482	1.43688	0.0114679	0.0487154	0.033172	4037	tags=57%, list=27%, signal=42%	9611/3065/27161/3066/192670/8841/817/26523/4343/3930/192669/25942/818/3064/23112/28996/801
R-HSA-442660	Na+/Cl- dependent neurotransmitter transporters	16	-0.393676	-1.62737	0.0114915	0.0487154	0.033172	9241	tags=88%, list=61%, signal=34%	55117/6540/54716/9152/6533/6539/6538/6529/6570/6580/6582/340024/6536/6534
R-HSA-5576893	Phase 2 - plateau phase	11	-0.483773	-1.69897	0.01162	0.0491097	0.0334405	4293	tags=91%, list=28%, signal=65%	9254/783/3753/10008/782/23704/59283/27092/9992/59285
R-HSA-9675126	Diseases of mitotic cell cycle	34	0.503391	1.42725	0.0117442	0.0491962	0.0334995	3853	tags=53%, list=25%, signal=40%	996/51433/51529/8881/8697/1019/51434/119504/5925/29945/1027/11065/1869/64682/246184/9134/1017/7029
R-HSA-9687139	Aberrant regulation of mitotic cell cycle due to RB1 defects	34	0.503391	1.42725	0.0117442	0.0491962	0.0334995	3853	tags=53%, list=25%, signal=40%	996/51433/51529/8881/8697/1019/51434/119504/5925/29945/1027/11065/1869/64682/246184/9134/1017/7029
R-HSA-429947	Deadenylation of mRNA	19	0.571991	1.50361	0.0117473	0.0491962	0.0334995	5760	tags=84%, list=38%, signal=52%	26986/29883/9775/23019/4848/1973/246175/9337/10605/255967/4850/55571/85456/25904/1975/1977

## Sheet: mRNA-protein (Reactome)
ID	Description	setSize	enrichmentScore	NES	pvalue	p.adjust	qvalues	rank	leading_edge	core_enrichment
R-HSA-211859	Biological oxidations	137	0.628643	2.13484	1e-10	1.902e-08	1.79789e-08	1158	tags=67%, list=21%, signal=54%	2328/125/124/2938/2052/130/1579/84836/6822/7360/134147/1559/4143/4837/1571/8824/1582/1066/54657/217/1573/670/123876/7172/127/2230/348158/64757/10327/6817/1565/4051/22977/216/1576/8529/373156/1548/95/54996/7363/1593/2232/4129/219/2939/2954/7364/55902/1544/9446/9060/8574/10249/5447/54578/7365/7366/13/1312/57412/1558/92292/55748/57834/54659/2098/27430/66002/2729/80777/1595/2944/7358/27284/9/4128/917…
R-HSA-211945	Phase I - Functionalization of compounds	64	0.653986	2.09625	1e-10	1.902e-08	1.79789e-08	1066	tags=67%, list=19%, signal=55%	2328/125/124/2052/130/1579/134147/1559/1571/8824/1582/1066/217/1573/670/127/2230/64757/1565/4051/216/1576/8529/1548/54996/1593/2232/4129/219/55902/1544/5447/13/1558/57834/66002/80777/1595/4128/3326/4835/1727/1555
R-HSA-556833	Metabolism of lipids	353	0.500855	1.76413	1e-10	1.902e-08	1.79789e-08	1321	tags=49%, list=24%, signal=40%	3158/6342/622/1962/3295/1579/6822/6296/55825/1559/79611/2224/224/84869/11001/2053/5264/80765/1571/37/1632/80221/3290/1582/641371/51703/1573/10599/5444/2230/5095/2182/4594/3033/1666/2180/1565/4051/873/166785/5446/1576/8529/10455/2819/570/11000/1593/79777/1376/2232/23600/22949/30/4047/2168/1892/34/38/2171/10965/84129/56898/1544/54947/1717/8879/29956/1109/5833/3155/3294/7923/1384/4199/4598/345275/55…
R-HSA-71291	Metabolism of amino acids and derivatives	283	0.483584	1.69141	1e-10	1.902e-08	1.79789e-08	1080	tags=39%, list=20%, signal=33%	6470/2628/2752/144193/23498/6821/9380/2805/4329/4143/4837/1373/635/2639/3242/383/26275/29968/1491/2806/11112/10247/5009/2746/10157/223/3081/3712/54363/8564/10166/10841/100131187/2184/8942/8659/5860/445/64902/435/2875/501/27232/36/5711/1892/3028/38/2954/26227/5827/5698/7263/9060/6301/5832/1468/5723/1610/587/64087/1757/131669/55256/189/23474/112817/275/29958/51268/5721/79814/3176/1629/4942/5720/555…
R-HSA-8978868	Fatty acid metabolism	118	0.629963	2.12172	1e-10	1.902e-08	1.79789e-08	1305	tags=69%, list=24%, signal=54%	6342/1962/3295/1579/6296/55825/1559/224/84869/11001/2053/5264/37/1632/80221/1582/641371/51703/1573/5444/5095/2182/4594/3033/1666/2180/4051/873/166785/5446/8529/10455/11000/79777/1376/23600/22949/30/1892/34/10965/84129/1544/7923/1384/55856/35/10449/1558/788/5096/51/57834/1374/26061/91452/9415/3032/23417/390916/33/51179/145482/8310/6319/8644/84693/5565/3030/6576/9524/51102/26063/51144/23597/2687/54…
R-HSA-156580	Phase II - Conjugation of compounds	70	0.619096	2.002	1.73404e-10	2.74846e-08	2.59802e-08	1575	tags=77%, list=29%, signal=56%	2938/84836/6822/7360/4143/4837/54657/123876/7172/348158/10327/6817/373156/7363/2939/2954/7364/1544/9446/9060/10249/54578/7365/7366/1312/57412/92292/55748/54659/2098/27430/2729/2944/7358/27284/9/2730/10380/2947/4258/191/54600/79017/4259/2687/54658/2941/4257/2950/2678/347734/26873/2937/55347
R-HSA-9033241	Peroxisomal protein import	51	0.637461	2.01092	1.8385e-09	2.49774e-07	2.36103e-07	1315	tags=69%, list=24%, signal=53%	6342/1962/3295/55825/11001/2053/5264/54363/373156/10455/570/23600/30/10965/10901/1610/3155/1891/189/1384/51268/847/51/26061/23417/390916/51179/8310/3416/8443/3417/26063/83752/8309/5195
R-HSA-390918	Peroxisomal lipid metabolism	26	0.742533	2.17441	9.1516e-09	1.0879e-06	1.02835e-06	633	tags=73%, list=12%, signal=65%	6342/1962/3295/55825/224/11001/5264/10455/79777/23600/30/1384/51/26061/91452/23417/390916/51179/8310
R-HSA-77289	Mitochondrial Fatty Acid Beta-Oxidation	32	0.695359	2.0818	4.05987e-08	4.28993e-06	4.05512e-06	1305	tags=81%, list=24%, signal=62%	6296/37/1632/80221/641371/5095/4594/3033/1666/166785/1892/34/10965/84129/55856/35/10449/5096/3032/33/84693/3030/51102/23597/1622/58488
R-HSA-196854	Metabolism of vitamins and cofactors	108	0.512531	1.71512	1.10655e-07	1.05233e-05	9.94734e-06	1189	tags=48%, list=22%, signal=38%	316/6470/4522/10243/10840/55163/4837/345/1582/133686/1528/344/5095/23475/4594/166785/326625/5950/5947/9446/5091/4907/57016/1109/64087/4338/57017/5096/10588/7274/54884/10135/51109/55739/8566/1645/2644/128240/8644/54981/6472/80308/79717/93100/5826/3417/1727/6382/56922/84274/6697/207
R-HSA-9609507	Protein localization	134	0.485083	1.64483	1.40163e-07	1.21177e-05	1.14545e-05	1488	tags=51%, list=27%, signal=38%	6342/1962/3295/55825/224/11001/2053/5264/5009/54363/1528/373156/197257/10455/570/23600/30/5825/5827/10965/10901/1610/3155/1891/189/1384/51268/10531/291/3162/8799/54332/847/51/26061/91452/23417/390916/51179/10165/8310/10452/3313/3416/1431/8443/51024/2395/23203/50/3417/2671/26063/388753/7416/9512/506/401505/83752/8504/8309/11264/5195/400916/1678/1537/9218/2010/26520
R-HSA-196849	Metabolism of water-soluble vitamins and cofactors	64	0.568269	1.82149	3.28308e-07	2.60184e-05	2.45943e-05	1068	tags=53%, list=19%, signal=43%	316/6470/4522/10243/10840/55163/4837/1582/133686/1528/5095/23475/4594/166785/326625/9446/5091/4907/64087/4338/5096/10588/10135/55739/8566/128240/54981/6472/80308/79717/93100/5826/1727/56922
R-HSA-211897	Cytochrome P450 - arranged by substrate type	34	0.649941	1.96111	3.62559e-07	2.65226e-05	2.50709e-05	697	tags=56%, list=13%, signal=49%	1579/1559/1571/1582/1573/2230/1565/4051/1576/8529/1548/1593/2232/1544/5447/1558/57834/66002/1595
R-HSA-156590	Glutathione conjugation	23	0.708239	2.03584	1.03056e-06	7.00047e-05	6.6173e-05	1527	tags=96%, list=28%, signal=69%	2938/10327/373156/2939/2954/9446/55748/2098/2729/2944/2730/2947/4258/79017/4259/2687/2941/4257/2950/2678/26873/2937
R-HSA-70263	Gluconeogenesis	27	0.676792	1.99019	1.21494e-06	7.70273e-05	7.28112e-05	1019	tags=67%, list=19%, signal=55%	5106/229/2805/2203/2806/230/5091/5105/1468/226/4191/2023/8402/4190/10165/2821/5230/6576
R-HSA-8957322	Metabolism of steroids	84	0.509394	1.66798	2.69996e-06	0.000160479	0.000151695	1840	tags=63%, list=34%, signal=43%	6342/3295/2224/11001/80765/3290/1582/10599/2230/570/1593/2232/23600/4047/1717/1109/3294/4598/6713/39/5901/10682/10998/1646/1718/51170/51128/1645/1595/6319/8644/10802/10654/50814/9871/231/51144/3422/8309/51478/7108/441282/6613/5740/10484/32/80270/10498/6307/9420/79718/4597/57678
R-HSA-389661	Glyoxylate metabolism and glycine degradation	27	0.658696	1.93698	4.14213e-06	0.000231715	0.000219033	877	tags=70%, list=16%, signal=59%	9380/2806/54363/8659/64902/27232/5827/1610/189/112817/275/1629/55526/58510/593/594/2653/1743/1737
R-HSA-70895	Branched-chain amino acid catabolism	18	0.720081	1.99103	1.55932e-05	0.000823839	0.000778747	680	tags=78%, list=12%, signal=68%	4329/26275/11112/3712/36/1892/3028/38/587/64087/1629/593/549/594
R-HSA-77286	mitochondrial fatty acid beta-oxidation of saturated fatty acids	10	0.805632	1.98708	2.83164e-05	0.00141731	0.00133974	1073	tags=100%, list=20%, signal=81%	6296/37/3033/1892/34/35/3032/33/3030/51102
R-HSA-15869	Metabolism of nucleotides	68	0.5064	1.63329	5.36003e-05	0.00253249	0.00239388	1490	tags=60%, list=27%, signal=44%	51733/1807/9615/122622/64077/957/64902/132/4907/7498/2745/51727/205/11164/50484/790/159/3615/4860/158/8833/3704/2936/7296/10591/3251/25939/5198/4831/271/353/10606/56474/79077/4830/8226/1806/1854/1890/2618/51292
R-HSA-2046104	alpha-linolenic (omega3) and linoleic (omega6) acid metabolism	11	0.77919	1.95668	5.85856e-05	0.00253249	0.00239388	528	tags=55%, list=10%, signal=49%	6342/3295/2180/30/51/9415
R-HSA-2046106	alpha-linolenic acid (ALA) metabolism	11	0.77919	1.95668	5.85856e-05	0.00253249	0.00239388	528	tags=55%, list=10%, signal=49%	6342/3295/2180/30/51/9415
R-HSA-9018678	Biosynthesis of specialized proresolving mediators (SPMs)	11	0.772373	1.93956	8.75578e-05	0.00362033	0.00342217	451	tags=73%, list=8%, signal=67%	1559/2053/1571/1565/1576/22949/1544/1558
R-HSA-5668914	Diseases of metabolism	107	0.448401	1.4999	0.000123567	0.00489635	0.00462835	1582	tags=50%, list=29%, signal=36%	2328/229/51181/4143/3795/54657/7172/2230/5095/4594/166785/326625/95/1593/2232/5236/5091/9060/9526/2998/64087/5096/5053/2729/7841/2584/2592/2632/4758/4128/56052/5826/2730/6888/3417/191/411/6382/56922/5476/7057/2582/2673/54658/1634/2678/3074/26873/2720/2937/8908/10195/4969
R-HSA-71406	Pyruvate metabolism and Citric Acid (TCA) cycle	46	0.537315	1.67556	0.000132636	0.00504547	0.00476931	1589	tags=63%, list=29%, signal=45%	23530/137872/2271/4200/2954/3029/81889/6389/4199/4191/3945/6566/2739/3418/6390/1743/1431/1737/79944/50/51660/7416/8801/728294/54704/25874/3419/5162/1738
R-HSA-189445	Metabolism of porphyrins	19	0.672415	1.87765	0.000139399	0.00509877	0.00481969	918	tags=58%, list=17%, signal=48%	2938/54657/10599/2168/1371/210/3162/2235/1244/644/5498
R-HSA-1614635	Sulfur amino acid metabolism	23	0.626644	1.80129	0.000166372	0.00585998	0.00553924	1781	tags=83%, list=33%, signal=56%	6821/2805/4143/635/1491/2806/100131187/7263/1468/55256/23474/23743/51074/191/4357/58472/58478/4507/25828
R-HSA-3296482	Defects in vitamin and cofactor metabolism	12	0.740004	1.8991	0.00017263	0.00586325	0.00554233	1068	tags=75%, list=19%, signal=61%	5095/4594/166785/326625/5091/64087/5096/5826/56922
R-HSA-5365859	RA biosynthesis pathway	13	0.719561	1.87601	0.000240346	0.00788168	0.00745027	1046	tags=77%, list=19%, signal=62%	124/64577/127/8608/216/10901/51109/157506/8644/112724
R-HSA-9018677	Biosynthesis of DHA-derived SPMs	10	0.75541	1.86321	0.000457136	0.0144912	0.0136981	451	tags=70%, list=8%, signal=64%	1559/2053/1571/1565/1576/1544/1558
R-HSA-189483	Heme degradation	12	0.718538	1.84402	0.000492542	0.0151099	0.0142829	819	tags=58%, list=15%, signal=50%	2938/54657/10599/2168/3162/1244/644
R-HSA-194068	Bile acid and bile salt metabolism	30	0.573043	1.70275	0.000585686	0.0174059	0.0164532	783	tags=47%, list=14%, signal=40%	6342/3295/11001/80765/1582/10599/570/1593/23600/1109/10998/1646/1645/8644
R-HSA-211981	Xenobiotics	15	0.681452	1.8357	0.000677885	0.0195354	0.0184662	451	tags=53%, list=8%, signal=49%	1559/1571/1573/1565/1576/1548/1544/1558
R-HSA-2142753	Arachidonic acid metabolism	31	0.561324	1.67257	0.000706299	0.0197556	0.0186743	1503	tags=68%, list=27%, signal=49%	1579/1559/2053/1582/1573/5444/4051/873/5446/8529/22949/1544/1558/57834/145482/8644/2687/5445/4048/2678/5740
R-HSA-2187338	Visual phototransduction	42	0.520078	1.60448	0.00072813	0.0197843	0.0187014	1233	tags=45%, list=23%, signal=35%	345/8630/344/8608/5950/5947/57016/1109/54884/51109/1645/157506/8644/2339/9397/6382/23173/10988/4836
R-HSA-71403	Citric acid cycle (TCA cycle)	22	0.599861	1.71626	0.000857473	0.0224362	0.0212082	2145	tags=82%, list=39%, signal=50%	23530/2271/4200/81889/6389/4191/3418/6390/1743/1431/50/8801/3419/1738/8803/8802/6392/4967
R-HSA-193775	Synthesis of bile acids and bile salts via 24-hydroxycholesterol	12	0.70289	1.80386	0.000872912	0.0224362	0.0212082	783	tags=75%, list=14%, signal=64%	11001/1582/1593/23600/1109/10998/1646/1645/8644
R-HSA-5423646	Aflatoxin activation and detoxification	13	0.68891	1.7961	0.000980561	0.0243065	0.0229761	1406	tags=85%, list=26%, signal=63%	22977/1576/95/1544/8574/91703/4258/4259/2687/4257/2678
R-HSA-193368	Synthesis of bile acids and bile salts via 7alpha-hydroxycholesterol	22	0.595107	1.70265	0.000996796	0.0243065	0.0229761	783	tags=55%, list=14%, signal=47%	6342/3295/11001/1582/570/1593/23600/1109/10998/1646/1645/8644
R-HSA-156581	Methylation	13	0.683192	1.78119	0.00119414	0.0283907	0.0268368	1020	tags=69%, list=19%, signal=56%	4143/4837/7172/1544/9446/1312/57412/27430/191
R-HSA-196807	Nicotinate metabolism	17	0.63049	1.7255	0.00135546	0.03144	0.0297191	921	tags=59%, list=17%, signal=49%	4837/1582/133686/23475/4907/10135/55739/128240/54981/93100
R-HSA-5579029	Metabolic disorders of biological oxidation enzymes	20	0.606346	1.70534	0.00176603	0.0396147	0.0374464	1527	tags=80%, list=28%, signal=58%	2328/4143/54657/7172/2230/95/1593/2232/2729/4128/2730/191/54658/2678/26873/2937
R-HSA-1483206	Glycerophospholipid biosynthesis	54	0.485995	1.53741	0.0018132	0.0396147	0.0374464	1321	tags=50%, list=24%, signal=38%	2819/54947/5833/79888/2820/10554/8895/3032/10162/55750/11343/1457/79887/9926/8904/8443/10809/9791/3030/10390/50640/55326/79143/10400/5320/58488/8760
R-HSA-1614558	Degradation of cysteine and homocysteine	12	0.682397	1.75126	0.00183286	0.0396147	0.0374464	356	tags=58%, list=6%, signal=55%	6821/1491/2806/100131187/7263/1468/23474
R-HSA-3299685	Detoxification of Reactive Oxygen Species	28	0.555012	1.6376	0.00222138	0.0469451	0.0443756	1781	tags=75%, list=33%, signal=51%	5034/6647/6648/475/5052/847/10935/9588/30001/653361/2936/7296/9973/54205/25824/4688/2950/4689/7295/2877/25828
R-HSA-192105	Synthesis of bile acids and bile salts	25	0.560855	1.63195	0.00229142	0.0473727	0.0447797	783	tags=48%, list=14%, signal=41%	6342/3295/11001/1582/570/1593/23600/1109/10998/1646/1645/8644

## Sheet: CNA-mRNA (KEGG)
ID	Description	setSize	enrichmentScore	NES	pvalue	p.adjust	qvalues	rank	leading_edge	core_enrichment
hsa04120	Ubiquitin mediated proteolysis	133	0.530008	1.65673	9.14735e-10	2.82653e-07	2.32054e-07	3737	tags=57%, list=25%, signal=44%	51366/7326/55585/10277/9690/11059/55284/23291/4591/51465/996/118424/51619/51433/7332/22954/6500/9063/8454/8450/9320/8945/7327/51529/65264/7319/55236/55294/7323/8916/23759/26091/8881/8697/23221/7337/7314/378884/51434/25898/55958/54926/11060/7320/9820/57448/8925/7428/1161/26259/8065/8453/29945/331/7317/9354/9978/11065/7322/7334/8451/10401/63893/6477/672/64682/10273/140739/22888/10075/246184/23327/8…
hsa03013	RNA transport	147	0.490999	1.54522	1.19086e-07	1.53051e-05	1.25653e-05	6009	tags=73%, list=39%, signal=45%	8667/26986/96764/55746/60528/3646/9775/79902/9513/11269/8672/10762/10940/348995/7175/8480/5901/4927/6613/57510/50628/9972/55308/8668/8894/1982/2733/10189/1973/55706/9470/4686/5905/10250/3837/8563/10799/65110/8021/8662/57187/65109/8891/23511/8892/1978/51808/10557/81929/9984/8761/10605/4928/1967/10073/22794/26019/2332/9631/11171/5903/10419/10775/29107/8664/22985/10248/10556/4116/6612/57122/1965/866…
hsa05014	Amyotrophic lateral sclerosis	307	0.428508	1.38462	1.48593e-07	1.53051e-05	1.25653e-05	6624	tags=62%, list=43%, signal=36%	5692/5533/55746/4715/56893/5710/10671/1537/1432/842/79902/79139/9821/5705/5718/1345/11337/10762/51164/9896/348995/7175/8480/55062/55102/5713/7381/1327/5701/2475/22926/7416/4927/4726/9972/4716/7494/11345/5216/4720/4731/80208/5694/6390/1347/5690/2733/10189/27089/5709/6391/8678/55706/10121/26100/84134/4695/4686/5532/7157/29979/55255/29978/7388/8021/4724/2081/203228/4694/4717/23511/3799/7386/5695/311…
hsa04141	Protein processing in endoplasmic reticulum	152	0.466257	1.471	2.59678e-06	0.000200601	0.00016469	5741	tags=66%, list=38%, signal=42%	7326/56893/6746/10277/23471/79139/8720/51009/10802/6185/10294/51465/55666/118424/51619/1650/22926/6500/56681/7494/8454/5034/165324/4287/10427/9709/7327/80267/27102/7323/10970/64374/91445/81567/54788/440275/55768/5599/51128/3326/29979/11231/29978/10483/10960/6745/5601/2081/55968/9632/9871/9978/55176/7322/10134/22872/55432/9601/10273/10130/11253/10961/267/811/3998/5887/6400/3300/10905/6748/1965/412…
hsa05131	Shigellosis	199	0.446568	1.42295	3.56015e-06	0.000220017	0.000180631	5869	tags=62%, list=39%, signal=39%	5747/3551/8767/1398/375/7336/6885/1432/9474/23291/11337/81858/6198/55062/1729/51619/5594/2475/7416/831/10552/6500/10318/8737/10092/11345/9140/8454/5216/2308/6093/8945/4790/10163/10094/7323/2309/7094/718/8976/7335/8678/26100/1399/7314/1147/472/10670/3688/8936/7157/57180/5599/1793/10454/5601/63916/998/81873/837/5879/10892/207/9978/3606/10241/11146/5289/7322/7414/382/54205/22863/7334/3611/8915/9267/…
hsa05022	Pathways of neurodegeneration - multiple diseases	409	0.387983	1.26541	2.55515e-05	0.00111646	0.000916599	6464	tags=54%, list=42%, signal=32%	7326/5692/5533/4715/5710/10671/11315/1537/1432/842/79139/9821/5705/5718/7419/1345/11337/51164/9896/53349/51465/55062/55102/118424/5713/9927/7381/1327/5594/5701/2475/22926/7416/7332/4726/4716/7494/11345/324/4287/4720/4731/80208/1452/5694/6390/1347/7327/5690/4790/1457/292/27089/5894/5709/5663/342371/6391/8678/10121/26100/4893/84134/4695/7314/5532/1020/1459/5599/55255/817/7388/2776/5601/4724/2081/20…
hsa04114	Oocyte meiosis	108	0.482301	1.4935	2.58307e-05	0.00111646	0.000916599	3515	tags=43%, list=23%, signal=33%	5533/5516/7534/5528/1432/23291/5515/996/5594/51433/6500/10459/5525/8454/8945/51529/7529/26271/8881/6790/10971/8697/5532/51434/10734/5501/817/5604/9748/29945/9978/7533/5529/5527/818/286151/64682/80315/115/246184/9134/8243/5530/1017/112/7532
hsa05012	Parkinson disease	200	0.430321	1.37139	2.89052e-05	0.00111646	0.000916599	6633	tags=62%, list=44%, signal=36%	7326/5692/4715/5710/11315/1537/842/5705/5718/7419/1345/51465/118424/5713/9927/7381/1327/5701/22926/7416/7332/4726/4716/7494/4720/4731/5694/2773/6390/1347/7327/5690/292/27089/5709/6391/4695/7314/25828/7157/5599/817/7388/5601/4724/2081/4694/4717/3799/7386/5695/1350/4708/7317/4706/4698/1340/29796/54205/818/65018/4725/5686/4697/7385/89953/5717/317/4714/7417/4704/5714/1965/291/1843/801/9377/2771/4702/…
hsa05132	Salmonella infection	227	0.423052	1.35445	3.28339e-05	0.0011273	0.000925494	6661	tags=65%, list=44%, signal=37%	3551/8767/8795/6416/6993/375/64746/10671/6885/1432/51429/51164/127829/23265/5594/8797/10552/6500/55770/8737/10092/5216/10006/4609/1783/4790/10094/5894/23207/8976/55207/10121/1147/1434/25828/60412/10640/57180/5599/5878/3326/3654/5286/10454/5601/63916/998/5604/81873/3799/841/837/10333/5879/4074/399/10540/207/3606/5289/140735/382/6934/54205/4646/5606/9267/84516/1785/9844/89953/3839/5898/7879/23118/6…
hsa04140	Autophagy - animal	123	0.468421	1.45792	3.84464e-05	0.00118799	0.000975325	5922	tags=66%, list=39%, signal=41%	5516/6885/9474/9821/5515/1508/11337/6198/53349/55062/55102/5594/2475/5170/11345/9140/9110/22800/7248/64419/5894/8897/9342/8678/26100/4893/10670/7405/55578/440275/6009/5599/55255/5562/5601/2081/203228/5604/207/5289/10533/22863/83734/4218/7249/664/3920/64121/29982/7879/8878/1965/64798/3916/3845/9776/5602/9451/83452/8673/10645/3476/58528/9706/55014/5295/57521/29110/7189/596/5861/54541/5290/115201/51…
hsa04218	Cellular senescence	136	0.452674	1.41693	5.02327e-05	0.00141108	0.00115848	4323	tags=46%, list=28%, signal=33%	4683/5533/1432/23291/7419/9261/5928/5594/2475/7416/4775/2308/4609/22800/7248/8945/4790/292/5894/3364/2309/10114/5933/1875/4893/5532/1019/472/10111/7157/6009/5501/204851/5934/5604/1978/5925/207/7046/4087/4605/5810/286826/1869/7249/5606/10758/677/9134/5530/1017/7417/132660/8878/54822/11200/28996/5500/291/801/3845/90550/5499
hsa03040	Spliceosome	116	0.469352	1.45804	6.03519e-05	0.00155406	0.00127586	4922	tags=58%, list=32%, signal=39%	9775/6631/10262/51362/8683/6429/988/9129/6635/84991/83443/10450/9410/51645/51340/84950/6629/55696/10946/24148/6634/8559/10189/9785/25949/9343/4686/6431/1659/10772/9128/8896/10285/10569/57187/494115/10465/3192/1655/9984/23450/11325/9416/6428/10713/84844/6427/25766/153527/10907/9716/22985/10291/6100/4116/6430/55119/23451/22916/10286/6636/6637/51729/199746/10084/23020/23658
hsa03015	mRNA surveillance pathway	86	0.497524	1.52313	6.71202e-05	0.00155613	0.00127756	4865	tags=60%, list=32%, signal=41%	26986/29101/5516/8732/9775/5528/23293/5520/11269/55844/10767/5515/23381/5525/55308/2107/2733/10189/4686/9887/2935/11051/10250/5501/65110/65109/8761/64895/1477/5529/5527/22794/26019/51692/10898/29107/8731/80335/22985/4116/5500/10284/22916/1478/5499/1479/55339/4440/11052/55916/53918/124540
hsa05168	Herpes simplex virus 1 infection	406	0.38389	1.25186	7.05043e-05	0.00155613	0.00127756	5892	tags=50%, list=39%, signal=31%	7553/3551/340385/80778/6885/842/93134/8683/6429/58500/2475/79230/163049/90592/126375/7767/6732/7248/51710/7565/4790/10189/27102/90576/163050/7637/7733/7692/718/7571/54925/199692/57209/7569/55552/148254/57693/126068/6431/1147/3454/440275/79973/163059/100289635/7157/26152/6009/147929/5501/7559/3654/7738/115196/115509/10454/7699/7551/56242/7768/57506/7773/146198/126070/8891/8892/7769/201514/54811/19…
hsa05016	Huntington disease	255	0.408587	1.31362	0.00011337	0.00233543	0.00191735	6464	tags=58%, list=42%, signal=34%	5692/4715/5710/5440/10671/1537/842/9821/5705/9519/5718/7419/1345/51164/1213/55062/55102/5713/7381/1327/5701/2475/7416/4726/5432/4716/4720/4731/3065/5694/6390/1347/5690/292/27089/5709/6391/23186/8678/3066/10121/26100/4695/7157/5599/7388/2776/5601/4724/2081/4694/4717/148327/3799/841/7386/5695/10540/1350/4708/5439/4706/4698/5289/5978/1340/29796/54205/25942/22863/83544/4725/1211/3064/5686/4697/7385/8…
hsa05310	Asthma	12	-0.627128	-2.2173	0.000183009	0.00353436	0.00290165	5687	tags=100%, list=37%, signal=63%	2206/6037/3596/3567/959/3586/958/2205/2207/6356/3127
hsa00970	Aminoacyl-tRNA biosynthesis	22	0.637682	1.71638	0.000287393	0.0052238	0.00428866	3106	tags=64%, list=20%, signal=51%	55699/57038/55278/55157/57505/10667/80222/79587/23438/25973/124454/118672/123263/283459
hsa05010	Alzheimer disease	312	0.387893	1.25317	0.000312151	0.00535858	0.00439931	6416	tags=53%, list=42%, signal=31%	3551/5692/5533/4715/5710/1537/51107/842/9821/5705/5718/7419/23385/1345/55062/55102/5713/7381/1327/5594/5701/2475/22926/7416/4726/4716/7494/324/4720/4731/1452/5694/6390/1347/5690/4790/1457/292/27089/5894/5709/5663/6391/8678/26100/4893/4695/5532/1147/1020/1459/3416/10313/3643/5599/7388/2776/5601/4724/2081/4694/4717/5604/3799/841/7386/5695/5664/637/1350/4708/207/4706/4698/5289/6868/8883/1340/29796/5…
hsa04130	SNARE interactions in vesicular transport	31	0.589515	1.65386	0.000335605	0.005458	0.00448094	5009	tags=81%, list=33%, signal=54%	9482/9341/10490/6844/143187/9527/9342/9570/53407/8674/10228/10652/6810/8417/10282/112755/8676/2054/6811/55850/8773/8675/8673/55014/662
hsa04144	Endocytosis	212	0.409696	1.30868	0.000535797	0.00827806	0.00679616	5716	tags=55%, list=38%, signal=35%	91782/10565/11311/137492/8394/9135/60682/375/11059/51534/8729/92421/80223/26119/8724/9798/1213/22905/11267/377/23362/10552/8027/10092/5867/128866/26286/84313/832/27183/10193/9765/51028/10094/8976/3482/10617/118813/9101/5338/378/6642/22841/57180/10564/5878/55737/116984/56288/998/11021/81873/3799/9146/9815/84612/27131/9525/10015/7046/4087/116988/382/5156/4218/409/147179/9267/1211/50807/9559/51699/1…
hsa00190	Oxidative phosphorylation	96	0.455777	1.40141	0.0008014	0.011256	0.00924102	4586	tags=51%, list=30%, signal=36%	528/526/51606/4715/1352/1537/1345/1353/7381/1327/4726/4716/9550/4720/4731/6390/1347/27089/6391/4695/7388/23545/4724/4694/4717/537/7386/1350/4708/8992/9114/4706/4698/1355/1340/29796/529/4725/4697/7385/27068/4714/4704/533/9377/4702/10975/6389/90423
hsa04714	Thermogenesis	188	0.411157	1.30712	0.0008014	0.011256	0.00924102	6430	tags=60%, list=42%, signal=35%	4715/137682/1352/1537/1432/388753/1345/2885/1353/79133/6198/7381/1327/2475/4726/4716/5565/23028/4720/4731/6390/7248/1347/29078/27089/6391/6602/4893/57492/4695/116228/28958/6009/5562/7388/285521/4724/4694/4717/148327/6601/7386/1350/6605/4708/55818/4706/4698/1355/1340/6655/29796/65260/6603/4725/7249/5606/8289/115/8110/4697/7385/55744/5571/2180/112/4714/9658/1386/10488/4704/51780/6595/9377/3845/4702…
hsa05161	Hepatitis B	138	0.423855	1.32777	0.00105848	0.0141019	0.0115774	5840	tags=57%, list=38%, signal=36%	3551/6416/7534/6885/1432/842/7419/2885/2185/5594/4775/4609/7529/4790/5894/10971/4893/1147/3454/7157/5599/3654/4089/10454/5601/57506/148327/5604/5925/841/537/637/207/7046/6655/54205/843/1869/5606/7297/673/9134/1017/317/1386/23118/10488/332/2002/2033/3717/7098/3845/4214/5602/5578/355/468/6777/23586/6554/148022/1385/5295/8772/7187/84699/51135/369/29110/7189/596/64764/5290/4615/5595/5291/6772/5111
hsa05100	Bacterial invasion of epithelial cells	65	0.487124	1.46477	0.00109529	0.0141019	0.0115774	5875	tags=68%, list=39%, signal=42%	5747/1398/1213/10552/10092/10459/10163/10094/4233/23607/8976/1399/3688/8936/57180/1793/63916/998/6464/81873/5879/1495/7414/3611/2549/1211/1785/9844/10109/3678/2335/10093/1212/387/867/5829/5295/10097/391/10096/5290/5291/653857/1499
hsa04932	Non-alcoholic fatty liver disease	132	0.425173	1.32825	0.00116892	0.0143298	0.0117645	6414	tags=62%, list=42%, signal=36%	3551/51094/4715/1537/1345/7381/1327/4726/4716/7494/5565/4720/4731/6390/1347/4790/27089/6391/4695/3643/5599/5562/7388/5601/4724/2081/998/4694/4717/841/7386/5879/637/1350/4708/207/4706/4698/1340/29796/54205/4725/2932/4697/7385/5571/4714/4704/1965/9377/4702/5602/9451/7132/355/468/10975/6389/6945/4217/5295/1349/51079/5564/1337/840/3552/5290/83737/5291/126328/51085/4707/4701/7384/51422/1649/6392/5465/…
hsa04110	Cell cycle	118	0.431426	1.3404	0.00120574	0.0143298	0.0117645	3884	tags=43%, list=26%, signal=32%	5885/7534/5591/5001/996/23595/51433/902/6500/10459/8454/3065/4609/51529/7529/3066/8881/10971/8697/5933/1875/1019/51434/472/7157/10735/4089/5934/4172/7709/5925/29945/1027/25/7272/9978/7533/4173/4087/1869/64682/2932/246184/9134/8243/1017/7532/991/11200/7029/2033
hsa04137	Mitophagy - animal	62	0.490078	1.47013	0.00155549	0.0178017	0.0146149	4380	tags=58%, list=29%, signal=42%	9474/665/11337/9927/11345/23786/22800/1457/192111/2309/8678/4893/9101/7314/4077/1459/7157/5599/55288/5601/7030/51024/10241/8887/65018/139341/1869/664/10133/7879/8878/3845/5602/10370/9451/468
hsa05017	Spinocerebellar ataxia	125	0.430471	1.34161	0.00177639	0.0196037	0.0160943	5068	tags=50%, list=33%, signal=33%	5692/5710/9821/5705/9519/5718/7419/25814/55062/55102/5713/5701/2475/7416/7494/4287/5694/5690/292/5709/342371/9698/8678/26100/5599/2776/5601/2081/10939/5695/207/5289/4800/54205/22863/5686/3516/5717/29982/6311/7417/10528/23369/5714/291/6310/9776/90550/5602/5578/5688/6095/5715/5707/5719/23236/9706/4217/5693/5295/9861/6667
hsa03008	Ribosome biogenesis in eukaryotes	68	0.473293	1.42524	0.00197942	0.021091	0.0173154	5841	tags=66%, list=38%, signal=41%	10940/134430/5901/4931/51096/29889/9724/55127/1457/83732/1459/23560/28987/10799/22803/25996/84135/10885/10557/9790/29102/10813/51077/54552/10775/29107/55781/1736/55272/10248/10528/10556/55813/55651/51119/7514/27341/55916/51367/3692/65083/5822/55131/55341/23160
hsa00534	Glycosaminoglycan biosynthesis - heparan sulfate / heparin	23	0.581834	1.57435	0.00258949	0.0266717	0.0218971	5134	tags=65%, list=34%, signal=43%	2137/2131/2135/3340/126792/9653/8509/64132/2132/9953/26035/9955/9957/11285/9348
hsa04910	Insulin signaling pathway	120	0.425879	1.32412	0.00279337	0.0278435	0.0228591	6017	tags=57%, list=40%, signal=35%	3551/1398/2885/6198/23265/5594/2475/5170/5257/5565/8569/2308/7248/5261/5894/4893/9470/1399/5576/5770/5573/6009/3643/5599/5501/3632/5562/5601/6464/5604/122809/1978/5792/207/6655/7249/673/10580/2932/5571/5256/2002/5500/801/3845/5590/5602/5499/867/2889/868/5295/57521/5564/369/2872/23433/5290/5140/5836/5595/5291/80201/1977/92579/51422/5255/91860
hsa04520	Adherens junction	63	0.467454	1.40496	0.00345932	0.0334041	0.0274242	3884	tags=48%, list=26%, signal=36%	6885/5594/52/7525/1457/10163/4233/8976/1459/5770/8936/3643/2241/51701/4089/56288/998/5792/5879/1495/7046/7414/9855/6934/10580/117178/5795/87/5881/2033
hsa05220	Chronic myeloid leukemia	71	0.44744	1.35073	0.00464763	0.0435187	0.0357282	3078	tags=38%, list=20%, signal=30%	3551/1398/2885/5594/3065/4609/4790/5894/3066/4893/1399/1019/1147/51426/613/7157/4089/6464/5604/5925/1027/25/207/7046/6655/1869/673
hsa05020	Prion disease	221	0.383912	1.22845	0.00524251	0.0476452	0.039116	5995	tags=49%, list=39%, signal=30%	5692/5533/4715/5710/1537/1432/842/5705/5718/7419/1345/5713/7381/1327/5594/5701/7416/4726/4716/3915/4720/4731/5694/6390/1347/5690/1457/292/27089/5709/6391/4695/5532/1459/5599/7388/5601/4724/4694/4717/148327/3799/7386/5695/5879/1350/4708/4706/4698/1340/29796/54205/4684/4725/2932/5686/4697/7385/1958/5530/89953/5717/317/4714/7417/1386/10488/4704/5714/1965/291/9377/4702/90550/5602/79861/9451/468/10975…
hsa00563	Glycosylphosphatidylinositol (GPI)-anchor biosynthesis	23	0.558712	1.51179	0.00557897	0.0492543	0.0404371	3874	tags=61%, list=25%, signal=45%	5279/8733/93183/128869/9487/51604/5277/8818/9488/55650/54872/84720/23556/51227

## Sheet: mRNA-protein (KEGG)
ID	Description	setSize	enrichmentScore	NES	pvalue	p.adjust	qvalues	rank	leading_edge	core_enrichment
hsa00071	Fatty acid degradation	37	0.826575	2.54829	1e-10	2.83e-09	2.31579e-09	633	tags=86%, list=12%, signal=77%	125/124/1962/130/2639/224/37/1632/217/51703/223/127/2182/3033/2180/10455/501/36/1376/30/219/1892/34/38/35/10449/39/51/1374/3032/33/8310
hsa00260	Glycine, serine and threonine metabolism	33	0.73789	2.25033	1e-10	2.83e-09	2.31579e-09	873	tags=79%, list=16%, signal=67%	6470/2628/9380/635/29968/1491/64902/501/27232/4129/26227/5723/132158/1610/1757/189/275/29958/51268/113675/10993/2593/2653/6472/55349/4128
hsa00280	Valine, leucine and isoleucine degradation	42	0.773029	2.40024	1e-10	2.83e-09	2.31579e-09	680	tags=83%, list=12%, signal=74%	316/3158/18/1962/4329/224/26275/11112/217/223/3712/5095/4594/3033/64902/501/36/30/219/1892/34/3028/38/587/3155/64087/35/10449/1629/39/5096/3032/593/549/594
hsa00620	Pyruvate metabolism	32	0.754449	2.29251	1e-10	2.83e-09	2.31579e-09	536	tags=72%, list=10%, signal=65%	5106/5315/9380/224/217/223/98/197257/501/2271/4200/219/38/55902/5091/5105/3029/4199/4191/39/3945/4190/2739
hsa00980	Metabolism of xenobiotics by cytochrome P450	50	0.681734	2.15227	1e-10	2.83e-09	2.31579e-09	1376	tags=80%, list=25%, signal=60%	125/124/2938/2052/130/6822/1559/1571/3290/54657/127/1565/873/22977/1576/373156/1548/7363/2939/7364/1544/9446/8574/54578/7365/7366/54659/1645/2944/2947/4258/54600/1555/4259/218/54658/2941/4257/2950/128
hsa00982	Drug metabolism - cytochrome P450	50	0.673381	2.1259	1e-10	2.83e-09	2.31579e-09	1376	tags=80%, list=25%, signal=60%	316/2328/125/124/2938/130/1559/1571/54657/2330/127/1565/1576/373156/1548/7363/4129/2939/7364/1544/9446/2329/54578/7365/7366/1558/54659/2944/4128/2947/4258/54600/1555/4259/218/54658/2941/4257/2950/128
hsa01200	Carbon metabolism	105	0.640271	2.13035	1e-10	2.83e-09	2.31579e-09	967	tags=65%, list=18%, signal=54%	2539/6470/5315/229/1962/2805/2203/4329/26007/1373/26275/29968/48/2806/9563/2746/54363/5095/4594/2875/2271/4200/1892/38/26227/55902/230/5091/5723/132158/414328/6389/189/55753/275/4199/226/7086/35/9104/4191/2023/847/39/5096/51/80201/113675/4190/10993/51179/2098/8310/3418/2653/84706/6390/2821/1743/1431/6472/1737/84693/5230/50/6888/3030/3417
hsa01230	Biosynthesis of amino acids	59	0.6677	2.1413	1e-10	2.83e-09	2.31579e-09	967	tags=66%, list=18%, signal=55%	6470/5315/2752/229/2805/4143/1373/383/29968/48/1491/2806/5009/445/435/95/2875/26227/230/5091/5832/5723/587/226/7086/2023/113675/10993/5053/27430/3418/84706/1431/6472/5230/65263/50/6888/3417
hsa01240	Biosynthesis of cofactors	106	0.583013	1.94117	1e-10	2.83e-09	2.31579e-09	1320	tags=64%, list=24%, signal=50%	6470/4522/10243/5315/23498/7360/55163/4143/224/3242/122622/29968/133686/8630/54657/217/8564/10327/23475/8942/326625/7363/219/7364/587/4338/2677/54578/1371/7365/51727/205/7366/210/9104/50808/8836/790/54659/51109/8566/2235/27430/159/2729/7358/158/6472/80308/4831/79717/125061/5498/93100/2730/54600/112724/249/57026/84274/6697/56474/4830/554235/29925/54658/54995/80347
hsa04146	Peroxisome	67	0.640508	2.07221	1e-10	2.83e-09	2.31579e-09	1315	tags=73%, list=24%, signal=56%	6342/1962/3295/55825/11001/2053/5264/51703/54363/2182/2180/373156/10455/570/6647/23600/30/5825/5827/10901/7498/1610/3155/1891/189/1384/4598/51268/6648/8799/5052/847/51/26061/23417/390916/51179/8310/3418/8443/10654/5826/3417/26063/8504/8309/25824/11264/5195
hsa00380	Tryptophan metabolism	30	0.754772	2.27674	1.73175e-10	4.45531e-09	3.64578e-09	964	tags=83%, list=18%, signal=69%	316/23498/1962/64577/2639/224/217/223/8564/3033/8942/501/4129/219/1892/38/1544/847/39/55526/51166/1743/4128/125061/3030
hsa00983	Drug metabolism - other enzymes	52	0.648583	2.05183	3.24893e-10	7.66205e-09	6.26986e-09	1407	tags=77%, list=26%, signal=58%	51733/2938/1807/1571/8824/1066/54657/7172/1576/1548/7363/2939/7364/9446/7498/54578/7365/51727/7366/50484/54659/3615/2944/8833/3704/9/3251/4831/2947/4258/54600/4259/4830/54658/2941/4257/1806/2950/1854/1890
hsa05204	Chemical carcinogenesis	54	0.639561	2.03002	6.37164e-10	1.36562e-08	1.11749e-08	1376	tags=72%, list=25%, signal=55%	125/124/2938/2052/130/6822/1559/1571/3290/54657/127/6817/873/1576/373156/1548/7363/2939/7364/1544/9446/54578/7365/7366/1558/1646/54659/2944/9/2947/4258/54600/4259/218/54658/2941/4257/2950/128
hsa00630	Glyoxylate and dicarboxylate metabolism	29	0.741983	2.22996	6.75573e-10	1.36562e-08	1.11749e-08	960	tags=86%, list=18%, signal=71%	6470/2752/9380/48/54363/5095/4594/38/55902/132158/189/112817/275/4191/847/39/5096/4190/51179/2653/1431/6472/125061/84693/50
hsa03320	PPAR signaling pathway	48	0.653282	2.0494	1.39337e-09	2.62882e-08	2.15117e-08	716	tags=58%, list=13%, signal=51%	3158/6342/5106/1962/11001/345/1582/51703/2182/2180/1593/1376/30/2168/34/2171/5105/4199/2710/51/1374/2170/10998/10580/9415/33/8310/6319
hsa01212	Fatty acid metabolism	43	0.661967	2.05862	6.39419e-09	1.13097e-07	9.25474e-08	1310	tags=74%, list=24%, signal=57%	6342/1962/3295/84869/37/51703/2182/3033/2180/36/1376/30/1892/34/38/7923/35/10449/39/51/1374/9415/3032/33/8310/6319/3030/9524/51102/51144/51495/54995
hsa00250	Alanine, aspartate and glutamate metabolism	26	0.741439	2.19496	1.0513e-08	1.75011e-07	1.43211e-07	720	tags=77%, list=13%, signal=67%	18/2752/2805/1373/122622/2806/2746/56954/7915/8659/445/64902/435/2875/189/790/159/84706/2744/158
hsa00330	Arginine and proline metabolism	31	0.69572	2.10683	2.15244e-08	3.38411e-07	2.76922e-07	1163	tags=84%, list=21%, signal=66%	2628/51056/2805/224/383/2806/217/223/8659/501/4129/219/5832/1610/112817/79814/4942/55748/58510/2593/1152/4128/65263/112483/5033/6723
hsa00830	Retinol metabolism	39	0.663766	2.05191	2.42967e-08	3.61893e-07	2.96137e-07	580	tags=59%, list=11%, signal=53%	316/125/124/130/1559/8630/54657/127/8608/216/1576/1548/7363/7364/1544/10901/54578/7365/7366/1558/54884/54659/51109
hsa00650	Butanoate metabolism	20	0.767899	2.17272	1.2633e-07	1.78757e-06	1.46277e-06	473	tags=75%, list=9%, signal=69%	3158/622/18/1962/6296/123876/7915/348158/3033/1892/38/56898/3155/35/39
hsa00640	Propanoate metabolism	29	0.677636	2.03657	3.14505e-07	4.23833e-06	3.46822e-06	1175	tags=83%, list=21%, signal=65%	18/1962/79611/4329/26275/5095/4594/1892/38/55902/35/1629/39/3945/5096/51/23417/8310/593/594/84693/3030/55862/8801
hsa00410	beta-Alanine metabolism	22	0.738004	2.12466	4.23177e-07	5.4436e-06	4.4545e-06	633	tags=77%, list=12%, signal=69%	51733/18/1962/1807/4329/224/26275/217/223/501/219/1892/35/51/55748/23417/8310
hsa00350	Tyrosine metabolism	23	0.699389	2.01595	1.78142e-06	2.10976e-05	1.72642e-05	428	tags=61%, list=8%, signal=56%	316/125/124/130/2805/3242/2806/3081/127/2184/4129/2954/81889/1312
hsa00310	Lysine degradation	29	0.657575	1.97628	1.7892e-06	2.10976e-05	1.72642e-05	964	tags=59%, list=18%, signal=49%	1962/2639/224/10157/217/223/3033/501/219/1892/38/51268/39/55526/51166/1743/3030
hsa00480	Glutathione metabolism	36	0.629294	1.93326	2.49859e-06	2.75455e-05	2.25405e-05	1527	tags=81%, list=28%, signal=58%	2539/2938/51056/373156/2939/9446/9027/50484/3418/9588/2729/290/2944/2936/2730/3417/2947/4258/79017/4259/2687/6723/2941/4257/2950/2678/26873/5226/2937
hsa00010	Glycolysis / Gluconeogenesis	50	0.574776	1.81459	2.59678e-06	2.75455e-05	2.25405e-05	514	tags=46%, list=9%, signal=42%	125/5106/5315/124/229/130/2203/224/217/223/127/10327/501/219/55902/230/5236/130589/5105/226/2023/3945/80201
hsa00053	Ascorbate and aldarate metabolism	23	0.693747	1.99969	2.62802e-06	2.75455e-05	2.25405e-05	709	tags=65%, list=13%, signal=57%	224/54657/217/223/10327/501/7363/219/7364/54578/7365/7366/9104/54659/7358
hsa00140	Steroid hormone biosynthesis	35	0.61353	1.88237	5.85304e-06	5.91575e-05	4.84086e-05	1290	tags=66%, list=24%, signal=51%	1571/3290/8630/54657/1576/7363/7364/1544/1109/3294/54578/7923/7365/7366/1312/1646/54659/1645/8644/54600/51144/51478/54658
hsa00270	Cysteine and methionine metabolism	39	0.594959	1.83921	1.71912e-05	0.000167762	0.00013728	1163	tags=62%, list=21%, signal=49%	2805/4143/635/29968/1491/2806/64902/26227/7263/587/55256/4191/3945/113675/4190/23743/10993/27430/2729/51074/2730/191/4357/6723
hsa00040	Pentose and glucuronate interconversions	25	0.650665	1.90764	2.00274e-05	0.000188925	0.000154597	1103	tags=68%, list=20%, signal=55%	51084/7360/51181/6652/54657/10327/9942/7363/7364/57016/54578/7365/7366/54659/7358/54600/231
hsa01210	2-Oxocarboxylic acid metabolism	16	0.728975	1.99049	2.47924e-05	0.00022633	0.000185206	967	tags=75%, list=18%, signal=62%	2805/48/2806/95/2875/587/51166/3418/84706/1431/50/3417
hsa00220	Arginine biosynthesis	17	0.714287	1.9707	2.67666e-05	0.000236717	0.000193706	711	tags=76%, list=13%, signal=67%	2752/2805/1373/383/2806/5009/2746/445/435/95/2875/84706/2744
hsa00340	Histidine metabolism	16	0.725979	1.98231	2.91419e-05	0.000249913	0.000204504	490	tags=69%, list=9%, signal=63%	144193/224/217/223/10841/501/4129/219/131669/3176/55748
hsa00790	Folate biosynthesis	18	0.677282	1.88092	0.000144042	0.00119894	0.000981094	1190	tags=72%, list=22%, signal=57%	10243/873/5860/57016/4338/8836/5053/5092/8644/249/231/6697/84105
hsa00561	Glycerolipid metabolism	24	0.615324	1.7917	0.000238739	0.00193037	0.00157962	1123	tags=67%, list=20%, signal=53%	26007/224/217/223/10327/501/219/57016/132158/2710/10554/55750/11343/8613/231/55326
hsa01040	Biosynthesis of unsaturated fatty acids	19	0.651121	1.8193	0.000364074	0.00279888	0.00229033	1219	tags=68%, list=22%, signal=53%	6342/3295/641371/570/30/10965/51/9415/8310/6319/9524/51144/51495
hsa00020	Citrate cycle (TCA cycle)	29	0.57284	1.72162	0.000365932	0.00279888	0.00229033	2325	tags=90%, list=42%, signal=52%	5106/48/2271/5091/5105/6389/55753/4191/4190/3418/6390/1743/1431/1737/50/3417/8801/3419/5162/1738/8803/8802/6392/4967/5160/47
hsa00030	Pentose phosphate pathway	25	0.588619	1.72574	0.000815245	0.00607143	0.00496825	459	tags=48%, list=8%, signal=44%	2539/229/2203/9563/230/5236/132158/414328/226/7086/9104/64080
hsa04976	Bile secretion	44	0.506161	1.57592	0.00129778	0.00941722	0.00770612	1290	tags=50%, list=24%, signal=39%	2052/6822/54657/10599/1576/570/7363/7364/54578/7365/6580/7366/10998/54659/10864/5243/1244/366/949/54600/57552/54658
hsa00520	Amino sugar and nucleotide sugar metabolism	37	0.528998	1.63087	0.00152019	0.0107554	0.00880112	1588	tags=68%, list=29%, signal=48%	7360/5236/80896/5238/64841/80201/2762/6675/51706/7358/2584/2592/2821/197258/55907/1727/7264/2582/2673/10007/29925/5973/3074/54187/55577
hsa05418	Fluid shear stress and atherosclerosis	66	0.452051	1.46094	0.00249738	0.017238	0.0141059	1781	tags=50%, list=33%, signal=34%	2938/445/2939/9446/3162/7184/2944/653361/3383/3326/4318/5880/2947/4258/6382/4259/207/3685/1499/4688/2941/4257/2950/6613/8878/3320/208/7295/5747/5601/1432/5562/25828
hsa00564	Glycerophospholipid metabolism	39	0.511496	1.5812	0.00257395	0.0173435	0.0141922	1569	tags=56%, list=29%, signal=41%	2819/54947/10434/5833/79888/2820/10554/10162/8613/9926/8443/84647/9791/10390/55326/79143/11313/10400/5320/8760/253558/56894
hsa00590	Arachidonic acid metabolism	24	0.557083	1.62211	0.00284162	0.0187019	0.0153037	1834	tags=75%, list=33%, signal=50%	1559/2053/1571/1573/4051/873/8529/1558/8644/84647/1555/2687/4048/5320/2678/5740/2877/10728
hsa00120	Primary bile acid biosynthesis	14	0.643508	1.70525	0.00337215	0.0210373	0.0172148	507	tags=57%, list=9%, signal=52%	6342/3295/1582/570/1593/23600/1109/10998
hsa00860	Porphyrin and chlorophyll metabolism	32	0.535762	1.62799	0.00339551	0.0210373	0.0172148	1039	tags=50%, list=19%, signal=41%	54657/326625/7363/7364/54578/1371/7365/7366/210/3162/54659/2235/644/2395/5498/54600
hsa00051	Fructose and mannose metabolism	28	0.545244	1.63306	0.00341949	0.0210373	0.0172148	1272	tags=57%, list=23%, signal=44%	229/2203/26007/6652/3795/230/57016/226/80201/2762/5207/57103/197258/7264/231/29925
hsa00062	Fatty acid elongation	17	0.602225	1.66153	0.00396842	0.023895	0.0195533	1219	tags=65%, list=22%, signal=50%	641371/3033/1892/10965/10449/3032/3030/9524/51102/51144/51495
hsa04217	Necroptosis	71	0.441294	1.43124	0.00464763	0.0274017	0.0224228	2030	tags=61%, list=37%, signal=39%	2752/2746/6772/355/29108/9131/291/29082/142/834/292/824/10059/128866/3146/3326/5836/6774/637/7416/6773/51652/11124/817/3015/2747/8878/9525/7419/3320/27243/5478/5610/818/55506/5601/7417/10379/3014/1536/6778/9555/192111
hsa00760	Nicotinate and nicotinamide metabolism	19	0.590708	1.6505	0.00624773	0.0360838	0.0295274	921	tags=58%, list=17%, signal=48%	316/23530/23408/4837/133686/23475/4907/10135/4860/54981/93100

## Sheet: GISTIC2
Unique Name	Descriptor	Wide Peak Limits	Peak Limits	Region Limits	q values	Residual q values after removing segments shared with higher peaks	Broad or Focal	Amplitude Threshold	C475b_C475a	C278b_C278a	C710_C709	C457b_C457a	C457c_C457a	B756_B685	C086b_C086a	B904b_B904a	C892_C891	C798_C797	B800bv2_B800a	C543_C542	B039b_B039a	C769_C767	B166b_B166a	C272b_C272a	D158_D157	C951_C950	C133c_C133a	C255b_C255a	A915b_A915a	B809bv2_B809a	C359b_C359a	A879b_A879a	C335b_C335a	C284b_C284a	C078b_C078a	D067_D066	B889b_B889a	C225b_C225a	C227b_C227a	D016_D015	C452b_C452a	B021b_B021a	C605_C604	C129b_C129a	C795_C794	B808b_B808a	C964_C962	C563_C562	B760bv2_B760av2
Amplification Peak 1	1q21.3	chr1:145459978-158435373(probes 3240:3696)	chr1:151491551-153579924(probes 3311:3349)	chr1:120265881-166816721(probes 3237:4138)	7.6219e-07	7.6219e-07		0: t<0.3; 1: 0.3<t< 0.9; 2: t>0.9	2	0	0	2	1	1	0	0	0	2	1	1	2	1	0	0	1	2	1	0	0	0	0	1	1	1	2	2	0	1	0	0	2	2	1	1	1	1	0	1	1
Amplification Peak 2	6p21.2	chr6:36359341-46191078(probes 20453:20744)	chr6:37338985-37897574(probes 20526:20531)	chr6:37338985-38084175(probes 20526:20534)	0.15155	0.15155		0: t<0.3; 1: 0.3<t< 0.9; 2: t>0.9	1	0	0	1	0	0	0	0	0	0	0	0	0	1	1	0	0	1	1	0	0	0	0	0	0	1	0	0	0	0	0	2	2	1	0	0	0	0	0	0	0
Amplification Peak 3	8q22.2	chr8:82373546-119936571(probes 26498:27053)	chr8:98863547-99538871(probes 26783:26799)	chr8:98288464-110348176(probes 26778:26945)	0.088158	0.15091		0: t<0.3; 1: 0.3<t< 0.9; 2: t>0.9	2	0	0	1	0	1	0	0	0	2	0	1	2	0	2	2	2	2	1	0	1	0	0	1	0	0	2	2	0	2	1	2	2	1	0	0	2	0	1	2	1
Amplification Peak 4	8q24.13	chr8:124037057-139268782(probes 27164:27364)	chr8:125051926-131413931(probes 27186:27259)	chr8:124042734-139601347(probes 27165:27366)	0.011966	0.022258		0: t<0.3; 1: 0.3<t< 0.9; 2: t>0.9	2	0	0	1	0	1	0	0	0	2	0	1	2	1	2	2	2	1	1	0	1	0	0	1	0	0	2	2	0	2	1	2	2	1	0	0	2	0	0	2	1
Amplification Peak 5	11q13.3	chr11:68483192-71671509(probes 33475:33535)	chr11:68747448-69931472(probes 33476:33477)	chr11:66113706-71689118(probes 33423:33537)	0.00073208	0.00073208		0: t<0.3; 1: 0.3<t< 0.9; 2: t>0.9	0	0	0	0	2	1	0	0	0	0	0	0	0	0	0	0	0	0	0	0	0	0	0	0	0	0	1	0	0	0	0	0	0	0	0	0	0	0	0	0	0
Amplification Peak 6	12q15	chr12:56744021-111894911(probes 36178:37509)	chr12:66644754-68551584(probes 36427:36430)	chr12:66644754-68618792(probes 36427:36433)	0.13306	0.13306		0: t<0.3; 1: 0.3<t< 0.9; 2: t>0.9	0	0	0	0	0	0	0	0	0	0	0	0	0	0	0	0	0	1	0	0	0	0	0	0	0	0	1	0	0	0	0	1	0	0	0	0	0	0	2	0	0
Amplification Peak 7	17q25.3	chr17:73240545-81195210(probes 46191:46283)	chr17:76819094-81195210(probes 46245:46283)	chr17:59024454-81195210(probes 45824:46283)	0.00088785	0.00088785		0: t<0.3; 1: 0.3<t< 0.9; 2: t>0.9	1	0	0	0	0	1	0	0	0	0	0	0	0	0	0	0	0	0	0	0	1	0	0	0	2	0	0	0	0	0	0	1	0	0	0	0	0	0	2	0	1
Amplification Peak 8	19p13.11	chr19:17954798-30934390(probes 47964:48054)	chr19:18572154-19545775(probes 47988:48038)	chr19:17958668-30935515(probes 47965:48056)	0.057064	0.057064		0: t<0.3; 1: 0.3<t< 0.9; 2: t>0.9	0	0	0	0	0	0	0	0	0	0	1	0	1	0	0	2	1	2	0	0	0	0	0	0	0	0	0	0	0	2	0	0	0	0	0	0	0	0	0	1	0
Deletion Peak 1	1p36.23	chr1:1-14057433(probes 1:257)	chr1:1-10658967(probes 1:90)	chr1:1-36359441(probes 1:1145)	1.6606e-12	1.6606e-12		0: t>-0.3; 1: -0.3>t> -1.3; 2: t< -1.3	1	0	0	0	0	0	1	0	0	1	1	0	1	1	0	0	0	1	1	0	0	0	0	0	1	0	1	0	1	0	0	0	0	0	1	0	0	1	0	0	0
Deletion Peak 2	4q35.1	chr4:177650609-191154276(probes 17419:17456)	chr4:178163624-191154276(probes 17420:17456)	chr4:178163624-191154276(probes 17420:17456)	0.21554	0.21554		0: t>-0.3; 1: -0.3>t> -1.3; 2: t< -1.3	0	1	1	0	1	1	1	0	0	1	1	0	0	1	0	0	0	1	1	0	0	0	0	0	1	0	1	0	0	0	0	0	1	0	0	0	0	0	0	1	0
Deletion Peak 3	5q21.1	chr5:43675456-121779126(probes 17692:18425)	chr5:98129026-106762675(probes 18283:18287)	chr5:98129026-107716115(probes 18283:18290)	0.11122	0.11122		0: t>-0.3; 1: -0.3>t> -1.3; 2: t< -1.3	0	0	0	0	1	0	0	0	0	1	0	0	0	0	0	0	0	0	0	0	0	0	0	0	0	0	0	0	0	1	0	0	0	0	0	0	0	0	0	0	0
Deletion Peak 4	9p21.3	chr9:21333663-27378129(probes 27664:27681)	chr9:21333920-23692686(probes 27665:27674)	chr9:21333920-27455329(probes 27665:27683)	0.024688	0.024688		0: t>-0.3; 1: -0.3>t> -1.3; 2: t< -1.3	0	1	0	0	1	0	1	0	0	1	1	0	0	0	0	0	0	0	0	0	0	0	0	0	0	0	0	0	0	0	0	0	0	0	0	0	0	0	0	1	1
Deletion Peak 5	11p13	chr11:15212065-46799499(probes 32238:32805)	chr11:34378113-43284290(probes 32598:32636)	chr11:34378113-43339870(probes 32598:32639)	0.21554	0.21554		0: t>-0.3; 1: -0.3>t> -1.3; 2: t< -1.3	0	0	0	0	0	0	1	0	0	1	0	0	0	0	0	0	0	0	0	0	0	0	0	0	0	0	0	0	0	0	0	0	0	0	0	0	0	0	0	1	0
Deletion Peak 6	11q22.2	chr11:88299965-135006516(probes 33951:34822)	chr11:99428837-109294242(probes 34015:34140)	chr11:99428837-110106787(probes 34015:34143)	0.0076179	0.15343		0: t>-0.3; 1: -0.3>t> -1.3; 2: t< -1.3	0	0	0	0	1	0	0	0	0	0	0	0	0	0	0	0	0	0	0	0	0	0	0	0	0	0	0	0	0	0	0	0	0	0	0	0	0	0	0	0	0
Deletion Peak 7	11q24.2	chr11:118185973-135006516(probes 34371:34822)	chr11:124669800-125850824(probes 34613:34690)	chr11:118209669-135006516(probes 34372:34822)	0.0014129	0.016675		0: t>-0.3; 1: -0.3>t> -1.3; 2: t< -1.3	0	0	0	0	1	0	0	0	0	0	0	0	0	0	0	0	0	0	0	0	0	0	0	0	0	0	0	0	0	0	0	0	0	0	0	0	0	0	1	0	0
Deletion Peak 8	12p13.1	chr12:7280728-21428154(probes 34938:35256)	chr12:11060876-13364196(probes 35064:35085)	chr12:11060876-13367305(probes 35064:35088)	0.23533	0.23533		0: t>-0.3; 1: -0.3>t> -1.3; 2: t< -1.3	0	1	0	1	1	0	0	0	0	1	0	0	0	0	0	0	0	0	0	0	0	0	0	0	0	0	0	0	0	1	0	1	0	0	0	0	0	0	0	0	1
Deletion Peak 9	12q24.31	chr12:118848586-133851895(probes 37732:38118)	chr12:124241304-125549994(probes 38028:38085)	chr12:124241304-125562472(probes 38028:38088)	0.23533	0.23533		0: t>-0.3; 1: -0.3>t> -1.3; 2: t< -1.3	0	1	0	1	1	0	0	0	0	0	0	0	0	0	0	0	0	0	0	0	1	0	0	0	0	0	0	0	0	0	0	0	0	0	0	0	0	0	0	0	0
Deletion Peak 10	13q14.3	chr13:33760158-73284328(probes 38424:38774)	chr13:50464587-60348159(probes 38676:38768)	chr13:33859430-73301439(probes 38425:38776)	0.0014129	0.0014129		0: t>-0.3; 1: -0.3>t> -1.3; 2: t< -1.3	0	0	0	0	0	0	0	0	0	0	0	0	0	0	0	0	0	1	0	0	0	0	0	0	1	0	1	0	0	1	0	0	0	0	0	0	0	0	0	1	1
Deletion Peak 11	14q32.31	chr14:94413593-107349540(probes 41134:41237)	chr14:96794860-107349540(probes 41156:41237)	chr14:96794860-107349540(probes 41156:41237)	0.11571	0.11571		0: t>-0.3; 1: -0.3>t> -1.3; 2: t< -1.3	0	0	0	0	0	0	1	0	0	0	0	0	1	0	0	0	0	0	0	0	0	0	0	0	0	0	0	0	0	0	0	0	0	0	0	0	0	0	0	0	0
Amplification Peak 1 - CN values	1q21.3	chr1:145459978-158435373(probes 3240:3696)	chr1:151491551-153579924(probes 3311:3349)	chr1:120265881-166816721(probes 3237:4138)	7.6219e-07	7.6219e-07		Actual Copy Change Given	0.95882	0.0035553	0.012479	1.2369	0.53747	0.58125	0.015027	0.15327	-0.014344	2.3284	0.62149	0.30574	1.345	0.38744	0.078309	-0.0012933	0.62181	1.5964	0.81036	0.011793	-0.0013809	0.012473	0.035425	0.53864	0.33351	0.38308	1.5441	1.0974	0	0.66024	0	0	1.0457	0.92035	0.74846	0.83104	0.7619	0.37748	-0.01194	0.78944	0.43755
Amplification Peak 2 - CN values	6p21.2	chr6:36359341-46191078(probes 20453:20744)	chr6:37338985-37897574(probes 20526:20531)	chr6:37338985-38084175(probes 20526:20534)	0.15155	0.15155		Actual Copy Change Given	0.42143	0.0099871	-0.0030021	0.82028	0.10249	0.0031588	0.0060038	0.0047831	-0.018246	0.12933	-0.12757	-0.066875	-0.186	0.31475	0.51821	-0.0050153	-0.0099292	0.43776	0.79175	0.08003	0	-0.01329	0.020992	-0.011635	-0.00036098	0.3437	-0.095031	-0.012055	-0.019358	0.00060001	0.035828	2.5808	1.2493	0.43926	-0.081152	0.033982	0.25847	0.16802	0.018019	0.16551	-0.004359
Amplification Peak 3 - CN values	8q22.2	chr8:82373546-119936571(probes 26498:27053)	chr8:98863547-99538871(probes 26783:26799)	chr8:98288464-110348176(probes 26778:26945)	0.088158	0.15091		Actual Copy Change Given	2.1776	-0.010624	-0.0053907	0.81554	-0.032476	0.5689	0.010712	0.28509	-0.016735	0.95696	-0.31195	0.62596	0.91212	0.26507	1.5687	3.191	1.6058	1.2996	0.82517	0	0.40124	0.02501	-0.011438	0.71392	0.019179	0	1.1059	1.9678	0.026751	1.1684	0.76598	2.2337	0.97086	0.44736	0.002729	0.051111	1.6531	0.17942	0.85219	2.0253	0.68083
Amplification Peak 4 - CN values	8q24.13	chr8:124037057-139268782(probes 27164:27364)	chr8:125051926-131413931(probes 27186:27259)	chr8:124042734-139601347(probes 27165:27366)	0.011966	0.022258		Actual Copy Change Given	2.1776	-0.010624	-0.0053907	0.81554	-0.032476	0.5689	0.010712	0.28509	0.29495	2.0032	-0.31195	0.62596	0.91212	0.38382	1.5687	2.569	1.8161	0.7582	0.82517	0	0.40124	0.02501	-0.011438	0.71392	0.019179	0	1.1059	1.9678	0.026751	1.1684	0.76598	2.2337	1.2672	0.44736	0.002729	0.051111	1.6531	0.17942	0.019474	2.7764	0.68083
Amplification Peak 5 - CN values	11q13.3	chr11:68483192-71671509(probes 33475:33535)	chr11:68747448-69931472(probes 33476:33477)	chr11:66113706-71689118(probes 33423:33537)	0.00073208	0.00073208		Actual Copy Change Given	-0.11002	-0.011178	0	-0.028717	2.7779	0.41048	-0.0050831	0	-0.00081927	-0.04267	0.21999	-0.085369	-0.27211	-0.015236	-0.0035192	0.010434	0.0062004	-0.027521	-0.012454	0.068714	-0.002276	-0.086731	-0.01207	-0.005806	-0.0081118	-0.12164	0.88667	-0.003435	-0.014219	0.040427	-0.024818	0.0018529	-0.0057121	-0.0067692	-0.12111	-0.016043	-0.015125	-0.07397	0.042522	-0.07907	0
Amplification Peak 6 - CN values	12q15	chr12:56744021-111894911(probes 36178:37509)	chr12:66644754-68551584(probes 36427:36430)	chr12:66644754-68618792(probes 36427:36433)	0.13306	0.13306		Actual Copy Change Given	-0.13494	-0.002419	0.017979	-0.41637	-0.57865	-0.034807	0	0.0013324	-0.080591	0.17425	-0.12122	-0.04926	0.014088	0.01131	-0.0086355	0.010827	-0.0046187	0.30409	0	0.032297	0.0020178	0.013357	0	0.0015249	-0.59754	-0.058933	0.32391	-0.014928	-0.04189	-0.629	0.049632	0.82224	-0.12645	-0.0024262	-0.04476	-0.0036842	8.7343e-05	-0.065738	3.6569	0.036937	0.062743
Amplification Peak 7 - CN values	17q25.3	chr17:73240545-81195210(probes 46191:46283)	chr17:76819094-81195210(probes 46245:46283)	chr17:59024454-81195210(probes 45824:46283)	0.00088785	0.00088785		Actual Copy Change Given	0.63361	0.209	0.032219	-0.015833	0.10858	0.39722	-0.0069303	0.16717	-0.046947	0.23437	-0.12058	-0.067005	0.010559	-0.17189	0.0081262	0.01627	0.1716	0	-0.024799	0.070456	0.40539	-0.0010141	-0.015282	0.088645	3.0525	-0.14427	0.093783	0.019793	-0.065758	0.16695	-0.016366	0.81136	0.071221	-0.0058124	0.023787	-0.024456	0.22385	-0.051125	1.0574	0.16629	0.49972
Amplification Peak 8 - CN values	19p13.11	chr19:17954798-30934390(probes 47964:48054)	chr19:18572154-19545775(probes 47988:48038)	chr19:17958668-30935515(probes 47965:48056)	0.057064	0.057064		Actual Copy Change Given	-0.011489	-0.0084451	0.035252	-0.019518	0.06832	-0.079141	0.13259	0.0022494	-0.11563	-0.55429	0.50056	-0.068098	0.32684	0.036189	0.0056791	2.0473	0.63618	1.7515	-0.036023	0.05298	0.016813	0.017814	-0.030424	0.012499	-0.0024467	-0.12847	0.23984	0.051078	-0.073716	1.4858	-0.16647	0.031763	0.10128	0.025873	0.057838	-0.028305	-0.010604	0.25291	0.040132	0.89831	-0.0021157
Deletion Peak 1 - CN values	1p36.23	chr1:1-14057433(probes 1:257)	chr1:1-10658967(probes 1:90)	chr1:1-36359441(probes 1:1145)	1.6606e-12	1.6606e-12		Actual Copy Change Given	-0.34784	0.0035553	0.012479	-0.0063401	0.22823	0.0018496	-0.8102	-0.0053833	-0.014344	-0.39857	-0.47245	-0.091432	-0.32811	-0.4006	0.0012173	-0.0012933	0.0095642	-0.36527	-0.77868	0.011793	-0.0013809	-0.18191	-0.033924	-0.0096361	-0.32319	0.079001	-0.62744	-0.0066182	-0.71419	-0.050082	-0.097986	0	0.046406	-0.0095411	-0.691	-0.024694	-0.0035269	-0.3072	0.038583	0.017111	-0.10691
Deletion Peak 2 - CN values	4q35.1	chr4:177650609-191154276(probes 17419:17456)	chr4:178163624-191154276(probes 17420:17456)	chr4:178163624-191154276(probes 17420:17456)	0.21554	0.21554		Actual Copy Change Given	0.10259	-0.32995	-0.59773	-0.0038683	-0.86432	-0.4209	-0.80166	-0.0018163	0.078077	-0.48519	-0.40606	0.059636	-0.28844	-0.44694	0	0	-0.013862	-0.41776	-0.74284	0.023811	-0.0054364	-0.071555	0.030533	0.0035912	-0.30419	0.039543	-0.64252	-0.038564	0.057485	-0.013178	0.093913	-0.096884	-0.61369	-0.019473	-0.055201	0.017005	0.53008	-0.089107	-0.077285	-0.6516	-0.22919
Deletion Peak 3 - CN values	5q21.1	chr5:43675456-121779126(probes 17692:18425)	chr5:98129026-106762675(probes 18283:18287)	chr5:98129026-107716115(probes 18283:18290)	0.11122	0.11122		Actual Copy Change Given	0.51365	0.0028152	-0.022336	-0.0084099	-0.85481	0.29204	0.0036199	0.15849	0.03326	-0.52033	0.34721	0.010341	0.37446	0.15711	0.49862	0.005904	-0.052873	-0.018695	0.80738	-0.043126	0.002956	0.1003	0.020356	0.017158	0.017589	0.022688	-0.014378	0.58123	0.034724	-0.56984	-0.036672	1.4052	-0.054978	0.46438	0.29072	0.0021764	0.056719	0.45827	-0.03905	0.018718	0.010188
Deletion Peak 4 - CN values	9p21.3	chr9:21333663-27378129(probes 27664:27681)	chr9:21333920-23692686(probes 27665:27674)	chr9:21333920-27455329(probes 27665:27683)	0.024688	0.024688		Actual Copy Change Given	-0.0156	-0.69687	0.0091655	-0.0088196	-0.82178	0.023605	-0.78175	0.00063428	0.010115	-0.48914	-0.32179	0.017681	0	0.036566	0.0050319	-0.010012	0	-0.052671	0.030431	-0.043723	-0.0038878	-0.086549	-0.004591	-0.011002	0.0032288	0.20609	-0.28046	0.0024187	0.026637	0.0081505	-0.068902	-0.007569	0.025499	-0.0022056	-0.2721	-0.023094	-0.0030225	0.15608	-0.0066271	-0.73824	-0.51519
Deletion Peak 5 - CN values	11p13	chr11:15212065-46799499(probes 32238:32805)	chr11:34378113-43284290(probes 32598:32636)	chr11:34378113-43339870(probes 32598:32639)	0.21554	0.21554		Actual Copy Change Given	-0.034648	-0.011178	0	-0.028717	0.02912	-0.023723	-0.78944	0	-0.00081927	-0.39613	0.21999	-0.0089716	-0.27211	0.013089	-0.0035192	0.010434	0.0062004	-0.027521	-0.012454	-0.027772	-0.002276	-0.086731	-0.01207	-0.005806	-0.0081118	0.0040186	-0.29104	-0.003435	0.094445	0.040427	0.10037	0.0018529	0.090299	-0.0067692	-0.086606	-0.016043	-0.015125	-0.07397	0.042522	-0.30985	0
Deletion Peak 6 - CN values	11q22.2	chr11:88299965-135006516(probes 33951:34822)	chr11:99428837-109294242(probes 34015:34140)	chr11:99428837-110106787(probes 34015:34143)	0.0076179	0.15343		Actual Copy Change Given	0	-0.011178	0	-0.028717	-0.82706	-0.011012	-0.0050831	0	-0.00081927	-0.04267	0.21999	0.012252	-0.27211	-0.015236	-0.0035192	0.010434	0.0062004	-0.027521	-0.012454	-0.032636	-0.002276	-0.086731	-0.01207	-0.005806	-0.0081118	-0.043154	-0.22408	-0.003435	-0.014219	0.040427	0.071187	0.0018529	-0.0057121	-0.0067692	0.036016	-0.016043	-0.015125	-0.07397	0.0044545	-0.07907	0
Deletion Peak 7 - CN values	11q24.2	chr11:118185973-135006516(probes 34371:34822)	chr11:124669800-125850824(probes 34613:34690)	chr11:118209669-135006516(probes 34372:34822)	0.0014129	0.016675		Actual Copy Change Given	0	-0.011178	0	-0.028717	-0.82706	-0.011012	-0.0050831	0	-0.00081927	-0.098748	0.21999	0.012252	-0.27211	-0.015236	-0.0035192	0.010434	0.0062004	-0.027521	-0.012454	-0.032636	-0.002276	-0.086731	-0.01207	-0.005806	-0.0081118	-0.043154	0.32782	-0.003435	-0.014219	0.040427	0.071187	0.0053618	-0.0057121	-0.0067692	-0.099626	-0.016043	-0.015125	-0.07397	-0.80349	-0.07907	0
Deletion Peak 8 - CN values	12p13.1	chr12:7280728-21428154(probes 34938:35256)	chr12:11060876-13364196(probes 35064:35085)	chr12:11060876-13367305(probes 35064:35088)	0.23533	0.23533		Actual Copy Change Given	0.10891	-0.69514	0.017979	-0.41637	-0.72545	-0.034807	0	0.0013324	-0.080591	-0.40235	-0.12122	0.088941	0.014088	0.01131	-0.0086355	0.010827	-0.0046187	0.30409	0	0.032297	0.0020178	0.013357	0	0.0015249	0.0034552	-0.058933	0.32391	-0.00362	-0.04189	-0.6426	0.049632	-0.85748	-0.13678	-0.0024262	-0.0054185	-0.0036842	8.7343e-05	-0.065738	0.0045705	-0.25761	-0.51768
Deletion Peak 9 - CN values	12q24.31	chr12:118848586-133851895(probes 37732:38118)	chr12:124241304-125549994(probes 38028:38085)	chr12:124241304-125562472(probes 38028:38088)	0.23533	0.23533		Actual Copy Change Given	-0.087762	-0.69377	0.017979	-0.41637	-0.57865	-0.034807	0	0.0013324	-0.080591	0.17425	-0.12122	-0.04926	0.014088	0.01131	-0.0086355	0.010827	-0.0046187	0.30409	0	0.032297	-0.68977	0.013357	0	0.0015249	0.0054314	-0.058933	0.32391	0.022406	-0.04189	0.17668	0.049632	0.82224	0.040884	-0.0024262	-0.20097	-0.0036842	8.7343e-05	-0.065738	0.032908	0.036937	0.062743
Deletion Peak 10 - CN values	13q14.3	chr13:33760158-73284328(probes 38424:38774)	chr13:50464587-60348159(probes 38676:38768)	chr13:33859430-73301439(probes 38425:38776)	0.0014129	0.0014129		Actual Copy Change Given	-0.026769	-0.22462	0.0015293	-2.133e-05	0.016821	0.014234	0.024008	0.0097456	-0.036646	-0.14316	-0.2999	0.025419	-0.101	0.11195	-0.015175	0.018921	0.45857	-0.38788	0.033688	-0.03585	-0.0050461	0.071327	0.035797	-0.004562	-0.6249	-0.024968	-0.646	-0.022015	0.057255	-0.65546	-0.13158	-0.032196	-0.11756	-0.013178	-0.1207	0.017125	-0.006042	0.15343	0	-0.5117	-0.46933
Deletion Peak 11 - CN values	14q32.31	chr14:94413593-107349540(probes 41134:41237)	chr14:96794860-107349540(probes 41156:41237)	chr14:96794860-107349540(probes 41156:41237)	0.11571	0.11571		Actual Copy Change Given	0.12358	0.016388	0.00052736	0	-0.060148	-0.02481	-0.82644	0.0014641	0	0.24523	0.17299	-0.026903	-0.35114	0.17731	-0.0057658	0.0055367	0.07423	0.18243	-0.0065953	-0.016519	0.0042726	0.014016	-0.0016554	-0.0089392	0	-0.247	0.19376	-0.0025447	-0.0094158	0.025768	-0.094302	0.0082031	0.0016618	-0.011988	-0.11978	0	-0.0039908	0	0.011792	-0.17028	0.0011083
[truncated: 81 more columns]

## Sheet: CNA-mRNA (GISTIC)
ID	Description	setSize	enrichmentScore	NES	pvalue	p.adjust	qvalues	rank	leading_edge	core_enrichment
1q21.3_Amplification Peak	1q21.3_Amplification Peak	69	0.728156	2.59832	1e-10	8e-10	4.21053e-10	495	tags=59%, list=10%, signal=54%	ENSG00000143436/ENSG00000136631/ENSG00000132676/ENSG00000163463/ENSG00000143420/ENSG00000160688/ENSG00000143575/ENSG00000159377/ENSG00000160714/ENSG00000163468/ENSG00000143314/ENSG00000160803/ENSG00000143376/ENSG00000117262/ENSG00000159352/ENSG00000143543/ENSG00000160783/ENSG00000131779/ENSG00000143553/ENSG00000143368/ENSG00000131778/ENSG00000182134/ENSG00000143457/ENSG00000143418/ENSG00000160710…
8q22.2_Amplification Peak	8q22.2_Amplification Peak	41	0.755643	2.55746	1e-10	8e-10	4.21053e-10	536	tags=66%, list=11%, signal=59%	ENSG00000155097/ENSG00000104517/ENSG00000120533/ENSG00000147649/ENSG00000120963/ENSG00000147677/ENSG00000156471/ENSG00000070756/ENSG00000104320/ENSG00000085719/ENSG00000104312/ENSG00000164754/ENSG00000120526/ENSG00000104412/ENSG00000104375/ENSG00000164924/ENSG00000104408/ENSG00000156482/ENSG00000123124/ENSG00000156170/ENSG00000176623/ENSG00000133731/ENSG00000164919/ENSG00000048392/ENSG00000156467…
6p21.2_Amplification Peak	6p21.2_Amplification Peak	35	0.640127	2.13047	1.86905e-07	9.96827e-07	5.24646e-07	929	tags=71%, list=19%, signal=58%	ENSG00000124659/ENSG00000180992/ENSG00000137200/ENSG00000112640/ENSG00000137409/ENSG00000146223/ENSG00000214736/ENSG00000048544/ENSG00000171453/ENSG00000112651/ENSG00000096401/ENSG00000024048/ENSG00000124767/ENSG00000137207/ENSG00000124608/ENSG00000124571/ENSG00000137168/ENSG00000112079/ENSG00000112578/ENSG00000112759/ENSG00000137413/ENSG00000157593/ENSG00000137193/ENSG00000137221/ENSG00000096384
1p36.23_Deletion Peak	1p36.23_Deletion Peak	43	0.560833	1.90897	3.7021e-06	1.48084e-05	7.79389e-06	1276	tags=65%, list=26%, signal=49%	ENSG00000160075/ENSG00000242485/ENSG00000130939/ENSG00000162441/ENSG00000160049/ENSG00000007923/ENSG00000171824/ENSG00000116288/ENSG00000078369/ENSG00000198912/ENSG00000049245/ENSG00000130764/ENSG00000157916/ENSG00000116688/ENSG00000198793/ENSG00000116685/ENSG00000158109/ENSG00000188976/ENSG00000142655/ENSG00000048707/ENSG00000078808/ENSG00000054523/ENSG00000083444/ENSG00000008128/ENSG00000142657…
8q24.13_Amplification Peak	8q24.13_Amplification Peak	12	0.717947	1.97249	7.94619e-05	0.000254278	0.000133831	782	tags=75%, list=16%, signal=63%	ENSG00000176853/ENSG00000147687/ENSG00000129292/ENSG00000147684/ENSG00000136986/ENSG00000170873/ENSG00000104549/ENSG00000132294/ENSG00000131773

## Sheet: mRNA-protein (GISTIC)
ID	Description	setSize	enrichmentScore	NES	pvalue	p.adjust	qvalues
