# Supplementary material for: Integrative proteogenomic characterization of hepatocellular carcinoma across etiologies and stages
Source: Nat Commun. 2022 May 4;13:2436. doi: 10.1038/s41467-022-29960-8 (PMC9068765; doi:10.1038/s41467-022-29960-8)
Supplement: Supplementary file 8 — Supplementary Data 5 [file 41467_2022_29960_MOESM8_ESM.xlsx]

## Sheet: Sheet 1
hgnc	ensembl_gene_id	entrezgene_id	rho.cna_vs_ge	pvalue.cna_vs_ge	p.adjust.cna_vs_ge	rho.ge_vs_prot	pvalue.ge_vs_prot	p.adjust.ge_vs_prot	chrom	start	end	band	GISTIC_peak	GISTIC_peak_enriched.cna_vs_ge	de.ge.logFC	de.ge.pvalue	de.ge.p.adjust	de.prot.logFC	de.prot.pvalue	de.prot.p.adjust
SLC25A13	ENSG00000004864	10165	0.544427	3.7674e-11	6.59814e-10	0.616652	2.5222e-06	2.27372e-05	7	95749532	95951459	q21.3
SLC25A5	ENSG00000005022	292	0.514541	2.10796e-09	2.79937e-08	0.629593	1.40604e-06	1.39107e-05	X	118602363	118605282	q24
VTA1	ENSG00000009844	51534	0.656884	0	0	0.598914	5.48185e-06	4.34819e-05	6	142468367	142545826	q24.1
UTP18	ENSG00000011260	51096	0.543726	4.70539e-11	8.19392e-10	0.637014	9.99993e-07	1.05403e-05	17	49337889	49375297	q21.33
PGM3	ENSG00000013375	5238	0.639093	0	0	0.644706	6.99851e-07	7.71808e-06	6	83870869	83903655	q14.2
NSUN2	ENSG00000037474	54888	0.622491	0	0	0.61448	2.77821e-06	2.47198e-05	5	6599352	6633404	p15.31
GOPC	ENSG00000047932	57120	0.648359	0	0	0.54552	4.64121e-05	0.000263338	6	117639374	117923691	q22.1
RRM2B	ENSG00000048392	50484	0.600219	0	0	0.628145	1.50204e-06	1.4675e-05	8	103216730	103251346	q22.3	8q22.2 Amplification Peak	8q22.2 Amplification Peak	1.27233	6.46714e-08	3.75094e-07	0.61575867331016	0.000988404579271042	0.00286637
TRAM1	ENSG00000067167	23471	0.679811	0	0	0.571403	1.71289e-05	0.000112977	8	71485677	71520622	q13.3
NUCKS1	ENSG00000069275	64710	0.634282	0	0	0.664887	2.7062e-07	3.34823e-06	1	205681947	205719404	q32.1
DNAJA2	ENSG00000069345	10294	0.591932	0	0	0.563348	2.35407e-05	0.000147628	16	46989299	47007699	q12.1
ACADVL	ENSG00000072778	37	0.590564	0	0	0.805973	0	0	17	7120444	7128592	p13.1
TPD52	ENSG00000076554	7163	0.626325	0	0	0.680905	1.25184e-07	1.78217e-06	8	80870571	81143467	q21.13
EIF3I	ENSG00000084623	8668	0.540138	1.07501e-10	1.78257e-09	0.506063	0.000185486	0.000867447	1	32687529	32697205	p35.1
CPNE3	ENSG00000085719	8895	0.771933	0	0	0.635928	1.05137e-06	1.09763e-05	8	87497059	87573726	q21.3	8q22.2 Amplification Peak	8q22.2 Amplification Peak	0.842819	7.26275e-06	2.1062e-05	-0.115130696206774	0.422443945475933	0.522453
COQ9	ENSG00000088682	57017	0.530601	4.20095e-10	6.40928e-09	0.679276	1.35549e-07	1.90988e-06	16	57481337	57495187	q21
EZR	ENSG00000092820	7430	0.609313	0	0	0.660633	3.31132e-07	3.94551e-06	6	159186773	159240444	q25.3
NUP50	ENSG00000093000	10762	0.610681	0	0	0.570498	1.77582e-05	0.000116427	22	45559722	45583896	q13.31
CSNK2A1	ENSG00000101266	1457	0.516504	1.76453e-09	2.39044e-08	0.599457	5.3556e-06	4.27697e-05	20	459116	524465	p13
CHMP4B	ENSG00000101421	128866	0.55512	0	0	0.567783	1.97776e-05	0.000127531	20	32399110	32442172	q11.22
ARMC1	ENSG00000104442	55156	0.789446	0	0	0.542443	5.20025e-05	0.000290842	8	66514694	66546442	q13.1
SQLE	ENSG00000104549	6713	0.528889	5.10999e-10	7.70383e-09	0.675747	1.60865e-07	2.16635e-06	8	126010739	126034525	q24.13	8q24.13 Amplification Peak	8q24.13 Amplification Peak	2.55496	6.07689e-08	3.75094e-07	0.0231490467537428	0.926305734856797	0.926306
SLC39A14	ENSG00000104635	23516	0.717435	0	0	0.764434	0	0	8	22224762	22291642	p21.3
GSR	ENSG00000104687	2936	0.585389	0	0	0.582262	1.10323e-05	7.78222e-05	8	30535583	30585443	p12
PMPCB	ENSG00000105819	9512	0.556865	0	0	0.50543	0.000189421	0.000882088	7	102937869	102969958	q22.1
SLC25A11	ENSG00000108528	8402	0.63943	0	0	0.655113	4.29743e-07	4.88677e-06	17	4840425	4843546	p13.2
C1QBP	ENSG00000108561	708	0.615446	0	0	0.519186	0.000119037	0.00059421	17	5336097	5352150	p13.2
EIF4G2	ENSG00000110321	1982	0.515823	1.87756e-09	2.53081e-08	0.593122	7.01506e-06	5.30338e-05	11	10818597	10830657	p15.3
CAND1	ENSG00000111530	55832	0.561075	0	0	0.719095	1.33833e-08	2.69682e-07	12	67663061	67713731	q14.3	12q15 Amplification Peak
SRSF9	ENSG00000111786	8683	0.63713	0	0	0.578281	1.29829e-05	8.98477e-05	12	120899471	120907596	q24.31	12q24.31 Deletion Peak
SNX3	ENSG00000112335	8724	0.617033	0	0	0.532127	7.55981e-05	0.00040346	6	108532426	108582464	q21
BYSL	ENSG00000112578	705	0.548042	0	0	0.659005	3.57658e-07	4.1977e-06	6	41888926	41900784	p21.1	6p21.2 Amplification Peak	6p21.2 Amplification Peak	0.916906	9.11523e-06	2.40311e-05	1.01088784442347	0.000146553494764033	0.000531256
HSPA9	ENSG00000113013	3313	0.596016	0	0	0.586968	9.08103e-06	6.59247e-05	5	137890571	137911133	q31.2
SEC24A	ENSG00000113615	10802	0.610285	0	0	0.567873	1.9707e-05	0.000127225	5	133984479	134063513	q31.1
ERGIC1	ENSG00000113719	57222	0.564227	0	0	0.567692	1.98485e-05	0.000127837	5	172261278	172379688	q35.1
CACYBP	ENSG00000116161	27101	0.69704	0	0	0.635385	1.07801e-06	1.11905e-05	1	174968300	174980851	q25.1
PARK7	ENSG00000116288	11315	0.684503	0	0	0.670317	2.08863e-07	2.68727e-06	1	8014351	8045565	p36.23	1p36.23 Deletion Peak	1p36.23 Deletion Peak	-0.080947	0.616339	0.616339	-0.868844966178253	7.2438936689094e-07	1.05036e-05
GNPAT	ENSG00000116906	8443	0.663969	0	0	0.568235	1.94268e-05	0.000125861	1	231376953	231413719	q42.2
SDHB	ENSG00000117118	6390	0.524633	8.05432e-10	1.1726e-08	0.593756	6.82954e-06	5.17742e-05	1	17345217	17380665	p36.13
ERI3	ENSG00000117419	79033	0.512103	2.61676e-09	3.40692e-08	0.549864	3.94603e-05	0.000229112	1	44686742	44820932	p34.1
DARS2	ENSG00000117593	55157	0.578251	0	0	0.658009	3.74882e-07	4.34404e-06	1	173793641	173827684	q25.1
NENF	ENSG00000117691	29937	0.649965	0	0	0.589593	8.13845e-06	5.9875e-05	1	212606229	212619714	q32.3
HMGN3	ENSG00000118418	9324	0.587894	0	0	0.599367	5.37645e-06	4.27697e-05	6	79910962	79944406	q14.1
SET	ENSG00000119335	6418	0.566104	0	0	0.509864	0.000163401	0.000784238	9	131445703	131458679	q34.11
ABCD4	ENSG00000119688	5826	0.539708	1.16325e-10	1.91435e-09	0.551765	3.6733e-05	0.000215791	14	74752126	74769759	q24.3
TCP1	ENSG00000120438	6950	0.687252	0	0	0.629231	1.42947e-06	1.40916e-05	6	160199530	160210781	q25.3
NUDCD1	ENSG00000120526	84955	0.748709	0	0	0.709774	2.63989e-08	4.835e-07	8	110253148	110346614	q23.1	8q22.2 Amplification Peak	8q22.2 Amplification Peak	1.44339	2.13613e-08	2.06493e-07	0.785238770541136	0.0102501995728958	0.0228658
EPHX2	ENSG00000120915	2053	0.532874	3.18928e-10	4.94986e-09	0.813484	0	0	8	27348296	27403081	p21.2
LYPLA1	ENSG00000120992	10434	0.606234	0	0	0.706516	3.23191e-08	5.65947e-07	8	54958938	55014577	q11.23
LPGAT1	ENSG00000123684	9926	0.511078	2.8615e-09	3.70032e-08	0.576018	1.42302e-05	9.68893e-05	1	211916799	212004114	q32.3
DDX27	ENSG00000124228	55661	0.617535	0	0	0.54733	4.33884e-05	0.000248238	20	47835884	47860614	q13.13
SERPINB6	ENSG00000124570	5269	0.555054	0	0	0.579005	1.26059e-05	8.76811e-05	6	2948393	2972090	p25.2
XPO5	ENSG00000124571	57510	0.572065	0	0	0.702715	4.03695e-08	6.80817e-07	6	43490072	43543812	p21.1	6p21.2 Amplification Peak	6p21.2 Amplification Peak	0.809031	0.000156877	0.000324959	1.64251327932451	1.52068801960392e-05	8.81999e-05
GLO1	ENSG00000124767	2739	0.594767	0	0	0.633937	1.15228e-06	1.1761e-05	6	38643701	38670917	p21.2	6p21.2 Amplification Peak	6p21.2 Amplification Peak	0.685903	0.00122462	0.00236759	-0.768650712490196	0.000143681091784023	0.000531256
DEK	ENSG00000124795	7913	0.500544	6.90386e-09	8.16066e-08	0.53819	6.07567e-05	0.000332343	6	18224099	18265054	p22.3
MPDU1	ENSG00000129255	9526	0.655074	0	0	0.712127	2.26104e-08	4.21523e-07	17	7486847	7496107	p13.1
SNX9	ENSG00000130340	51429	0.627779	0	0	0.614661	2.75597e-06	2.45617e-05	6	158244296	158366109	q25.3
LRRC47	ENSG00000130764	57470	0.614138	0	0	0.535294	6.74734e-05	0.000364715	1	3696784	3713068	p36.32	1p36.23 Deletion Peak	1p36.23 Deletion Peak	-0.27859	0.0307822	0.0446341	-0.520118734053476	0.000864564978466902	0.00278582
DIAPH1	ENSG00000131504	1729	0.587504	0	0	0.581448	1.14075e-05	8.02622e-05	5	140894583	140998622	q31.3
CHD1L	ENSG00000131778	9557	0.66502	0	0	0.635566	1.06906e-06	1.11397e-05	1	146714291	146767443	q21.1	1q21.3 Amplification Peak	1q21.3 Amplification Peak	0.67666	0.00179201	0.00324802	1.53158967070616	2.65951061149998e-06	2.57086e-05
PEX11B	ENSG00000131779	8799	0.677603	0	0	0.66181	3.13183e-07	3.77265e-06	1	145516252	145523730	q21.1	1q21.3 Amplification Peak	1q21.3 Amplification Peak	0.386136	0.0158333	0.0255092	0.247795060633392	0.380779517821159	0.501937
PRKAB2	ENSG00000131791	5565	0.553944	0	0	0.553394	3.45352e-05	0.000204193	1	146626685	146644129	q21.1	1q21.3 Amplification Peak	1q21.3 Amplification Peak	-0.401092	0.0250711	0.0382665	-1.10262481393428	7.99224423126261e-05	0.000386292
RAN	ENSG00000132341	5901	0.586539	0	0	0.645068	6.88141e-07	7.60423e-06	12	131356424	131362223	q24.33	12q24.31 Deletion Peak
PCBD2	ENSG00000132570	84105	0.504311	5.07502e-09	6.1955e-08	0.5019	0.00021278	0.000973494	5	134240596	134343649	q31.1
SCO1	ENSG00000133028	6341	0.70061	2.64764e-19	4.82515e-18	0.560543	2.62541e-05	0.000162048	17	10583654	10601692	p13.1
PNPLA8	ENSG00000135241	50640	0.513101	2.3966e-09	3.12828e-08	0.513756	0.000143306	0.00069881	7	108110866	108210110	q31.1
SYNCRIP	ENSG00000135316	10492	0.522948	9.54939e-10	1.36937e-08	0.600724	5.07161e-06	4.09993e-05	6	86318053	86353510	q14.3
DYNC1LI2	ENSG00000135720	1783	0.524131	8.4779e-10	1.22608e-08	0.525339	9.61238e-05	0.000498915	16	66754796	66785701	q22.1
LAMC1	ENSG00000135862	3915	0.541658	7.91604e-11	1.3388e-09	0.558733	2.81557e-05	0.000171659	1	182992595	183114727	q25.3
CKAP4	ENSG00000136026	10970	0.503174	5.57308e-09	6.7176e-08	0.599367	5.37645e-06	4.27697e-05	12	106631655	106698057	q23.3	12q15 Amplification Peak
DERL1	ENSG00000136986	79139	0.662647	0	0	0.67457	1.70265e-07	2.25962e-06	8	124025404	124054663	q24.13	8q24.13 Amplification Peak	8q24.13 Amplification Peak	0.741218	2.07561e-06	7.52407e-06	-0.0856462905579324	0.59685198792734	0.66572
TLN1	ENSG00000137076	7094	0.503161	5.57912e-09	6.71959e-08	0.54	5.68775e-05	0.000315532	9	35696945	35732392	p13.3
PPIL1	ENSG00000137168	51645	0.566263	0	0	0.502443	0.000209023	0.000958706	6	36822603	36842800	p21.2	6p21.2 Amplification Peak	6p21.2 Amplification Peak	1.1125	9.10864e-08	4.40251e-07	0.244952496301248	0.231537694724542	0.378295
GGH	ENSG00000137563	8836	0.516795	1.7181e-09	2.33234e-08	0.655294	4.26095e-07	4.85536e-06	8	63927638	63951730	q12.3
GCSH	ENSG00000140905	2653	0.513642	2.28414e-09	2.99685e-08	0.59819	5.65456e-06	4.45937e-05	16	81115566	81130008	q23.2
UFC1	ENSG00000143222	51506	0.683023	0	0	0.613213	2.9388e-06	2.58964e-05	1	161122566	161128646	q23.3
PPOX	ENSG00000143224	5498	0.663308	0	0	0.554932	3.25718e-05	0.00019384	1	161136200	161147803	q23.3
HDGF	ENSG00000143321	3068	0.635934	0	0	0.52371	0.000101758	0.000521735	1	156711899	156736717	q23.1	1q21.3 Amplification Peak	1q21.3 Amplification Peak	0.18507	0.209184	0.224679	0.107112948939394	0.465133582923736	0.539555
LYPLAL1	ENSG00000143353	127018	0.591304	0	0	0.67629	1.56697e-07	2.12063e-06	1	219347186	219386207	q41
SF3B4	ENSG00000143368	10262	0.669937	0	0	0.576561	1.39211e-05	9.53767e-05	1	149895209	149900236	q21.2	1q21.3 Amplification Peak	1q21.3 Amplification Peak	0.967252	2.90965e-06	9.37553e-06	0.26319778221628	0.218656769916974	0.378295
TARS2	ENSG00000143374	80222	0.544103	4.19226e-11	7.32541e-10	0.526516	9.22345e-05	0.000481464	1	150459887	150480078	q21.3	1q21.3 Amplification Peak	1q21.3 Amplification Peak	-0.241654	0.153043	0.170702	-0.0381525807005346	0.861664255525883	0.892438
SNX27	ENSG00000143376	81609	0.720046	0	0	0.584525	1.00498e-05	7.18158e-05	1	151584541	151671567	q21.3	1q21.3 Amplification Peak	1q21.3 Amplification Peak	0.630023	5.5545e-05	0.000123908	0.329735350311943	0.247848192679726	0.378295
CERS2	ENSG00000143418	29956	0.64972	0	0	0.705701	3.39341e-08	5.84883e-07	1	150933059	150947479	q21.3	1q21.3 Amplification Peak	1q21.3 Amplification Peak	0.146592	0.385251	0.39901	-0.0490678386506243	0.825704666338068	0.886868
PARP1	ENSG00000143799	142	0.569951	0	0	0.663077	2.94918e-07	3.60813e-06	1	226548392	226595780	q42.12
EPHX1	ENSG00000143819	2052	0.502877	5.71063e-09	6.86715e-08	0.847511	0	0	1	225997794	226033260	q42.12
ERLIN2	ENSG00000147475	11160	0.704389	0	0	0.550136	3.90596e-05	0.000227267	8	37594117	37616619	p11.23
LACTB2	ENSG00000147592	51110	0.615387	0	0	0.891222	0	0	8	71547553	71581409	q13.3
MTDH	ENSG00000147649	92140	0.806015	0	0	0.649502	5.59332e-07	6.28217e-06	8	98656407	98740998	q22.1	8q22.2 Amplification Peak	8q22.2 Amplification Peak	1.04796	5.53593e-07	2.29346e-06	-0.217801119374332	0.241091638621537	0.378295
CARHSP1	ENSG00000153048	23589	0.534718	2.50911e-10	3.95451e-09	0.576018	1.42302e-05	9.68893e-05	16	8946799	8962866	p13.2
PPP4R1	ENSG00000154845	9989	0.514819	2.05606e-09	2.74957e-08	0.520633	0.000113235	0.000569919	18	9546789	9615238	p11.22
ATP6V1C1	ENSG00000155097	528	0.821797	0	0	0.508688	0.000169965	0.000811479	8	104033291	104085279	q22.3	8q22.2 Amplification Peak	8q22.2 Amplification Peak	1.50167	1.77095e-09	2.56787e-08	0.886340550750446	1.60943132220555e-07	4.66735e-06
RMND1	ENSG00000155906	55005	0.50778	3.79673e-09	4.7684e-08	0.575204	1.4706e-05	9.92655e-05	6	151725989	151773259	q25.1
PTDSS1	ENSG00000156471	9791	0.783729	0	0	0.557466	2.9562e-05	0.000178643	8	97273943	97349223	q22.1	8q22.2 Amplification Peak	8q22.2 Amplification Peak	0.257741	0.133278	0.161045	0.166856289157479	0.432375205005557	0.522453
RER1	ENSG00000157916	11079	0.595322	0	0	0.614389	2.7894e-06	2.4739e-05	1	2323267	2336883	p36.32	1p36.23 Deletion Peak	1p36.23 Deletion Peak	-0.196224	0.12485	0.15742	-0.183973182386809	0.301204603274164	0.436747
CCAR2	ENSG00000158941	57805	0.707614	0	0	0.595566	6.3246e-06	4.8893e-05	8	22462145	22479027	p21.3
CYB5R1	ENSG00000159348	51706	0.632524	0	0	0.610588	3.30002e-06	2.86193e-05	1	202930997	202936408	q32.1
FLAD1	ENSG00000160688	80308	0.772071	0	0	0.571765	1.68831e-05	0.000111624	1	154955814	154965587	q21.3	1q21.3 Amplification Peak	1q21.3 Amplification Peak	0.684676	4.8334e-05	0.000116807	0.503157923290374	0.034532439674424	0.0715315
ADAR	ENSG00000160710	103	0.646277	0	0	0.630317	1.36029e-06	1.36054e-05	1	154554538	154600475	q21.3	1q21.3 Amplification Peak	1q21.3 Amplification Peak	0.223599	0.117633	0.155061	0.836096204431373	6.45676567511789e-06	4.68116e-05
UBQLN4	ENSG00000160803	56893	0.728029	0	0	0.563982	2.29652e-05	0.000144515	1	156005092	156023585	q22	1q21.3 Amplification Peak	1q21.3 Amplification Peak	0.465038	0.00402975	0.00687428	0.553011666928081	0.00476114142208945	0.0125521
PRPSAP1	ENSG00000161542	5635	0.574517	0	0	0.605158	4.1857e-06	3.4866e-05	17	74305567	74380602	q25.1	17q25.3 Amplification Peak
ASGR2	ENSG00000161944	433	0.582739	0	0	0.602715	4.65391e-06	3.80718e-05	17	7004641	7019019	p13.1
LZIC	ENSG00000162441	84328	0.717521	0	0	0.526787	9.13578e-05	0.000477798	1	9982173	10003465	p36.22	1p36.23 Deletion Peak	1p36.23 Deletion Peak	0.247635	0.0771564	0.106549	-0.135027811652406	0.352679445389485	0.487034
PEA15	ENSG00000162734	8682	0.555318	0	0	0.631403	1.29435e-06	1.30171e-05	1	160175127	160185166	q23.2
BPNT1	ENSG00000162813	10380	0.596175	0	0	0.548235	4.19459e-05	0.000240738	1	220230824	220263804	q41
TFB2M	ENSG00000162851	64216	0.630184	0	0	0.507511	0.000176769	0.000835235	1	246703862	246729626	q44
UQCRQ	ENSG00000164405	27089	0.510609	2.98035e-09	3.82808e-08	0.571222	1.72531e-05	0.000113659	5	132202252	132203723	q31.1
YWHAZ	ENSG00000164924	7534	0.717753	0	0	0.790226	0	0	8	101928753	101965616	q22.3	8q22.2 Amplification Peak	8q22.2 Amplification Peak	1.75947	1.02819e-10	2.98175e-09	0.504111582602496	0.00643636215577259	0.0155545
YWHAB	ENSG00000166913	7529	0.519353	1.35365e-09	1.87765e-08	0.515385	0.000135588	0.000664127	20	43514317	43537173	q13.12
CRK	ENSG00000167193	1398	0.754141	0	0	0.571674	1.69442e-05	0.000111893	17	1323983	1366456	p13.3
IRGQ	ENSG00000167378	126298	0.508104	3.69393e-09	4.65844e-08	0.620814	2.09315e-06	1.94121e-05	19	44088521	44100287	q13.31
GLOD4	ENSG00000167699	51031	0.732953	0	0	0.6781	1.43534e-07	1.98664e-06	17	660337	685581	p13.3
TSR1	ENSG00000167721	55720	0.534467	2.5951e-10	4.0816e-09	0.594118	6.72561e-06	5.13413e-05	17	2225797	2240801	p13.3
COA6	ENSG00000168275	388753	0.649357	0	0	0.519638	0.000117195	0.000585549	1	234509202	234519795	q42.2
TOR1AIP2	ENSG00000169905	163590	0.611884	0	0	0.640995	8.31666e-07	8.93796e-06	1	179809102	179846938	q25.2
CDH2	ENSG00000170558	1000	0.537996	1.55442e-10	2.51472e-09	0.721267	1.10221e-08	2.2375e-07	18	25530930	25757410	q12.1
NAT1	ENSG00000171428	9	0.610364	0	0	0.578009	1.3127e-05	9.0616e-05	8	18027986	18081198	p22
SNTB1	ENSG00000172164	6641	0.596261	0	0	0.580271	1.19705e-05	8.37935e-05	8	121547985	121825513	q24.12
RNPEP	ENSG00000176393	6051	0.538254	1.49126e-10	2.41767e-09	0.676109	1.58075e-07	2.13401e-06	1	201951500	201975275	q32.1
GRB2	ENSG00000177885	2885	0.617244	0	0	0.649593	5.56966e-07	6.26844e-06	17	73314157	73401790	q25.1	17q25.3 Amplification Peak
RRS1	ENSG00000179041	23212	0.726562	0	0	0.517195	0.00012746	0.000630514	8	67341263	67342966	q13.1
ALYREF	ENSG00000183684	10189	0.513808	2.2508e-09	2.96329e-08	0.568778	1.90136e-05	0.000123622	17	79845713	79849462	q25.3	17q25.3 Amplification Peak
P4HB	ENSG00000185624	5034	0.538366	1.46421e-10	2.38142e-09	0.764434	0	0	17	79801035	79818570	q25.3	17q25.3 Amplification Peak
ANKFY1	ENSG00000185722	51479	0.775323	0	0	0.506697	0.000181625	0.000851572	17	4067201	4167274	p13.2
NOC2L	ENSG00000188976	26155	0.538373	1.46263e-10	2.38138e-09	0.506787	0.00018108	0.000850469	1	879584	894689	p36.33	1p36.23 Deletion Peak	1p36.23 Deletion Peak	0.29214	0.150072	0.170702	0.359166395911071	0.0823623189981016	0.159234
SHPK	ENSG00000197417	23729	0.577161	0	0	0.58362	1.04325e-05	7.41641e-05	17	3511556	3539616	p13.2
MYO1C	ENSG00000197879	4641	0.623575	0	0	0.614842	2.73389e-06	2.44046e-05	17	1367392	1396106	p13.3
KIF13B	ENSG00000197892	23303	0.830924	0	0	0.665882	2.58101e-07	3.21512e-06	8	28924796	29120641	p12
CD2AP	ENSG00000198087	23607	0.500768	6.7796e-09	8.0262e-08	0.619367	2.23379e-06	2.05082e-05	6	47445525	47594999	p12.3
HMGN2	ENSG00000198830	3151	0.619551	0	0	0.588507	8.51676e-06	6.21576e-05	1	26798941	26802463	p36.11
SFT2D2	ENSG00000213064	375035	0.515427	1.94631e-09	2.61885e-08	0.513846	0.000142867	0.000697289	1	168195176	168222263	q24.2
C8orf82	ENSG00000213563	414919	0.582336	0	0	0.598824	5.50316e-06	4.35879e-05	8	145751117	145754516	q24.3
VDAC1	ENSG00000213585	7416	0.576771	0	0	0.50543	0.000189421	0.000882088	5	133307606	133340824	q31.1
CPNE1	ENSG00000214078	8904	0.55974	0	0	0.575294	1.46524e-05	9.9148e-05	20	34213953	34252878	q11.22
PPP2R2A	ENSG00000221914	5520	0.64212	0	0	0.596652	6.03874e-06	4.72159e-05	8	26149007	26230196	p21.2
FAM185A	ENSG00000222011	222234	0.513457	2.322e-09	3.0413e-08	0.508145	0.000173075	0.000822032	7	102389418	102449672	q22.1
PRKDC	ENSG00000253729	5591	0.663698	0	0	0.614299	2.80063e-06	2.47585e-05	8	48685669	48872743	q11.21
