# Supplementary material for: Integrative proteogenomic characterization of hepatocellular carcinoma across etiologies and stages
Source: Nat Commun. 2022 May 4;13:2436. doi: 10.1038/s41467-022-29960-8 (PMC9068765; doi:10.1038/s41467-022-29960-8)
Supplement: Supplementary file 9 — Supplementary Data 6 [file 41467_2022_29960_MOESM9_ESM.xlsx]

## Sheet: Overall phosphorylation
ACC_PosInProt	Gene.Names	uniprot	aa_pos	gene_name	entrezgene_id	gene_id	kinase_family	logFC	AveExpr	t	pvalue	p.adjust	B
Q9P266_S680	KIAA1462 JCAD	Q9P266	S680	JCAD	57608	ENSG00000165757		3.54642	2.36055	8.59243	3.07468e-12	2.42684e-08	17.5144
Q14558_S215	PRPSAP1	Q14558	S215	PRPSAP1	5635	ENSG00000161542		-2.0959	-1.33669	-8.07431	2.48954e-11	7.00833e-08	15.5271
P08319_S278	ADH4	P08319	S278	ADH4	127	ENSG00000198099		-4.48318	-4.31186	-8.05759	2.66375e-11	7.00833e-08	15.4627
O00763_S91	ACACB ACC2 ACCB	O00763	S91	ACACB	32	ENSG00000076555		-2.92748	-3.23866	-7.35247	4.61989e-10	7.11889e-07	12.747
Q9UN36_S350	NDRG2 KIAA1248 SYLD	Q9UN36	S350	NDRG2	57447	ENSG00000165795		-2.46215	-2.10376	-7.31572	5.35961e-10	7.11889e-07	12.6056
P80297_S8	MT1X	P80297	S8	MT1X	4501	ENSG00000187193		-4.37115	-3.98024	-7.30706	5.55062e-10	7.11889e-07	12.5722
Q09666_S5669	AHNAK PM227	Q09666	S5669	AHNAK	79026	ENSG00000124942		-4.4576	-2.92818	-7.27519	6.31347e-10	7.11889e-07	12.4496
P80297_S35	MT1X	P80297	S35	MT1X	4501	ENSG00000187193		-4.51634	-3.33877	-7.1932	8.79225e-10	8.67465e-07	12.1341
O15020_T2354	SPTBN2 KIAA0302 SCA5	O15020	T2354	SPTBN2	6712	ENSG00000173898		-3.1584	-1.44124	-7.09024	1.33213e-09	9.59584e-07	11.7383
P46019_S1015	PHKA2 PHKLA PYK	P46019	S1015	PHKA2	5256	ENSG00000044446		-2.25431	-1.51266	-7.08315	1.37078e-09	9.59584e-07	11.7111
Q9Y666_T30	SLC12A7 KCC4	Q9Y666	T30	SLC12A7	10723	ENSG00000113504		2.58609	0.550598	7.07075	1.44108e-09	9.59584e-07	11.6634
P46821_S1396	MAP1B	P46821	S1396	MAP1B	4131	ENSG00000131711		3.00974	1.93467	7.0677	1.45889e-09	9.59584e-07	11.6517
O14828_S76	SCAMP3 C1orf3 PROPIN1	O14828	S76	SCAMP3	10067	ENSG00000116521 ENSG00000263290		2.12747	1.86158	7.0208	1.76255e-09	1.07014e-06	11.4716
P48681_S680	NES Nbla00170	P48681	S680	NES	10763	ENSG00000132688		3.11899	2.85588	6.98344	2.04884e-09	1.07933e-06	11.3282
Q96NW4_S962	ANKRD27 PP12899	Q96NW4	S962	ANKRD27	84079	ENSG00000105186		2.29293	1.87737	6.96699	2.18914e-09	1.07933e-06	11.2651
Q53SF7_T298	COBLL1 KIAA0977	Q53SF7	T298	COBLL1	22837	ENSG00000082438		-2.25265	-0.68011	-6.95816	2.26844e-09	1.07933e-06	11.2312
Q9BZV2_S212	SLC19A3	Q9BZV2	S212	SLC19A3	80704	ENSG00000135917		-3.21575	-2.91273	-6.9447	2.39474e-09	1.07933e-06	11.1796
P08319_T110	ADH4	P08319	T110	ADH4	127	ENSG00000198099		-3.89498	-4.16167	-6.92794	2.56182e-09	1.07933e-06	11.1153
P06400_S249	RB1	P06400	S249	RB1	5925	ENSG00000139687		2.55095	0.693482	6.92444	2.59817e-09	1.07933e-06	11.1019
Q5SW79_S1529	CEP170 FAM68A KAB KIAA0470	Q5SW79	S1529	CEP170	9859	ENSG00000143702 ENSG00000276725		2.30132	1.68233	6.90452	2.81504e-09	1.11095e-06	11.0255
Q7Z2X4_T57	PID1 NYGGF4 PCLI1 HMFN2073	Q7Z2X4	T57	PID1	55022	ENSG00000153823		-3.99225	-4.12745	-6.86041	3.36144e-09	1.26342e-06	10.8565
O75874_T302	IDH1 PICD	O75874	T302	IDH1	3417	ENSG00000138413		-2.59971	-2.22486	-6.80259	4.24067e-09	1.52144e-06	10.6352
P08319_S107	ADH4	P08319	S107	ADH4	127	ENSG00000198099		-4.49566	-3.51578	-6.73534	5.555e-09	1.90633e-06	10.378
P21333_T2336	FLNA FLN FLN1	P21333	T2336	FLNA	2316	ENSG00000196924		2.71582	0.743735	6.71767	5.96297e-09	1.94768e-06	10.3105
Q13522_T35	PPP1R1A IPP1	Q13522	T35	PPP1R1A	5502	ENSG00000135447		-4.28219	-4.20162	-6.70171	6.35691e-09	1.94768e-06	10.2495
Q9UN36_T348	NDRG2 KIAA1248 SYLD	Q9UN36	T348	NDRG2	57447	ENSG00000165795		-2.48645	-2.11193	-6.69942	6.41576e-09	1.94768e-06	10.2407
Q641Q2_S498	FAM21A FAM21B	Q641Q2	S498	WASHC2A	387680	ENSG00000099290		2.99229	2.56216	6.68014	6.93108e-09	2.02618e-06	10.1671
O00763_S37	ACACB ACC2 ACCB	O00763	S37	ACACB	32	ENSG00000076555		-2.75583	-2.66419	-6.66991	7.22121e-09	2.03561e-06	10.1281
P05062_S36	ALDOB ALDB	P05062	S36	ALDOB	229	ENSG00000136872		-2.51601	-1.70791	-6.56846	1.08374e-08	2.8611e-06	9.74134
P46821_S1779	MAP1B	P46821	S1779	MAP1B	4131	ENSG00000131711		2.25187	1.43024	6.56761	1.08746e-08	2.8611e-06	9.73808
Q9P266_S1044	KIAA1462 JCAD	Q9P266	S1044	JCAD	57608	ENSG00000165757		1.65037	1.09719	6.55663	1.13623e-08	2.89298e-06	9.69629
Q13112_S429	CHAF1B CAF1A CAF1P60 MPHOSPH7 MPP7	Q13112	S429	CHAF1B	8208	ENSG00000159259		3.14915	0.723895	6.54126	1.20819e-08	2.95003e-06	9.6378
Q9H1X3_T356	DNAJC25	Q9H1X3	T356	DNAJC25	548645 552891	ENSG00000059769		-2.59499	-1.00116	-6.5361	1.23338e-08	2.95003e-06	9.61814
P15374_S130	UCHL3	P15374	S130	UCHL3	7347	ENSG00000118939		-2.04339	-1.35011	-6.51807	1.32548e-08	3.07707e-06	9.54955
Q9H400_S61	LIME1 LIME LP8067	Q9H400	S61	LIME1	54923	ENSG00000203896		-3.27236	-2.30962	-6.39946	2.12689e-08	4.79645e-06	9.09917
Q70E73_T585	RAPH1 ALS2CR18 ALS2CR9 KIAA1681 LPD PREL2 RMO1	Q70E73	T585	RAPH1	65059	ENSG00000173166		-2.66467	-1.57523	-6.38342	2.26708e-08	4.97056e-06	9.03838
Q8WWQ8_S2497	STAB2 FEEL2 FELL FEX2 HARE	Q8WWQ8	S2497	STAB2	55576	ENSG00000136011		-4.31302	-3.81483	-6.32997	2.80391e-08	5.98142e-06	8.83601
Q9UN36_S332	NDRG2 KIAA1248 SYLD	Q9UN36	S332	NDRG2	57447	ENSG00000165795		-2.18605	-1.75159	-6.29981	3.1607e-08	6.56511e-06	8.72196
Q53SF7_T738	COBLL1 KIAA0977	Q53SF7	T738	COBLL1	22837	ENSG00000082438		-3.03143	-1.47045	-6.28417	3.36304e-08	6.80627e-06	8.66288
Q969I6_T54	SLC38A4 ATA3 NAT3 SNAT4	Q969I6	T54	SLC38A4	55089	ENSG00000139209		-2.69232	-2.64282	-6.2722	3.52661e-08	6.95887e-06	8.61766
O75676_S347	RPS6KA4 MSK2	O75676	S347	RPS6KA4	8986		AGC Ser/Thr protein kinase family	1.40736	0.56345	6.26457	3.63494e-08	6.9977e-06	8.58885
Q17RC7_S29	EXOC3L4 C14orf73	Q17RC7	S29	EXOC3L4	91828	ENSG00000205436		-2.59631	-2.69671	-6.21997	4.33761e-08	8.15161e-06	8.4206
P08319_S117	ADH4	P08319	S117	ADH4	127	ENSG00000198099		-4.26083	-1.96101	-6.19629	4.76372e-08	8.74419e-06	8.33139
P46019_S969	PHKA2 PHKLA PYK	P46019	S969	PHKA2	5256	ENSG00000044446		-2.53977	-3.44986	-6.14147	5.91646e-08	1.06133e-05	8.12512
Q9BZ71_S907	PITPNM3 NIR1	Q9BZ71	S907	PITPNM3	83394	ENSG00000091622		-3.54192	-3.41089	-6.10292	6.88887e-08	1.20831e-05	7.98029
P13611_S2116	VCAN CSPG2	P13611	S2116	VCAN	1462	ENSG00000038427		3.1757	2.90638	6.09093	7.22256e-08	1.2393e-05	7.93527
P19878_S312	NCF2 NOXA2 P67PHOX	P19878	S312	NCF2	4688	ENSG00000116701		2.78114	2.57868	6.0814	7.49903e-08	1.25936e-05	7.89952
P00325_S109	ADH1B ADH2	P00325	S109	ADH1B	125	ENSG00000196616		-3.68021	-2.44825	-6.06579	7.97447e-08	1.3113e-05	7.84103
Q9H0B6_S582	KLC2	Q9H0B6	S582	KLC2	64837	ENSG00000174996		2.98524	1.57699	6.05766	8.23417e-08	1.31945e-05	7.81053
Q9Y2X7_T480	GIT1	Q9Y2X7	T480	GIT1	28964	ENSG00000108262		2.5567	3.02325	6.05386	8.35836e-08	1.31945e-05	7.79629
Q86WB0_S335	ZC3HC1 NIPA HSPC216	Q86WB0	S335	ZC3HC1	51530	ENSG00000091732		1.94733	1.64946	6.04641	8.60699e-08	1.32943e-05	7.76839
Q3T8J9_S1268	GON4L GON4 KIAA1606	Q3T8J9	S1268	GON4L	54856	ENSG00000116580		2.008	1.87258	6.04198	8.75845e-08	1.32943e-05	7.75179
Q6ZVF9_S210	GPRIN3 KIAA2027	Q6ZVF9	S210	GPRIN3	285513	ENSG00000185477		2.75855	1.08785	6.0176	9.63976e-08	1.42311e-05	7.66057
P28290_S641	SSFA2 CS1 KIAA1927 KRAP	P28290	S641	ITPRID2	6744	ENSG00000138434		-2.35371	-1.66806	-6.01047	9.91398e-08	1.42311e-05	7.63388
O14681_S46	EI24 PIG8	O14681	S46	EI24	9538	ENSG00000149547		-3.01412	-1.65438	-6.01041	9.9165e-08	1.42311e-05	7.63364
O75970_S1283	MPDZ MUPP1	O75970	S1283	MPDZ	8777	ENSG00000107186		-1.60325	-0.945482	-5.97722	1.12972e-07	1.5923e-05	7.50962
O43175_T78	PHGDH PGDH3	O43175	T78	PHGDH	26227	ENSG00000092621		-2.91052	-2.33666	-5.95272	1.24375e-07	1.72227e-05	7.41814
Q5SYE7_S1495	NHSL1 C6orf63 KIAA1357	Q5SYE7	S1495	NHSL1	57224	ENSG00000135540		-2.26081	-1.92496	-5.93986	1.30806e-07	1.78008e-05	7.37019
Q13459_S1405	MYO9B MYR5	Q13459	S1405	MYO9B	4650	ENSG00000099331		1.94153	2.48027	5.93192	1.3494e-07	1.80523e-05	7.34059
Q5SNT2_S441	TMEM201 NET5 SAMP1	Q5SNT2	S441	TMEM201	199953	ENSG00000188807		1.92109	1.36393	5.92392	1.3924e-07	1.8317e-05	7.31076
Q07065_S26	CKAP4	Q07065	S26	CKAP4	10970	ENSG00000136026		1.82785	2.26459	5.88048	1.65044e-07	2.10128e-05	7.14906
Q5SW79_S359	CEP170 FAM68A KAB KIAA0470	Q5SW79	S359	CEP170	9859	ENSG00000143702 ENSG00000276725		3.56606	1.69359	5.88046	1.65057e-07	2.10128e-05	7.14899
P36871_S201	PGM1	P36871	S201	PGM1	5236	ENSG00000079739		-3.71586	-4.69434	-5.81783	2.10795e-07	2.64097e-05	6.9164
P17096_S36	HMGA1 HMGIY	P17096	S36	HMGA1	3159	ENSG00000137309		2.47047	3.28791	5.81318	2.14654e-07	2.64728e-05	6.89916
Q5PRF9_S271	SAMD4B SMAUG2	Q5PRF9	S271	SAMD4B	55095	ENSG00000179134		1.26919	0.987895	5.76262	2.61376e-07	3.17391e-05	6.71194
Q9BZ71_S928	PITPNM3 NIR1	Q9BZ71	S928	PITPNM3	83394	ENSG00000091622		-2.93777	-3.06144	-5.73088	2.95702e-07	3.53632e-05	6.59466
Q16851_S13	UGP2 UGP1	Q16851	S13	UGP2	7360	ENSG00000169764		-2.21186	-2.69495	-5.72584	3.01546e-07	3.55239e-05	6.57606
O95394_S64	PGM3 AGM1	O95394	S64	PGM3	5238	ENSG00000013375		-1.59606	-0.882679	-5.71852	3.10248e-07	3.60116e-05	6.54902
Q9NVA2_T417	40787	Q9NVA2	T417	SEPTIN11	55752	ENSG00000138758		-2.81497	-1.96291	-5.70661	3.24924e-07	3.71685e-05	6.5051
Q13185_S176	CBX3	Q13185	S176	CBX3	11335	ENSG00000122565		2.71303	1.1679	5.6954	3.39358e-07	3.82651e-05	6.4638
Q9UDY2_S978	TJP2 X104 ZO2	Q9UDY2	S978	TJP2	9414	ENSG00000119139		-1.34824	-0.459675	-5.68385	3.54908e-07	3.90645e-05	6.42122
Q8WXE0_S858	CASKIN2 KIAA1139	Q8WXE0	S858	CASKIN2	57513	ENSG00000177303		-1.27565	-0.77498	-5.68281	3.56347e-07	3.90645e-05	6.41738
Q9BUF7_T108	CRB3 UNQ588/PRO1158	Q9BUF7	T108	CRB3	92359	ENSG00000130545		-3.13415	-3.27252	-5.67808	3.62931e-07	3.92412e-05	6.39998
P40123_S309	CAP2	P40123	S309	CAP2	10486	ENSG00000112186		2.24159	1.68963	5.67354	3.69373e-07	3.93981e-05	6.38327
Q9UN36_T330	NDRG2 KIAA1248 SYLD	Q9UN36	T330	NDRG2	57447	ENSG00000165795		-2.11804	-1.97496	-5.66429	3.82844e-07	4.02905e-05	6.34923
Q9H8M9_T106	EVA1A FAM176A TMEM166 SP24	Q9H8M9	T106	EVA1A	84141	ENSG00000115363		-2.92507	-2.01554	-5.62572	4.44458e-07	4.41759e-05	6.20746
Q9Y6F6_S367	MRVI1 IRAG JAW1L	Q9Y6F6	S367	MRVI1	10335	ENSG00000072952		2.63277	2.62396	5.62552	4.44806e-07	4.41759e-05	6.20672
Q17RC7_T66	EXOC3L4 C14orf73	Q17RC7	T66	EXOC3L4	91828	ENSG00000205436		-2.64061	-1.17166	-5.62079	4.53014e-07	4.41759e-05	6.18935
Q9Y2V2_S17	CARHSP1	Q9Y2V2	S17	CARHSP1	23589	ENSG00000153048		-2.03182	-1.97621	-5.62031	4.5385e-07	4.41759e-05	6.1876
Q13029_S643	PRDM2 KMT8 RIZ	Q13029	S643	PRDM2	7799	ENSG00000116731		2.41538	0.525282	5.61811	4.57729e-07	4.41759e-05	6.17951
O94956_S333	SLCO2B1 KIAA0880 OATP2B1 OATPB SLC21A9	O94956	S333	SLCO2B1	11309	ENSG00000137491		-3.32137	-1.37483	-5.61796	4.57984e-07	4.41759e-05	6.17899
Q9UJM3_S302	ERRFI1 MIG6	Q9UJM3	S302	ERRFI1	54206	ENSG00000116285		-1.47379	-1.92507	-5.61742	4.58942e-07	4.41759e-05	6.177
Q9Y6L6_S293	SLCO1B1 LST1 OATP1B1 OATP2 OATPC SLC21A6	Q9Y6L6	S293	SLCO1B1	10599	ENSG00000134538		-2.23883	-2.21345	-5.61259	4.67596e-07	4.44667e-05	6.15926
Q3KQU3_S544	MAP7D1 KIAA1187 PARCC1 RPRC1 PP2464	Q3KQU3	S544	MAP7D1	55700	ENSG00000116871		1.66249	0.96226	5.6024	4.86364e-07	4.5519e-05	6.12188
P05062_T227	ALDOB ALDB	P05062	T227	ALDOB	229	ENSG00000136872		-2.85375	-3.7477	-5.60036	4.90195e-07	4.5519e-05	6.11442
O00168_T89	FXYD1 PLM	O00168	T89	FXYD1	5348	ENSG00000266964		-2.75739	-2.9155	-5.5949	5.00638e-07	4.59481e-05	6.0944
P28290_S668	SSFA2 CS1 KIAA1927 KRAP	P28290	S668	ITPRID2	6744	ENSG00000138434		-1.77145	-1.32035	-5.59106	5.08113e-07	4.60981e-05	6.08033
Q8N2F6_S45	ARMC10 SVH PSEC0198	Q8N2F6	S45	ARMC10	83787	ENSG00000170632		2.79109	1.28348	5.5691	5.53029e-07	4.938e-05	5.99988
Q92599_S10	SEPT8 KIAA0202	Q92599	S10	SEPTIN8	23176	ENSG00000164402		1.7104	1.49599	5.56733	5.568e-07	4.938e-05	5.99343
O15020_S2384	SPTBN2 KIAA0302 SCA5	O15020	S2384	SPTBN2	6712	ENSG00000173898		-4.1801	-2.85265	-5.54567	6.05258e-07	5.30811e-05	5.91419
Q5VTE0_Y141	EEF1A1P5 EEF1AL3	Q5VTE0	Y141	EEF1A1P5				-2.23425	-3.09057	-5.54167	6.14645e-07	5.3312e-05	5.89957
Q5T5U3_S1417	ARHGAP21 ARHGAP10 KIAA1424	Q5T5U3	S1417	ARHGAP21	57584	ENSG00000107863		-3.31994	-1.57128	-5.53469	6.31369e-07	5.41673e-05	5.87409
Q9NZ09_S146	UBAP1 NAG20	Q9NZ09	S146	UBAP1	51271	ENSG00000165006		3.55117	0.200677	5.52664	6.51215e-07	5.52692e-05	5.8447
O14827_S746	RASGRF2 GRF2	O14827	S746	RASGRF2	5924	ENSG00000113319		2.4472	1.59341	5.51505	6.80898e-07	5.71737e-05	5.80238
Q3KQU3_S116	MAP7D1 KIAA1187 PARCC1 RPRC1 PP2464	Q3KQU3	S116	MAP7D1	55700	ENSG00000116871		1.5557	1.85958	5.50887	6.97251e-07	5.73175e-05	5.77985
Q96GX9_S87	APIP CGI-29	Q96GX9	S87	APIP	51074	ENSG00000149089		2.78579	1.66111	5.5083	6.988e-07	5.73175e-05	5.77775
Q9HCM4_S366	EPB41L5 KIAA1548	Q9HCM4	S366	EPB41L5	57669	ENSG00000115109		-2.15777	-0.925923	-5.50622	7.04396e-07	5.73175e-05	5.77018
Q9UDY2_S702	TJP2 X104 ZO2	Q9UDY2	S702	TJP2	9414	ENSG00000119139		-1.87205	-1.51491	-5.49337	7.40029e-07	5.96025e-05	5.72333
P36871_S505	PGM1	P36871	S505	PGM1	5236	ENSG00000079739		-2.63594	-2.74797	-5.4795	7.80462e-07	6.20458e-05	5.67284
Q9Y4H2_S1203	IRS2	Q9Y4H2	S1203	IRS2	8660	ENSG00000185950		2.22139	0.850939	5.47575	7.91784e-07	6.20458e-05	5.65917
O75970_S1078	MPDZ MUPP1	O75970	S1078	MPDZ	8777	ENSG00000107186		-2.62795	-1.69842	-5.47504	7.93947e-07	6.20458e-05	5.65658
P00325_S23	ADH1B ADH2	P00325	S23	ADH1B	125	ENSG00000196616		-3.67027	-2.66763	-5.4657	8.22885e-07	6.36767e-05	5.6226
P48681_S768	NES Nbla00170	P48681	S768	NES	10763	ENSG00000132688		1.69168	1.53325	5.45439	8.59312e-07	6.585e-05	5.58149
P02545_S392	LMNA LMN1	P02545	S392	LMNA	4000	ENSG00000160789		1.41687	1.38295	5.43501	9.25519e-07	7.02415e-05	5.51106
P08263_S189	GSTA1	P08263	S189	GSTA1	2938	ENSG00000243955		-2.75896	-3.88459	-5.43148	9.381e-07	7.05183e-05	5.49824
Q3LXA3_S511	DAK	Q3LXA3	S511	TKFC	26007	ENSG00000149476		-2.8276	-3.89579	-5.4208	9.77202e-07	7.27647e-05	5.4595
P11137_T1605	MAP2	P11137	T1605	MAP2	4133	ENSG00000078018		2.61607	2.38908	5.37068	1.18325e-06	8.72844e-05	5.27799
Q6DN90_S180	IQSEC1 ARFGEP100 BRAG2 KIAA0763	Q6DN90	S180	IQSEC1	9922	ENSG00000144711		-1.88259	-1.38322	-5.35097	1.27549e-06	9.32169e-05	5.2068
P36871_S117	PGM1	P36871	S117	PGM1	5236	ENSG00000079739		-2.79268	-2.1985	-5.34854	1.28736e-06	9.32213e-05	5.19801
P16118_S33	PFKFB1 F6PK PFRX	P16118	S33	PFKFB1	5207	ENSG00000158571		-2.92069	-2.18241	-5.34035	1.32814e-06	9.53002e-05	5.16843
Q7L7X3_S421	TAOK1 KIAA1361 MAP3K16 MARKK	Q7L7X3	S421	TAOK1	57551	ENSG00000160551	STE Ser/Thr protein kinase family	1.42021	0.921922	5.33596	1.35048e-06	9.60298e-05	5.15262
O60240_S497	PLIN1 PERI PLIN	O60240	S497	PLIN1	5346	ENSG00000166819		-3.11848	-3.52512	-5.32547	1.40545e-06	9.90465e-05	5.11479
P27816_S507	MAP4	P27816	S507	MAP4	4134	ENSG00000047849		2.49359	1.33623	5.31523	1.46124e-06	0.000102067	5.07787
Q86X29_S493	LSR LISCH	Q86X29	S493	LSR	51599	ENSG00000105699		-2.0369	-0.552909	-5.31133	1.48302e-06	0.000102679	5.06385
P26358_S143	DNMT1 AIM CXXC9 DNMT	P26358	S143	DNMT1	1786	ENSG00000130816		2.51238	0.223654	5.30351	1.52775e-06	0.000104857	5.03567
P00325_S365	ADH1B ADH2	P00325	S365	ADH1B	125	ENSG00000196616		-2.76152	-2.84854	-5.30023	1.54687e-06	0.000105254	5.02388
Q17RY0_S97	CPEB4 KIAA1673	Q17RY0	S97	CPEB4	80315	ENSG00000113742		2.33284	2.76249	5.27836	1.68066e-06	0.000112872	4.94524
Q9Y6L6_S295	SLCO1B1 LST1 OATP1B1 OATP2 OATPC SLC21A6	Q9Y6L6	S295	SLCO1B1	10599	ENSG00000134538		-2.85364	-5.37432	-5.27556	1.6986e-06	0.000112872	4.93518
Q96S53_S369	TESK2	Q96S53	S369	TESK2	10420	ENSG00000070759	TKL Ser/Thr protein kinase family	-2.583	-2.30089	-5.27507	1.70173e-06	0.000112872	4.93343
Q13554_S423	CAMK2B CAM2 CAMK2 CAMKB	Q13554	S423	CAMK2B	816	ENSG00000058404	CAMK Ser/Thr protein kinase family	-2.85791	-2.21661	-5.26448	1.77139e-06	0.000116513	4.89541
P55196_S216	MLLT4 AF6	P55196	S216	AFDN	4301	ENSG00000130396		-1.45223	-0.800272	-5.26175	1.78981e-06	0.000116752	4.8856
P48681_S471	NES Nbla00170	P48681	S471	NES	10763	ENSG00000132688		1.78894	1.4218	5.24003	1.94316e-06	0.000125716	4.80769
P46821_S1378	MAP1B	P46821	S1378	MAP1B	4131	ENSG00000131711		2.39432	2.96424	5.21957	2.09929e-06	0.000134637	4.73446
P04406_T153	GAPDH GAPD CDABP0047 OK/SW-cl.12	P04406	T153	GAPDH	2597	ENSG00000111640		-1.88952	-1.54207	-5.21758	2.11516e-06	0.000134637	4.72733
P00966_T174	ASS1 ASS	P00966	T174	ASS1	445	ENSG00000130707		-2.89448	-2.46623	-5.21469	2.13833e-06	0.000135023	4.717
Q02880_S1550	TOP2B	Q02880	S1550	TOP2B	7155	ENSG00000077097		1.34227	1.03222	5.20747	2.19741e-06	0.000137652	4.69118
P49757_S284	NUMB	P49757	S284	NUMB	8650	ENSG00000133961		-2.51143	-3.24172	-5.2028	2.23653e-06	0.000138098	4.67447
O14618_S267	CCS	O14618	S267	CCS	9973	ENSG00000173992		-1.99142	-1.42285	-5.20244	2.23952e-06	0.000138098	4.6732
Q9P266_S770	KIAA1462 JCAD	Q9P266	S770	JCAD	57608	ENSG00000165757		2.43395	2.87065	5.18306	2.40926e-06	0.000147413	4.60399
O00512_S917	BCL9	O00512	S917	BCL9	607	ENSG00000116128		3.30458	2.0057	5.17837	2.45221e-06	0.000148887	4.58725
Q13625_S673	TP53BP2 ASPP2 BBP	Q13625	S673	TP53BP2	7159	ENSG00000143514		1.08273	0.847111	5.17228	2.50911e-06	0.000150835	4.56553
P08263_S142	GSTA1	P08263	S142	GSTA1	2938	ENSG00000243955		-2.55861	-4.6672	-5.17086	2.52252e-06	0.000150835	4.56048
Q13286_S14	CLN3 BTS	Q13286	S14	CLN3	1201	ENSG00000188603		2.4391	0.82185	5.16664	2.56295e-06	0.0001521	4.54542
Q96A29_S353	SLC35C1 FUCT1	Q96A29	S353	SLC35C1	55343	ENSG00000181830		3.23524	2.3542	5.15722	2.65539e-06	0.000156411	4.51186
Q93100_S27	PHKB	Q93100	S27	PHKB	5257	ENSG00000102893		-2.0682	-1.95843	-5.1535	2.69276e-06	0.000157437	4.49863
P11388_S1106	TOP2A TOP2	P11388	S1106	TOP2A	7153	ENSG00000131747		4.06323	1.95293	5.14275	2.80384e-06	0.000162726	4.46035
O43598_S28	DNPH1 C6orf108 RCL	O43598	S28	DNPH1	10591	ENSG00000112667		-1.94795	-1.39397	-5.13759	2.85868e-06	0.000164698	4.44201
Q8WUF5_S102	PPP1R13L IASPP NKIP1 PPP1R13BL RAI	Q8WUF5	S102	PPP1R13L	10848	ENSG00000104881		1.77952	2.08078	5.13198	2.9195e-06	0.000166983	4.42207
Q02880_S1552	TOP2B	Q02880	S1552	TOP2B	7155	ENSG00000077097		1.99327	0.236093	5.1259	2.9869e-06	0.000169609	4.40046
Q6P5Z2_S544	PKN3 PKNBETA	Q6P5Z2	S544	PKN3	29941	ENSG00000160447	AGC Ser/Thr protein kinase family	3.27914	2.51354	5.10768	3.19817e-06	0.000180308	4.33576
Q9P266_S757	KIAA1462 JCAD	Q9P266	S757	JCAD	57608	ENSG00000165757		1.26664	0.961476	5.10287	3.25636e-06	0.000182287	4.31869
Q5SNT2_S454	TMEM201 NET5 SAMP1	Q5SNT2	S454	TMEM201	199953	ENSG00000188807		2.04808	1.56186	5.09245	3.38594e-06	0.000188206	4.28176
Q7Z333_S1366	SETX ALS4 KIAA0625 SCAR1	Q7Z333	S1366	SETX	23064	ENSG00000107290		1.28127	1.06851	5.08766	3.44723e-06	0.000189279	4.26478
Q14966_S128	ZNF638 NP220 ZFML	Q14966	S128	ZNF638	27332	ENSG00000075292		1.5244	1.63503	5.08559	3.47403e-06	0.000189279	4.25745
Q9NR12_S217	PDLIM7 ENIGMA	Q9NR12	S217	PDLIM7	9260	ENSG00000196923		1.32729	1.14406	5.08535	3.4772e-06	0.000189279	4.25658
Q8TE77_S602	SSH3 SSH3L	Q8TE77	S602	SSH3	54961	ENSG00000172830		-2.05511	-0.214512	-5.07832	3.56984e-06	0.000192991	4.2317
Q96S53_S346	TESK2	Q96S53	S346	TESK2	10420	ENSG00000070759	TKL Ser/Thr protein kinase family	-2.04231	0.0957816	-5.07257	3.6474e-06	0.000195843	4.21136
Q9H400_S54	LIME1 LIME LP8067	Q9H400	S54	LIME1	54923	ENSG00000203896		-2.44828	-4.24556	-5.06971	3.68663e-06	0.000196612	4.20123
Q17RC7_S52	EXOC3L4 C14orf73	Q17RC7	S52	EXOC3L4	91828	ENSG00000205436		-3.28138	-2.42613	-5.06273	3.78408e-06	0.000200455	4.17654
Q15942_S267	ZYX	Q15942	S267	ZYX	7791	ENSG00000159840 ENSG00000285443		1.25175	0.793073	5.05533	3.89008e-06	0.000204696	4.1504
Q53SF7_T307	COBLL1 KIAA0977	Q53SF7	T307	COBLL1	22837	ENSG00000082438		-3.31527	-1.75518	-5.05183	3.94128e-06	0.000206017	4.13803
Q5SW79_S1165	CEP170 FAM68A KAB KIAA0470	Q5SW79	S1165	CEP170	9859	ENSG00000143702 ENSG00000276725		1.27289	0.623888	5.04745	4.00625e-06	0.000208035	4.12256
P00325_S178	ADH1B ADH2	P00325	S178	ADH1B	125	ENSG00000196616		-2.31165	-2.78849	-5.04214	4.08643e-06	0.000210812	4.10381
O00168_S83	FXYD1 PLM	O00168	S83	FXYD1	5348	ENSG00000266964		-2.29274	-0.951756	-5.03954	4.12616e-06	0.000210828	4.09466
Q8N612_S859	FAM160A2 C11orf56 KIAA1759	Q8N612	S859	FAM160A2	84067	ENSG00000051009		-1.41293	-0.924529	-5.03863	4.14017e-06	0.000210828	4.09145
Q13459_S1290	MYO9B MYR5	Q13459	S1290	MYO9B	4650	ENSG00000099331		1.00069	1.04758	5.03348	4.22051e-06	0.000213542	4.07327
Q70E73_S845	RAPH1 ALS2CR18 ALS2CR9 KIAA1681 LPD PREL2 RMO1	Q70E73	S845	RAPH1	65059	ENSG00000173166		-2.22214	-0.789842	-5.0293	4.28679e-06	0.000215513	4.05853
Q92614_S116	MYO18A KIAA0216 MYSPDZ	Q92614	S116	MYO18A	399687	ENSG00000196535		-1.79508	-0.999889	-5.01365	4.5441e-06	0.000226622	4.00339
P07307_T28	ASGR2 CLEC4H2	P07307	T28	ASGR2	433	ENSG00000161944		-2.12053	-1.69175	-5.01156	4.57955e-06	0.000226622	3.99604
Q96EQ0_S297	SGTB SGT2	Q96EQ0	S297	SGTB	54557	ENSG00000197860		1.71821	1.82965	5.01073	4.59389e-06	0.000226622	3.99308
Q96JY6_S206	PDLIM2 PP6345	Q96JY6	S206	PDLIM2	64236	ENSG00000120913		-1.89635	-2.80072	-4.99652	4.84316e-06	0.000237435	3.9431
Q8TF65_S31	GIPC2	Q8TF65	S31	GIPC2	54810	ENSG00000137960		-3.01792	-3.00643	-4.97369	5.27187e-06	0.000256857	3.8629
P30613_S480	PKLR PK1 PKL	P30613	S480	PKLR	5313	ENSG00000143627 ENSG00000262785		-3.68294	-3.06218	-4.96702	5.40395e-06	0.000261677	3.8395
P00367_S498	GLUD1 GLUD	P00367	S498	GLUD1	2746	ENSG00000148672		-1.71679	-1.5246	-4.96178	5.51017e-06	0.000265194	3.8211
P22681_S669	CBL CBL2 RNF55	P22681	S669	CBL	867	ENSG00000110395		2.93893	0.882157	4.95876	5.57223e-06	0.000266555	3.81051
P53367_S39	ARFIP1	P53367	S39	ARFIP1	27236	ENSG00000164144		2.00843	1.16217	4.95547	5.64061e-06	0.000268201	3.79898
Q4G0N4_S188	NADK2 C5orf33 MNADK NADKD1	Q4G0N4	S188	NADK2	133686	ENSG00000152620		-2.03511	-1.99171	-4.94295	5.90835e-06	0.000279249	3.75514
Q9H400_S70	LIME1 LIME LP8067	Q9H400	S70	LIME1	54923	ENSG00000203896		-2.57166	-2.52786	-4.93686	6.04305e-06	0.000283916	3.73384
A6NDB9_S126	PALM3	A6NDB9	S126	PALM3	342979	ENSG00000187867 ENSG00000288318		-2.45532	-1.7342	-4.92569	6.29816e-06	0.00029415	3.69476
P50479_S112	PDLIM4 RIL	P50479	S112	PDLIM4	8572	ENSG00000131435		2.31126	2.04953	4.92394	6.3389e-06	0.000294311	3.68866
Q09666_S5763	AHNAK PM227	Q09666	S5763	AHNAK	79026	ENSG00000124942		1.28514	0.92851	4.91981	6.43657e-06	0.000297099	3.67421
P46821_S1400	MAP1B	P46821	S1400	MAP1B	4131	ENSG00000131711		1.72013	1.81847	4.91634	6.5196e-06	0.000299181	3.6621
Q96A22_T30	C11orf52	Q96A22	T30	C11orf52	91894	ENSG00000149300		-2.94234	-2.30256	-4.89079	7.1645e-06	0.000326335	3.57298
Q9H792_S826	PEAK1 KIAA2002	Q9H792	S826	PEAK1	79834	ENSG00000173517	Other	2.26148	1.66835	4.88874	7.21883e-06	0.000326335	3.56584
P00325_Y35	ADH1B ADH2	P00325	Y35	ADH1B	125	ENSG00000196616		-3.09744	-3.62437	-4.88717	7.26067e-06	0.000326335	3.56038
P00491_S33	PNP NP	P00491	S33	PNP	4860	ENSG00000198805		-1.47692	-1.57176	-4.88658	7.27669e-06	0.000326335	3.5583
P49450_S19	CENPA	P49450	S19	CENPA	1058	ENSG00000115163		1.15928	1.44563	4.87568	7.57483e-06	0.000337786	3.52037
Q63HR2_S120	TNS2 KIAA1075 TENC1	Q63HR2	S120	TNS2	23371	ENSG00000111077		-2.03194	-1.74538	-4.86924	7.75673e-06	0.000343954	3.49795
P52209_S129	PGD PGDH	P52209	S129	PGD	5226	ENSG00000142657		-2.01173	-3.27857	-4.86498	7.87922e-06	0.000346528	3.48315
P47871_S436	GCGR	P47871	S436	GCGR	2642	ENSG00000215644 ENSG00000288269		-2.93746	-2.5433	-4.86295	7.93829e-06	0.000346528	3.4761
Q8N3V7_S580	SYNPO KIAA1029	Q8N3V7	S580	SYNPO	11346	ENSG00000171992		1.39217	0.655614	4.86267	7.94648e-06	0.000346528	3.47512
Q9H6S3_T303	EPS8L2 EPS8R2 PP13181	Q9H6S3	T303	EPS8L2	64787	ENSG00000177106		-2.3598	-2.38528	-4.85187	8.26876e-06	0.0003586	3.43758
Q9NQX3_S194	GPHN GPH KIAA1385	Q9NQX3	S194	GPHN	10243	ENSG00000171723		-1.86077	-1.79319	-4.84414	8.50706e-06	0.000366919	3.41075
P37802_S163	TAGLN2 KIAA0120 CDABP0035	P37802	S163	TAGLN2	8407	ENSG00000158710		2.14015	1.64569	4.83264	8.87402e-06	0.000380667	3.37087
B2RUZ4_S6	SMIM1	B2RUZ4	S6	SMIM1	388588	ENSG00000235169		-3.08922	-3.73068	-4.82186	9.23204e-06	0.000393884	3.33353
Q09666_S5641	AHNAK PM227	Q09666	S5641	AHNAK	79026	ENSG00000124942		-1.91929	-0.890584	-4.81962	9.30816e-06	0.000394231	3.32578
P53602_S96	MVD MPD	P53602	S96	MVD	4597	ENSG00000167508		-1.90047	-0.697815	-4.81767	9.37492e-06	0.000394231	3.31903
P30622_S1009	CLIP1 CYLN1 RSN	P30622	S1009	CLIP1	6249	ENSG00000130779		1.51613	0.987277	4.81723	9.39003e-06	0.000394231	3.31751
P98082_S723	DAB2 DOC2	P98082	S723	DAB2	1601	ENSG00000153071		3.44728	1.88261	4.80954	9.65848e-06	0.000403356	3.2909
Q63HR2_S102	TNS2 KIAA1075 TENC1	Q63HR2	S102	TNS2	23371	ENSG00000111077		-1.79936	-1.42052	-4.80607	9.78223e-06	0.000406374	3.27888
Q765P7_S274	MTSS1L	Q765P7	S274	MTSS2	92154	ENSG00000132613		-2.09031	-2.12336	-4.80301	9.89262e-06	0.000408808	3.26829
P27708_S1859	CAD	P27708	S1859	CAD	790	ENSG00000084774		1.40521	1.50784	4.79467	1.0199e-05	0.000419274	3.23951
O95817_S173	BAG3 BIS	O95817	S173	BAG3	9531	ENSG00000151929		1.29738	1.11451	4.78433	1.05924e-05	0.000433192	3.20378
Q8N6H7_S432	ARFGAP2 ZNF289 Nbla10535	Q8N6H7	S432	ARFGAP2	84364	ENSG00000149182		-1.7781	-1.04395	-4.77827	1.08295e-05	0.00043901	3.1829
Q8IW45_Y85	CARKD	Q8IW45	Y85	NAXD	55739	ENSG00000213995		-1.90468	-3.19639	-4.77727	1.08695e-05	0.00043901	3.17942
Q8IZE3_S707	SCYL3 PACE1	Q8IZE3	S707	SCYL3	57147	ENSG00000000457	Other	2.40848	2.47103	4.7762	1.09117e-05	0.00043901	3.17576
O14974_S299	PPP1R12A MBS MYPT1	O14974	S299	PPP1R12A	4659	ENSG00000058272		2.55446	1.72089	4.77507	1.09572e-05	0.00043901	3.17184
Q9H6S3_S197	EPS8L2 EPS8R2 PP13181	Q9H6S3	S197	EPS8L2	64787	ENSG00000177106		-2.51244	-2.38167	-4.76443	1.13911e-05	0.000454092	3.13519
Q13263_S473	TRIM28 KAP1 RNF96 TIF1B	Q13263	S473	TRIM28	10155	ENSG00000130726		1.92595	1.30157	4.76028	1.1565e-05	0.000458705	3.1209
Q9P206_S673	KIAA1522	Q9P206	S673	KIAA1522	57648	ENSG00000162522		1.11005	0.870707	4.75744	1.16855e-05	0.000461166	3.11112
Q09666_S379	AHNAK PM227	Q09666	S379	AHNAK	79026	ENSG00000124942		-1.76952	-1.97299	-4.75294	1.18789e-05	0.000465455	3.09563
Q9UBM7_S14	DHCR7 D7SR	Q9UBM7	S14	DHCR7	1717	ENSG00000172893		-1.8471	-1.89192	-4.75218	1.19121e-05	0.000465455	3.093
A6NDB9_S375	PALM3	A6NDB9	S375	PALM3	342979	ENSG00000187867 ENSG00000288318		-1.77147	-1.32998	-4.74637	1.21671e-05	0.000473078	3.07302
Q9GZY8_T115	MFF C2orf33 AD030 AD033 GL004	Q9GZY8	T115	MFF	56947	ENSG00000168958		2.21107	2.49384	4.7403	1.2439e-05	0.000481175	3.05217
O60610_T40	DIAPH1 DIAP1	O60610	T40	DIAPH1	1729	ENSG00000131504		-2.49522	-1.91312	-4.73902	1.24973e-05	0.000481175	3.04777
Q16566_T200	CAMK4 CAMK CAMK-GR CAMKIV	Q16566	T200	CAMK4	814	ENSG00000152495	CAMK Ser/Thr protein kinase family	-1.99434	-2.967	-4.73665	1.26053e-05	0.00048298	3.03965
Q2M2I8_T620	AAK1 KIAA1048	Q2M2I8	T620	AAK1	22848	ENSG00000115977	Other	1.40431	1.16609	4.72997	1.29158e-05	0.000492486	3.0167
Q9H9E3_T207	COG4	Q9H9E3	T207	COG4	25839	ENSG00000103051		1.7608	2.32847	4.72611	1.30984e-05	0.000497045	3.00346
Q9UPN4_S114	CEP131 AZI1 KIAA1118	Q9UPN4	S114	CEP131	22994	ENSG00000141577		2.8559	2.72132	4.72323	1.32367e-05	0.000499892	2.99355
P29966_S46	MARCKS MACS PRKCSL	P29966	S46	MARCKS	4082	ENSG00000277443		2.03362	1.77299	4.71744	1.35183e-05	0.000508095	2.9737
P31327_S1369	CPS1	P31327	S1369	CPS1	1373	ENSG00000021826		-2.72279	-3.02352	-4.7147	1.36536e-05	0.000510117	2.96431
Q96EV2_S973	RBM33 PRR8	Q96EV2	S973	RBM33	155435	ENSG00000184863		1.69067	1.59139	4.71374	1.37014e-05	0.000510117	2.96102
Q86SQ0_T1110	PHLDB2 LL5B	Q86SQ0	T1110	PHLDB2	90102	ENSG00000144824		-1.692	-1.73275	-4.71081	1.38479e-05	0.000510846	2.95099
P49792_S2804	RANBP2 NUP358	P49792	S2804	RANBP2	5903	ENSG00000153201		2.24805	2.47465	4.70911	1.3934e-05	0.000510846	2.94515
O60307_S1257	MAST3 KIAA0561	O60307	S1257	MAST3	23031	ENSG00000099308	AGC Ser/Thr protein kinase family	-1.97262	-0.105379	-4.70897	1.39411e-05	0.000510846	2.94467
Q9Y3B9_S11	RRP15 KIAA0507 CGI-115	Q9Y3B9	S11	RRP15	51018	ENSG00000067533		1.57397	1.7337	4.7082	1.39798e-05	0.000510846	2.94205
P02545_T19	LMNA LMN1	P02545	T19	LMNA	4000	ENSG00000160789		1.03967	1.41876	4.70366	1.42122e-05	0.000516946	2.9265
Q9UPZ3_S563	HPS5 AIBP63 KIAA1017	Q9UPZ3	S563	HPS5	11234	ENSG00000110756 ENSG00000288445		2.4675	1.05857	4.69953	1.44273e-05	0.000522361	2.91234
P28290_S869	SSFA2 CS1 KIAA1927 KRAP	P28290	S869	ITPRID2	6744	ENSG00000138434		-1.57175	-1.21704	-4.69279	1.47841e-05	0.000527443	2.88931
Q96S66_S509	CLCC1 KIAA0761 MCLC	Q96S66	S509	CLCC1	23155	ENSG00000121940		2.44657	0.549208	4.6923	1.48107e-05	0.000527443	2.88762
Q03164_T337	KMT2A ALL1 CXXC7 HRX HTRX MLL MLL1 TRX1	Q03164	T337	KMT2A	4297	ENSG00000118058		2.38776	0.963067	4.69225	1.48131e-05	0.000527443	2.88747
P20749_S374	BCL3 BCL4 D19S37	P20749	S374	BCL3	602	ENSG00000069399		1.72834	0.881556	4.69185	1.4835e-05	0.000527443	2.88608
Q8N6S5_T19	ARL6IP6 PFAAP1	Q8N6S5	T19	ARL6IP6	151188	ENSG00000177917		1.98973	1.73192	4.68938	1.49686e-05	0.000529807	2.87762
O43194_S384	GPR39	O43194	S384	GPR39	2863	ENSG00000183840		-2.49544	-1.60555	-4.68545	1.51833e-05	0.000535008	2.8642
P37837_S237	TALDO1 TAL TALDO TALDOR	P37837	S237	TALDO1	6888	ENSG00000177156		-1.83166	-1.04824	-4.68319	1.5308e-05	0.000537005	2.85649
Q15154_S960	PCM1	Q15154	S960	PCM1	5108	ENSG00000078674		2.20094	1.02494	4.68017	1.54767e-05	0.000540519	2.84616
Q15942_S308	ZYX	Q15942	S308	ZYX	7791	ENSG00000159840 ENSG00000285443		1.04304	1.18314	4.66941	1.60916e-05	0.000559521	2.80943
Q96JY6_S107	PDLIM2 PP6345	Q96JY6	S107	PDLIM2	64236	ENSG00000120913		-2.24902	-3.3846	-4.65731	1.68118e-05	0.000581996	2.76818
Q8TDN4_S434	CABLES1 CABLES	Q8TDN4	S434	CABLES1	91768	ENSG00000134508		-1.23471	-1.56988	-4.63591	1.81638e-05	0.000626057	2.6953
Q5SW79_S838	CEP170 FAM68A KAB KIAA0470	Q5SW79	S838	CEP170	9859	ENSG00000143702 ENSG00000276725		1.21177	0.633635	4.63236	1.83977e-05	0.000631362	2.68325
Q6SPF0_T107	SAMD1	Q6SPF0	T107	SAMD1	90378			2.21199	0.866985	4.62729	1.87374e-05	0.000635715	2.66601
P11137_S1540	MAP2	P11137	S1540	MAP2	4133	ENSG00000078018		2.58555	1.33099	4.62672	1.87762e-05	0.000635715	2.66407
Q9UJM3_S326	ERRFI1 MIG6	Q9UJM3	S326	ERRFI1	54206	ENSG00000116285		-1.92085	-1.72272	-4.62663	1.87824e-05	0.000635715	2.66376
Q9UJM3_T131	ERRFI1 MIG6	Q9UJM3	T131	ERRFI1	54206	ENSG00000116285		-2.75211	-2.50698	-4.62568	1.88467e-05	0.000635715	2.66053
O00501_T207	CLDN5 AWAL TMVCF	O00501	T207	CLDN5	7122	ENSG00000184113		-1.90904	-0.445714	-4.62148	1.91339e-05	0.000637857	2.64629
Q93088_S330	BHMT	Q93088	S330	BHMT	635	ENSG00000145692		-2.10852	-3.02257	-4.62077	1.91834e-05	0.000637857	2.64386
P06737_S639	PYGL	P06737	S639	PYGL	5836	ENSG00000100504		-1.86703	-0.787087	-4.62057	1.91967e-05	0.000637857	2.64321
Q8WWM7_S496	ATXN2L A2D A2LG A2LP A2RP	Q8WWM7	S496	ATXN2L	11273	ENSG00000168488		1.46873	2.29977	4.61862	1.93327e-05	0.000637857	2.63656
P78559_S1069	MAP1A MAP1L	P78559	S1069	MAP1A	4130	ENSG00000166963		1.93619	2.63436	4.61688	1.94543e-05	0.000637857	2.63065
Q1MSJ5_S901	CSPP1 CSPP	Q1MSJ5	S901	CSPP1	79848	ENSG00000104218		2.11765	3.05757	4.61659	1.9474e-05	0.000637857	2.6297
Q9C0B5_S694	ZDHHC5 KIAA1748 ZNF375	Q9C0B5	S694	ZDHHC5	25921	ENSG00000156599		1.23018	0.605098	4.61657	1.94759e-05	0.000637857	2.6296
P13611_S1351	VCAN CSPG2	P13611	S1351	VCAN	1462	ENSG00000038427		2.32489	1.68211	4.60973	1.99617e-05	0.000651066	2.6064
Q8WWQ0_S911	PHIP WDR11	Q8WWQ0	S911	PHIP	55023	ENSG00000146247		2.26394	2.19844	4.60535	2.02789e-05	0.000658689	2.59156
Q92974_S932	ARHGEF2 KIAA0651 LFP40	Q92974	S932	ARHGEF2	9181	ENSG00000116584		1.72739	2.4939	4.5943	2.11014e-05	0.000682595	2.55412
Q9NRY4_S1236	ARHGAP35 GRF1 GRLF1 KIAA1722	Q9NRY4	S1236	ARHGAP35	2909			-1.78478	-1.27874	-4.59	2.14302e-05	0.000690403	2.53956
P18887_S266	XRCC1	P18887	S266	XRCC1	7515	ENSG00000073050		2.11622	1.35668	4.58576	2.1759e-05	0.000698144	2.52523
P54840_S627	GYS2	P54840	S627	GYS2	2998	ENSG00000111713		-2.54926	-2.70174	-4.58053	2.21717e-05	0.000708507	2.50754
Q9BST9_S520	RTKN RTKN1	Q9BST9	S520	RTKN	6242	ENSG00000114993		-1.27405	-0.850538	-4.57929	2.22706e-05	0.000708798	2.50335
P50225_S138	SULT1A1 STP STP1 OK/SW-cl.88	P50225	S138	SULT1A1	6817	ENSG00000196502		-2.40849	-3.64383	-4.573	2.27797e-05	0.000722088	2.48207
Q86YV5_S782	SGK223	Q86YV5	S782	PRAG1	157285	ENSG00000275342	Other	1.85625	2.13543	4.56742	2.32398e-05	0.000733727	2.46325
Q8N1I0_S1921	DOCK4 KIAA0716	Q8N1I0	S1921	DOCK4	9732	ENSG00000128512		-2.64047	-0.13443	-4.56241	2.36614e-05	0.000742018	2.44633
Q9H6X2_S362	ANTXR1 ATR TEM8	Q9H6X2	S362	ANTXR1	84168	ENSG00000169604		2.78299	2.37625	4.56207	2.36904e-05	0.000742018	2.44518
Q5VZ89_S989	DENND4C C9orf55 C9orf55B	Q5VZ89	S989	DENND4C	55667	ENSG00000137145		2.10281	1.83258	4.55022	2.47181e-05	0.000771147	2.40521
Q99569_S213	PKP4	Q99569	S213	PKP4	8502	ENSG00000144283		-1.57553	-1.13547	-4.54276	2.5387e-05	0.000788895	2.38009
P15822_S698	HIVEP1 ZNF40	P15822	S698	HIVEP1	3096	ENSG00000095951		1.03121	0.598207	4.5409	2.55563e-05	0.000791043	2.37384
O60353_S653	FZD6	O60353	S653	FZD6	8323	ENSG00000164930		2.67799	2.28934	4.53645	2.59664e-05	0.000799571	2.35886
Q96JY6_S134	PDLIM2 PP6345	Q96JY6	S134	PDLIM2	64236	ENSG00000120913		-1.41613	-0.872615	-4.53572	2.60344e-05	0.000799571	2.3564
P30084_T46	ECHS1	P30084	T46	ECHS1	1892	ENSG00000127884		-2.34563	-2.90987	-4.53068	2.65082e-05	0.000810965	2.33943
O75410_S276	TACC1 KIAA1103	O75410	S276	TACC1	6867	ENSG00000147526		1.22057	0.950282	4.52337	2.72091e-05	0.00082699	2.31488
P13796_S290	LCP1 PLS2	P13796	S290	LCP1	3936	ENSG00000136167		2.03495	2.22203	4.52304	2.72415e-05	0.00082699	2.31376
P05062_T39	ALDOB ALDB	P05062	T39	ALDOB	229	ENSG00000136872		-2.57624	-1.88096	-4.50705	2.88415e-05	0.000872208	2.26008
Q9NTI5_S1257	PDS5B APRIN AS3 KIAA0979	Q9NTI5	S1257	PDS5B	23047	ENSG00000083642		1.22758	0.851232	4.50172	2.93952e-05	0.000885558	2.2422
Q15678_S760	PTPN14 PEZ PTPD2	Q15678	S760	PTPN14	5784	ENSG00000152104		1.22276	1.53259	4.49551	3.00524e-05	0.000901913	2.22141
Q9P0V9_S440	40422	Q9P0V9	S440	SEPTIN10	151011	ENSG00000186522		-2.71484	-1.77583	-4.49067	3.05745e-05	0.000914108	2.20521
Q9H2H9_S52	SLC38A1 ATA1 NAT2 SAT1 SNAT1	Q9H2H9	S52	SLC38A1	81539	ENSG00000111371		1.71245	2.73064	4.48694	3.09839e-05	0.000918554	2.19271
Q09666_S1138	AHNAK PM227	Q09666	S1138	AHNAK	79026	ENSG00000124942		-2.34072	-0.139651	-4.48692	3.09855e-05	0.000918554	2.19266
Q14195_S522	DPYSL3 CRMP4 DRP3 ULIP ULIP1	Q14195	S522	DPYSL3	1809	ENSG00000113657		1.78334	1.81658	4.48519	3.1177e-05	0.000918554	2.18687
Q63HR2_T91	TNS2 KIAA1075 TENC1	Q63HR2	T91	TNS2	23371	ENSG00000111077		-1.80461	-0.930389	-4.48509	3.11887e-05	0.000918554	2.18651
Q09666_S5031	AHNAK PM227	Q09666	S5031	AHNAK	79026	ENSG00000124942		-1.49619	-0.544889	-4.48227	3.15024e-05	0.000924342	2.17711
Q9H0A9_S237	SPATC1L C21orf56	Q9H0A9	S237	SPATC1L	84221	ENSG00000160284 ENSG00000274679		-2.33507	-2.87373	-4.47937	3.18295e-05	0.000930484	2.16739
Q02952_S1331	AKAP12 AKAP250	Q02952	S1331	AKAP12	9590	ENSG00000131016		-1.212	-1.0943	-4.46847	3.30868e-05	0.000963667	2.13098
Q53SF7_S394	COBLL1 KIAA0977	Q53SF7	S394	COBLL1	22837	ENSG00000082438		-2.11529	-2.09481	-4.46593	3.33873e-05	0.000968844	2.12248
Q53SF7_S952	COBLL1 KIAA0977	Q53SF7	S952	COBLL1	22837	ENSG00000082438		-2.47785	-1.9769	-4.46329	3.37012e-05	0.000974372	2.11369
Q9H6S3_S240	EPS8L2 EPS8R2 PP13181	Q9H6S3	S240	EPS8L2	64787	ENSG00000177106		-1.73251	-0.999843	-4.45959	3.41471e-05	0.000983661	2.10133
Q8IZD2_S1359	KMT2E MLL5	Q8IZD2	S1359	KMT2E	55904	ENSG00000005483		1.68069	2.32988	4.45505	3.47019e-05	0.000993944	2.08619
Q9UNF1_T72	MAGED2 BCG1	Q9UNF1	T72	MAGED2	10916	ENSG00000102316		2.78084	3.27942	4.45461	3.47559e-05	0.000993944	2.08472
O95342_S701	ABCB11 BSEP	O95342	S701	ABCB11	8647	ENSG00000073734		-2.69546	-3.60764	-4.45002	3.53268e-05	0.00100662	2.06942
P0C7U0_S461	ELFN1 PPP1R28	P0C7U0	S461	ELFN1	392617	ENSG00000225968		-3.56456	-0.787739	-4.44884	3.54752e-05	0.00100722	2.06548
Q9NPD5_S295	SLCO1B3 LST2 OATP1B3 OATP8 SLC21A8	Q9NPD5	S295	SLCO1B3	28234	ENSG00000111700		-4.17295	-5.46784	-4.44651	3.57691e-05	0.00101192	2.05772
O15021_S1697	MAST4 KIAA0303	O15021	S1697	MAST4	375449	ENSG00000069020	AGC Ser/Thr protein kinase family	-2.35171	-3.42497	-4.43937	3.66859e-05	0.00103415	2.03395
Q8TDN4_T415	CABLES1 CABLES	Q8TDN4	T415	CABLES1	91768	ENSG00000134508		-1.12532	-0.879458	-4.43658	3.70503e-05	0.0010407	2.02466
Q9Y490_S1641	TLN1 KIAA1027 TLN	Q9Y490	S1641	TLN1	7094	ENSG00000137076		1.92384	0.930401	4.43486	3.72763e-05	0.00104334	2.01895
Q9NR16_S1396	CD163L1 CD163B M160 UNQ6434/PRO23202	Q9NR16	S1396	CD163L1	283316	ENSG00000177675		2.12487	2.10634	4.43304	3.75168e-05	0.00104636	2.0129
O95236_T329	APOL3	O95236	T329	APOL3	80833	ENSG00000128284		-2.63728	-3.46538	-4.42879	3.80866e-05	0.00105851	1.99875
P49326_T284	FMO5	P49326	T284	FMO5	2330	ENSG00000131781		-1.98638	-2.94603	-4.42698	3.8331e-05	0.00106157	1.99274
Q9UBS9_S1081	SUCO C1orf9 CH1 OPT SLP1	Q9UBS9	S1081	SUCO	51430	ENSG00000094975		2.05872	0.983664	4.42439	3.86838e-05	0.00106759	1.98413
Q9NY27_S226	PPP4R2 SBBI57	Q9NY27	S226	PPP4R2	151987	ENSG00000163605		2.58863	2.19097	4.42316	3.88526e-05	0.00106851	1.98004
P18031_S50	PTPN1 PTP1B	P18031	S50	PTPN1	5770	ENSG00000196396		1.41823	1.54264	4.41802	3.95652e-05	0.00108434	1.96297
P27816_S825	MAP4	P27816	S825	MAP4	4134	ENSG00000047849		2.27937	1.50069	4.4151	3.99759e-05	0.0010918	1.95327
Q9BZH6_T219	WDR11 BRWD2 KIAA1351 WDR15	Q9BZH6	T219	WDR11	55717	ENSG00000120008		-2.25909	-1.43007	-4.40861	4.09026e-05	0.00111325	1.93175
Q96L92_S51	SNX27 KIAA0488 My014	Q96L92	S51	SNX27	81609	ENSG00000143376		2.77631	1.84681	4.40343	4.16569e-05	0.00112706	1.91459
Q12888_S1028	TP53BP1	Q12888	S1028	TP53BP1	7158	ENSG00000067369		1.89229	1.72762	4.40317	4.16955e-05	0.00112706	1.91372
Q9UIK4_S299	DAPK2	Q9UIK4	S299	DAPK2	23604		CAMK Ser/Thr protein kinase family	1.87592	0.0124864	4.40012	4.21465e-05	0.00112716	1.90362
Q86X29_S326	LSR LISCH	Q86X29	S326	LSR	51599	ENSG00000105699		-2.44164	-1.7456	-4.39898	4.23172e-05	0.00112716	1.89982
P19338_T121	NCL	P19338	T121	NCL	4691	ENSG00000115053		3.47537	1.30717	4.39889	4.23303e-05	0.00112716	1.89953
Q9Y4H2_S365	IRS2	Q9Y4H2	S365	IRS2	8660	ENSG00000185950		1.69085	0.436743	4.39834	4.2413e-05	0.00112716	1.8977
Q96RQ3_S724	MCCC1 MCCA	Q96RQ3	S724	MCCC1	56922	ENSG00000078070		-1.78755	-1.99185	-4.39644	4.26977e-05	0.00112836	1.89142
P55287_S714	CDH11	P55287	S714	CDH11	1009	ENSG00000140937		2.03984	1.4568	4.39613	4.27441e-05	0.00112836	1.8904
P0C7U0_S735	ELFN1 PPP1R28	P0C7U0	S735	ELFN1	392617	ENSG00000225968		-3.65723	-3.45188	-4.39349	4.31438e-05	0.00113511	1.88166
Q86YV0_S51	RASAL3	Q86YV0	S51	RASAL3	64926	ENSG00000105122		1.53559	1.31916	4.38075	4.51252e-05	0.0011833	1.8395
P49736_S139	MCM2 BM28 CCNL1 CDCL1 KIAA0030	P49736	S139	MCM2	4171	ENSG00000073111		1.98252	0.637168	4.37629	4.58393e-05	0.00119804	1.82477
P31323_S114	PRKAR2B	P31323	S114	PRKAR2B	5577	ENSG00000005249 ENSG00000284096		-1.66416	-1.67193	-4.36253	4.81122e-05	0.0012533	1.77935
Q8WX93_S1179	PALLD KIAA0992 CGI-151	Q8WX93	S1179	PALLD	23022	ENSG00000129116		2.589	1.18217	4.36012	4.85217e-05	0.00125846	1.77139
Q5JRA6_S1706	MIA3 KIAA0268 TANGO TANGO1 UNQ6077/PRO20088	Q5JRA6	S1706	MIA3	375056	ENSG00000154305		-2.00991	-0.531807	-4.35949	4.86293e-05	0.00125846	1.76931
P02545_S66	LMNA LMN1	P02545	S66	LMNA	4000	ENSG00000160789		1.89372	1.60811	4.35628	4.91802e-05	0.00126856	1.75874
Q9BVJ6_S445	UTP14A SDCCAG16	Q9BVJ6	S445	UTP14A	10813	ENSG00000156697		2.16418	2.47465	4.35311	4.97313e-05	0.0012786	1.74829
P11388_S1247	TOP2A TOP2	P11388	S1247	TOP2A	7153	ENSG00000131747		2.65617	1.89585	4.34779	5.06685e-05	0.00129846	1.73077
Q9UMS6_S604	SYNPO2	Q9UMS6	S604	SYNPO2	171024	ENSG00000172403		1.26236	1.38729	4.34606	5.09772e-05	0.00130215	1.72507
Q13586_S257	STIM1 GOK	Q13586	S257	STIM1	6786	ENSG00000167323		1.83771	1.61259	4.33875	5.23011e-05	0.00133165	1.70102
O15075_S307	DCLK1 DCAMKL1 DCDC3A KIAA0369	O15075	S307	DCLK1	9201	ENSG00000133083	CAMK Ser/Thr protein kinase family	2.02315	6.46341	4.33722	5.25826e-05	0.00133452	1.69598
A8CG34_S674	POM121C	A8CG34	S674	POM121C		ENSG00000272391		1.466	1.07991	4.33565	5.28739e-05	0.00133761	1.6908
P98175_S797	RBM10 DXS8237E GPATC9 GPATCH9 KIAA0122	P98175	S797	RBM10	8241	ENSG00000182872		1.28698	0.870543	4.33025	5.38828e-05	0.00135878	1.67307
Q9UP95_S967	SLC12A4 KCC1	Q9UP95	S967	SLC12A4	6560	ENSG00000124067		2.31974	1.45275	4.32612	5.46685e-05	0.0013742	1.65949
Q16890_S174	TPD52L1	Q16890	S174	TPD52L1	7164	ENSG00000111907		-1.80363	-2.06502	-4.32303	5.52629e-05	0.00138398	1.64935
P52594_S293	AGFG1 HRB RAB RIP	P52594	S293	AGFG1	3267	ENSG00000173744		1.43959	1.78769	4.32228	5.54085e-05	0.00138398	1.64688
O95721_S163	SNAP29	O95721	S163	SNAP29	9342	ENSG00000099940		1.80353	2.95542	4.31275	5.72861e-05	0.00142169	1.61563
Q8IVT2_S394	MISP C19orf21	Q8IVT2	S394	MISP	126353	ENSG00000099812		-2.10725	-1.83613	-4.31227	5.73817e-05	0.00142169	1.61407
O75145_S17	PPFIA3 KIAA0654	O75145	S17	PPFIA3	8541	ENSG00000177380		1.51491	0.464689	4.31105	5.76272e-05	0.00142169	1.61007
Q8WWI1_S300	LMO7 FBX20 FBXO20 KIAA0858	Q8WWI1	S300	LMO7	4008	ENSG00000136153		-1.70719	-1.5399	-4.311	5.76386e-05	0.00142169	1.60988
Q86X29_S646	LSR LISCH	Q86X29	S646	LSR	51599	ENSG00000105699		-1.62437	-1.02414	-4.30886	5.80707e-05	0.00142789	1.60288
Q8WX93_S893	PALLD KIAA0992 CGI-151	Q8WX93	S893	PALLD	23022	ENSG00000129116		2.71411	2.40972	4.30686	5.84772e-05	0.00143342	1.59634
O95810_S241	SDPR	O95810	S241	CAVIN2	8436	ENSG00000168497		-1.80103	-0.179708	-4.30317	5.9237e-05	0.00144755	1.58423
Q00G26_S277	PLIN5 LSDP5 OXPAT PAT-1	Q00G26	S277	PLIN5	440503	ENSG00000214456		-2.0723	-1.84146	-4.30005	5.98857e-05	0.00145404	1.57402
Q70E73_T1228	RAPH1 ALS2CR18 ALS2CR9 KIAA1681 LPD PREL2 RMO1	Q70E73	T1228	RAPH1	65059	ENSG00000173166		-2.31572	-1.26882	-4.29962	5.99745e-05	0.00145404	1.57263
O15427_S436	SLC16A3 MCT4	O15427	S436	SLC16A3	9123	ENSG00000141526		2.30542	3.39376	4.29924	6.00552e-05	0.00145404	1.57137
Q13177_S20	PAK2	Q13177	S20	PAK2	5062	ENSG00000180370	STE Ser/Thr protein kinase family	-1.19691	-1.17152	-4.29027	6.19641e-05	0.00149567	1.54204
Q9NZN5_S22	ARHGEF12 KIAA0382 LARG	Q9NZN5	S22	ARHGEF12	23365	ENSG00000196914		-1.01623	-0.27021	-4.28637	6.28127e-05	0.00151153	1.52929
Q15345_S357	LRRC41 MUF1 PP7759	Q15345	S357	LRRC41	10489	ENSG00000132128		-2.02194	-1.15953	-4.2846	6.32021e-05	0.00151627	1.5235
Q6IQ23_T454	PLEKHA7	Q6IQ23	T454	PLEKHA7	144100	ENSG00000166689		-2.1918	-2.26709	-4.28355	6.34339e-05	0.00151722	1.52007
P02671_S291	FGA	P02671	S291	FGA	2243	ENSG00000171560		1.87882	1.11127	4.2824	6.36892e-05	0.00151873	1.5163
Q3LXA3_S350	DAK	Q3LXA3	S350	TKFC	26007	ENSG00000149476		-2.31604	-2.77268	-4.27942	6.43543e-05	0.00152996	1.50657
P21333_S1734	FLNA FLN FLN1	P21333	S1734	FLNA	2316	ENSG00000196924		1.41232	1.68987	4.27843	6.45762e-05	0.00153063	1.50334
Q16851_T426	UGP2 UGP1	Q16851	T426	UGP2	7360	ENSG00000169764		-3.18563	-3.91997	-4.27371	6.56451e-05	0.00155131	1.48796
O00429_S616	DNM1L DLP1 DRP1	O00429	S616	DNM1L	10059	ENSG00000087470		1.49522	-0.36597	4.26595	6.74426e-05	0.00158385	1.46264
Q9Y4E6_S935	WDR7 KIAA0541 TRAG	Q9Y4E6	S935	WDR7	23335	ENSG00000091157		1.70357	0.362614	4.26575	6.74893e-05	0.00158385	1.46199
Q8N6H7_S319	ARFGAP2 ZNF289 Nbla10535	Q8N6H7	S319	ARFGAP2	84364	ENSG00000149182		-1.51601	-1.31542	-4.26518	6.7624e-05	0.00158385	1.46013
O43312_T603	MTSS1 KIAA0429 MIM	O43312	T603	MTSS1	9788	ENSG00000170873		-1.79772	-0.583301	-4.2635	6.80198e-05	0.00158754	1.45466
Q99959_T248	PKP2	Q99959	T248	PKP2	5318	ENSG00000057294		-1.49231	-2.03869	-4.26281	6.8184e-05	0.00158754	1.4524
P00966_T219	ASS1 ASS	P00966	T219	ASS1	445	ENSG00000130707		-3.01306	-1.25933	-4.25622	6.97644e-05	0.00161956	1.43093
Q86W92_S561	PPFIBP1 KIAA1230	Q86W92	S561	PPFIBP1	8496	ENSG00000110841		-2.68598	-4.69947	-4.24645	7.21709e-05	0.0016671	1.39916
P50548_T526	ERF	P50548	T526	ERF	2077	ENSG00000105722		1.39644	0.423878	4.2462	7.22347e-05	0.0016671	1.39834
P21731_S331	TBXA2R	P21731	S331	TBXA2R	6915	ENSG00000006638		-1.50035	-1.8963	-4.23027	7.63379e-05	0.00175666	1.34659
Q9Y2V2_S41	CARHSP1	Q9Y2V2	S41	CARHSP1	23589	ENSG00000153048		-1.27531	-1.76798	-4.22423	7.79511e-05	0.00178857	1.32701
P11712_S127	CYP2C9 CYP2C10	P11712	S127	CYP2C9	1559	ENSG00000138109		-2.72094	-2.64583	-4.21768	7.97391e-05	0.00182429	1.30578
P23528_S41	CFL1 CFL	P23528	S41	CFL1	1072	ENSG00000172757		1.36544	1.85156	4.20886	8.22088e-05	0.00187536	1.27723
Q9H7P9_T466	PLEKHG2	Q9H7P9	T466	PLEKHG2	64857	ENSG00000090924		1.97414	0.879016	4.20571	8.31077e-05	0.0018904	1.26705
Q8N1W1_T748	ARHGEF28 KIAA1998 RGNEF	Q8N1W1	T748	ARHGEF28	64283	ENSG00000214944		-1.80108	-1.85454	-4.20192	8.42044e-05	0.00190802	1.25478
Q29RF7_T1208	PDS5A KIAA0648 PDS5 PIG54	Q29RF7	T1208	PDS5A	23244	ENSG00000121892		3.32614	0.1797	4.20136	8.4366e-05	0.00190802	1.25298
P21731_S329	TBXA2R	P21731	S329	TBXA2R	6915	ENSG00000006638		-2.46348	-1.27511	-4.1989	8.50858e-05	0.00191881	1.24503
Q9UKK3_S1335	PARP4 ADPRTL1 KIAA0177 PARPL	Q9UKK3	S1335	PARP4	143	ENSG00000102699		2.30135	1.18375	4.19511	8.62048e-05	0.0019385	1.2328
Q96AD5_S428	PNPLA2 ATGL FP17548	Q96AD5	S428	PNPLA2	57104	ENSG00000177666		1.98989	2.87398	4.19333	8.67378e-05	0.00194495	1.22704
Q969I6_S49	SLC38A4 ATA3 NAT3 SNAT4	Q969I6	S49	SLC38A4	55089	ENSG00000139209		-1.8659	-2.21141	-4.19159	8.72587e-05	0.00195109	1.22143
Q13501_S233	SQSTM1 ORCA OSIL	Q13501	S233	SQSTM1	8878	ENSG00000161011		2.64455	1.17145	4.18962	8.78548e-05	0.00195886	1.21506
Q7Z5P4_S33	HSD17B13 SCDR9 SDR16C3 HMFN0376 UNQ497/PRO1014	Q7Z5P4	S33	HSD17B13	345275	ENSG00000170509		-3.81502	-2.50841	-4.18694	8.86693e-05	0.00197146	1.20643
Q63HR2_Y483	TNS2 KIAA1075 TENC1	Q63HR2	Y483	TNS2	23371	ENSG00000111077		-2.96632	-2.61264	-4.18301	8.98797e-05	0.00199275	1.19374
Q96B97_S79	SH3KBP1 CIN85	Q96B97	S79	SH3KBP1	30011	ENSG00000147010		2.59286	1.87012	4.18105	9.04877e-05	0.00200062	1.18743
P09467_Y265	FBP1 FBP	P09467	Y265	FBP1	2203	ENSG00000165140		-1.84727	-3.09792	-4.17869	9.12269e-05	0.00201132	1.17982
Q9UPN4_S78	CEP131 AZI1 KIAA1118	Q9UPN4	S78	CEP131	22994	ENSG00000141577		1.26365	1.2809	4.17522	9.23249e-05	0.00202986	1.16863
Q9UJU6_S269	DBNL CMAP SH3P7 PP5423	Q9UJU6	S269	DBNL	28988	ENSG00000136279		-1.06358	-0.337354	-4.17327	9.29456e-05	0.00203783	1.16236
Q8WX93_S1121	PALLD KIAA0992 CGI-151	Q8WX93	S1121	PALLD	23022	ENSG00000129116		1.55134	1.18372	4.16916	9.42703e-05	0.00206115	1.14912
Q9Y2K6_S413	USP20 KIAA1003 LSFR3A VDU2	Q9Y2K6	S413	USP20	10868	ENSG00000136878		1.25316	1.22798	4.16831	9.45462e-05	0.00206147	1.14639
Q14153_S167	FAM53B KIAA0140	Q14153	S167	FAM53B	9679	ENSG00000189319		1.31557	1.23222	4.16493	9.56517e-05	0.00207526	1.13552
Q9NPD5_S293	SLCO1B3 LST2 OATP1B3 OATP8 SLC21A8	Q9NPD5	S293	SLCO1B3	28234	ENSG00000111700		-4.27022	-4.70081	-4.16477	9.57043e-05	0.00207526	1.135
P10451_S303	SPP1 BNSP OPN PSEC0156	P10451	S303	SPP1	6696	ENSG00000118785		2.57954	1.84091	4.16374	9.60443e-05	0.00207692	1.13169
A6NGB9_S281	WIPF3 CR16	A6NGB9	S281	WIPF3	644150	ENSG00000122574		2.14552	1.42496	4.1629	9.6321e-05	0.00207722	1.129
Q16822_S304	PCK2 PEPCK2	Q16822	S304	PCK2	5106	ENSG00000100889 ENSG00000285241		-2.20873	-1.37777	-4.15642	9.8493e-05	0.00211827	1.10814
P61457_S9	PCBD1 DCOH PCBD	P61457	S9	PCBD1	5092	ENSG00000166228		-1.71116	-2.08855	-4.15052	0.000100509	0.00215576	1.08919
Q96AQ6_S45	PBXIP1 HPIP	Q96AQ6	S45	PBXIP1	57326	ENSG00000163346		1.17103	0.976114	4.14224	0.000103405	0.00221185	1.06264
A6NDB9_S189	PALM3	A6NDB9	S189	PALM3	342979	ENSG00000187867 ENSG00000288318		-1.99735	-1.51834	-4.139	0.000104562	0.00223057	1.05223
Q9HD20_S935	ATP13A1 ATP13A KIAA1825 CGI-152	Q9HD20	S935	ATP13A1	57130	ENSG00000105726		1.62689	-0.276802	4.13768	0.000105035	0.00223461	1.04801
Q07866_S524	KLC1 KLC KNS2	Q07866	S524	KLC1	3831	ENSG00000126214		1.29217	0.741715	4.13414	0.000106317	0.00225581	1.03667
Q12888_S366	TP53BP1	Q12888	S366	TP53BP1	7158	ENSG00000067369		2.16985	0.810964	4.13031	0.000107722	0.00227948	1.0244
O14974_S554	PPP1R12A MBS MYPT1	O14974	S554	PPP1R12A	4659	ENSG00000058272		1.57158	1.56203	4.12827	0.000108478	0.00228936	1.01786
Q8N6H7_S240	ARFGAP2 ZNF289 Nbla10535	Q8N6H7	S240	ARFGAP2	84364	ENSG00000149182		-1.17935	0.266527	-4.12401	0.000110072	0.00231204	1.00423
Q8NBX0_S217	SCCPDH CGI-49	Q8NBX0	S217	SCCPDH	51097	ENSG00000143653		2.71545	2.05732	4.12383	0.000110139	0.00231204	1.00366
Q8N8S7_S531	ENAH MENA	Q8N8S7	S531	ENAH	55740	ENSG00000154380		1.68279	3.00487	4.11957	0.000111755	0.00232822	0.990045
Q9BX66_T762	SORBS1 KIAA0894 KIAA1296 SH3D5	Q9BX66	T762	SORBS1	10580	ENSG00000095637		-2.13362	1.11	-4.11948	0.000111792	0.00232822	0.989738
O94874_S458	UFL1 KIAA0776 NLBP RCAD	O94874	S458	UFL1	23376	ENSG00000014123		-1.40383	-0.615657	-4.11947	0.000111795	0.00232822	0.989716
O60292_S172	SIPA1L3 KIAA0545 SPAL3	O60292	S172	SIPA1L3	23094	ENSG00000105738		1.99279	1.14652	4.11621	0.000113049	0.00234121	0.979289
P23588_S276	EIF4B	P23588	S276	EIF4B	1975	ENSG00000063046		-1.42801	0.414962	-4.11556	0.000113298	0.00234121	0.977233
Q9H1I8_T233	ASCC2 ASC1P100	Q9H1I8	T233	ASCC2	84164	ENSG00000100325		1.23268	0.801886	4.11554	0.000113309	0.00234121	0.977147
O60784_S355	TOM1	O60784	S355	TOM1	10043	ENSG00000100284		1.09064	0.446535	4.11359	0.000114065	0.00235068	0.970933
O95297_Y263	MPZL1 PZR UNQ849/PRO1787	O95297	Y263	MPZL1	9019	ENSG00000197965		1.54643	2.95876	4.10861	0.000116021	0.00238478	0.955039
Q09666_S5110	AHNAK PM227	Q09666	S5110	AHNAK	79026	ENSG00000124942		1.17967	0.754712	4.10717	0.000116597	0.00239038	0.950417
O14672_T719	ADAM10 KUZ MADM	O14672	T719	ADAM10	102	ENSG00000137845		-2.23775	-2.24469	-4.10241	0.000118504	0.00242319	0.935258
A6ND91_S168	ASPDH	A6ND91	S168	ASPDH	554235	ENSG00000204653		-2.02399	-2.08881	-4.10098	0.000119087	0.00242471	0.930675
O96019_S233	ACTL6A BAF53 BAF53A INO80K	O96019	S233	ACTL6A	86	ENSG00000136518		1.57077	1.09772	4.10072	0.000119193	0.00242471	0.929844
Q9BXW9_S1435	FANCD2 FACD	Q9BXW9	S1435	FANCD2	2177	ENSG00000144554		3.49831	0.453393	4.09542	0.000121368	0.00246261	0.912951
Q12857_S333	NFIA KIAA1439	Q12857	S333	NFIA	4774	ENSG00000162599		-1.17118	-0.712329	-4.09225	0.000122688	0.00248302	0.902846
Q9P2M7_S270	CGN KIAA1319	Q9P2M7	S270	CGN	57530	ENSG00000143375		-1.60782	-1.98633	-4.08797	0.000124488	0.002513	0.889244
A1X283_S291	SH3PXD2B FAD49 KIAA1295 TKS4	A1X283	S291	SH3PXD2B	285590	ENSG00000174705		1.75646	1.81585	4.086	0.000125329	0.00252176	0.882954
Q99959_S183	PKP2	Q99959	S183	PKP2	5318	ENSG00000057294		-1.68568	-1.15063	-4.08546	0.000125561	0.00252176	0.881228
A6NDB9_S420	PALM3	A6NDB9	S420	PALM3	342979	ENSG00000187867 ENSG00000288318		-1.36462	-1.08073	-4.08267	0.000126758	0.00253935	0.872364
Q53SF7_T177	COBLL1 KIAA0977	Q53SF7	T177	COBLL1	22837	ENSG00000082438		-1.83021	-1.99044	-4.08047	0.000127712	0.00254593	0.865362
O14639_S367	ABLIM1 ABLIM KIAA0059 LIMAB1	O14639	S367	ABLIM1	3983	ENSG00000099204		1.1819	0.53115	4.08042	0.000127732	0.00254593	0.865217
O43903_S282	GAS2	O43903	S282	GAS2	2620	ENSG00000148935		-1.95204	-0.647196	-4.07735	0.000129077	0.00255613	0.855436
Q16204_S244	CCDC6 D10S170 TST1	Q16204	S244	CCDC6	8030	ENSG00000108091		1.07749	0.63937	4.07682	0.000129307	0.00255613	0.853771
Q9UBR1_S378	UPB1 BUP1	Q9UBR1	S378	UPB1	51733	ENSG00000100024		-2.26864	-2.75123	-4.0763	0.000129539	0.00255613	0.8521
P30086_S153	PEBP1 PBP PEBP	P30086	S153	PEBP1	5037	ENSG00000089220		-2.25152	-1.4297	-4.06895	0.000132819	0.00261405	0.828754
A6NDB9_S143	PALM3	A6NDB9	S143	PALM3	342979	ENSG00000187867 ENSG00000288318		-2.23196	-1.17755	-4.06619	0.000134068	0.0026258	0.820018
Q03252_S387	LMNB2 LMN2	Q03252	S387	LMNB2	84823	ENSG00000176619		1.6359	1.14902	4.06	0.000136918	0.00266731	0.800377
Q9H4A3_T2245	WNK1 HSN2 KDP KIAA0344 PRKWNK1	Q9H4A3	T2245	WNK1	65125		Other	1.78662	0.2204	4.05979	0.000137018	0.00266731	0.799697
P02545_T3	LMNA LMN1	P02545	T3	LMNA	4000	ENSG00000160789		2.6376	1.40058	4.05939	0.000137201	0.00266731	0.798452
O95954_S316	FTCD	O95954	S316	FTCD	10841	ENSG00000160282		-2.96374	-1.70083	-4.05751	0.000138081	0.00267442	0.792482
Q9NR48_S1170	ASH1L KIAA1420 KMT2H	Q9NR48	S1170	ASH1L	55870	ENSG00000116539		1.30881	0.394968	4.05716	0.000138245	0.00267442	0.791378
Q13103_S96	SPP2 SPP24	Q13103	S96	SPP2	6694	ENSG00000072080		-2.1324	-1.18219	-4.05254	0.000140433	0.00270499	0.77672
Q9Y365_S284	STARD10 SDCCAG28 CGI-52	Q9Y365	S284	STARD10	10809	ENSG00000214530		-1.86649	-1.53024	-4.05225	0.00014057	0.00270499	0.775809
O75128_S347	COBL KIAA0633	O75128	S347	COBL	23242	ENSG00000106078		-1.84772	-1.16178	-4.05166	0.000140853	0.00270499	0.773935
Q13428_S1111	TCOF1	Q13428	S1111	TCOF1	6949	ENSG00000070814		1.43431	1.15766	4.05018	0.00014156	0.00270569	0.76926
Q9HBL0_T775	TNS1 TNS	Q9HBL0	T775	TNS1	7145	ENSG00000079308		1.16305	1.58147	4.04972	0.00014178	0.00270569	0.76781
Q6KC79_T599	NIPBL IDN3	Q6KC79	T599	NIPBL	25836	ENSG00000164190		1.85303	1.41662	4.04944	0.000141918	0.00270569	0.766905
Q14CZ8_S368	HEPACAM	Q14CZ8	S368	HEPACAM	220296	ENSG00000165478		-2.00505	-1.35466	-4.04542	0.000143866	0.00273622	0.754181
O75367_T129	H2AFY MACROH2A1	O75367	T129	MACROH2A1	9555	ENSG00000113648		3.50082	1.89197	4.0431	0.000145002	0.0027512	0.746843
P0C7U0_S783	ELFN1 PPP1R28	P0C7U0	S783	ELFN1	392617	ENSG00000225968		-2.59693	-3.70604	-4.03863	0.000147214	0.00278647	0.732717
Q14678_S186	KANK1 ANKRD15 KANK KIAA0172	Q14678	S186	KANK1	23189	ENSG00000107104		-1.27701	-1.03541	-4.0344	0.000149338	0.00281991	0.719351
Q9NZN5_S599	ARHGEF12 KIAA0382 LARG	Q9NZN5	S599	ARHGEF12	23365	ENSG00000196914		-3.13164	-2.41058	-4.03366	0.00014971	0.0028202	0.717025
O15320_S647	CTAGE5 MEA11 MEA6 MGEA11 MGEA6	O15320	S647	MIA2	4253	ENSG00000150527		-1.39555	-1.15462	-4.03222	0.000150446	0.00282731	0.712452
Q01167_S398	FOXK2 ILF ILF1	Q01167	S398	FOXK2	3607	ENSG00000141568		1.19322	-0.0564476	4.03081	0.000151165	0.00282744	0.708004
O75128_S962	COBL KIAA0633	O75128	S962	COBL	23242	ENSG00000106078		-1.82717	-1.85879	-4.0308	0.00015117	0.00282744	0.707976
Q02952_S627	AKAP12 AKAP250	Q02952	S627	AKAP12	9590	ENSG00000131016		-1.47696	-0.99727	-4.02815	0.00015253	0.00284222	0.699617
Q86VI1_S710	EXOC3L1 EXOC3L	Q86VI1	S710	EXOC3L1	283849	ENSG00000179044		-1.19988	-1.56065	-4.02786	0.000152679	0.00284222	0.698704
Q5T200_S1210	ZC3H13 KIAA0853	Q5T200	S1210	ZC3H13	23091	ENSG00000123200		1.72597	2.52915	4.01617	0.000158835	0.00294985	0.661836
P08034_S233	GJB1 CX32	P08034	S233	GJB1	2705	ENSG00000169562		-3.04081	0.103509	-4.0154	0.000159251	0.00295063	0.659398
Q86SQ0_S212	PHLDB2 LL5B	Q86SQ0	S212	PHLDB2	90102	ENSG00000144824		-1.75495	-1.08149	-4.01377	0.00016013	0.00295996	0.654267
P61313_S34	RPL15 EC45 TCBAP0781	P61313	S34	RPL15	6138	ENSG00000174748		1.69703	2.77801	4.0096	0.000162398	0.00299488	0.64115
Q6PJG2_S461	ELMSAN1 C14orf117 C14orf43	Q6PJG2	S461	MIDEAS	91748	ENSG00000156030		1.38398	1.3186	4.00686	0.000163905	0.00301523	0.632537
P06744_T215	GPI	P06744	T215	GPI	2821	ENSG00000105220		-1.92278	-1.45876	-4.00621	0.000164266	0.00301523	0.630487
Q13501_T269	SQSTM1 ORCA OSIL	Q13501	T269	SQSTM1	8878	ENSG00000161011		2.07441	1.66055	4.00505	0.000164914	0.00302011	0.626813
Q9Y2H5_S448	PLEKHA6 KIAA0969 PEPP3	Q9Y2H5	S448	PLEKHA6	22874	ENSG00000143850		-1.58821	-1.35135	-4.00054	0.000167441	0.00305222	0.612635
Q6P0Q8_S1381	MAST2 KIAA0807 MAST205	Q6P0Q8	S1381	MAST2	23139	ENSG00000086015	AGC Ser/Thr protein kinase family	1.24726	0.589408	3.98419	0.000176918	0.00320693	0.561316
Q96JY6_S124	PDLIM2 PP6345	Q96JY6	S124	PDLIM2	64236	ENSG00000120913		-1.34378	-1.22933	-3.98394	0.00017707	0.00320693	0.560513
P42356_S172	PI4KA PIK4 PIK4CA	P42356	S172	PI4KA	5297	ENSG00000241973		-1.21743	-0.709417	-3.98381	0.000177147	0.00320693	0.560108
Q5U651_S326	RASIP1	Q5U651	S326	RASIP1	54922	ENSG00000105538		-1.2393	-1.0471	-3.97291	0.000183759	0.00331144	0.525959
Q66K74_S657	MAP1S BPY2IP1 C19orf5 MAP8 VCY2IP1	Q66K74	S657	MAP1S	55201	ENSG00000130479		1.00904	0.605504	3.97204	0.000184298	0.00331359	0.523231
P35711_S370	SOX5	P35711	S370	SOX5	6660	ENSG00000134532		-1.65071	-0.765407	-3.96835	0.000186595	0.0033435	0.511688
Q9NYV4_S334	CDK12 CRK7 CRKRS KIAA0904	Q9NYV4	S334	CDK12	51755	ENSG00000167258	CMGC Ser/Thr protein kinase family	2.2733	0.111622	3.96735	0.000187222	0.0033435	0.508565
Q53SF7_S357	COBLL1 KIAA0977	Q53SF7	S357	COBLL1	22837	ENSG00000082438		-2.24486	-1.95387	-3.96733	0.000187233	0.0033435	0.508511
O15084_S1011	ANKRD28 KIAA0379	O15084	S1011	ANKRD28	23243	ENSG00000206560		-1.7393	-1.2787	-3.96419	0.000189216	0.00336548	0.498694
Q13636_S35	RAB31 RAB22B	Q13636	S35	RAB31	11031	ENSG00000168461		1.64833	1.30082	3.96404	0.000189316	0.00336548	0.4982
Q6IQ23_S867	PLEKHA7	Q6IQ23	S867	PLEKHA7	144100	ENSG00000166689		-2.33877	0.00753487	-3.96053	0.000191559	0.00339769	0.487233
Q9NYF3_S122	FAM53C C5orf6	Q9NYF3	S122	FAM53C	51307	ENSG00000120709		1.08521	0.746354	3.95838	0.000192942	0.00341455	0.48053
P08319_Y95	ADH4	P08319	Y95	ADH4	127	ENSG00000198099		-2.70474	-3.08151	-3.9577	0.000193381	0.00341467	0.47841
Q00G26_S148	PLIN5 LSDP5 OXPAT PAT-1	Q00G26	S148	PLIN5	440503	ENSG00000214456		-2.22154	-1.65204	-3.95456	0.000195433	0.0034409	0.468579
Q96NY7_S393	CLIC6 CLIC1L	Q96NY7	S393	CLIC6	54102	ENSG00000159212		2.15236	-0.931585	3.95409	0.000195739	0.0034409	0.467124
P09467_S144	FBP1 FBP	P09467	S144	FBP1	2203	ENSG00000165140		-3.24919	-0.41121	-3.9525	0.000196784	0.00344395	0.462162
P33316_S88	DUT	P33316	S88	DUT	1854	ENSG00000128951		1.60454	1.56745	3.94544	0.000201496	0.00351083	0.440127
Q9NX40_S108	OCIAD1 OCIA	Q9NX40	S108	OCIAD1	54940	ENSG00000109180		2.2402	-0.329834	3.94283	0.000203265	0.00353385	0.431987
Q9H6F5_S58	CCDC86 CYCLON	Q9H6F5	S58	CCDC86	79080	ENSG00000110104		1.18922	0.869063	3.94205	0.000203797	0.00353533	0.429551
P30613_S292	PKLR PK1 PKL	P30613	S292	PKLR	5313	ENSG00000143627 ENSG00000262785		-1.81956	-1.44967	-3.94023	0.000205038	0.00354904	0.423901
Q9Y266_S139	NUDC	Q9Y266	S139	NUDC	10726	ENSG00000090273		2.15993	2.00539	3.93395	0.000209389	0.00361643	0.404349
O60716_T310	CTNND1 KIAA0384	O60716	T310	CTNND1	1500	ENSG00000198561		-1.09455	-0.0572776	-3.93089	0.000211543	0.00364565	0.394821
O43432_T168	EIF4G3	O43432	T168	EIF4G3	8672	ENSG00000075151		2.38837	-1.13832	3.92973	0.000212368	0.00364853	0.391196
P28290_S739	SSFA2 CS1 KIAA1927 KRAP	P28290	S739	ITPRID2	6744	ENSG00000138434		-1.82529	-1.06669	-3.92935	0.000212635	0.00364853	0.390029
Q86T03_S162	TMEM55B C14orf9	Q86T03	S162	PIP4P1	90809	ENSG00000165782		1.80775	-0.101667	3.92834	0.000213355	0.00365295	0.386882
Q9ULH1_S1027	ASAP1 DDEF1 KIAA1249	Q9ULH1	S1027	ASAP1	50807	ENSG00000153317		1.80713	2.68801	3.92209	0.000217852	0.00370507	0.367463
Q9P266_S947	KIAA1462 JCAD	Q9P266	S947	JCAD	57608	ENSG00000165757		1.53416	2.66075	3.9216	0.000218212	0.00370507	0.365927
Q9P266_S694	KIAA1462 JCAD	Q9P266	S694	JCAD	57608	ENSG00000165757		1.69518	2.46186	3.9209	0.000218724	0.00370507	0.363747
Q86TV6_S160	TTC7B TTC7L1	Q86TV6	S160	TTC7B	145567	ENSG00000165914		-2.06229	-1.84402	-3.92087	0.000218746	0.00370507	0.363654
Q9NR19_S30	ACSS2 ACAS2	Q9NR19	S30	ACSS2	55902	ENSG00000131069		-1.44885	-2.10572	-3.91952	0.000219731	0.00371378	0.359472
Q9UHD8_S22	SEPT9 KIAA0991 MSF	Q9UHD8	S22	SEPTIN9	10801	ENSG00000184640		-1.96085	-1.80709	-3.91884	0.000220227	0.00371422	0.357372
A0JNW5_S1081	UHRF1BP1L KIAA0701	A0JNW5	S1081	UHRF1BP1L	23074	ENSG00000111647		-1.7602	-0.578879	-3.91658	0.000221896	0.00373438	0.350347
Q8TDB6_S221	DTX3L BBAP	Q8TDB6	S221	DTX3L	151636	ENSG00000163840		1.48569	0.701133	3.91554	0.000222671	0.00373946	0.3471
Q6ZMH5_S336	SLC39A5 ZIP5	Q6ZMH5	S336	SLC39A5	283375	ENSG00000139540		-1.74341	-1.74779	-3.91301	0.000224554	0.00376306	0.339267
Q96HP4_S56	OXNAD1	Q96HP4	S56	OXNAD1	92106	ENSG00000154814		-2.627	-2.64141	-3.90986	0.000226927	0.00378971	0.329482
Q9UQ35_S2692	SRRM2 KIAA0324 SRL300 SRM300 HSPC075	Q9UQ35	S2692	SRRM2	23524	ENSG00000167978		1.00135	0.268604	3.90962	0.000227104	0.00378971	0.328758
Q09666_S3326	AHNAK PM227	Q09666	S3326	AHNAK	79026	ENSG00000124942		-2.1343	-0.818056	-3.90276	0.000232357	0.00386919	0.307482
Q09666_S4903	AHNAK PM227	Q09666	S4903	AHNAK	79026	ENSG00000124942		-1.85545	-1.15863	-3.9021	0.000232865	0.00386948	0.305449
P06748_S70	NPM1 NPM	P06748	S70	NPM1	4869	ENSG00000181163		1.90344	0.973597	3.90112	0.000233624	0.00387394	0.302421
Q15717_S202	ELAVL1 HUR	Q15717	S202	ELAVL1	1994	ENSG00000066044		1.58378	0.947567	3.89998	0.000234515	0.00388056	0.298881
Q9P2F8_S1488	SIPA1L2 KIAA1389	Q9P2F8	S1488	SIPA1L2	57568	ENSG00000116991		2.5961	0.236132	3.89516	0.000238311	0.0039269	0.283945
Q4AC94_S2114	C2CD3	Q4AC94	S2114	C2CD3	26005	ENSG00000168014		1.09841	0.931907	3.89308	0.000239963	0.00394589	0.277519
Q1KMD3_S168	HNRNPUL2 HNRPUL2	Q1KMD3	S168	HNRNPUL2	221092	ENSG00000214753		2.29816	3.82242	3.88734	0.000244588	0.00401357	0.259765
Q9ULW0_S738	TPX2 C20orf1 C20orf2 DIL2 HCA519	Q9ULW0	S738	TPX2	22974	ENSG00000088325		2.41955	1.9961	3.88538	0.00024618	0.00403132	0.253731
Q9BX66_S325	SORBS1 KIAA0894 KIAA1296 SH3D5	Q9BX66	S325	SORBS1	10580	ENSG00000095637		-1.37847	-0.45003	-3.88365	0.000247604	0.00404625	0.248364
Q9HCE6_S270	ARHGEF10L GRINCHGEF KIAA1626	Q9HCE6	S270	ARHGEF10L	55160	ENSG00000074964		-1.88358	-1.3365	-3.88081	0.000249952	0.00407618	0.239589
O95747_S355	OXSR1 KIAA1101 OSR1	O95747	S355	OXSR1	9943	ENSG00000172939	STE Ser/Thr protein kinase family	-2.59727	-4.45861	-3.87999	0.000250628	0.00407878	0.237076
Q8IXT5_S562	RBM12B	Q8IXT5	S562	RBM12B	389677	ENSG00000183808		2.0298	1.1133	3.87673	0.000253358	0.00410627	0.227004
O14639_S422	ABLIM1 ABLIM KIAA0059 LIMAB1	O14639	S422	ABLIM1	3983	ENSG00000099204		1.92546	-0.473014	3.87454	0.000255202	0.00412768	0.220261
Q6Y7W6_S236	GIGYF2 KIAA0642 PERQ2 TNRC15	Q6Y7W6	S236	GIGYF2	26058	ENSG00000204120		2.52134	1.38789	3.86421	0.000264095	0.00425291	0.188416
O75970_S1818	MPDZ MUPP1	O75970	S1818	MPDZ	8777	ENSG00000107186		-1.13785	-1.79356	-3.86392	0.000264348	0.00425291	0.187528
P08034_S258	GJB1 CX32	P08034	S258	GJB1	2705	ENSG00000169562		-2.13163	-1.30753	-3.85885	0.000268826	0.00431019	0.171914
Q8WWI1_S1493	LMO7 FBX20 FBXO20 KIAA0858	Q8WWI1	S1493	LMO7	4008	ENSG00000136153		-1.59282	-0.939037	-3.84586	0.000280622	0.004482	0.132007
Q03393_S19	PTS	Q03393	S19	PTS	5805	ENSG00000150787		-1.82518	-0.942574	-3.84537	0.000281083	0.004482	0.13048
P26368_S2	U2AF2 U2AF65	P26368	S2	U2AF2	11338	ENSG00000063244		2.03817	1.49629	3.84349	0.000282832	0.00450079	0.124718
Q32P44_T881	EML3	Q32P44	T881	EML3	256364	ENSG00000149499		2.23795	0.492858	3.83955	0.000286538	0.00454416	0.112622
Q0JRZ9_T289	FCHO2	Q0JRZ9	T289	FCHO2	115548	ENSG00000157107		-2.63157	-1.05883	-3.83937	0.000286708	0.00454416	0.11207
Q99959_S251	PKP2	Q99959	S251	PKP2	5318	ENSG00000057294		-1.28052	-0.828752	-3.83628	0.000289644	0.00457723	0.102606
Q5SYE7_S639	NHSL1 C6orf63 KIAA1357	Q5SYE7	S639	NHSL1	57224	ENSG00000135540		-1.34746	-1.602	-3.83535	0.000290535	0.00457723	0.099754
Q10586_S86	DBP	Q10586	S86	DBP	1628	ENSG00000105516		-1.22964	-0.506291	-3.83109	0.000294642	0.00462182	0.0867156
Q68DQ2_S1280	CRYBG3	Q68DQ2	S1280	CRYBG3	131544	ENSG00000080200		1.82682	2.11469	3.83108	0.00029466	0.00462182	0.0866578
Q13370_S495	PDE3B	Q13370	S495	PDE3B	5140	ENSG00000152270		-2.27102	-2.87948	-3.82997	0.000295732	0.00462182	0.0832858
Q09666_S1010	AHNAK PM227	Q09666	S1010	AHNAK	79026	ENSG00000124942		-1.83267	-0.195551	-3.82979	0.000295916	0.00462182	0.0827066
Q12888_S1362	TP53BP1	Q12888	S1362	TP53BP1	7158	ENSG00000067369		1.07059	1.06347	3.82825	0.000297419	0.00463024	0.0780014
Q6ZW13_S114	C16orf86	Q6ZW13	S114	C16orf86	388284	ENSG00000159761		-2.16431	-1.54951	-3.82734	0.000298311	0.00463498	0.0752198
P11509_S131	CYP2A6 CYP2A3	P11509	S131	CYP2A6	1548	ENSG00000255974		-3.49537	-3.65538	-3.82653	0.000299104	0.00463818	0.0727537
Q32MZ4_S581	LRRFIP1 GCF2 TRIP	Q32MZ4	S581	LRRFIP1	9208	ENSG00000124831		1.579	1.55404	3.82451	0.000301105	0.00465093	0.066562
Q9UQC2_S405	GAB2 KIAA0571	Q9UQC2	S405	GAB2	9846	ENSG00000033327		2.23375	0.456995	3.82184	0.000303768	0.00468289	0.0583856
Q8IZP0_T170	ABI1 SSH3BP1	Q8IZP0	T170	ABI1	10006	ENSG00000136754		-1.0759	0.527093	-3.81975	0.000305869	0.00470609	0.0519846
Q13576_S16	IQGAP2	Q13576	S16	IQGAP2	10788	ENSG00000145703		-1.37669	-1.21959	-3.81842	0.000307205	0.00471745	0.0479391
Q86UU0_S975	BCL9L DLNB11	Q86UU0	S975	BCL9L	283149	ENSG00000186174		1.47609	0.329699	3.81778	0.000307857	0.00471828	0.0459705
P11836_S254	MS4A1 CD20	P11836	S254	MS4A1	931	ENSG00000156738		1.62323	3.7011	3.81664	0.000309017	0.00471857	0.0424778
P53999_S17	SUB1 PC4 RPO2TC1	P53999	S17	SUB1	10923	ENSG00000113387		2.5989	1.74598	3.81623	0.000309428	0.00471857	0.0412443
O76054_T401	SEC14L2 C22orf6 KIAA1186 KIAA1658	O76054	T401	SEC14L2	23541	ENSG00000100003		-1.71569	-2.09911	-3.816	0.000309669	0.00471857	0.0405204
Q5SYE7_S1089	NHSL1 C6orf63 KIAA1357	Q5SYE7	S1089	NHSL1	57224	ENSG00000135540		-1.47027	-1.19407	-3.81462	0.000311078	0.00472455	0.0363054
O00515_S39	LAD1 LAD	O00515	S39	LAD1	3898	ENSG00000159166		-1.18388	-1.70765	-3.81444	0.000311259	0.00472455	0.0357655
O75891_S671	ALDH1L1 FTHFD	O75891	S671	ALDH1L1	10840	ENSG00000144908		-2.67022	-2.69871	-3.81038	0.000315441	0.00476968	0.0233761
Q9Y6N7_S940	ROBO1 DUTT1	Q9Y6N7	S940	ROBO1	6091	ENSG00000169855		1.81042	2.78521	3.80824	0.000317673	0.00479425	0.0168287
Q9NR12_T251	PDLIM7 ENIGMA	Q9NR12	T251	PDLIM7	9260	ENSG00000196923		1.9071	0.666099	3.80519	0.000320876	0.00482414	0.00751761
Q9BSJ6_S131	FAM64A CATS RCS1	Q9BSJ6	S131	PIMREG	54478	ENSG00000129195		3.10466	2.49869	3.80321	0.000322966	0.00484634	0.00148926
Q8IWW6_T639	ARHGAP12	Q8IWW6	T639	ARHGAP12	94134	ENSG00000165322		-1.18375	-0.534314	-3.80256	0.00032366	0.00484753	-0.000501659
O43314_S1108	PPIP5K2 HISPPD1 KIAA0433 VIP2	O43314	S1108	PPIP5K2	23262	ENSG00000145725		-1.20094	-0.707705	-3.80069	0.000325651	0.00486628	-0.00619571
Q96M96_S68	FGD4 FRABP ZFYVE6	Q96M96	S68	FGD4	121512	ENSG00000139132		-2.81436	-3.383	-3.80016	0.000326218	0.00486628	-0.00780953
P28290_S593	SSFA2 CS1 KIAA1927 KRAP	P28290	S593	ITPRID2	6744	ENSG00000138434		-1.31184	-1.44322	-3.79965	0.000326769	0.00486628	-0.00937402
Q13813_S1190	SPTAN1 NEAS SPTA2	Q13813	S1190	SPTAN1	6709	ENSG00000197694		1.05591	0.459463	3.79908	0.000327378	0.00486628	-0.0111038
P16949_S38	STMN1 C1orf215 LAP18 OP18	P16949	S38	STMN1	3925	ENSG00000117632		1.6169	1.0592	3.79337	0.000333568	0.00493506	-0.0284881
P54646_S491	PRKAA2 AMPK AMPK2	P54646	S491	PRKAA2	5563	ENSG00000162409	CAMK Ser/Thr protein kinase family	1.63763	4.28365	3.7932	0.000333757	0.00493506	-0.0290132
O60841_T301	EIF5B IF2 KIAA0741	O60841	T301	EIF5B	9669	ENSG00000158417		2.46616	0.539694	3.79309	0.000333881	0.00493506	-0.0293577
P16104_S122	H2AFX H2AX	P16104	S122	H2AX	3014	ENSG00000188486		2.8984	2.92027	3.7896	0.000337715	0.00497903	-0.0399517
Q14204_S4368	DYNC1H1 DHC1 DNCH1 DNCL DNECL DYHC KIAA0325	Q14204	S4368	DYNC1H1	1778	ENSG00000197102		1.45538	-1.53615	3.78924	0.000338117	0.00497903	-0.0410572
Q9H0B6_S610	KLC2	Q9H0B6	S610	KLC2	64837	ENSG00000174996		1.47544	1.27364	3.78402	0.000343951	0.0050555	-0.0569285
Q5T5P2_S964	KIAA1217 SKT	Q5T5P2	S964	KIAA1217	56243	ENSG00000120549		-1.57976	-1.51703	-3.78132	0.000347008	0.00508781	-0.0651381
P20813_S128	CYP2B6	P20813	S128	CYP2B6	1555	ENSG00000197408		-1.74667	-2.07573	-3.78094	0.000347438	0.00508781	-0.0662871
Q53SF7_S1146	COBLL1 KIAA0977	Q53SF7	S1146	COBLL1	22837	ENSG00000082438		-1.61681	-1.90001	-3.78001	0.000348496	0.00509385	-0.0691068
Q13402_T1115	MYO7A USH1B	Q13402	T1115	MYO7A	4647	ENSG00000137474		-2.59934	-3.29844	-3.77607	0.000353023	0.00515048	-0.0810803
O60292_S1544	SIPA1L3 KIAA0545 SPAL3	O60292	S1544	SIPA1L3	23094	ENSG00000105738		1.49135	0.514865	3.77411	0.000355296	0.00517407	-0.0870316
P10636_S552	MAPT MAPTL MTBT1 TAU	P10636	S552	MAPT	4137	ENSG00000186868 ENSG00000277956 ENSG00000276155		2.85835	1.32928	3.7651	0.000365922	0.00530785	-0.114363
Q9NRA0_S387	SPHK2	Q9NRA0	S387	SPHK2	56848	ENSG00000063176		-1.55558	-2.19869	-3.76491	0.000366144	0.00530785	-0.114927
C9JLW8_S21	FAM195B	C9JLW8	S21	MCRIP1	348262	ENSG00000225663 ENSG00000288213		1.65528	0.612823	3.76462	0.000366499	0.00530785	-0.115824
P04114_S4048	APOB	P04114	S4048	APOB	338	ENSG00000084674		-1.37226	-1.27975	-3.76393	0.000367321	0.00531001	-0.117902
A6NDB9_S260	PALM3	A6NDB9	S260	PALM3	342979	ENSG00000187867 ENSG00000288318		-2.74406	-2.38442	-3.76328	0.000368101	0.0053114	-0.11987
O75179_S2047	ANKRD17 GTAR KIAA0697	O75179	S2047	ANKRD17	26057	ENSG00000132466		1.59304	1.20266	3.76234	0.000369239	0.0053114	-0.122732
Q8TEM1_T1844	NUP210 KIAA0906 PSEC0245	Q8TEM1	T1844	NUP210	23225	ENSG00000132182		1.99542	2.51232	3.76217	0.000369436	0.0053114	-0.123226
Q7L2J0_S69	MEPCE BCDIN3	Q7L2J0	S69	MEPCE	56257	ENSG00000146834		1.79102	0.665261	3.76025	0.000371765	0.00533516	-0.129053
P54840_S439	GYS2	P54840	S439	GYS2	2998	ENSG00000111713		-1.68786	-1.56649	-3.75658	0.000376245	0.00538966	-0.140161
O15020_S2171	SPTBN2 KIAA0302 SCA5	O15020	S2171	SPTBN2	6712	ENSG00000173898		-1.43806	-1.64218	-3.74954	0.000384992	0.00548509	-0.161465
P19338_T76	NCL	P19338	T76	NCL	4691	ENSG00000115053		3.38063	0.917967	3.74813	0.000386759	0.00550034	-0.16571
Q92934_S118	BAD BBC6 BCL2L8	Q92934	S118	BAD	572	ENSG00000002330		-2.28623	-2.37289	-3.74636	0.000389001	0.00551518	-0.171068
O15400_T79	STX7	O15400	T79	STX7	8417	ENSG00000079950		1.08361	1.90345	3.7462	0.0003892	0.00551518	-0.171541
P84157_S128	MXRA7 TMAP1	P84157	S128	MXRA7	439921	ENSG00000182534		1.86614	0.567822	3.74427	0.000391663	0.00554013	-0.177388
Q9UBL3_S623	ASH2L ASH2L1	Q9UBL3	S623	ASH2L	9070	ENSG00000129691		1.33348	-0.43669	3.74259	0.000393805	0.00556047	-0.182443
Q12929_T223	EPS8	Q12929	T223	EPS8	2059	ENSG00000151491		-1.56447	-0.44818	-3.74121	0.000395587	0.00557565	-0.186627
Q99496_S168	RNF2 BAP1 DING HIPI3 RING1B	Q99496	S168	RNF2	6045	ENSG00000121481		1.98611	1.16746	3.73938	0.00039795	0.00559897	-0.192148
P35568_S330	IRS1	P35568	S330	IRS1	3667	ENSG00000169047		-2.2109	-2.05785	-3.73875	0.000398758	0.00560035	-0.194027
O94875_T921	SORBS2 ARGBP2 KIAA0777	O94875	T921	SORBS2	8470	ENSG00000154556		-2.12135	-1.62733	-3.73742	0.000400497	0.00561377	-0.198059
Q07890_S1315	SOS2	Q07890	S1315	SOS2	6655	ENSG00000100485		1.70223	0.0200792	3.73693	0.000401136	0.00561377	-0.199538
Q9Y618_S956	NCOR2 CTG26	Q9Y618	S956	NCOR2	9612	ENSG00000196498		2.21301	-0.0852626	3.73154	0.000408233	0.00570298	-0.215788
P10275_S94	AR DHTR NR3C4	P10275	S94	AR	367	ENSG00000169083		-2.42357	-1.05596	-3.73041	0.000409733	0.00571382	-0.219186
O00515_T19	LAD1 LAD	O00515	T19	LAD1	3898	ENSG00000159166		-1.4714	-0.317643	-3.72916	0.000411404	0.005727	-0.222956
Q7Z4W1_S38	DCXR SDR20C1	Q7Z4W1	S38	DCXR	51181	ENSG00000169738		-2.49744	-1.88522	-3.72723	0.000413993	0.0057529	-0.228769
Q01082_S2358	SPTBN1 SPTB2	Q01082	S2358	SPTBN1	6711	ENSG00000115306		-1.62841	-1.07142	-3.72643	0.000415069	0.00575772	-0.231173
P00367_S450	GLUD1 GLUD	P00367	S450	GLUD1	2746	ENSG00000148672		-2.51158	-1.79977	-3.72497	0.000417044	0.00576711	-0.23557
Q641Q2_S284	FAM21A FAM21B	Q641Q2	S284	WASHC2A	387680	ENSG00000099290		1.06186	1.46425	3.72485	0.000417208	0.00576711	-0.235934
Q8NFH8_T479	REPS2 POB1	Q8NFH8	T479	REPS2	9185	ENSG00000169891		-1.76329	-2.5686	-3.72395	0.000418424	0.00577381	-0.238631
Q9H3U1_T15	UNC45A SMAP1	Q9H3U1	T15	UNC45A	55898	ENSG00000140553		1.26121	0.550417	3.72329	0.000419324	0.00577417	-0.240621
O60784_S462	TOM1	O60784	S462	TOM1	10043	ENSG00000100284		1.04742	1.01642	3.72286	0.000419913	0.00577417	-0.241923
Q2TB10_S317	ZNF800 PP902	Q2TB10	S317	ZNF800	168850	ENSG00000048405		-1.28	-1.53422	-3.72051	0.000423122	0.00580817	-0.248973
Q9H425_S175	C1orf198	Q9H425	S175	C1orf198	84886	ENSG00000119280		1.39751	0.94683	3.71898	0.000425234	0.00582703	-0.253586
P51957_S563	NEK4 STK2	P51957	S563	NEK4	6787	ENSG00000114904	NEK Ser/Thr protein kinase family	1.49974	0.831796	3.71775	0.000426933	0.00584018	-0.257279
Q6P4Q7_S664	CNNM4 ACDP4 KIAA1592	Q6P4Q7	S664	CNNM4	26504	ENSG00000158158		1.44132	-0.135568	3.71354	0.000432805	0.00591026	-0.26993
Q8WXH0_S2781	SYNE2 KIAA1011 NUA	Q8WXH0	S2781	SYNE2	23224	ENSG00000054654		1.35356	1.28873	3.712	0.000434978	0.00592968	-0.27457
Q13522_S6	PPP1R1A IPP1	Q13522	S6	PPP1R1A	5502	ENSG00000135447		-3.15659	0.148432	-3.70763	0.000441183	0.00600389	-0.287685
O15021_S166	MAST4 KIAA0303	O15021	S166	MAST4	375449	ENSG00000069020	AGC Ser/Thr protein kinase family	-1.51623	-1.8629	-3.70561	0.000444075	0.00603285	-0.293736
Q9Y4B5_S1514	MTCL1 CCDC165 KIAA0802 SOGA2	Q9Y4B5	S1514	MTCL1	23255	ENSG00000168502		2.10952	1.58637	3.70337	0.000447309	0.00606634	-0.300453
Q9Y2H5_S842	PLEKHA6 KIAA0969 PEPP3	Q9Y2H5	S842	PLEKHA6	22874	ENSG00000143850		-1.03042	-0.782447	-3.7019	0.000449444	0.00608483	-0.304861
Q7Z589_S173	EMSY C11orf30 GL002	Q7Z589	S173	EMSY	56946	ENSG00000158636		1.27466	0.0437591	3.6988	0.000453981	0.00612525	-0.314161
P42167_T208	TMPO LAP2	P42167	T208	TMPO	7112	ENSG00000120802		1.53853	1.53654	3.69575	0.000458487	0.00617549	-0.323303
Q02487_T814	DSC2 CDHF2 DSC3	Q02487	T814	DSC2	1824	ENSG00000134755		-1.59297	-2.00564	-3.69365	0.000461614	0.00620373	-0.329595
Q9BRK5_T193	SDF4 CAB45 PSEC0034	Q9BRK5	T193	SDF4	51150	ENSG00000078808		-1.62831	-1.51123	-3.69329	0.000462156	0.00620373	-0.330681
P09972_S39	ALDOC ALDC	P09972	S39	ALDOC	230	ENSG00000109107		-1.93156	-2.34185	-3.69176	0.000464447	0.00622391	-0.335259
Q9UQ35_S377	SRRM2 KIAA0324 SRL300 SRM300 HSPC075	Q9UQ35	S377	SRRM2	23524	ENSG00000167978		1.33047	1.82993	3.69072	0.000465999	0.00623411	-0.338346
Q9Y618_T1391	NCOR2 CTG26	Q9Y618	T1391	NCOR2	9612	ENSG00000196498		1.22859	0.220758	3.6881	0.000469962	0.0062765	-0.346184
O95218_S181	ZRANB2 ZIS ZNF265	O95218	S181	ZRANB2	9406	ENSG00000132485		2.45275	1.05224	3.68717	0.000471381	0.00628481	-0.348974
P31327_S1487	CPS1	P31327	S1487	CPS1	1373	ENSG00000021826		-2.26391	-2.43007	-3.68076	0.000481247	0.00640553	-0.368142
Q9NVD7_S28	PARVA MXRA2	Q9NVD7	S28	PARVA	55742	ENSG00000197702		-1.90881	-2.7545	-3.67924	0.00048361	0.00642615	-0.372675
Q96JY6_T279	PDLIM2 PP6345	Q96JY6	T279	PDLIM2	64236	ENSG00000120913		-1.34766	-0.712373	-3.67727	0.000486692	0.00645624	-0.378554
Q9NW97_S182	TMEM51 C1orf72	Q9NW97	S182	TMEM51	55092	ENSG00000171729		1.60233	1.23969	3.67117	0.00049636	0.00657344	-0.39675
P45985_S80	MAP2K4 JNKK1 MEK4 MKK4 PRKMK4 SEK1 SERK1 SKK1	P45985	S80	MAP2K4	6416	ENSG00000065559	STE Ser/Thr protein kinase family	-2.03408	-0.196025	-3.66793	0.000501583	0.00662039	-0.406433
Q9BUT9_S82	FAM195A C16orf14	Q9BUT9	S82	MCRIP2	84331	ENSG00000172366		-1.08056	-0.757542	-3.66722	0.000502725	0.00662438	-0.408536
Q92841_S571	DDX17	Q92841	S571	DDX17	10521	ENSG00000100201		1.92247	0.21421	3.66638	0.000504092	0.00663133	-0.411049
P04049_S642	RAF1 RAF	P04049	S642	RAF1	5894	ENSG00000132155	TKL Ser/Thr protein kinase family	1.99772	-0.0278722	3.66544	0.000505622	0.00664039	-0.413852
Q9BYV1_S253	AGXT2 AGT2	Q9BYV1	S253	AGXT2	64902	ENSG00000113492		-2.55728	-2.489	-3.66244	0.00051052	0.00668044	-0.422769
O14975_T577	SLC27A2 ACSVL1 FACVL1 FATP2 VLACS	O14975	T577	SLC27A2	11001	ENSG00000140284		-1.74916	-1.28619	-3.66225	0.000510839	0.00668044	-0.423346
O15117_S558	FYB SLAP130	O15117	S558	FYB1	2533	ENSG00000082074		1.77912	2.10464	3.66202	0.000511211	0.00668044	-0.424019
O95817_S377	BAG3 BIS	O95817	S377	BAG3	9531	ENSG00000151929		1.39938	1.06837	3.66122	0.000512532	0.00668404	-0.426406
Q17RC7_S80	EXOC3L4 C14orf73	Q17RC7	S80	EXOC3L4	91828	ENSG00000205436		-2.98593	-1.00523	-3.66083	0.00051318	0.00668404	-0.427575
P98172_S283	EFNB1 EFL3 EPLG2 LERK2	P98172	S283	EFNB1	1947	ENSG00000090776		-2.25163	-2.65936	-3.66013	0.00051434	0.00668811	-0.429662
Q9P266_S1275	KIAA1462 JCAD	Q9P266	S1275	JCAD	57608	ENSG00000165757		1.71618	4.104	3.65926	0.000515782	0.00669583	-0.432252
Q13769_T328	THOC5 C22orf19 KIAA0983	Q13769	T328	THOC5	8563	ENSG00000100296		1.40486	0.506332	3.65733	0.000518997	0.00672523	-0.437997
Q9BVS4_S350	RIOK2	Q9BVS4	S350	RIOK2	55781	ENSG00000058729	Atypical: RIO-type Ser/Thr kinase family	2.38109	2.04132	3.65688	0.000519751	0.00672523	-0.43934
Q4L180_S791	FILIP1L COL4A3BPIP DOC1 GIP90	Q4L180	S791	FILIP1L	11259	ENSG00000168386		1.16754	0.488353	3.656	0.000521226	0.00673328	-0.44196
Q3LXA3_S545	DAK	Q3LXA3	S545	TKFC	26007	ENSG00000149476		-2.08642	-4.09916	-3.6537	0.000525088	0.00677209	-0.448787
Q9C0C9_S401	UBE2O KIAA1734	Q9C0C9	S401	UBE2O	63893	ENSG00000175931		1.78447	1.16264	3.65097	0.000529722	0.00682071	-0.456911
Q13576_S1358	IQGAP2	Q13576	S1358	IQGAP2	10788	ENSG00000145703		-1.52653	-0.976628	-3.65036	0.000530751	0.0068214	-0.458706
O75937_S35	DNAJC8 SPF31 HSPC315 HSPC331	O75937	S35	DNAJC8	22826	ENSG00000126698 ENSG00000285317		-1.26511	-1.01311	-3.64842	0.000534078	0.0068433	-0.464482
Q01082_T2187	SPTBN1 SPTB2	Q01082	T2187	SPTBN1	6711	ENSG00000115306		1.49614	1.18247	3.6473	0.000535994	0.00685672	-0.467793
A6NHG4_S29	DDTL	A6NHG4	S29	DDTL	100037417	ENSG00000099974 ENSG00000275758		-1.65134	-1.08069	-3.64522	0.000539594	0.00689161	-0.473981
Q15785_S186	TOMM34 URCC3	Q15785	S186	TOMM34	10953	ENSG00000025772		1.51288	0.893131	3.6425	0.00054432	0.00694074	-0.482043
P52756_S624	RBM5 H37 LUCA15	P52756	S624	RBM5	10181	ENSG00000003756		1.70893	1.82425	3.63928	0.00054998	0.0070016	-0.491604
P98174_S116	FGD1 FGDY ZFYVE3	P98174	S116	FGD1	2245	ENSG00000102302		1.28432	2.79387	3.63736	0.000553376	0.00703349	-0.497293
P46821_S2271	MAP1B	P46821	S2271	MAP1B	4131	ENSG00000131711		1.7596	2.29114	3.63666	0.000554618	0.00703795	-0.499366
P05091_S354	ALDH2 ALDM	P05091	S354	ALDH2	217	ENSG00000111275		-1.70079	-2.73409	-3.6306	0.000565505	0.00716457	-0.51733
Q96CV9_S177	OPTN FIP2 GLC1E HIP7 HYPL NRP	Q96CV9	S177	OPTN	10133	ENSG00000123240		2.17578	1.39998	3.62978	0.000566992	0.00716678	-0.519757
O00512_T315	BCL9	O00512	T315	BCL9	607	ENSG00000116128		2.5074	2.07645	3.6295	0.000567495	0.00716678	-0.520575
Q96T37_S670	RBM15 OTT OTT1	Q96T37	S670	RBM15	64783	ENSG00000162775		1.22377	2.03562	3.62808	0.000570087	0.00717873	-0.524787
Q9H6Y5_S268	MAGIX	Q9H6Y5	S268	MAGIX	79917	ENSG00000269313		-2.14093	-2.75547	-3.62799	0.00057026	0.00717873	-0.525067
O00571_S82	DDX3X DBX DDX3	O00571	S82	DDX3X	1654	ENSG00000215301		-2.14885	-1.44316	-3.62537	0.000575059	0.00722762	-0.532811
Q9BWG6_S183	SCNM1	Q9BWG6	S183	SCNM1	100534012 79005	ENSG00000163156		2.063	3.42046	3.62456	0.00057656	0.0072293	-0.535218
Q9HCL2_S695	GPAM GPAT1 KIAA1560	Q9HCL2	S695	GPAM	57678	ENSG00000119927		-3.21635	-4.88999	-3.6243	0.000577025	0.0072293	-0.535963
O60343_T642	TBC1D4 AS160 KIAA0603	O60343	T642	TBC1D4	9882	ENSG00000136111		-1.29413	-1.34184	-3.62357	0.000578388	0.00723489	-0.538143
Q70CQ2_T3350	USP34 KIAA0570 KIAA0729	Q70CQ2	T3350	USP34	9736	ENSG00000115464		2.4201	0.0354364	3.62239	0.000580575	0.0072428	-0.541629
P30086_S52	PEBP1 PBP PEBP	P30086	S52	PEBP1	5037	ENSG00000089220		-1.32774	-1.19304	-3.62158	0.000582082	0.0072428	-0.544025
Q6P9H4_T398	CNKSR3 MAGI1	Q6P9H4	T398	CNKSR3	154043	ENSG00000153721		-1.32978	-1.63764	-3.62114	0.000582896	0.0072428	-0.545316
P38936_S130	CDKN1A CAP20 CDKN1 CIP1 MDA6 PIC1 SDI1 WAF1	P38936	S130	CDKN1A	1026	ENSG00000124762		2.77003	1.07674	3.62079	0.00058355	0.0072428	-0.546351
Q9NTI5_S1166	PDS5B APRIN AS3 KIAA0979	Q9NTI5	S1166	PDS5B	23047	ENSG00000083642		1.15776	0.460249	3.61978	0.000585443	0.0072428	-0.549344
Q9P1Q0_S35	VPS54 HCC8	Q9P1Q0	S35	VPS54	51542	ENSG00000143952		2.5534	3.26512	3.61862	0.000587608	0.00725821	-0.552754
Q9Y4J8_S641	DTNA DRP3	Q9Y4J8	S641	DTNA	1837	ENSG00000134769		1.59405	2.71351	3.61738	0.000589944	0.00727567	-0.556417
Q9H1E5_S259	TMX4 KIAA1162 TXNDC13 PSEC0095 UNQ475/PRO938	Q9H1E5	S259	TMX4	56255	ENSG00000125827		2.20559	2.94084	3.61483	0.000594784	0.00731536	-0.563965
A6NEL2_S106	SOWAHB ANKRD56	A6NEL2	S106	SOWAHB	345079	ENSG00000186212		-1.14302	-0.787643	-3.61471	0.000595016	0.00731536	-0.564325
Q96HS1_S253	PGAM5	Q96HS1	S253	PGAM5	192111	ENSG00000247077		-2.49431	-2.99039	-3.61333	0.000597648	0.00733463	-0.568402
Q9H0H5_T342	RACGAP1 KIAA1478 MGCRACGAP	Q9H0H5	T342	RACGAP1	29127	ENSG00000161800		2.53913	1.94592	3.61291	0.000598442	0.00733463	-0.569627
O75420_S406	GIGYF1 CDS2 PERQ1 PP3360	O75420	S406	GIGYF1		ENSG00000146830		1.58266	-0.0366931	3.61169	0.000600776	0.00734596	-0.573223
Q9UJU6_S232	DBNL CMAP SH3P7 PP5423	Q9UJU6	S232	DBNL	28988	ENSG00000136279		1.10821	0.388244	3.61132	0.00060149	0.00734596	-0.574321
Q9UMX3_S8	BOK BCL2L9	Q9UMX3	S8	BOK	666	ENSG00000176720		-1.77544	-1.5136	-3.61097	0.000602158	0.00734596	-0.575345
Q92508_S1621	PIEZO1 FAM38A KIAA0233	Q92508	S1621	PIEZO1	9780	ENSG00000103335		1.03559	0.808153	3.60891	0.000606151	0.00738326	-0.581449
P53004_S230	BLVRA BLVR BVR	P53004	S230	BLVRA	644	ENSG00000106605		1.19257	1.22147	3.6027	0.000618271	0.00750771	-0.599729
Q9NZM4_S1413	GLTSCR1	Q9NZM4	S1413	BICRA	29998	ENSG00000063169		1.34688	0.53836	3.60004	0.000623547	0.00756015	-0.607575
Q13619_S10	CUL4A	Q13619	S10	CUL4A	8451	ENSG00000139842		-1.03464	-0.801238	-3.59914	0.000625346	0.00756443	-0.610235
P11182_S157	DBT BCATE2	P11182	S157	DBT	1629	ENSG00000137992		-1.07778	-1.72551	-3.5989	0.000625817	0.00756443	-0.61093
Q96JY6_S129	PDLIM2 PP6345	Q96JY6	S129	PDLIM2	64236	ENSG00000120913		-1.56767	-1.91238	-3.59708	0.000629465	0.00759689	-0.616296
Q9H869_S724	YY1AP1 HCCA2 YY1AP	Q9H869	S724	YY1AP1	55249	ENSG00000163374		1.29641	1.57874	3.59554	0.000632554	0.00762251	-0.620815
P04040_S515	CAT	P04040	S515	CAT	847	ENSG00000121691		-1.19805	-1.35441	-3.59432	0.000635028	0.00764067	-0.624419
O60825_S493	PFKFB2	O60825	S493	PFKFB2	5208	ENSG00000123836		1.63475	3.14853	3.59348	0.000636724	0.00764322	-0.626881
Q08378_S22	GOLGA3	Q08378	S22	GOLGA3	2802	ENSG00000090615		1.47923	1.10136	3.59326	0.000637177	0.00764322	-0.627537
P49023_Y88	PXN	P49023	Y88	PXN	5829	ENSG00000089159		-1.07221	-1.41697	-3.59278	0.000638151	0.00764328	-0.628946
Q05D32_S104	CTDSPL2 HSPC058 HSPC129	Q05D32	S104	CTDSPL2	51496	ENSG00000137770		2.03986	0.799925	3.58709	0.000649824	0.00777131	-0.645678
Q04726_S203	TLE3 KIAA1547	Q04726	S203	TLE3	7090	ENSG00000140332		1.15969	0.752462	3.58602	0.000652046	0.00778609	-0.648829
Q9NYV4_T514	CDK12 CRK7 CRKRS KIAA0904	Q9NYV4	T514	CDK12	51755	ENSG00000167258	CMGC Ser/Thr protein kinase family	1.05908	0.413057	3.58549	0.000653129	0.00778723	-0.650359
Q16186_T217	ADRM1 GP110	Q16186	T217	ADRM1	11047	ENSG00000130706		2.32897	1.97907	3.58322	0.000657869	0.00780995	-0.657033
P29966_S118	MARCKS MACS PRKCSL	P29966	S118	MARCKS	4082	ENSG00000277443		1.33121	1.23797	3.58316	0.000658003	0.00780995	-0.657221
P28482_T185	MAPK1 ERK2 PRKM1 PRKM2	P28482	T185	MAPK1	5594	ENSG00000100030	CMGC Ser/Thr protein kinase family	1.6096	-0.275504	3.58305	0.000658224	0.00780995	-0.657531
Q92766_S1320	RREB1 FINB	Q92766	S1320	RREB1	6239	ENSG00000124782		1.92587	-0.973962	3.58269	0.000658992	0.00780995	-0.658607
Q8ND23_S1317	LRRC16B C14orf121	Q8ND23	S1317	CARMIL3	90668	ENSG00000186648 ENSG00000284765		-2.14908	-1.21523	-3.58077	0.000663029	0.00783639	-0.664242
P55011_Y1147	SLC12A2 NKCC1	P55011	Y1147	SLC12A2	6558	ENSG00000064651		1.34246	2.55128	3.58068	0.000663209	0.00783639	-0.664493
Q8IXS8_S430	FAM126B	Q8IXS8	S430	FAM126B	285172	ENSG00000155744		-1.06676	-1.3935	-3.57563	0.000673948	0.00795137	-0.679313
O14639_S655	ABLIM1 ABLIM KIAA0059 LIMAB1	O14639	S655	ABLIM1	3983	ENSG00000099204		1.08959	0.132428	3.56731	0.000691987	0.00815202	-0.70368
Q63HR2_S991	TNS2 KIAA1075 TENC1	Q63HR2	S991	TNS2	23371	ENSG00000111077		-1.63101	-1.90462	-3.56649	0.000693783	0.008161	-0.706071
Q9P206_S929	KIAA1522	Q9P206	S929	KIAA1522	57648	ENSG00000162522		1.55326	1.04806	3.56417	0.000698927	0.00820928	-0.712885
P49736_S13	MCM2 BM28 CCNL1 CDCL1 KIAA0030	P49736	S13	MCM2	4171	ENSG00000073111		2.62429	0.955982	3.5632	0.000701076	0.00821041	-0.715716
P04792_Y133	HSPB1 HSP27 HSP28	P04792	Y133	HSPB1	3315	ENSG00000106211		1.61226	3.23558	3.56318	0.000701105	0.00821041	-0.715753
Q9HC35_S94	EML4 C2orf2 EMAPL4	Q9HC35	S94	EML4	27436	ENSG00000143924		-1.24471	-0.432566	-3.56246	0.000702716	0.0082171	-0.717871
Q86SQ0_S934	PHLDB2 LL5B	Q86SQ0	S934	PHLDB2	90102	ENSG00000144824		-1.33669	-2.05291	-3.5619	0.000703972	0.00821961	-0.719518
Q96QB1_S1254	DLC1 ARHGAP7 KIAA1723 STARD12	Q96QB1	S1254	DLC1	10395	ENSG00000164741		-1.54851	-0.867368	-3.56014	0.00070791	0.00822907	-0.724662
O15439_T646	ABCC4 MRP4	O15439	T646	ABCC4	10257	ENSG00000125257		1.93264	1.95577	3.55815	0.000712377	0.00826509	-0.730463
P0DMV8_S633	HSPA1A HSPA1 HSX70	P0DMV8	S633	HSPA1A	3303 3304	ENSG00000204389 ENSG00000215328 ENSG00000235941 ENSG00000234475 ENSG00000237724		1.18362	1.50058	3.55783	0.000713103	0.00826509	-0.731402
Q8N3R9_S53	MPP5	Q8N3R9	S53	MPP5	64398	ENSG00000072415		-1.25713	-0.539028	-3.55642	0.000716307	0.00829005	-0.735536
Q9UJ14_S72	GGT7 GGTL3 GGTL5	Q9UJ14	S72	GGT7	2686	ENSG00000131067		-1.64832	-1.98215	-3.5525	0.000725242	0.00836922	-0.746966
P42685_Y46	FRK PTK5 RAK	P42685	Y46	FRK	2444	ENSG00000111816	Tyr protein kinase family	-2.4223	-4.28205	-3.55249	0.000725269	0.00836922	-0.747
Q14157_S609	UBAP2L KIAA0144 NICE4	Q14157	S609	UBAP2L	9898	ENSG00000143569		1.18378	0.698058	3.55085	0.00072904	0.00840045	-0.751781
Q9P266_S1194	KIAA1462 JCAD	Q9P266	S1194	JCAD	57608	ENSG00000165757		2.09904	1.38722	3.54944	0.000732322	0.00841655	-0.755922
Q68CZ2_S1441	TNS3 TEM6 TENS1 TPP	Q68CZ2	S1441	TNS3	64759	ENSG00000136205		1.80921	1.91634	3.54933	0.000732569	0.00841655	-0.756233
Q9UPS8_S15	ANKRD26 KIAA1074	Q9UPS8	S15	ANKRD26	22852	ENSG00000107890		-1.43524	-1.5495	-3.54786	0.000735994	0.00843135	-0.760532
Q13136_S708	PPFIA1 LIP1	Q13136	S708	PPFIA1	8500	ENSG00000131626		1.55923	0.512488	3.54412	0.000744744	0.0085069	-0.771428
P08034_S266	GJB1 CX32	P08034	S266	GJB1	2705	ENSG00000169562		-1.47694	-0.704146	-3.54133	0.000751336	0.00855742	-0.779549
Q92870_S123	APBB2 FE65L FE65L1	Q92870	S123	APBB2	323	ENSG00000163697		2.46094	0.288498	3.54075	0.000752728	0.00856092	-0.781256
Q14449_S372	GRB14	Q14449	S372	GRB14	2888	ENSG00000115290		-1.21829	-1.10519	-3.53775	0.000759887	0.00861751	-0.789979
O43719_S403	HTATSF1	O43719	S403	HTATSF1	27336	ENSG00000102241		2.32131	1.9886	3.53686	0.000762026	0.00862937	-0.79257
Q9BZL4_S407	PPP1R12C LENG3 MBS85	Q9BZL4	S407	PPP1R12C	54776	ENSG00000125503		1.57188	1.43209	3.53597	0.000764166	0.00864121	-0.795155
P27816_S280	MAP4	P27816	S280	MAP4	4134	ENSG00000047849		1.16205	1.37504	3.5306	0.000777235	0.00876388	-0.81078
Q9NQC3_S15	RTN4 KIAA0886 NOGO My043 SP1507	Q9NQC3	S15	RTN4	57142	ENSG00000115310		1.13136	1.08306	3.52977	0.000779268	0.00877427	-0.813187
Q8NB49_S1108	ATP11C ATPIG ATPIQ	Q8NB49	S1108	ATP11C	286410	ENSG00000101974		-1.34193	-1.63881	-3.52886	0.000781526	0.00878715	-0.815852
Q5VUB5_S371	FAM171A1 C10orf38	Q5VUB5	S371	FAM171A1	221061	ENSG00000148468		-1.01096	-0.614922	-3.52648	0.000787395	0.00884056	-0.822746
Q76L83_S524	ASXL2 ASXH2 KIAA1685	Q76L83	S524	ASXL2	55252	ENSG00000143970		1.38476	2.08245	3.52511	0.000790813	0.00886632	-0.826736
Q9P0V9_S434	40422	Q9P0V9	S434	SEPTIN10	151011	ENSG00000186522		-1.50727	-1.66917	-3.52049	0.000802425	0.00898374	-0.840163
Q9UQ35_S2694	SRRM2 KIAA0324 SRL300 SRM300 HSPC075	Q9UQ35	S2694	SRRM2	23524	ENSG00000167978		1.89728	1.12667	3.51822	0.000808166	0.00902831	-0.84673
P78417_S125	GSTO1 GSTTLP28	P78417	S125	GSTO1	9446	ENSG00000148834		-2.83906	-1.07823	-3.51802	0.000808693	0.00902831	-0.84733
P34932_S647	HSPA4 APG2	P34932	S647	HSPA4	3308	ENSG00000170606		1.23315	0.648771	3.51593	0.000814027	0.00907502	-0.853385
Q9C0C2_S851	TNKS1BP1 KIAA1741 TAB182	Q9C0C2	S851	TNKS1BP1	85456	ENSG00000149115		-1.08084	0.0430219	-3.51505	0.000816292	0.00907882	-0.855943
O15056_S1124	SYNJ2 KIAA0348	O15056	S1124	SYNJ2	8871	ENSG00000078269		1.06114	0.324956	3.5131	0.000821308	0.00911756	-0.861585
Q92614_S126	MYO18A KIAA0216 MYSPDZ	Q92614	S126	MYO18A	399687	ENSG00000196535		-1.75518	-2.11171	-3.51139	0.000825736	0.00913138	-0.866537
Q92733_S159	PRCC TPRC	Q92733	S159	PRCC	5546	ENSG00000143294		2.05735	1.85004	3.51133	0.000825897	0.00913138	-0.866716
Q76L83_S530	ASXL2 ASXH2 KIAA1685	Q76L83	S530	ASXL2	55252	ENSG00000143970		1.58353	0.707717	3.51128	0.000826024	0.00913138	-0.866857
P10636_T498	MAPT MAPTL MTBT1 TAU	P10636	T498	MAPT	4137	ENSG00000186868 ENSG00000277956 ENSG00000276155		3.16368	0.57927	3.5102	0.000828832	0.00914961	-0.869982
O15021_S1400	MAST4 KIAA0303	O15021	S1400	MAST4	375449	ENSG00000069020	AGC Ser/Thr protein kinase family	-2.32889	-1.9384	-3.50718	0.000836755	0.00922418	-0.878743
Q9NX40_S123	OCIAD1 OCIA	Q9NX40	S123	OCIAD1	54940	ENSG00000109180		-1.86745	-1.5361	-3.5059	0.000840123	0.00924839	-0.882441
O00192_S915	ARVCF	O00192	S915	ARVCF	421	ENSG00000099889		-1.18727	-0.877666	-3.50358	0.000846268	0.00930306	-0.889151
P09467_T28	FBP1 FBP	P09467	T28	FBP1	2203	ENSG00000165140		-3.07429	-2.73129	-3.49794	0.000861377	0.00945598	-0.90544
A2AJT9_S192	CXorf23	A2AJT9	S192	BCLAF3	256643	ENSG00000173681		1.17105	0.839271	3.4943	0.000871286	0.00955147	-0.915967
Q53SF7_S364	COBLL1 KIAA0977	Q53SF7	S364	COBLL1	22837	ENSG00000082438		-1.35657	-1.23062	-3.49188	0.000877929	0.00959764	-0.922958
Q9NZN5_S41	ARHGEF12 KIAA0382 LARG	Q9NZN5	S41	ARHGEF12	23365	ENSG00000196914		-1.40414	-1.50857	-3.49093	0.000880532	0.00960474	-0.925683
Q8IZ21_S70	PHACTR4 PRO2963	Q8IZ21	S70	PHACTR4	65979	ENSG00000204138		-1.08366	-1.25263	-3.49076	0.000881012	0.00960474	-0.926184
P61978_S216	HNRNPK HNRPK	P61978	S216	HNRNPK	3190	ENSG00000165119		2.2617	0.668587	3.49015	0.00088269	0.00960976	-0.927935
Q9H8M9_S114	EVA1A FAM176A TMEM166 SP24	Q9H8M9	S114	EVA1A	84141	ENSG00000115363		-1.98282	-1.73073	-3.48768	0.000889557	0.00965787	-0.935066
Q8N3V7_S819	SYNPO KIAA1029	Q8N3V7	S819	SYNPO	11346	ENSG00000171992		2.3013	-0.501726	3.48646	0.000892985	0.00968177	-0.938604
P33121_S620	ACSL1 FACL1 FACL2 LACS LACS1 LACS2	P33121	S620	ACSL1	2180	ENSG00000151726		-2.38345	-3.33328	-3.48551	0.000895638	0.00969721	-0.941334
P18206_S434	VCL	P18206	S434	VCL	7414	ENSG00000035403		1.40374	0.453398	3.48463	0.000898093	0.00971048	-0.943854
Q03252_T14	LMNB2 LMN2	Q03252	T14	LMNB2	84823	ENSG00000176619		1.77937	1.98229	3.48345	0.000901425	0.00973317	-0.94726
Q8NC06_S166	ACBD4 HMFT0700	Q8NC06	S166	ACBD4	79777	ENSG00000181513		-1.93871	-1.2697	-3.48197	0.000905614	0.00976505	-0.951526
P42696_S14	RBM34 KIAA0117	P42696	S14	RBM34	23029	ENSG00000188739		1.60695	0.00711652	3.47743	0.000918592	0.00989147	-0.964616
P12694_S347	BCKDHA	P12694	S347	BCKDHA	593	ENSG00000248098		-1.31321	-2.64532	-3.47645	0.00092141	0.0099083	-0.967433
Q9Y2W2_S181	WBP11 NPWBP SIPP1 SNP70	Q9Y2W2	S181	WBP11	51729	ENSG00000084463		-1.57574	-3.27367	-3.4729	0.000931689	0.0100052	-0.977636
Q8TB72_S182	PUM2 KIAA0235 PUMH2	Q8TB72	S182	PUM2	23369	ENSG00000055917		1.56661	-0.362521	3.46993	0.000940382	0.0100848	-0.986178
Q9Y4F1_S408	FARP1 CDEP PLEKHC2	Q9Y4F1	S408	FARP1	10160	ENSG00000152767		-1.94993	1.03707	-3.46451	0.000956424	0.0102291	-1.00173
O43598_S128	DNPH1 C6orf108 RCL	O43598	S128	DNPH1	10591	ENSG00000112667		-1.99424	-2.21584	-3.46405	0.000957806	0.01023	-1.00306
O43312_S598	MTSS1 KIAA0429 MIM	O43312	S598	MTSS1	9788	ENSG00000170873		-2.3955	-0.845656	-3.46347	0.000959549	0.0102348	-1.00473
Q09666_S5400	AHNAK PM227	Q09666	S5400	AHNAK	79026	ENSG00000124942		-1.39117	-0.907625	-3.46215	0.000963506	0.0102631	-1.00852
Q9UMS6_S906	SYNPO2	Q9UMS6	S906	SYNPO2	171024	ENSG00000172403		1.80892	1.63911	3.46034	0.000968982	0.0103075	-1.01373
Q7Z4W1_Y149	DCXR SDR20C1	Q7Z4W1	Y149	DCXR	51181	ENSG00000169738		-1.73037	-2.12933	-3.45619	0.000981586	0.0104267	-1.02561
Q86YV0_S72	RASAL3	Q86YV0	S72	RASAL3	64926	ENSG00000105122		1.34244	1.52254	3.45539	0.00098406	0.0104267	-1.02792
Q96QZ7_S1379	MAGI1 AIP3 BAIAP1 BAP1 TNRC19	Q96QZ7	S1379	MAGI1	9223	ENSG00000151276 ENSG00000282956		-1.01848	0.28421	-3.45497	0.000985333	0.0104267	-1.02911
Q6DN90_S400	IQSEC1 ARFGEP100 BRAG2 KIAA0763	Q6DN90	S400	IQSEC1	9922	ENSG00000144711		-2.05432	-0.696895	-3.45493	0.000985469	0.0104267	-1.02924
C9JI98_S124	TMEM238	C9JI98	S124	TMEM238	388564	ENSG00000233493		-1.1089	-1.34459	-3.45427	0.000987474	0.0104339	-1.0311
Q13523_S437	PRPF4B KIAA0536 PRP4 PRP4H PRP4K	Q13523	S437	PRPF4B	8899	ENSG00000112739	CMGC Ser/Thr protein kinase family	1.45694	0.926418	3.45089	0.000997937	0.0105304	-1.04079
Q9Y2H5_S459	PLEKHA6 KIAA0969 PEPP3	Q9Y2H5	S459	PLEKHA6	22874	ENSG00000143850		-1.40104	-2.16493	-3.45043	0.00099939	0.0105316	-1.04213
Q6WKZ4_T358	RAB11FIP1 RCP	Q6WKZ4	T358	RAB11FIP1	80223	ENSG00000156675		1.61321	1.46946	3.44962	0.00100191	0.0105441	-1.04444
P42167_S159	TMPO LAP2	P42167	S159	TMPO	7112	ENSG00000120802		2.01514	0.0494175	3.44529	0.00101551	0.0106446	-1.05683
Q8NB49_S445	ATP11C ATPIG ATPIQ	Q8NB49	S445	ATP11C	286410	ENSG00000101974		-1.93896	-2.36759	-3.4444	0.00101831	0.0106599	-1.05937
P16333_S66	NCK1 NCK	P16333	S66	NCK1	4690	ENSG00000158092		-1.34445	0.44026	-3.443	0.00102278	0.0106924	-1.06339
P17544_S424	ATF7 ATFA	P17544	S424	ATF7	11016	ENSG00000170653		1.57424	1.25806	3.44108	0.0010289	0.010728	-1.06887
O60333_S1454	KIF1B KIAA0591 KIAA1448	O60333	S1454	KIF1B	23095	ENSG00000054523		-1.79452	-1.37797	-3.44031	0.00103135	0.0107394	-1.07106
Q8TBC3_S144	SHKBP1 PP203	Q8TBC3	S144	SHKBP1	92799	ENSG00000160410		1.55262	-0.690327	3.43853	0.00103709	0.010785	-1.07616
Q3KQU3_S313	MAP7D1 KIAA1187 PARCC1 RPRC1 PP2464	Q3KQU3	S313	MAP7D1	55700	ENSG00000116871		1.35469	1.8857	3.43762	0.00104004	0.0108013	-1.07876
O60716_S879	CTNND1 KIAA0384	O60716	S879	CTNND1	1500	ENSG00000198561		-1.56743	-2.61463	-3.42903	0.00106815	0.0110739	-1.10326
Q8IWI9_S607	MGA KIAA0518 MAD5	Q8IWI9	S607	MGA	23269	ENSG00000174197		1.7979	2.80803	3.42434	0.00108381	0.0111823	-1.11662
P16118_T133	PFKFB1 F6PK PFRX	P16118	T133	PFKFB1	5207	ENSG00000158571		-2.47073	-4.31081	-3.42117	0.00109452	0.0112781	-1.12566
Q9UN36_S338	NDRG2 KIAA1248 SYLD	Q9UN36	S338	NDRG2	57447	ENSG00000165795		-1.92135	-2.12278	-3.41948	0.00110028	0.0113093	-1.13048
P12956_S520	XRCC6 G22P1	P12956	S520	XRCC6	2547	ENSG00000196419		1.48313	2.74792	3.4186	0.00110329	0.0113093	-1.13298
O15021_S218	MAST4 KIAA0303	O15021	S218	MAST4	375449	ENSG00000069020	AGC Ser/Thr protein kinase family	-1.84545	-0.961179	-3.41846	0.00110376	0.0113093	-1.13337
Q02952_S696	AKAP12 AKAP250	Q02952	S696	AKAP12	9590	ENSG00000131016		-1.95399	-0.508948	-3.41762	0.00110664	0.0113093	-1.13577
Q15154_S861	PCM1	Q15154	S861	PCM1	5108	ENSG00000078674		1.12568	-0.181342	3.41748	0.00110711	0.0113093	-1.13616
Q8WVC0_S66	LEO1 RDL	Q8WVC0	S66	LEO1	123169	ENSG00000166477		1.88944	0.732176	3.41737	0.00110749	0.0113093	-1.13647
Q9NXD2_S607	MTMR10	Q9NXD2	S607	MTMR10	54893	ENSG00000166912 ENSG00000277086		-1.09016	-1.08553	-3.41734	0.00110758	0.0113093	-1.13655
P51610_T848	HCFC1 HCF1 HFC1	P51610	T848	HCFC1	3054	ENSG00000172534		-2.25708	-1.0698	-3.4162	0.00111149	0.0113346	-1.13978
B1AK53_S642	ESPN DFNB36 LP2654	B1AK53	S642	ESPN	83715	ENSG00000187017		-1.6824	-0.427807	-3.41478	0.00111642	0.0113555	-1.14384
Q53ET0_S433	CRTC2 TORC2	Q53ET0	S433	CRTC2	200186	ENSG00000160741		1.29122	0.0815704	3.41343	0.00112108	0.0113882	-1.14767
P46013_S1071	MKI67	P46013	S1071	MKI67	4288	ENSG00000148773		1.74057	2.7395	3.41289	0.00112297	0.0113928	-1.14921
Q7Z309_S119	FAM122B	Q7Z309	S119	FAM122B	159090	ENSG00000156504		1.39154	0.864697	3.41239	0.00112469	0.0113956	-1.15062
Q92934_S134	BAD BBC6 BCL2L8	Q92934	S134	BAD	572	ENSG00000002330		-1.29441	-1.17409	-3.4112	0.00112886	0.0114213	-1.15402
P49790_S614	NUP153	P49790	S614	NUP153	9972	ENSG00000124789		1.74571	0.782672	3.40948	0.00113486	0.0114507	-1.15888
P05089_S163	ARG1	P05089	S163	ARG1	383	ENSG00000118520		-1.98108	-1.92763	-3.40918	0.00113594	0.0114507	-1.15975
P54840_S683	GYS2	P54840	S683	GYS2	2998	ENSG00000111713		-2.72877	-2.91617	-3.40658	0.0011451	0.0115284	-1.16712
Q86X10_S414	RALGAPB KIAA1219	Q86X10	S414	RALGAPB	57148	ENSG00000170471		-1.35021	-0.77406	-3.40461	0.00115211	0.0115446	-1.17273
Q86X29_S530	LSR LISCH	Q86X29	S530	LSR	51599	ENSG00000105699		-1.72811	-2.08042	-3.40455	0.00115232	0.0115446	-1.1729
O15021_S2523	MAST4 KIAA0303	O15021	S2523	MAST4	375449	ENSG00000069020	AGC Ser/Thr protein kinase family	-1.4763	-1.55242	-3.4045	0.0011525	0.0115446	-1.17304
Q8IY17_S411	PNPLA6 NTE	Q8IY17	S411	PNPLA6	10908	ENSG00000032444		1.46812	-0.304536	3.40448	0.00115256	0.0115446	-1.17309
P46821_S1501	MAP1B	P46821	S1501	MAP1B	4131	ENSG00000131711		1.47315	1.21087	3.40322	0.00115705	0.0115634	-1.17665
Q14160_T475	SCRIB CRIB1 KIAA0147 LAP4 SCRB1 VARTUL	Q14160	T475	SCRIB	23513	ENSG00000180900		-1.06065	-0.697923	-3.40313	0.00115737	0.0115634	-1.17691
O95336_S49	PGLS	O95336	S49	PGLS	25796	ENSG00000130313		-2.20054	-0.961646	-3.40156	0.00116302	0.0115719	-1.18138
P54868_S433	HMGCS2	P54868	S433	HMGCS2	3158	ENSG00000134240		-1.25336	-1.79833	-3.40136	0.00116373	0.0115719	-1.18194
P36871_S378	PGM1	P36871	S378	PGM1	5236	ENSG00000079739		-1.78008	-1.25695	-3.40113	0.00116454	0.0115719	-1.18258
Q15746_S343	MYLK MLCK MLCK1 MYLK1	Q15746	S343	MYLK	4638	ENSG00000065534	CAMK Ser/Thr protein kinase family	-1.76856	-1.01226	-3.40086	0.00116555	0.0115719	-1.18337
Q99424_S3	ACOX2	Q99424	S3	ACOX2	8309	ENSG00000168306		-2.41031	-0.700632	-3.40022	0.00116783	0.01158	-1.18516
P19338_T84	NCL	P19338	T84	NCL	4691	ENSG00000115053		2.11161	2.54204	3.39447	0.00118876	0.0117727	-1.20146
Q14515_S59	SPARCL1	Q14515	S59	SPARCL1	8404	ENSG00000152583		2.22526	3.02857	3.39378	0.00119131	0.0117832	-1.20342
Q9NRY4_S1150	ARHGAP35 GRF1 GRLF1 KIAA1722	Q9NRY4	S1150	ARHGAP35	2909			-1.08225	-0.81525	-3.39129	0.00120049	0.0118591	-1.21047
Q9UPN4_S47	CEP131 AZI1 KIAA1118	Q9UPN4	S47	CEP131	22994	ENSG00000141577		1.88012	0.223259	3.39085	0.00120211	0.0118603	-1.2117
Q765P7_S569	MTSS1L	Q765P7	S569	MTSS2	92154	ENSG00000132613		-1.40559	-0.822072	-3.38759	0.00121425	0.0119652	-1.22092
Q68DQ2_S931	CRYBG3	Q68DQ2	S931	CRYBG3	131544	ENSG00000080200		1.15148	0.606649	3.38604	0.00122007	0.0120075	-1.22531
O75874_T313	IDH1 PICD	O75874	T313	IDH1	3417	ENSG00000138413		-1.7897	-1.55591	-3.38177	0.00123624	0.0121515	-1.23738
Q9UGJ0_S122	PRKAG2	Q9UGJ0	S122	PRKAG2	51422	ENSG00000106617		-2.21201	-2.16716	-3.38114	0.00123863	0.0121599	-1.23916
Q9NQS7_S306	INCENP	Q9NQS7	S306	INCENP	3619	ENSG00000149503		2.60215	2.81244	3.38053	0.00124095	0.0121675	-1.24087
Q6ZRV2_S1098	FAM83H	Q6ZRV2	S1098	FAM83H	286077	ENSG00000180921 ENSG00000273889		-1.27556	-0.518204	-3.37879	0.00124762	0.0121979	-1.24578
Q9NXG2_S88	THUMPD1	Q9NXG2	S88	THUMPD1	55623	ENSG00000066654		2.71576	2.08027	3.37852	0.00124868	0.0121979	-1.24657
Q9BW71_S160	HIRIP3	Q9BW71	S160	HIRIP3	8479	ENSG00000149929		2.37959	1.31188	3.37599	0.00125842	0.0122762	-1.25368
Q70E73_S571	RAPH1 ALS2CR18 ALS2CR9 KIAA1681 LPD PREL2 RMO1	Q70E73	S571	RAPH1	65059	ENSG00000173166		-1.7255	-2.01863	-3.37563	0.00125982	0.0122762	-1.2547
P05062_T245	ALDOB ALDB	P05062	T245	ALDOB	229	ENSG00000136872		-2.78253	-2.45535	-3.37437	0.0012647	0.0122934	-1.25825
P04183_S13	TK1	P04183	S13	TK1	7083	ENSG00000167900		1.81904	0.413157	3.37185	0.00127457	0.0123742	-1.26538
Q16890_S149	TPD52L1	Q16890	S149	TPD52L1	7164	ENSG00000111907		-1.40259	-0.150213	-3.36963	0.00128329	0.0124435	-1.27163
P22059_S238	OSBP OSBP1	P22059	S238	OSBP	5007	ENSG00000110048		-1.51609	-1.01625	-3.36864	0.0012872	0.0124661	-1.27441
Q86VP3_S416	PACS2 KIAA0602 PACS1L	Q86VP3	S416	PACS2	23241	ENSG00000179364		-1.02174	-0.925904	-3.36704	0.00129355	0.0125122	-1.27892
P12694_S337	BCKDHA	P12694	S337	BCKDHA	593	ENSG00000248098		-1.20637	-1.94222	-3.36499	0.00130171	0.0125603	-1.28468
Q9NYF8_S422	BCLAF1 BTF KIAA0164	Q9NYF8	S422	BCLAF1	9774	ENSG00000029363		-1.4498	-0.643389	-3.36303	0.00130958	0.0126209	-1.29021
O60716_S252	CTNND1 KIAA0384	O60716	S252	CTNND1	1500	ENSG00000198561		-1.80261	-0.331533	-3.36014	0.00132123	0.0127177	-1.29833
Q9UBS9_S1073	SUCO C1orf9 CH1 OPT SLP1	Q9UBS9	S1073	SUCO	51430	ENSG00000094975		1.90773	2.10954	3.35928	0.00132471	0.0127259	-1.30074
P18031_S352	PTPN1 PTP1B	P18031	S352	PTPN1	5770	ENSG00000196396		1.67601	1.03474	3.35914	0.00132531	0.0127259	-1.30115
Q13443_S758	ADAM9 KIAA0021 MCMP MDC9 MLTNG	Q13443	S758	ADAM9	8754	ENSG00000168615		1.65219	1.13238	3.35743	0.00133225	0.012777	-1.30594
Q09666_S1286	AHNAK PM227	Q09666	S1286	AHNAK	79026	ENSG00000124942		1.24833	0.138494	3.35704	0.00133388	0.012777	-1.30706
Q9H6S3_S17	EPS8L2 EPS8R2 PP13181	Q9H6S3	S17	EPS8L2	64787	ENSG00000177106		-1.57928	-2.11731	-3.3538	0.00134719	0.0128889	-1.31615
A6NDB9_S439	PALM3	A6NDB9	S439	PALM3	342979	ENSG00000187867 ENSG00000288318		-2.46248	-0.767085	-3.35307	0.00135022	0.0129023	-1.31821
Q6PKG0_T376	LARP1 KIAA0731 LARP	Q6PKG0	T376	LARP1	23367	ENSG00000155506		1.1677	0.702449	3.35249	0.00135262	0.0129096	-1.31984
O00763_S222	ACACB ACC2 ACCB	O00763	S222	ACACB	32	ENSG00000076555		-2.24105	-3.11802	-3.35064	0.0013603	0.0129672	-1.32503
Q53SF7_S294	COBLL1 KIAA0977	Q53SF7	S294	COBLL1	22837	ENSG00000082438		-1.41789	-0.725763	-3.34846	0.0013694	0.0130129	-1.33113
Q8WUF5_S489	PPP1R13L IASPP NKIP1 PPP1R13BL RAI	Q8WUF5	S489	PPP1R13L	10848	ENSG00000104881		1.89509	0.49281	3.34802	0.00137124	0.0130129	-1.33236
Q9Y2D5_S720	AKAP2 KIAA0920 PRKA2	Q9Y2D5	S720	AKAP2	445815			-1.01	-1.3682	-3.34749	0.00137348	0.0130129	-1.33386
Q8NEY1_S452	NAV1 KIAA1151 KIAA1213 POMFIL3 STEERIN1	Q8NEY1	S452	NAV1	89796	ENSG00000134369		1.38564	0.843665	3.34747	0.00137355	0.0130129	-1.33391
P22059_S547	OSBP OSBP1	P22059	S547	OSBP	5007	ENSG00000110048		-1.39079	-0.589408	-3.34704	0.00137536	0.0130129	-1.33511
Q96QT4_S727	TRPM7 CHAK1 LTRPC7	Q96QT4	S727	TRPM7	54822	ENSG00000092439	Atypical: Alpha-type protein kinase family	-1.2245	-0.862622	-3.34674	0.00137664	0.0130129	-1.33596
Q15149_S1732	PLEC PLEC1	Q15149	S1732	PLEC	5339	ENSG00000178209		-1.06441	-1.08914	-3.34585	0.0013804	0.0130177	-1.33846
Q12802_S2576	AKAP13 BRX HT31 LBC	Q12802	S2576	AKAP13	11214	ENSG00000170776		-1.22814	-1.15868	-3.34545	0.00138209	0.0130177	-1.33958
Q8NBJ4_T255	GOLM1 C9orf155 GOLPH2 PSEC0242 UNQ686/PRO1326	Q8NBJ4	T255	GOLM1	51280	ENSG00000135052		1.6542	1.72216	3.34133	0.00139964	0.0131673	-1.35113
Q9NXL9_S915	MCM9 C6orf61 MCMDC1	Q9NXL9	S915	MCM9	254394	ENSG00000111877		1.67676	1.0074	3.33882	0.0014104	0.0132527	-1.35815
P35558_S19	PCK1 PEPCK1	P35558	S19	PCK1	5105	ENSG00000124253		-2.03115	-0.422071	-3.33711	0.00141778	0.0133062	-1.36292
Q7Z4V5_S454	HDGFRP2 HDGF2 UNQ785/PRO1604	Q7Z4V5	S454	HDGFL2	84717	ENSG00000167674		1.09263	0.551942	3.33434	0.00142983	0.0134034	-1.37068
Q7Z3C6_S761	ATG9A APG9L1	Q7Z3C6	S761	ATG9A	79065	ENSG00000198925		1.16011	1.01539	3.33347	0.00143365	0.0134233	-1.37312
Q13428_S1378	TCOF1	Q13428	S1378	TCOF1	6949	ENSG00000070814		1.77875	1.41917	3.33275	0.00143681	0.0134277	-1.37514
Q9UHD8_S89	SEPT9 KIAA0991 MSF	Q9UHD8	S89	SEPTIN9	10801	ENSG00000184640		-1.95579	0.542502	-3.33259	0.00143752	0.0134277	-1.37559
Q16851_S128	UGP2 UGP1	Q16851	S128	UGP2	7360	ENSG00000169764		-2.61151	-2.81146	-3.33143	0.00144262	0.0134588	-1.37883
Q02952_S381	AKAP12 AKAP250	Q02952	S381	AKAP12	9590	ENSG00000131016		-1.25152	-1.18414	-3.33106	0.00144426	0.0134588	-1.37987
O00264_S181	PGRMC1 HPR6.6 PGRMC	O00264	S181	PGRMC1	10857	ENSG00000101856		-1.28403	-1.53541	-3.32935	0.00145179	0.0135129	-1.38463
Q9C0K7_S304	STRADB ALS2CR2 ILPIP PRO1038	Q9C0K7	S304	STRADB	55437	ENSG00000082146	STE Ser/Thr protein kinase family	-1.42097	-0.302426	-3.32701	0.00146221	0.0135779	-1.39117
Q92540_S781	SMG7 C1orf16 EST1C KIAA0250	Q92540	S781	SMG7	9887	ENSG00000116698		1.08471	0.575418	3.32479	0.00147217	0.0136217	-1.39738
Q96MU7_S118	YTHDC1 KIAA1966 YT521	Q96MU7	S118	YTHDC1	91746	ENSG00000083896 ENSG00000275272		1.54853	2.56932	3.32427	0.00147449	0.0136217	-1.39883
O43493_S154	TGOLN2 TGN46 TGN51	O43493	S154	TGOLN2	10618	ENSG00000152291		-1.63225	-1.27911	-3.32403	0.00147555	0.0136217	-1.39949
Q12789_S1856	GTF3C1	Q12789	S1856	GTF3C1	2975	ENSG00000077235		1.43054	-0.168408	3.32059	0.00149114	0.0137315	-1.4091
Q12830_S2465	BPTF FAC1 FALZ	Q12830	S2465	BPTF	2186	ENSG00000171634		1.94419	0.620118	3.31961	0.00149556	0.0137315	-1.41181
P53985_S213	SLC16A1 MCT1	P53985	S213	SLC16A1	6566	ENSG00000155380 ENSG00000281917		-1.62883	-0.649394	-3.31949	0.00149615	0.0137315	-1.41217
P05556_S785	ITGB1 FNRB MDF2 MSK12	P05556	S785	ITGB1	3688	ENSG00000150093		-2.53105	-2.40732	-3.31795	0.00150317	0.0137787	-1.41646
P06748_S139	NPM1 NPM	P06748	S139	NPM1	4869	ENSG00000181163		1.82408	0.636282	3.3176	0.00150478	0.0137787	-1.41743
P20700_S23	LMNB1 LMN2 LMNB	P20700	S23	LMNB1	4001	ENSG00000113368		1.07141	0.970252	3.31535	0.00151511	0.0138412	-1.42369
Q9H8M2_S588	BRD9 UNQ3040/PRO9856	Q9H8M2	S588	BRD9	65980	ENSG00000028310		1.08612	0.278228	3.31494	0.00151703	0.0138427	-1.42485
Q9NSU2_S222	TREX1	Q9NSU2	S222	TREX1	11277	ENSG00000213689		-1.49898	-0.232551	-3.314	0.00152134	0.013866	-1.42745
Q15910_S380	EZH2 KMT6	Q15910	S380	EZH2	2146	ENSG00000106462		1.89613	1.8001	3.3124	0.00152878	0.013906	-1.43191
O60240_S408	PLIN1 PERI PLIN	O60240	S408	PLIN1	5346	ENSG00000166819		-2.26443	-3.11753	-3.3123	0.00152925	0.013906	-1.43219
Q9Y2H5_S867	PLEKHA6 KIAA0969 PEPP3	Q9Y2H5	S867	PLEKHA6	22874	ENSG00000143850		-1.38862	-1.0469	-3.31152	0.0015329	0.0139231	-1.43437
P00533_S1166	EGFR ERBB ERBB1 HER1	P00533	S1166	EGFR	1956	ENSG00000146648	Tyr protein kinase family	-1.22774	-1.4046	-3.30809	0.00154896	0.0140528	-1.44391
Q15027_T739	ACAP1 CENTB1 KIAA0050	Q15027	T739	ACAP1	9744	ENSG00000072818 ENSG00000288169		2.141	2.73433	3.30733	0.00155256	0.0140669	-1.44602
Q13501_S284	SQSTM1 ORCA OSIL	Q13501	S284	SQSTM1	8878	ENSG00000161011		1.47403	1.83678	3.30692	0.00155446	0.0140669	-1.44715
Q969Z3_T56	MARC2 MOSC2	Q969Z3	T56	MTARC2	54996	ENSG00000117791		2.07039	2.35255	3.30663	0.00155586	0.0140669	-1.44797
P60866_T9	RPS20	P60866	T9	RPS20	6224	ENSG00000008988		1.14394	0.522787	3.30366	0.00156996	0.0141781	-1.45622
Q96BY6_S12	DOCK10 KIAA0694 ZIZ3	Q96BY6	S12	DOCK10	55619	ENSG00000135905		-1.74054	-1.3956	-3.30155	0.00158008	0.0142532	-1.4621
Q68CZ2_S660	TNS3 TEM6 TENS1 TPP	Q68CZ2	S660	TNS3	64759	ENSG00000136205		1.30661	0.554618	3.30029	0.00158611	0.0142913	-1.46558
Q68DC2_S734	ANKS6 ANKRD14 PKDR1 SAMD6	Q68DC2	S734	ANKS6	203286	ENSG00000165138		1.6305	2.52203	3.29918	0.00159147	0.0143184	-1.46866
Q03188_S225	CENPC CENPC1 ICEN7	Q03188	S225	CENPC	1060	ENSG00000145241		1.08472	0.215982	3.29892	0.00159274	0.0143184	-1.46939
Q96S97_T4	MYADM UNQ553/PRO1110	Q96S97	T4	MYADM	91663	ENSG00000179820		-1.16806	-1.99717	-3.29847	0.00159493	0.0143217	-1.47065
O94875_S154	SORBS2 ARGBP2 KIAA0777	O94875	S154	SORBS2	8470	ENSG00000154556		-1.32975	-1.02499	-3.29783	0.00159804	0.0143333	-1.47243
Q53GA4_S144	PHLDA2 BWR1C HLDA2 IPL TSSC3	Q53GA4	S144	PHLDA2	7262	ENSG00000181649 ENSG00000274538		1.73663	2.37729	3.29719	0.00160112	0.0143447	-1.47419
P35580_S1935	MYH10	P35580	S1935	MYH10	4628	ENSG00000133026		-1.38955	-2.48865	-3.29352	0.00161907	0.0144726	-1.48438
Q86WR7_S400	PROSER2 C10orf47	Q86WR7	S400	PROSER2	254427	ENSG00000148426		-1.32955	-1.72851	-3.29031	0.00163488	0.0145809	-1.49326
Q9C0H9_S875	SRCIN1 KIAA1684 P140	Q9C0H9	S875	SRCIN1	80725			-1.81862	0.1119	-3.28629	0.00165491	0.0147429	-1.50439
P78314_S225	SH3BP2 3BP2 RES4-23	P78314	S225	SH3BP2	6452	ENSG00000087266		-1.51254	-0.910146	-3.28542	0.00165931	0.0147609	-1.50682
Q02952_S312	AKAP12 AKAP250	Q02952	S312	AKAP12	9590	ENSG00000131016		-1.88295	-0.371825	-3.28509	0.00166098	0.0147609	-1.50774
Q9UPN3_S1752	MACF1 ABP620 ACF7 KIAA0465 KIAA1251	Q9UPN3	S1752	MACF1	23499	ENSG00000127603		1.53063	0.29668	3.2825	0.00167406	0.0148298	-1.51491
P17480_S484	UBTF UBF UBF1	P17480	S484	UBTF	7343	ENSG00000108312		1.62193	0.579518	3.28084	0.00168248	0.0148703	-1.51949
P46821_S937	MAP1B	P46821	S937	MAP1B	4131	ENSG00000131711		2.50707	1.74571	3.28055	0.00168395	0.0148703	-1.52029
P08319_S333	ADH4	P08319	S333	ADH4	127	ENSG00000198099		-2.44776	-0.806881	-3.28048	0.00168429	0.0148703	-1.52047
Q13522_S67	PPP1R1A IPP1	Q13522	S67	PPP1R1A	5502	ENSG00000135447		-3.05449	0.290673	-3.2775	0.00169958	0.0149885	-1.52873
Q96CC6_S76	RHBDF1 C16orf8 DIST1 IRHOM1	Q96CC6	S76	RHBDF1	64285	ENSG00000007384		1.42318	0.337845	3.27587	0.00170796	0.0150389	-1.53322
P09417_S226	QDPR DHPR SDR33C1	P09417	S226	QDPR	5860	ENSG00000151552		-1.74739	-2.2187	-3.27565	0.00170909	0.0150389	-1.53383
C9JI98_S137	TMEM238	C9JI98	S137	TMEM238	388564	ENSG00000233493		-2.49393	-1.02606	-3.27362	0.00171964	0.01509	-1.53945
P55042_S301	RRAD RAD	P55042	S301	RRAD	6236	ENSG00000166592		2.18956	1.52821	3.27308	0.00172241	0.01509	-1.54092
Q5SYE7_S328	NHSL1 C6orf63 KIAA1357	Q5SYE7	S328	NHSL1	57224	ENSG00000135540		-1.71431	-1.64916	-3.27306	0.00172255	0.01509	-1.54099
Q6SPF0_S161	SAMD1	Q6SPF0	S161	SAMD1	90378			1.8174	1.49649	3.27189	0.00172865	0.0151267	-1.54422
Q9NTI5_S1283	PDS5B APRIN AS3 KIAA0979	Q9NTI5	S1283	PDS5B	23047	ENSG00000083642		1.22724	0.73631	3.27119	0.00173232	0.0151381	-1.54616
Q96D71_S736	REPS1	Q96D71	S736	REPS1	85021	ENSG00000135597		-1.5348	-1.04806	-3.2709	0.00173379	0.0151381	-1.54694
P13051_S23	UNG DGU UNG1 UNG15	P13051	S23	UNG	7374	ENSG00000076248		2.11355	2.84943	3.26953	0.001741	0.0151842	-1.55073
P27105_S10	STOM BND7 EPB72	P27105	S10	STOM	2040	ENSG00000148175		-1.07026	-1.28234	-3.268	0.00174905	0.0152208	-1.55494
Q9Y2W1_S928	THRAP3 TRAP150	Q9Y2W1	S928	THRAP3	9967	ENSG00000054118		2.04079	1.25062	3.26616	0.0017588	0.0152767	-1.56002
Q7Z3B3_S1082	KANSL1 CENP-36 KIAA1267 MSL1V1 NSL1	Q7Z3B3	S1082	KANSL1	284058	ENSG00000120071		1.98552	0.851151	3.26536	0.00176308	0.0152767	-1.56224
Q96CN7_Y160	ISOC1 CGI-111	Q96CN7	Y160	ISOC1	51015	ENSG00000066583		-1.82854	-2.62283	-3.26433	0.00176856	0.0153062	-1.56507
O94929_S503	ABLIM3 KIAA0843 HMFN1661	O94929	S503	ABLIM3	22885	ENSG00000173210		-1.30908	-1.36988	-3.26381	0.00177132	0.0153132	-1.56649
P23327_S119	HRC HCP	P23327	S119	HRC	3270	ENSG00000130528		1.37991	1.86389	3.25783	0.00180358	0.0155751	-1.58297
P84103_S5	SRSF3 SFRS3 SRP20	P84103	S5	SRSF3	6428	ENSG00000112081		1.09438	0.53625	3.25662	0.00181018	0.015615	-1.5863
Q92887_S908	ABCC2 CMOAT CMOAT1 CMRP MRP2	Q92887	S908	ABCC2	1244	ENSG00000023839		-1.36801	-0.68451	-3.25456	0.00182141	0.0156948	-1.59195
P62753_S244	RPS6 OK/SW-cl.2	P62753	S244	RPS6	6194	ENSG00000137154		2.91319	2.84863	3.25299	0.00183006	0.0157521	-1.59627
Q13557_T287	CAMK2D CAMKD	Q13557	T287	CAMK2D	817	ENSG00000145349	CAMK Ser/Thr protein kinase family	-1.31583	-0.0735053	-3.25204	0.00183532	0.0157801	-1.59889
O00515_S485	LAD1 LAD	O00515	S485	LAD1	3898	ENSG00000159166		-1.17518	-0.741911	-3.25149	0.00183833	0.0157812	-1.60039
P68363_S48	TUBA1B	P68363	S48	TUBA1B	10376	ENSG00000123416		1.64716	2.12543	3.25079	0.00184223	0.0157812	-1.60232
P14625_S306	HSP90B1 GRP94 TRA1	P14625	S306	HSP90B1	7184	ENSG00000166598		2.40477	1.3119	3.25058	0.00184339	0.0157812	-1.6029
O95235_S532	KIF20A MKLP2 RAB6KIFL	O95235	S532	KIF20A	10112	ENSG00000112984		1.64063	2.19551	3.24974	0.00184808	0.0158037	-1.60522
Q9ULR3_S211	PPM1H ARHCL1 KIAA1157 URCC2	Q9ULR3	S211	PPM1H	57460	ENSG00000111110		-2.48706	1.81301	-3.24915	0.00185134	0.0158085	-1.60683
O60784_S376	TOM1	O60784	S376	TOM1	10043	ENSG00000100284		-1.05376	-0.215387	-3.24892	0.00185263	0.0158085	-1.60746
O95817_S289	BAG3 BIS	O95817	S289	BAG3	9531	ENSG00000151929		1.32004	0.975998	3.24444	0.00187777	0.0159715	-1.61976
Q9Y2V2_S52	CARHSP1	Q9Y2V2	S52	CARHSP1	23589	ENSG00000153048		-1.14904	-1.4682	-3.24443	0.0018778	0.0159715	-1.61978
Q8IVT5_S569	KSR1 KSR	Q8IVT5	S569	KSR1	8844	ENSG00000141068	TKL Ser/Thr protein kinase family	2.46107	1.16038	3.24284	0.00188683	0.0160309	-1.62415
P21333_S2158	FLNA FLN FLN1	P21333	S2158	FLNA	2316	ENSG00000196924		1.05402	0.778904	3.24057	0.00189972	0.0161231	-1.63036
Q08426_T548	EHHADH ECHD	Q08426	T548	EHHADH	1962	ENSG00000113790		-1.99266	-1.39321	-3.23968	0.00190483	0.0161491	-1.63281
Q15654_S189	TRIP6 OIP1	Q15654	S189	TRIP6	7205	ENSG00000087077		-2.18257	4.64574	-3.23688	0.00192092	0.0162577	-1.64049
Q9P206_S979	KIAA1522	Q9P206	S979	KIAA1522	57648	ENSG00000162522		1.79603	1.00009	3.23673	0.00192176	0.0162577	-1.64089
Q99594_S148	TEAD3 TEAD5 TEF5	Q99594	S148	TEAD3	7005	ENSG00000007866		1.57443	1.81391	3.23568	0.00192783	0.0162704	-1.64377
Q659C4_S593	LARP1B LARP2	Q659C4	S593	LARP1B	55132	ENSG00000138709		-1.26365	-1.65044	-3.23541	0.00192945	0.0162704	-1.64453
Q15365_S231	PCBP1	Q15365	S231	PCBP1	5093	ENSG00000169564		1.25536	0.574154	3.23444	0.00193506	0.0163003	-1.64718
O60488_S674	ACSL4 ACS4 FACL4 LACS4	O60488	S674	ACSL4	2182	ENSG00000068366		1.91965	0.717286	3.23277	0.00194477	0.0163646	-1.65174
Q16666_S153	IFI16 IFNGIP1	Q16666	S153	IFI16	3428	ENSG00000163565		1.15736	0.316246	3.23025	0.00195952	0.0164712	-1.65863
Q9NYI0_S1011	PSD3 EFA6R HCA67 KIAA0942	Q9NYI0	S1011	PSD3	23362	ENSG00000156011		-1.05369	-0.745374	-3.22507	0.0019902	0.0166788	-1.6728
Q68DK2_S297	ZFYVE26 KIAA0321	Q68DK2	S297	ZFYVE26	23503	ENSG00000072121		1.15512	0.0494055	3.22405	0.00199628	0.0167091	-1.67558
Q15293_S80	RCN1 RCN	Q15293	S80	RCN1	5954	ENSG00000049449		-1.93276	-1.3518	-3.22316	0.00200163	0.0167361	-1.67802
Q641Q2_S333	FAM21A FAM21B	Q641Q2	S333	WASHC2A	387680	ENSG00000099290		1.73026	0.927421	3.22189	0.00200922	0.0167818	-1.68147
Q9BYW2_S532	SETD2 HIF1 HYPB KIAA1732 KMT3A SET2 HSPC069	Q9BYW2	S532	SETD2	29072	ENSG00000181555		1.28812	2.14496	3.22128	0.00201293	0.016795	-1.68315
Q13813_S1338	SPTAN1 NEAS SPTA2	Q13813	S1338	SPTAN1	6709	ENSG00000197694		-1.37741	-1.5307	-3.21936	0.00202455	0.0168608	-1.6884
Q13459_S1122	MYO9B MYR5	Q13459	S1122	MYO9B	4650	ENSG00000099331		1.44226	2.58072	3.21927	0.00202509	0.0168608	-1.68864
Q9P2B4_S481	CTTNBP2NL KIAA1433	Q9P2B4	S481	CTTNBP2NL	55917	ENSG00000143079		1.20091	1.61951	3.21877	0.00202809	0.016868	-1.69
Q96B36_T246	AKT1S1 PRAS40	Q96B36	T246	AKT1S1	84335	ENSG00000204673		-1.11307	-1.01607	-3.21439	0.00205489	0.0170549	-1.70196
P07307_S12	ASGR2 CLEC4H2	P07307	S12	ASGR2	433	ENSG00000161944		-1.09861	-1.4216	-3.20805	0.00209419	0.0173447	-1.71922
Q8N655_S273	C10orf12	Q8N655	S273	LCOR	84458	ENSG00000196233		1.34475	1.31565	3.20747	0.0020978	0.0173558	-1.72079
P31327_S408	CPS1	P31327	S408	CPS1	1373	ENSG00000021826		-2.69037	-2.09242	-3.20713	0.00209993	0.0173558	-1.72172
Q9C0C2_S1024	TNKS1BP1 KIAA1741 TAB182	Q9C0C2	S1024	TNKS1BP1	85456	ENSG00000149115		-1.03826	-0.70215	-3.20368	0.00212168	0.0175171	-1.7311
Q9UDY2_S163	TJP2 X104 ZO2	Q9UDY2	S163	TJP2	9414	ENSG00000119139		-1.43875	0.60203	-3.20178	0.00213374	0.0175983	-1.73627
Q9H7E2_S445	TDRD3	Q9H7E2	S445	TDRD3	81550	ENSG00000083544		-1.22904	-0.727339	-3.20107	0.00213827	0.0176173	-1.7382
Q8WXX7_S1233	AUTS2 KIAA0442	Q8WXX7	S1233	AUTS2	26053	ENSG00000158321		-1.86143	-1.13482	-3.20022	0.00214371	0.0176437	-1.74051
Q9NRA0_S414	SPHK2	Q9NRA0	S414	SPHK2	56848	ENSG00000063176		-1.41117	-1.37985	-3.19943	0.00214879	0.0176654	-1.74267
Q63HR2_S825	TNS2 KIAA1075 TENC1	Q63HR2	S825	TNS2	23371	ENSG00000111077		-1.63479	-1.90835	-3.19827	0.00215623	0.0176743	-1.74582
P29966_S145	MARCKS MACS PRKCSL	P29966	S145	MARCKS	4082	ENSG00000277443		1.9125	1.06164	3.19824	0.00215639	0.0176743	-1.74588
P21333_S1459	FLNA FLN FLN1	P21333	S1459	FLNA	2316	ENSG00000196924		1.05253	1.33746	3.1961	0.0021702	0.0177602	-1.7517
P56524_S246	HDAC4 KIAA0288	P56524	S246	HDAC4	9759	ENSG00000068024		1.17301	0.381055	3.19592	0.00217136	0.0177602	-1.75219
P06737_S561	PYGL	P06737	S561	PYGL	5836	ENSG00000100504		-2.59191	-3.8592	-3.19448	0.00218068	0.0178179	-1.75609
Q9UQR0_S511	SCML2	Q9UQR0	S511	SCML2	10389	ENSG00000102098		1.42962	1.59279	3.19315	0.00218937	0.0178704	-1.75971
Q13286_S12	CLN3 BTS	Q13286	S12	CLN3	1201	ENSG00000188603		1.07076	0.93568	3.18897	0.00221676	0.0180566	-1.77103
P02686_S26	MBP	P02686	S26	MBP	4155	ENSG00000197971		-1.28591	-1.08282	-3.18682	0.00223102	0.0181541	-1.77687
Q9UGJ0_S162	PRKAG2	Q9UGJ0	S162	PRKAG2	51422	ENSG00000106617		-1.36065	-1.77779	-3.18517	0.00224198	0.0182173	-1.78133
P15498_S780	VAV1 VAV	P15498	S780	VAV1	7409	ENSG00000141968		-2.1002	0.365851	-3.18496	0.0022434	0.0182173	-1.78191
P02794_S179	FTH1 FTH FTHL6 OK/SW-cl.84 PIG15	P02794	S179	FTH1	2495	ENSG00000167996		-1.77993	-0.165771	-3.18378	0.00225131	0.0182627	-1.78511
Q63HR2_S832	TNS2 KIAA1075 TENC1	Q63HR2	S832	TNS2	23371	ENSG00000111077		-1.19067	-1.21401	-3.17989	0.0022775	0.0184371	-1.79564
Q9NZU5_S16	LMCD1	Q9NZU5	S16	LMCD1	29995	ENSG00000071282		1.54483	1.06561	3.17954	0.00227982	0.0184371	-1.79656
O43306_S54	ADCY6 KIAA0422	O43306	S54	ADCY6	112	ENSG00000174233		1.53097	-0.434959	3.17885	0.00228451	0.0184561	-1.79843
P21333_S2152	FLNA FLN FLN1	P21333	S2152	FLNA	2316	ENSG00000196924		1.14801	0.940351	3.17657	0.00230003	0.0185415	-1.80459
Q96F86_S161	EDC3 LSM16 YJDC YJEFN2 PP844	Q96F86	S161	EDC3	80153	ENSG00000179151		1.18669	1.07477	3.17644	0.00230094	0.0185415	-1.80495
P33241_S111	LSP1 WP34	P33241	S111	LSP1	4046	ENSG00000130592 ENSG00000288199		1.18725	0.573039	3.17622	0.00230246	0.0185415	-1.80556
Q96FV2_T52	SCRN2	Q96FV2	T52	SCRN2	90507	ENSG00000141295		-1.49853	0.489678	-3.1746	0.00231354	0.0185955	-1.80992
Q6H8Q1_S476	ABLIM2 KIAA1808	Q6H8Q1	S476	ABLIM2	84448	ENSG00000163995		1.52751	1.86463	3.17384	0.00231876	0.0186184	-1.81197
Q9UGU0_S574	TCF20 KIAA0292 SPBP	Q9UGU0	S574	TCF20	6942	ENSG00000100207 ENSG00000262024 ENSG00000276461 ENSG00000280467 ENSG00000281897 ENSG00000282892 ENSG00000283026 ENSG00000283681		1.09095	0.138389	3.1735	0.0023211	0.0186184	-1.81289
Q9P2T1_S37	GMPR2	Q9P2T1	S37	GMPR2	51292	ENSG00000100938 ENSG00000284752		-1.12827	-0.693525	-3.1728	0.00232596	0.0186384	-1.8148
Q9Y2V2_S32	CARHSP1	Q9Y2V2	S32	CARHSP1	23589	ENSG00000153048		-1.26825	-1.49248	-3.17046	0.00234219	0.0187146	-1.82112
A1L390_S618	PLEKHG3 KIAA0599	A1L390	S618	PLEKHG3	26030	ENSG00000126822		-1.55359	-0.498598	-3.17019	0.00234403	0.0187146	-1.82184
Q96QZ7_S741	MAGI1 AIP3 BAIAP1 BAP1 TNRC19	Q96QZ7	S741	MAGI1	9223	ENSG00000151276 ENSG00000282956		-1.31018	-0.511624	-3.17006	0.00234496	0.0187146	-1.8222
P98174_S50	FGD1 FGDY ZFYVE3	P98174	S50	FGD1	2245	ENSG00000102302		1.44002	1.37285	3.16953	0.00234861	0.0187248	-1.82361
Q9HB20_S244	PLEKHA3 FAPP1	Q9HB20	S244	PLEKHA3	65977	ENSG00000116095		1.7221	-0.255044	3.16648	0.00236999	0.0188762	-1.83186
Q9UJM3_S273	ERRFI1 MIG6	Q9UJM3	S273	ERRFI1	54206	ENSG00000116285		-1.45719	-1.99298	-3.16307	0.00239404	0.0190294	-1.84104
P35251_S156	RFC1 RFC140	P35251	S156	RFC1	5981	ENSG00000035928		1.37752	0.82742	3.16251	0.00239801	0.0190417	-1.84255
Q15149_T4030	PLEC PLEC1	Q15149	T4030	PLEC	5339	ENSG00000178209		-1.19351	-0.390447	-3.16155	0.00240486	0.019077	-1.84514
Q13428_T533	TCOF1	Q13428	T533	TCOF1	6949	ENSG00000070814		1.84415	0.578512	3.15928	0.00242109	0.0191584	-1.85126
Q14244_S365	MAP7	Q14244	S365	MAP7	9053	ENSG00000135525		-1.48162	-1.09752	-3.15926	0.00242118	0.0191584	-1.85129
P33241_S252	LSP1 WP34	P33241	S252	LSP1	4046	ENSG00000130592 ENSG00000288199		1.06799	1.13454	3.15909	0.00242242	0.0191584	-1.85176
Q8WVV4_S98	POF1B	Q8WVV4	S98	POF1B	79983	ENSG00000124429		1.6636	2.78194	3.15768	0.00243258	0.0191663	-1.85556
P18669_Y92	PGAM1 PGAMA CDABP0006	P18669	Y92	PGAM1	5223	ENSG00000171314		-1.49968	-1.17828	-3.1576	0.00243312	0.0191663	-1.85576
P45985_S90	MAP2K4 JNKK1 MEK4 MKK4 PRKMK4 SEK1 SERK1 SKK1	P45985	S90	MAP2K4	6416	ENSG00000065559	STE Ser/Thr protein kinase family	1.40371	-0.122949	3.15638	0.0024419	0.0192163	-1.85904
O43182_S820	ARHGAP6 RHOGAP6	O43182	S820	ARHGAP6	395	ENSG00000047648		1.45777	0.492746	3.15485	0.00245298	0.0192595	-1.86316
Q7Z333_S947	SETX ALS4 KIAA0625 SCAR1	Q7Z333	S947	SETX	23064	ENSG00000107290		1.16627	0.144827	3.15461	0.00245472	0.0192595	-1.8638
P82094_S328	TMF1 ARA160	P82094	S328	TMF1	7110	ENSG00000144747		-2.27296	1.70355	-3.15323	0.0024648	0.0193194	-1.86753
O75023_S514	LILRB5 LIR8	O75023	S514	LILRB5	10990	ENSG00000105609 ENSG00000277414 ENSG00000278437 ENSG00000274311 ENSG00000273991		-1.68802	-1.37692	-3.15135	0.00247856	0.019408	-1.87259
Q96DR7_S222	ARHGEF26 SGEF HMFN1864	Q96DR7	S222	ARHGEF26	26084	ENSG00000114790 ENSG00000277101		-1.26772	-2.00354	-3.14933	0.00249336	0.0194853	-1.878
P28290_S737	SSFA2 CS1 KIAA1927 KRAP	P28290	S737	ITPRID2	6744	ENSG00000138434		-1.63495	-1.49941	-3.14726	0.00250867	0.0195661	-1.88356
Q8NFH8_S254	REPS2 POB1	Q8NFH8	S254	REPS2	9185	ENSG00000169891		-1.3031	0.432734	-3.14584	0.00251924	0.0196098	-1.88738
Q05209_S332	PTPN12	Q05209	S332	PTPN12	5782	ENSG00000127947		1.24195	1.72084	3.14512	0.00252458	0.019632	-1.88931
Q5VT52_S930	RPRD2 KIAA0460 HSPC099	Q5VT52	S930	RPRD2	23248	ENSG00000163125		2.23999	1.91634	3.14477	0.00252716	0.0196328	-1.89024
O15534_S704	PER1 KIAA0482 PER RIGUI	O15534	S704	PER1	5187	ENSG00000179094		-1.17063	-1.51307	-3.14431	0.00253061	0.0196402	-1.89148
Q96EB1_S37	ELP4 C11orf19 PAXNEB	Q96EB1	S37	ELP4	26610	ENSG00000109911		-1.40247	-0.399132	-3.14295	0.0025408	0.0196638	-1.89513
P10636_T548	MAPT MAPTL MTBT1 TAU	P10636	T548	MAPT	4137	ENSG00000186868 ENSG00000277956 ENSG00000276155		2.83825	4.17158	3.14291	0.00254113	0.0196638	-1.89525
Q4KMP7_S132	TBC1D10B FP2461	Q4KMP7	S132	TBC1D10B	26000	ENSG00000169221		1.02764	1.27111	3.14228	0.00254581	0.0196807	-1.89692
Q05D32_S28	CTDSPL2 HSPC058 HSPC129	Q05D32	S28	CTDSPL2	51496	ENSG00000137770		1.48373	1.51723	3.14142	0.00255233	0.0197119	-1.89924
Q96QR8_S101	PURB	Q96QR8	S101	PURB	5814	ENSG00000146676		1.05449	-0.526071	3.13952	0.00256666	0.0197454	-1.90433
P08263_S202	GSTA1	P08263	S202	GSTA1	2938	ENSG00000243955		-1.46712	-2.00643	-3.13951	0.00256668	0.0197454	-1.90434
Q13501_S332	SQSTM1 ORCA OSIL	Q13501	S332	SQSTM1	8878	ENSG00000161011		2.15112	1.44128	3.13785	0.0025793	0.0198091	-1.9088
Q9UJU6_S283	DBNL CMAP SH3P7 PP5423	Q9UJU6	S283	DBNL	28988	ENSG00000136279		1.12688	0.20885	3.13758	0.00258138	0.0198091	-1.90953
Q9H9Q4_S287	NHEJ1 XLF	Q9H9Q4	S287	NHEJ1	79840	ENSG00000187736		-1.40457	-0.52192	-3.13743	0.00258249	0.0198091	-1.90992
O95255_S492	ABCC6 ARA MRP6	O95255	S492	ABCC6	368	ENSG00000091262 ENSG00000275331		-1.83926	-1.41427	-3.13495	0.00260143	0.019935	-1.91656
O14974_S871	PPP1R12A MBS MYPT1	O14974	S871	PPP1R12A	4659	ENSG00000058272		1.70062	2.73173	3.13342	0.0026132	0.0199886	-1.92066
Q5T4S7_S181	UBR4 KIAA0462 KIAA1307 RBAF600 ZUBR1	Q5T4S7	S181	UBR4	23352	ENSG00000127481		1.13405	0.0866641	3.13322	0.00261472	0.0199886	-1.92118
P57060_S275	RWDD2B C21orf6 GL011	P57060	S275	RWDD2B	10069	ENSG00000156253		-1.24958	-1.83778	-3.13253	0.00262011	0.0200005	-1.92306
O00712_S295	NFIB	O00712	S295	NFIB	4781	ENSG00000147862		-1.18275	0.0434538	-3.13143	0.00262861	0.0200267	-1.926
Q8IY42_T231	C4orf19	Q8IY42	T231	C4orf19	55286	ENSG00000154274		-1.4595	-1.30473	-3.13073	0.00263402	0.0200444	-1.92786
Q8IY57_S57	YAF2	Q8IY57	S57	YAF2	10138	ENSG00000015153		-1.19408	-2.1467	-3.12913	0.0026464	0.0200847	-1.93213
Q6ZNJ1_S2739	NBEAL2 KIAA0540 UNQ253/PRO290	Q6ZNJ1	S2739	NBEAL2	23218	ENSG00000160796		1.4883	0.623471	3.1284	0.00265217	0.0201091	-1.9341
Q99490_S648	AGAP2 CENTG1 KIAA0167	Q99490	S648	AGAP2	116986	ENSG00000135439		1.63967	1.2648	3.12594	0.0026714	0.0201671	-1.94066
Q8N3X1_T517	FNBP4 FBP30 KIAA1014	Q8N3X1	T517	FNBP4	23360	ENSG00000109920 ENSG00000285182		1.42187	2.81483	3.12582	0.00267233	0.0201671	-1.94098
Q6IQ23_S149	PLEKHA7	Q6IQ23	S149	PLEKHA7	144100	ENSG00000166689		-1.61113	-1.89944	-3.12579	0.00267259	0.0201671	-1.94107
Q14764_S445	MVP LRP	Q14764	S445	MVP	9961	ENSG00000013364		2.46073	3.00003	3.12516	0.00267754	0.0201851	-1.94275
Q14814_S251	MEF2D	Q14814	S251	MEF2D	4209	ENSG00000116604		1.24279	1.06074	3.1237	0.00268905	0.0202526	-1.94665
Q5T5P2_S1461	KIAA1217 SKT	Q5T5P2	S1461	KIAA1217	56243	ENSG00000120549		-1.28009	-2.00995	-3.12336	0.00269177	0.0202537	-1.94756
Q7Z569_S117	BRAP RNF52	Q7Z569	S117	BRAP	8315			1.26723	0.479704	3.12183	0.00270391	0.0203257	-1.95165
Q5VZ18_S341	SHE	Q5VZ18	S341	SHE	126669	ENSG00000169291		-1.30356	-1.11932	-3.12095	0.00271091	0.0203396	-1.954
P00387_S146	CYB5R3 DIA1	P00387	S146	CYB5R3	1727	ENSG00000100243		-1.68817	-2.0176	-3.1184	0.00273132	0.0204228	-1.9608
Q15149_S1435	PLEC PLEC1	Q15149	S1435	PLEC	5339	ENSG00000178209		1.64392	0.0986812	3.1182	0.00273292	0.0204228	-1.96134
Q8N5J2_S103	FAM63A KIAA1390	Q8N5J2	S103	MINDY1	55793	ENSG00000143409		-1.10702	-1.28401	-3.11794	0.00273495	0.0204228	-1.96201
Q9BRR9_S475	ARHGAP9	Q9BRR9	S475	ARHGAP9	64333	ENSG00000123329		2.07128	0.366509	3.11715	0.00274135	0.0204513	-1.96413
Q7Z3T8_S946	ZFYVE16 KIAA0305	Q7Z3T8	S946	ZFYVE16	9765	ENSG00000039319		1.93838	2.25666	3.11622	0.00274881	0.020465	-1.9666
P49792_T799	RANBP2 NUP358	P49792	T799	RANBP2	5903	ENSG00000153201		1.41356	2.78224	3.11583	0.00275196	0.020465	-1.96764
O60240_S382	PLIN1 PERI PLIN	O60240	S382	PLIN1	5346	ENSG00000166819		-2.09729	-2.6889	-3.11524	0.00275671	0.0204691	-1.9692
Q6ZU35_S1017	KIAA1211	Q6ZU35	S1017	CRACD	57482	ENSG00000109265		1.92881	1.93539	3.11351	0.00277074	0.0205322	-1.97381
O95425_T657	SVIL	O95425	T657	SVIL	6840	ENSG00000197321		1.23444	1.43914	3.11324	0.002773	0.0205322	-1.97455
Q8NDX1_S1039	PSD4 EFA6B TIC	Q8NDX1	S1039	PSD4	23550	ENSG00000125637		-1.11281	0.322263	-3.11272	0.00277718	0.0205438	-1.97592
Q12888_S1094	TP53BP1	Q12888	S1094	TP53BP1	7158	ENSG00000067369		1.40891	1.33429	3.11137	0.00278823	0.0206063	-1.97952
Q6UXT9_S434	ABHD15 UNQ6510/PRO21435	Q6UXT9	S434	ABHD15	116236	ENSG00000168792		-1.63289	-3.32269	-3.10951	0.00280348	0.0206891	-1.98447
P11137_S1790	MAP2	P11137	S1790	MAP2	4133	ENSG00000078018		1.35223	2.29134	3.10919	0.00280616	0.0206891	-1.98534
Q9C0C9_S896	UBE2O KIAA1734	Q9C0C9	S896	UBE2O	63893	ENSG00000175931		1.65569	1.79215	3.10905	0.00280731	0.0206891	-1.98571
O60486_S978	PLXNC1 VESPR	O60486	S978	PLXNC1	10154	ENSG00000136040		1.5296	1.388	3.10782	0.00281743	0.0207444	-1.98898
Q9NR30_S121	DDX21	Q9NR30	S121	DDX21	9188	ENSG00000165732		1.05411	1.08018	3.10613	0.00283143	0.0208281	-1.99348
O15027_S1220	SEC16A KIAA0310 SEC16 SEC16L	O15027	S1220	SEC16A	9919	ENSG00000148396		1.23436	-0.810197	3.1055	0.00283666	0.0208347	-1.99515
Q8IXS8_S442	FAM126B	Q8IXS8	S442	FAM126B	285172	ENSG00000155744		-2.01853	-2.80477	-3.10538	0.00283761	0.0208347	-1.99545
Q13501_S272	SQSTM1 ORCA OSIL	Q13501	S272	SQSTM1	8878	ENSG00000161011		1.81585	1.99127	3.10478	0.00284263	0.0208365	-1.99706
Q9NP74_S489	PALMD C1orf11 PALML	Q9NP74	S489	PALMD	54873	ENSG00000099260		-2.13432	-0.609385	-3.10472	0.00284314	0.0208365	-1.99722
Q8IY22_S377	CMIP KIAA1694 TCMIP	Q8IY22	S377	CMIP	80790	ENSG00000153815		1.5765	0.274898	3.10371	0.00285158	0.020879	-1.99991
P54259_T669	ATN1 D12S755E DRPLA	P54259	T669	ATN1	1822	ENSG00000111676		1.00401	1.74236	3.10225	0.00286374	0.0209383	-2.00377
Q9Y666_T980	SLC12A7 KCC4	Q9Y666	T980	SLC12A7	10723	ENSG00000113504		1.61368	-0.257876	3.1019	0.00286668	0.0209383	-2.0047
Q9BY84_S501	DUSP16 KIAA1700 MKP7	Q9BY84	S501	DUSP16	80824	ENSG00000111266 ENSG00000280962		1.25944	-0.298817	3.10179	0.00286765	0.0209383	-2.00501
Q3MII6_S506	TBC1D25 OATL1	Q3MII6	S506	TBC1D25	4943	ENSG00000068354		1.24272	1.30275	3.10045	0.00287893	0.0209963	-2.00857
Q7Z401_S1240	DENND4A IRLB MYCPBP	Q7Z401	S1240	DENND4A	10260	ENSG00000174485		1.03471	0.447347	3.10021	0.00288091	0.0209963	-2.00919
P09543_S9	CNP	P09543	S9	CNP	1267	ENSG00000173786		-1.17238	-1.43264	-3.09811	0.00289867	0.0211062	-2.01477
Q9ULH1_S843	ASAP1 DDEF1 KIAA1249	Q9ULH1	S843	ASAP1	50807	ENSG00000153317		1.01213	0.986767	3.09659	0.00291166	0.0211813	-2.01882
O60271_S594	SPAG9 HSS KIAA0516 MAPK8IP4 SYD1 HLC6	O60271	S594	SPAG9	9043	ENSG00000008294		-1.17075	-1.30704	-3.09509	0.00292445	0.0212548	-2.0228
O14950_S20	MYL12B MRLC2 MYLC2B	O14950	S20	MYL12B	103910 10627	ENSG00000118680		-1.01472	-0.181949	-3.09168	0.00295375	0.0214086	-2.03184
P13569_S712	CFTR ABCC7	P13569	S712	CFTR	1080	ENSG00000001626		1.41416	1.08942	3.09118	0.00295806	0.0214136	-2.03316
Q15036_T403	SNX17 KIAA0064	Q15036	T403	SNX17	9784	ENSG00000115234		-1.19726	0.0146819	-3.09041	0.0029647	0.0214136	-2.03519
Q86YV0_S994	RASAL3	Q86YV0	S994	RASAL3	64926	ENSG00000105122		1.50786	0.975401	3.09	0.0029683	0.0214136	-2.03629
P21333_S2327	FLNA FLN FLN1	P21333	S2327	FLNA	2316	ENSG00000196924		1.39945	1.09333	3.08972	0.00297072	0.0214136	-2.03703
P14923_S182	JUP CTNNG DP3	P14923	S182	JUP	3728	ENSG00000173801		-1.32045	-1.0246	-3.08482	0.00301351	0.0217022	-2.05
Q9Y490_S1201	TLN1 KIAA1027 TLN	Q9Y490	S1201	TLN1	7094	ENSG00000137076		1.18231	2.14426	3.08187	0.00303954	0.0218697	-2.05779
Q16851_S435	UGP2 UGP1	Q16851	S435	UGP2	7360	ENSG00000169764		-2.25882	-2.71631	-3.07957	0.00306002	0.021977	-2.06388
Q8IWT3_S1457	CUL9 H7AP1 KIAA0708 PARC	Q8IWT3	S1457	CUL9	23113	ENSG00000112659		1.41869	1.14367	3.07843	0.00307021	0.0220101	-2.06689
Q9UHB6_S609	LIMA1 EPLIN SREBP3 PP624	Q9UHB6	S609	LIMA1	51474	ENSG00000050405		1.12909	0.807749	3.07739	0.00307952	0.0220569	-2.06964
P16949_S63	STMN1 C1orf215 LAP18 OP18	P16949	S63	STMN1	3925	ENSG00000117632		1.67083	1.64867	3.07349	0.00311476	0.0222487	-2.07995
Q8NEY1_S672	NAV1 KIAA1151 KIAA1213 POMFIL3 STEERIN1	Q8NEY1	S672	NAV1	89796	ENSG00000134369		1.59333	1.66421	3.07314	0.00311791	0.022251	-2.08086
Q8IVF2_S294	AHNAK2 C14orf78 KIAA2019	Q8IVF2	S294	AHNAK2	113146	ENSG00000185567		1.62848	1.55197	3.07013	0.00314531	0.0224133	-2.08879
Q96RS0_S412	TGS1 HCA137 NCOA6IP PIMT	Q96RS0	S412	TGS1	96764	ENSG00000137574		1.41872	3.33194	3.06773	0.00316743	0.0225433	-2.09514
O60437_S1657	PPL KIAA0568	O60437	S1657	PPL	5493	ENSG00000118898		-1.48762	-0.856842	-3.06732	0.0031712	0.0225498	-2.09622
P09972_S36	ALDOC ALDC	P09972	S36	ALDOC	230	ENSG00000109107		-1.16903	-1.7539	-3.06697	0.00317436	0.022552	-2.09712
Q13496_S18	MTM1 CG2	Q13496	S18	MTM1	4534	ENSG00000171100		-1.074	-1.03475	-3.06409	0.00320107	0.0227213	-2.10471
P06400_S37	RB1	P06400	S37	RB1	5925	ENSG00000139687		1.68508	0.812944	3.06291	0.00321212	0.0227792	-2.10783
P29966_S135	MARCKS MACS PRKCSL	P29966	S135	MARCKS	4082	ENSG00000277443		1.8432	1.02577	3.06164	0.00322399	0.0228429	-2.11117
Q7Z4V5_T159	HDGFRP2 HDGF2 UNQ785/PRO1604	Q7Z4V5	T159	HDGFL2	84717	ENSG00000167674		-1.12049	0.739491	-3.05739	0.00326399	0.0230848	-2.12233
Q5VTL8_S527	PRPF38B	Q5VTL8	S527	PRPF38B	55119	ENSG00000134186		1.1742	-0.0234982	3.05597	0.00327746	0.0231387	-2.12606
P11137_S1782	MAP2	P11137	S1782	MAP2	4133	ENSG00000078018		1.46509	1.88253	3.05515	0.00328531	0.0231544	-2.12823
Q12802_T2467	AKAP13 BRX HT31 LBC	Q12802	T2467	AKAP13	11214	ENSG00000170776		1.51686	1.76281	3.05424	0.00329405	0.0231729	-2.13063
Q6PJF5_S325	RHBDF2 IRHOM2 RHBDL5 RHBDL6	Q6PJF5	S325	RHBDF2	79651	ENSG00000129667		1.14637	0.448168	3.05158	0.0033195	0.0233193	-2.1376
Q15651_S6	HMGN3 TRIP7 PNAS-24	Q15651	S6	HMGN3	9324	ENSG00000118418		-2.08587	-1.04516	-3.05145	0.00332078	0.0233193	-2.13795
Q8IYH5_S113	ZZZ3	Q8IYH5	S113	ZZZ3	26009			1.68037	0.778913	3.05073	0.0033277	0.0233472	-2.13983
P46459_S207	NSF	P46459	S207	NSF	4905	ENSG00000073969 ENSG00000278174 ENSG00000276262		1.23171	0.565366	3.048	0.00335412	0.0235116	-2.14699
Q9Y2K5_S37	R3HDM2 KIAA1002	Q9Y2K5	S37	R3HDM2	22864	ENSG00000179912		-1.02363	-0.474583	-3.04706	0.00336328	0.0235549	-2.14946
Q9BRD0_S201	BUD13	Q9BRD0	S201	BUD13	84811	ENSG00000137656		1.38009	-0.0193475	3.04587	0.00337492	0.0236155	-2.15259
Q8NE01_S467	CNNM3 ACDP3	Q8NE01	S467	CNNM3	26505	ENSG00000168763		-1.94033	-3.34773	-3.04459	0.00338743	0.023661	-2.15593
P46940_S330	IQGAP1 KIAA0051	P46940	S330	IQGAP1	8826	ENSG00000140575		1.25786	1.0282	3.04298	0.00340326	0.0237506	-2.16015
Q14CZ8_S350	HEPACAM	Q14CZ8	S350	HEPACAM	220296	ENSG00000165478		-2.15635	-3.68201	-3.04219	0.00341107	0.0237841	-2.16223
Q9BZL4_S344	PPP1R12C LENG3 MBS85	Q9BZL4	S344	PPP1R12C	54776	ENSG00000125503		-1.83331	-1.19317	-3.04111	0.00342179	0.0238279	-2.16507
Q9H4A6_S36	GOLPH3 GPP34	Q9H4A6	S36	GOLPH3	64083	ENSG00000113384		1.28858	0.488235	3.04034	0.00342935	0.0238279	-2.16706
Q96NU7_S33	AMDHD1 HMFT1272	Q96NU7	S33	AMDHD1	144193	ENSG00000139344		-2.24332	-2.90139	-3.03853	0.00344738	0.0239105	-2.17181
Q9NYB9_S183	ABI2 ARGBPIA	Q9NYB9	S183	ABI2	10152	ENSG00000138443		1.83813	0.578802	3.03554	0.00347733	0.0240971	-2.17963
Q5PSV4_S197	BRMS1L	Q5PSV4	S197	BRMS1L	84312	ENSG00000100916		1.15135	0.611262	3.03421	0.00349072	0.0241686	-2.18311
Q13886_S122	KLF9 BTEB BTEB1	Q13886	S122	KLF9	687	ENSG00000119138		-1.42094	-0.305928	-3.03144	0.00351881	0.0243205	-2.19035
P11171_S578	EPB41 E41P	P11171	S578	EPB41	2035	ENSG00000159023		-1.87573	-1.43165	-3.03094	0.00352388	0.0243342	-2.19166
P26038_T469	MSN	P26038	T469	MSN	4478	ENSG00000147065		1.56773	1.25132	3.02649	0.00356939	0.0246269	-2.20326
Q9HC52_S311	CBX8 PC3 RC1	Q9HC52	S311	CBX8	57332	ENSG00000141570		1.76752	0.804713	3.02309	0.00360465	0.0248209	-2.21215
Q13428_S381	TCOF1	Q13428	S381	TCOF1	6949	ENSG00000070814		1.10779	1.50998	3.02187	0.00361733	0.0248338	-2.21532
A2RRP1_S473	NBAS NAG	A2RRP1	S473	NBAS	51594	ENSG00000151779		2.55971	2.48243	3.02175	0.00361855	0.0248338	-2.21563
Q9Y3Z3_T592	SAMHD1 MOP5	Q9Y3Z3	T592	SAMHD1	25939	ENSG00000101347		1.20427	0.769805	3.02148	0.00362139	0.0248338	-2.21634
Q5UIP0_S536	RIF1	Q5UIP0	S536	RIF1	55183	ENSG00000080345		1.53366	-0.55268	3.02082	0.00362824	0.0248591	-2.21804
P48681_S1418	NES Nbla00170	P48681	S1418	NES	10763	ENSG00000132688		1.81362	4.14594	3.02051	0.00363153	0.0248601	-2.21886
P00325_Y247	ADH1B ADH2	P00325	Y247	ADH1B	125	ENSG00000196616		-1.26843	-1.3995	-3.01896	0.00364778	0.0249497	-2.2229
P17861_S47	XBP1 TREB5 XBP2	P17861	S47	XBP1	7494	ENSG00000100219		1.09635	1.28183	3.0165	0.00367368	0.0251051	-2.22929
Q09666_S5749	AHNAK PM227	Q09666	S5749	AHNAK	79026	ENSG00000124942		-1.06173	0.67321	-3.01379	0.0037025	0.0252802	-2.23635
Q7Z6E9_T1468	RBBP6 P2PR PACT RBQ1 My038	Q7Z6E9	T1468	RBBP6	5930	ENSG00000122257		1.20887	-0.328797	3.01289	0.00371214	0.025324	-2.2387
P78545_S215	ELF3 ERT ESX JEN	P78545	S215	ELF3	1999	ENSG00000163435		1.65195	1.9666	3.00903	0.00375359	0.0255847	-2.24874
O00763_S195	ACACB ACC2 ACCB	O00763	S195	ACACB	32	ENSG00000076555		-2.17885	-2.32766	-3.00723	0.00377306	0.0256731	-2.25341
Q8IXS6_S350	PALM2	Q8IXS6	S350	PALM2	445815			-1.03033	-1.63751	-3.00593	0.00378719	0.0257249	-2.25679
O15372_S183	EIF3H EIF3S3	O15372	S183	EIF3H	8667	ENSG00000147677		1.59529	0.134252	3.00421	0.00380594	0.0258078	-2.26125
Q8NG27_S70	PJA1 RNF70	Q8NG27	S70	PJA1	64219	ENSG00000181191		1.04916	0.690376	3.00253	0.00382431	0.0258904	-2.2656
Q9NP71_S614	MLXIPL BHLHD14 MIO WBSCR14	Q9NP71	S614	MLXIPL	51085	ENSG00000009950		-1.07936	-1.0351	-3.00146	0.00383611	0.0259455	-2.26838
P11168_S505	SLC2A2 GLUT2	P11168	S505	SLC2A2	6514	ENSG00000163581		-2.55004	-5.38084	-3.00032	0.00384862	0.0260078	-2.27132
Q53SF7_S864	COBLL1 KIAA0977	Q53SF7	S864	COBLL1	22837	ENSG00000082438		-1.0379	-1.25411	-2.99881	0.00386539	0.0260989	-2.27524
O75533_T313	SF3B1 SAP155	O75533	T313	SF3B1	23451	ENSG00000115524		1.1766	-0.751471	2.99741	0.00388093	0.0261369	-2.27887
Q9UKS6_S276	PACSIN3	Q9UKS6	S276	PACSIN3	29763	ENSG00000165912		-2.1113	-2.28754	-2.99741	0.00388096	0.0261369	-2.27887
Q96AD5_S404	PNPLA2 ATGL FP17548	Q96AD5	S404	PNPLA2	57104	ENSG00000177666		1.10418	0.829958	2.99693	0.00388625	0.0261502	-2.2801
Q6WKZ4_S345	RAB11FIP1 RCP	Q6WKZ4	S345	RAB11FIP1	80223	ENSG00000156675		1.21933	2.34724	2.9957	0.00390006	0.026178	-2.28331
Q13620_S28	CUL4B KIAA0695	Q13620	S28	CUL4B	8450	ENSG00000158290		1.97023	3.01705	2.99555	0.0039017	0.026178	-2.28369
P08575_S1007	PTPRC CD45	P08575	S1007	PTPRC	5788	ENSG00000081237 ENSG00000262418		2.12984	1.00698	2.99407	0.00391834	0.0261837	-2.28753
P29474_S625	NOS3	P29474	S625	NOS3	4846	ENSG00000164867		-1.19638	-2.59029	-2.99382	0.00392108	0.0261837	-2.28816
O14874_S33	BCKDK	O14874	S33	BCKDK	10295	ENSG00000103507	Atypical: PDK/BCKDK protein kinase family	-2.32552	-2.5407	-2.99168	0.00394523	0.0263226	-2.2937
Q02446_S136	SP4	Q02446	S136	SP4	6671	ENSG00000105866		1.0585	0.796322	2.99123	0.00395037	0.0263287	-2.29488
O94875_S259	SORBS2 ARGBP2 KIAA0777	O94875	S259	SORBS2	8470	ENSG00000154556		-1.53249	-1.12186	-2.99101	0.00395281	0.0263287	-2.29543
Q86YV5_Y413	SGK223	Q86YV5	Y413	PRAG1	157285	ENSG00000275342	Other	1.29708	0.752462	2.99016	0.00396243	0.0263483	-2.29763
Q6R327_T1103	RICTOR KIAA1999	Q6R327	T1103	RICTOR	253260	ENSG00000164327		-1.2439	-0.466204	-2.98861	0.00398006	0.0264376	-2.30164
Q9P1Y6_S867	PHRF1 KIAA1542	Q9P1Y6	S867	PHRF1	57661	ENSG00000070047 ENSG00000274780		1.10684	-0.0518929	2.98475	0.00402427	0.0266613	-2.3116
P51991_S14	HNRNPA3 HNRPA3	P51991	S14	HNRNPA3	220988	ENSG00000170144		2.46198	-0.016583	2.98457	0.00402639	0.0266613	-2.31208
Q9Y490_S425	TLN1 KIAA1027 TLN	Q9Y490	S425	TLN1	7094	ENSG00000137076		1.83374	1.62206	2.98369	0.0040365	0.026696	-2.31434
Q16555_S542	DPYSL2 CRMP2 ULIP2	Q16555	S542	DPYSL2	1808	ENSG00000092964		-1.02907	-0.700968	-2.98324	0.00404178	0.026696	-2.31552
Q00537_S92	CDK17 PCTAIRE2 PCTK2	Q00537	S92	CDK17	5128	ENSG00000059758	CMGC Ser/Thr protein kinase family	1.1389	1.37963	2.9819	0.00405726	0.0267312	-2.31897
Q08379_S981	GOLGA2	Q08379	S981	GOLGA2	2801	ENSG00000167110		1.21989	1.84387	2.98131	0.00406415	0.0267535	-2.3205
Q9Y2K2_S920	SIK3 KIAA0999 QSK L19	Q9Y2K2	S920	SIK3	23387	ENSG00000160584	CAMK Ser/Thr protein kinase family	-1.10118	-0.565589	-2.98095	0.00406835	0.0267535	-2.32143
Q9UHG0_S300	DCDC2 KIAA1154 RU2	Q9UHG0	S300	DCDC2	51473	ENSG00000146038		1.93598	1.19177	2.98073	0.00407081	0.0267535	-2.32198
O60237_S687	PPP1R12B MYPT2	O60237	S687	PPP1R12B	4660	ENSG00000077157		1.25551	0.732424	2.97847	0.00409722	0.0268823	-2.32781
Q6NUK4_S210	REEP3 C10orf74	Q6NUK4	S210	REEP3	221035	ENSG00000165476		1.51255	-1.43629	2.97769	0.00410634	0.0269197	-2.32982
Q9UHB6_S132	LIMA1 EPLIN SREBP3 PP624	Q9UHB6	S132	LIMA1	51474	ENSG00000050405		1.1584	1.08104	2.97735	0.00411036	0.0269237	-2.3307
P04179_S127	SOD2	P04179	S127	SOD2	6648	ENSG00000112096		1.61856	0.801649	2.97587	0.00412781	0.0269481	-2.33452
Q9UHB6_S365	LIMA1 EPLIN SREBP3 PP624	Q9UHB6	S365	LIMA1	51474	ENSG00000050405		1.0331	0.165785	2.97576	0.00412903	0.0269481	-2.33479
Q02818_S369	NUCB1 NUC	Q02818	S369	NUCB1	4924	ENSG00000104805		-1.28776	-0.95564	-2.97566	0.0041303	0.0269481	-2.33507
Q7Z2X4_S247	PID1 NYGGF4 PCLI1 HMFN2073	Q7Z2X4	S247	PID1	55022	ENSG00000153823		-2.36853	-2.2986	-2.97558	0.00413116	0.0269481	-2.33525
Q96HB5_S280	CCDC120 JM11	Q96HB5	S280	CCDC120	90060	ENSG00000147144		1.144	0.0935131	2.97515	0.00413626	0.0269591	-2.33637
P21333_S1630	FLNA FLN FLN1	P21333	S1630	FLNA	2316	ENSG00000196924		1.15745	1.37513	2.9725	0.00416771	0.0271417	-2.3432
Q658P3_S469	STEAP3 TSAP6	Q658P3	S469	STEAP3	55240	ENSG00000115107		-1.25744	-2.06431	-2.97106	0.00418493	0.0272314	-2.34692
Q92619_S951	HMHA1 KIAA0223	Q92619	S951	ARHGAP45	23526	ENSG00000180448		2.18533	-1.61395	2.97069	0.0041893	0.0272374	-2.34786
Q9C0E2_S521	XPO4 KIAA1721	Q9C0E2	S521	XPO4	64328	ENSG00000132953		1.36867	1.07478	2.96732	0.00422972	0.0274775	-2.35652
Q53SF7_S987	COBLL1 KIAA0977	Q53SF7	S987	COBLL1	22837	ENSG00000082438		-1.11909	0.166546	-2.96702	0.00423342	0.0274789	-2.3573
Q9BZV2_S482	SLC19A3	Q9BZV2	S482	SLC19A3	80704	ENSG00000135917		-1.45796	-2.41377	-2.96618	0.00424348	0.0275151	-2.35944
Q8TC26_S12	TMEM163	Q8TC26	S12	TMEM163	81615	ENSG00000152128		1.92826	2.77338	2.96194	0.00429511	0.0277882	-2.37035
Q70E73_T1172	RAPH1 ALS2CR18 ALS2CR9 KIAA1681 LPD PREL2 RMO1	Q70E73	T1172	RAPH1	65059	ENSG00000173166		-1.60215	-1.26147	-2.96194	0.00429515	0.0277882	-2.37036
Q9NP74_S486	PALMD C1orf11 PALML	Q9NP74	S486	PALMD	54873	ENSG00000099260		-2.05751	-1.60077	-2.95927	0.00432789	0.0279542	-2.3772
P04920_S443	SLC4A2 AE2 EPB3L1 HKB3 MPB3L	P04920	S443	SLC4A2	6522	ENSG00000164889		1.42639	0.0659791	2.95746	0.00435026	0.0280757	-2.38185
Q6ZV29_S355	PNPLA7 C9orf111	Q6ZV29	S355	PNPLA7	375775	ENSG00000130653		-1.14523	-1.72586	-2.95708	0.00435494	0.028078	-2.38281
Q7RTP6_S1649	MICAL3 KIAA0819 KIAA1364	Q7RTP6	S1649	MICAL3	57553	ENSG00000243156		-1.60852	1.58929	-2.95656	0.00436142	0.0280788	-2.38415
P16949_S25	STMN1 C1orf215 LAP18 OP18	P16949	S25	STMN1	3925	ENSG00000117632		1.57952	0.305728	2.95575	0.00437147	0.0281031	-2.38623
P38432_T303	COIL CLN80	P38432	T303	COIL	8161	ENSG00000121058		2.37724	1.43605	2.95501	0.00438073	0.0281182	-2.38814
Q8TER5_S1082	ARHGEF40 SOLO	Q8TER5	S1082	ARHGEF40	55701	ENSG00000165801		-1.08209	0.558579	-2.9511	0.00442963	0.0283791	-2.39814
Q9UNN5_S582	FAF1 UBXD12 UBXN3A CGI-03	Q9UNN5	S582	FAF1	11124	ENSG00000185104		1.11815	0.691701	2.94917	0.00445401	0.0285122	-2.40308
Q99959_S329	PKP2	Q99959	S329	PKP2	5318	ENSG00000057294		-1.13345	-1.00057	-2.94855	0.00446188	0.0285394	-2.40467
P35659_S51	DEK	P35659	S51	DEK	7913	ENSG00000124795		1.76889	0.536961	2.94807	0.004468	0.0285554	-2.40591
Q8WXF0_S223	SRSF12 SFRS13B SFRS19 SRRP35	Q8WXF0	S223	SRSF12	135295	ENSG00000154548		1.94843	3.21788	2.94624	0.00449119	0.0286804	-2.41057
P06748_S254	NPM1 NPM	P06748	S254	NPM1	4869	ENSG00000181163		1.52357	3.10626	2.94192	0.00454664	0.0289808	-2.42162
Q9H089_S272	LSG1	Q9H089	S272	LSG1	55341	ENSG00000041802		1.52443	-2.26179	2.94146	0.00455255	0.0289808	-2.42279
Q14676_S793	MDC1 KIAA0170 NFBD1	Q14676	S793	MDC1	9656	ENSG00000137337 ENSG00000206481 ENSG00000224587 ENSG00000225589 ENSG00000234012 ENSG00000231135 ENSG00000228575 ENSG00000237095		1.44115	0.860927	2.94073	0.00456194	0.0290148	-2.42464
O60716_S47	CTNND1 KIAA0384	O60716	S47	CTNND1	1500	ENSG00000198561		1.24955	1.59127	2.93841	0.00459207	0.0291829	-2.43057
Q8IY18_S35	SMC5 KIAA0594 SMC5L1	Q8IY18	S35	SMC5	23137	ENSG00000198887		-1.35641	-0.316007	-2.9377	0.00460133	0.0291948	-2.43238
Q9UIF9_S1397	BAZ2A KIAA0314 TIP5	Q9UIF9	S1397	BAZ2A	11176	ENSG00000076108		1.36092	0.89447	2.93474	0.00464007	0.0293697	-2.43993
Q15124_S122	PGM5 PGMRP	Q15124	S122	PGM5	5239	ENSG00000154330		-1.45227	-1.30043	-2.93146	0.00468346	0.0296206	-2.44831
Q9H410_S81	DSN1 C20orf172 MIS13	Q9H410	S81	DSN1	79980	ENSG00000149636		1.26629	0.0108311	2.93116	0.00468733	0.0296213	-2.44905
O60240_S436	PLIN1 PERI PLIN	O60240	S436	PLIN1	5346	ENSG00000166819		-2.62163	-4.12188	-2.93048	0.00469641	0.029655	-2.45079
Q96G03_T59	PGM2 MSTP006	Q96G03	T59	PGM2	55276	ENSG00000169299		-1.82223	-2.46243	-2.92955	0.00470878	0.0297094	-2.45316
Q5JSH3_S582	WDR44	Q5JSH3	S582	WDR44	54521	ENSG00000131725		2.12949	-0.535847	2.92908	0.00471503	0.029725	-2.45436
Q13112_S410	CHAF1B CAF1A CAF1P60 MPHOSPH7 MPP7	Q13112	S410	CHAF1B	8208	ENSG00000159259		1.26175	0.927498	2.92848	0.00472309	0.0297521	-2.45589
Q9NWQ8_S298	PAG1 CBP PAG	Q9NWQ8	S298	PAG1	55824	ENSG00000076641		1.12843	1.02657	2.92737	0.00473793	0.0297984	-2.45872
Q96JY6_S266	PDLIM2 PP6345	Q96JY6	S266	PDLIM2	64236	ENSG00000120913		-1.88537	-0.0962857	-2.92736	0.004738	0.0297984	-2.45873
P85299_S240	PRR5 PROTOR1 PP610	P85299	S240	PRR5	55615	ENSG00000186654		-1.0274	-0.818334	-2.92526	0.00476625	0.0299391	-2.46408
Q01804_S443	OTUD4 HIN1 KIAA1046	Q01804	S443	OTUD4	54726	ENSG00000164164		1.33684	0.542348	2.92514	0.00476796	0.0299391	-2.4644
Q9HAU0_S885	PLEKHA5 KIAA1686 PEPP2	Q9HAU0	S885	PLEKHA5	54477	ENSG00000052126		-1.17603	-0.662269	-2.92367	0.00478771	0.0300392	-2.46812
Q5TCZ1_S547	SH3PXD2A FISH KIAA0418 SH3MD1 TKS5	Q5TCZ1	S547	SH3PXD2A	9644	ENSG00000107957		1.12082	0.523234	2.92195	0.00481105	0.0301366	-2.47249
P53999_S118	SUB1 PC4 RPO2TC1	P53999	S118	SUB1	10923	ENSG00000113387		1.64081	1.15894	2.92184	0.0048125	0.0301366	-2.47277
Q9Y4U1_S268	MMACHC	Q9Y4U1	S268	MMACHC	25974	ENSG00000132763		-1.56167	-2.58868	-2.92168	0.00481468	0.0301366	-2.47317
Q9HCR9_S163	PDE11A	Q9HCR9	S163	PDE11A	50940	ENSG00000128655		2.22029	0.187569	2.92112	0.0048223	0.0301491	-2.4746
Q96I34_S353	PPP1R16A MYPT3	Q96I34	S353	PPP1R16A	84988	ENSG00000160972		-1.38603	-1.24776	-2.92098	0.00482431	0.0301491	-2.47497
Q6UN15_T494	FIP1L1 FIP1 RHE	Q6UN15	T494	FIP1L1	81608	ENSG00000145216		2.05254	1.81266	2.91918	0.00484891	0.0302773	-2.47955
Q9Y4J8_S560	DTNA DRP3	Q9Y4J8	S560	DTNA	1837	ENSG00000134769		1.68756	2.60335	2.91891	0.0048525	0.0302773	-2.48021
P22626_S344	HNRNPA2B1 HNRPA2B1	P22626	S344	HNRNPA2B1	3181	ENSG00000122566		1.394	-0.657099	2.91795	0.00486572	0.0302879	-2.48266
P85037_S420	FOXK1 MNF	P85037	S420	FOXK1	221937	ENSG00000164916		1.06453	0.972211	2.91743	0.0048728	0.0303063	-2.48397
O43896_S1033	KIF1C KIAA0706	O43896	S1033	KIF1C	10749	ENSG00000129250		-1.13813	-0.0689112	-2.91496	0.0049069	0.0304243	-2.49024
Q99569_S447	PKP4	Q99569	S447	PKP4	8502	ENSG00000144283		-1.19726	-0.291475	-2.91423	0.00491711	0.0304637	-2.49211
Q01518_S34	CAP1 CAP	Q01518	S34	CAP1	10487	ENSG00000131236		1.46375	2.94416	2.91378	0.00492329	0.030478	-2.49324
P49326_S280	FMO5	P49326	S280	FMO5	2330	ENSG00000131781		-1.66141	-1.51208	-2.9129	0.00493549	0.0305297	-2.49546
Q02487_S808	DSC2 CDHF2 DSC3	Q02487	S808	DSC2	1824	ENSG00000134755		-1.18386	1.40746	-2.91195	0.00494876	0.0305878	-2.49788
Q17RY0_S99	CPEB4 KIAA1673	Q17RY0	S99	CPEB4	80315	ENSG00000113742		1.03341	0.61121	2.91145	0.00495571	0.0305951	-2.49914
P51532_S1452	SMARCA4 BAF190A BRG1 SNF2B SNF2L4	P51532	S1452	SMARCA4	6597	ENSG00000127616		1.00885	0.988982	2.9112	0.0049593	0.0305951	-2.49979
Q92598_S809	HSPH1 HSP105 HSP110 KIAA0201	Q92598	S809	HSPH1	10808	ENSG00000120694		1.24674	1.48775	2.91085	0.00496417	0.0305951	-2.50067
Q15154_S1730	PCM1	Q15154	S1730	PCM1	5108	ENSG00000078674		1.05499	1.09307	2.91076	0.00496546	0.0305951	-2.50091
A8CG34_T424	POM121C	A8CG34	T424	POM121C		ENSG00000272391		1.14585	1.35028	2.90823	0.00500098	0.030742	-2.50731
P07327_S23	ADH1A ADH1	P07327	S23	ADH1A	124	ENSG00000187758		-2.87212	-2.42245	-2.90782	0.00500677	0.0307536	-2.50835
O95810_S264	SDPR	O95810	S264	CAVIN2	8436	ENSG00000168497		-2.30488	-0.312978	-2.90656	0.00502444	0.0308382	-2.51152
Q96G74_S64	OTUD5	Q96G74	S64	OTUD5	55593	ENSG00000068308		1.46189	0.227149	2.90366	0.00506565	0.031067	-2.51886
O15021_S1449	MAST4 KIAA0303	O15021	S1449	MAST4	375449	ENSG00000069020	AGC Ser/Thr protein kinase family	-2.03128	-0.194448	-2.90291	0.00507633	0.0310873	-2.52076
Q2LD37_S3619	KIAA1109 FSA KIAA1371	Q2LD37	S3619	KIAA1109	84162	ENSG00000138688		-1.1094	1.58376	-2.90132	0.00509908	0.0311993	-2.52478
Q15154_S977	PCM1	Q15154	S977	PCM1	5108	ENSG00000078674		-1.31435	-1.59362	-2.89732	0.00515676	0.031509	-2.53488
Q9BZD6_S163	PRRG4 PRGP4 TMG4	Q9BZD6	S163	PRRG4	79056	ENSG00000135378		-1.9975	-3.15389	-2.89726	0.00515769	0.031509	-2.53504
Q9HBL0_S338	TNS1 TNS	Q9HBL0	S338	TNS1	7145	ENSG00000079308		1.50399	0.655741	2.89633	0.00517125	0.0315504	-2.5374
P28482_Y187	MAPK1 ERK2 PRKM1 PRKM2	P28482	Y187	MAPK1	5594	ENSG00000100030	CMGC Ser/Thr protein kinase family	1.5809	0.410085	2.89624	0.00517246	0.0315504	-2.53761
O94875_S302	SORBS2 ARGBP2 KIAA0777	O94875	S302	SORBS2	8470	ENSG00000154556		-1.33047	-0.781253	-2.8952	0.00518766	0.0315532	-2.54025
P18858_S91	LIG1	P18858	S91	LIG1	3978	ENSG00000105486		1.76003	1.2263	2.89511	0.00518891	0.0315532	-2.54047
P14923_S665	JUP CTNNG DP3	P14923	S665	JUP	3728	ENSG00000173801		-1.07169	-0.849997	-2.89187	0.00523643	0.0317443	-2.54865
Q9Y6R0_S263	NUMBL	Q9Y6R0	S263	NUMBL	9253	ENSG00000105245		1.54648	1.64984	2.88811	0.00529196	0.0320318	-2.55813
O14681_S330	EI24 PIG8	O14681	S330	EI24	9538	ENSG00000149547		2.14611	-0.118193	2.8876	0.00529946	0.0320526	-2.5594
Q9H7N4_S500	SCAF1 SFRS19 SRA1	Q9H7N4	S500	SCAF1	58506	ENSG00000126461		1.22875	1.11243	2.88622	0.00531997	0.0321274	-2.56287
Q8WWQ0_S1283	PHIP WDR11	Q8WWQ0	S1283	PHIP	55023	ENSG00000146247		1.96846	1.2671	2.88571	0.0053276	0.0321489	-2.56416
P55196_S1107	MLLT4 AF6	P55196	S1107	AFDN	4301	ENSG00000130396		-1.078	-0.690451	-2.88475	0.00534201	0.0322112	-2.56658
Q96PK6_S520	RBM14 SIP	Q96PK6	S520	RBM14	100526737 10432	ENSG00000239306		1.68087	0.175303	2.88362	0.00535892	0.0322639	-2.56942
Q6ZQN7_S16	SLCO4C1 OATP4C1 OATPX SLC21A20	Q6ZQN7	S16	SLCO4C1	353189	ENSG00000173930		-1.78641	-1.89541	-2.88247	0.00537623	0.032322	-2.57231
Q92598_S557	HSPH1 HSP105 HSP110 KIAA0201	Q92598	S557	HSPH1	10808	ENSG00000120694		1.25605	0.955719	2.88092	0.00539971	0.0324106	-2.57623
Q9UGV2_S361	NDRG3	Q9UGV2	S361	NDRG3	57446	ENSG00000101079		1.50453	1.90859	2.8788	0.00543179	0.0325536	-2.58154
Q5U651_S90	RASIP1	Q5U651	S90	RASIP1	54922	ENSG00000105538		-1.30344	-0.976187	-2.8772	0.00545619	0.0326751	-2.58557
Q9NPR2_S798	SEMA4B KIAA1745 SEMAC UNQ749/PRO1480	Q9NPR2	S798	SEMA4B	10509	ENSG00000185033		-1.453	-3.43695	-2.87567	0.00547959	0.0327903	-2.58941
Q86VM9_S46	ZC3H18 NHN1	Q86VM9	S46	ZC3H18	124245	ENSG00000158545		1.11593	-0.522692	2.87517	0.00548719	0.0328109	-2.59065
P02549_S1167	SPTA1 SPTA	P02549	S1167	SPTA1	6708	ENSG00000163554		2.66627	0.973167	2.87435	0.00549992	0.0328621	-2.59273
P62241_S160	RPS8 OK/SW-cl.83	P62241	S160	RPS8	6202	ENSG00000142937		-1.14224	-0.69875	-2.87401	0.00550515	0.0328685	-2.59358
Q9C0H2_S437	TTYH3 KIAA1691	Q9C0H2	S437	TTYH3	80727	ENSG00000136295		1.04991	0.0275467	2.87331	0.00551582	0.0329073	-2.59532
A6NGB9_S149	WIPF3 CR16	A6NGB9	S149	WIPF3	644150	ENSG00000122574		2.43059	4.00174	2.87248	0.00552875	0.0329595	-2.59742
Q9Y496_T633	KIF3A KIF3	Q9Y496	T633	KIF3A	11127	ENSG00000131437		1.15925	1.58425	2.87079	0.00555492	0.0330906	-2.60166
Q6IQ23_S363	PLEKHA7	Q6IQ23	S363	PLEKHA7	144100	ENSG00000166689		-1.05796	-1.13807	-2.86989	0.00556878	0.0331116	-2.6039
Q7Z478_S200	DHX29 DDX29	Q7Z478	S200	DHX29	54505	ENSG00000067248		1.03972	0.463231	2.86975	0.00557104	0.0331116	-2.60426
Q9C0C2_S178	TNKS1BP1 KIAA1741 TAB182	Q9C0C2	S178	TNKS1BP1	85456	ENSG00000149115		1.4076	-0.487219	2.86876	0.00558638	0.0331778	-2.60673
P52292_T9	KPNA2 RCH1 SRP1	P52292	T9	KPNA2	3838	ENSG00000182481		2.01798	2.66663	2.86747	0.00560669	0.0332633	-2.60998
Q9ULJ3_S1003	ZBTB21 KIAA1227 ZNF295	Q9ULJ3	S1003	ZBTB21	49854	ENSG00000173276		1.44009	1.64096	2.86642	0.00562314	0.0333209	-2.61261
Q8WYP5_S1142	AHCTF1 ELYS TMBS62 MSTP108	Q8WYP5	S1142	AHCTF1	25909	ENSG00000153207		1.80731	2.76303	2.86501	0.00564531	0.0334272	-2.61614
Q9Y4E6_S636	WDR7 KIAA0541 TRAG	Q9Y4E6	S636	WDR7	23335	ENSG00000091157		-1.11208	-0.115514	-2.86333	0.00567178	0.0335336	-2.62033
Q8N8S7_S477	ENAH MENA	Q8N8S7	S477	ENAH	55740	ENSG00000154380		1.67066	2.22059	2.86235	0.00568733	0.0336003	-2.62279
O15047_T916	SETD1A KIAA0339 KMT2F SET1 SET1A	O15047	T916	SETD1A	9739	ENSG00000099381		1.44843	-1.21395	2.86135	0.00570321	0.033669	-2.62529
Q9Y2K6_S333	USP20 KIAA1003 LSFR3A VDU2	Q9Y2K6	S333	USP20	10868	ENSG00000136878		1.1694	1.30496	2.86099	0.00570888	0.0336773	-2.62618
Q14914_S20	PTGR1 LTB4DH	Q14914	S20	PTGR1	22949	ENSG00000106853		-1.46616	-1.35844	-2.86013	0.00572265	0.0337081	-2.62834
Q9H4A3_S170	WNK1 HSN2 KDP KIAA0344 PRKWNK1	Q9H4A3	S170	WNK1	65125		Other	-1.29913	-1.90494	-2.85916	0.00573808	0.0337594	-2.63076
O00515_S473	LAD1 LAD	O00515	S473	LAD1	3898	ENSG00000159166		-1.85545	-1.8795	-2.85905	0.00573991	0.0337594	-2.63104
Q9NVD7_T36	PARVA MXRA2	Q9NVD7	T36	PARVA	55742	ENSG00000197702		-2.07031	-2.11849	-2.85779	0.00576003	0.0338525	-2.63418
Q9H2H9_S56	SLC38A1 ATA1 NAT2 SAT1 SNAT1	Q9H2H9	S56	SLC38A1	81539	ENSG00000111371		2.02506	0.8024	2.85655	0.00578005	0.0339449	-2.63729
Q05397_S910	PTK2 FAK FAK1	Q05397	S910	PTK2	5747	ENSG00000169398	Tyr protein kinase family	1.10919	1.13896	2.854	0.00582127	0.0340876	-2.64366
P29474_S114	NOS3	P29474	S114	NOS3	4846	ENSG00000164867		-1.04761	-1.47383	-2.85382	0.00582421	0.0340876	-2.64411
Q16181_T228	SEPT7 CDC10	Q16181	T228	SEPTIN7	989	ENSG00000122545		2.00763	1.3118	2.85371	0.00582594	0.0340876	-2.64438
P49006_S22	MARCKSL1 MLP MRP	P49006	S22	MARCKSL1	65108	ENSG00000175130		1.54369	1.90165	2.85331	0.00583244	0.0341003	-2.64538
Q9NYZ3_S536	GTSE1	Q9NYZ3	S536	GTSE1	51512	ENSG00000075218		1.88174	2.5133	2.85245	0.0058464	0.0341567	-2.64752
Q9Y520_S2013	PRRC2C BAT2D1 BAT2L2 KIAA1096 XTP2	Q9Y520	S2013	PRRC2C	23215	ENSG00000117523		1.31273	1.71768	2.85165	0.00585942	0.0342074	-2.64952
Q9UQ35_S1542	SRRM2 KIAA0324 SRL300 SRM300 HSPC075	Q9UQ35	S1542	SRRM2	23524	ENSG00000167978		1.36617	0.206875	2.84854	0.00591039	0.0344794	-2.65728
Q9H1K1_S29	ISCU NIFUN	Q9H1K1	S29	ISCU	23479	ENSG00000136003		1.0568	0.895233	2.84822	0.00591567	0.0344848	-2.65808
Q9UDT6_S207	CLIP2 CYLN2 KIAA0291 WBSCR3 WBSCR4 WSCR4	Q9UDT6	S207	CLIP2	7461	ENSG00000106665		1.57676	1.11587	2.84792	0.00592058	0.0344879	-2.65882
O00192_S343	ARVCF	O00192	S343	ARVCF	421	ENSG00000099889		-1.09777	-0.773516	-2.84612	0.00595024	0.0346352	-2.6633
O60292_S1364	SIPA1L3 KIAA0545 SPAL3	O60292	S1364	SIPA1L3	23094	ENSG00000105738		1.61531	0.0858624	2.84414	0.00598316	0.0347105	-2.66824
Q96I24_T76	FUBP3 FBP3	Q96I24	T76	FUBP3	8939	ENSG00000107164		-1.0303	-1.3324	-2.84409	0.00598393	0.0347105	-2.66836
Q86SQ0_S387	PHLDB2 LL5B	Q86SQ0	S387	PHLDB2	90102	ENSG00000144824		-1.16572	0.800025	-2.84387	0.00598757	0.0347105	-2.6689
Q6PH81_S91	C16orf87	Q6PH81	S91	C16orf87	388272	ENSG00000155330		-1.43563	0.518905	-2.84379	0.00598893	0.0347105	-2.66911
P35269_T389	GTF2F1 RAP74	P35269	T389	GTF2F1	2962	ENSG00000125651		1.62561	0.720023	2.84366	0.00599103	0.0347105	-2.66942
O95685_S46	PPP1R3D PPP1R6	O95685	S46	PPP1R3D	5509	ENSG00000132825		1.09913	0.448163	2.84349	0.00599397	0.0347105	-2.66986
Q5VTJ3_S365	KLHDC7A	Q5VTJ3	S365	KLHDC7A	127707	ENSG00000179023		-1.17474	-2.24188	-2.84134	0.00602977	0.0348667	-2.6752
Q14160_S853	SCRIB CRIB1 KIAA0147 LAP4 SCRB1 VARTUL	Q14160	S853	SCRIB	23513	ENSG00000180900		-2.42832	-0.583179	-2.84101	0.00603531	0.0348705	-2.67602
Q8N4C8_T809	MINK1 B55 MAP4K6 MINK YSK2 ZC3	Q8N4C8	T809	MINK1	50488		STE Ser/Thr protein kinase family	-1.72008	-0.863805	-2.84034	0.00604665	0.0348705	-2.6777
Q00987_S166	MDM2	Q00987	S166	MDM2	4193	ENSG00000135679		1.81235	4.41876	2.84025	0.00604811	0.0348705	-2.67792
P19793_S21	RXRA NR2B1	P19793	S21	RXRA	6256	ENSG00000186350		1.08696	-0.591645	2.83843	0.0060788	0.0348987	-2.68245
Q68EM7_S484	ARHGAP17 RICH1 MSTP066 MSTP110	Q68EM7	S484	ARHGAP17	55114	ENSG00000140750 ENSG00000288353		1.18462	0.339026	2.83842	0.00607889	0.0348987	-2.68246
Q70E73_S533	RAPH1 ALS2CR18 ALS2CR9 KIAA1681 LPD PREL2 RMO1	Q70E73	S533	RAPH1	65059	ENSG00000173166		-1.32783	-2.43114	-2.83838	0.00607953	0.0348987	-2.68256
P05060_S225	CHGB SCG1	P05060	S225	CHGB	1114	ENSG00000089199		-1.94419	-2.06367	-2.83669	0.00610817	0.0350376	-2.68677
O15021_S1526	MAST4 KIAA0303	O15021	S1526	MAST4	375449	ENSG00000069020	AGC Ser/Thr protein kinase family	-1.70987	-1.61347	-2.83617	0.00611699	0.0350627	-2.68806
Q9H0S4_S9	DDX47	Q9H0S4	S9	DDX47	51202	ENSG00000213782		1.49582	1.17127	2.83022	0.00621861	0.0355793	-2.70281
Q8IXZ2_S287	ZC3H3 KIAA0150 ZC3HDC3	Q8IXZ2	S287	ZC3H3	23144	ENSG00000014164		1.62237	3.31071	2.82996	0.00622314	0.0355793	-2.70346
Q99549_S403	MPHOSPH8 MPP8	Q99549	S403	MPHOSPH8	54737	ENSG00000196199		1.24639	0.447888	2.82925	0.00623551	0.035587	-2.70524
Q8TE67_S445	EPS8L3 EPS8R3	Q8TE67	S445	EPS8L3	79574	ENSG00000198758		2.65897	3.80683	2.82621	0.00628815	0.0358615	-2.71277
P78549_S22	NTHL1 NTH1 OCTS3	P78549	S22	NTHL1	4913			-1.09172	0.888946	-2.82104	0.00637875	0.0363257	-2.72557
Q9UIL8_S17	PHF11 BCAP	Q9UIL8	S17	PHF11	51131	ENSG00000136147		1.01966	-0.368291	2.81967	0.00640294	0.0364372	-2.72896
O94956_S320	SLCO2B1 KIAA0880 OATP2B1 OATPB SLC21A9	O94956	S320	SLCO2B1	11309	ENSG00000137491		-1.39159	-1.94648	-2.81885	0.0064175	0.0364675	-2.73099
P35611_S600	ADD1 ADDA	P35611	S600	ADD1	118	ENSG00000087274		1.1952	0.960249	2.81781	0.00643595	0.0365339	-2.73356
Q9H8Y8_T225	GORASP2 GOLPH6	Q9H8Y8	T225	GORASP2	26003	ENSG00000115806		1.25461	0.729403	2.81767	0.00643844	0.0365339	-2.7339
O00330_S162	PDHX PDX1	O00330	S162	PDHX	8050	ENSG00000110435		-1.40018	-1.6055	-2.81648	0.00645953	0.0366135	-2.73683
Q9UMS6_S274	SYNPO2	Q9UMS6	S274	SYNPO2	171024	ENSG00000172403		1.3351	2.24467	2.81636	0.00646176	0.0366135	-2.73714
O94761_S251	RECQL4 RECQ4	O94761	S251	RECQL4	9401	ENSG00000160957		1.68398	2.90967	2.81479	0.0064898	0.0367197	-2.74101
Q92667_T533	AKAP1 AKAP149 PRKA1	Q92667	T533	AKAP1	8165	ENSG00000121057		-1.18779	-1.66426	-2.81451	0.00649485	0.036722	-2.74171
P13051_T60	UNG DGU UNG1 UNG15	P13051	T60	UNG	7374	ENSG00000076248		1.1752	0.948416	2.80894	0.00659551	0.0371641	-2.75546
Q9Y6I3_T470	EPN1	Q9Y6I3	T470	EPN1	29924	ENSG00000063245		-1.17904	-0.306531	-2.80892	0.00659576	0.0371641	-2.75549
P42167_S306	TMPO LAP2	P42167	S306	TMPO	7112	ENSG00000120802		1.10335	1.59124	2.80764	0.00661904	0.0372576	-2.75865
Q9NP71_S196	MLXIPL BHLHD14 MIO WBSCR14	Q9NP71	S196	MLXIPL	51085	ENSG00000009950		-1.32374	-0.999671	-2.80745	0.00662263	0.0372576	-2.75913
O43707_T519	ACTN4	O43707	T519	ACTN4	81	ENSG00000130402 ENSG00000282844		1.11043	0.832621	2.8042	0.00668214	0.0375182	-2.76713
P46821_T948	MAP1B	P46821	T948	MAP1B	4131	ENSG00000131711		2.00348	1.01696	2.80338	0.0066972	0.0375433	-2.76914
Q9UGJ0_S143	PRKAG2	Q9UGJ0	S143	PRKAG2	51422	ENSG00000106617		-1.05361	-2.12906	-2.80173	0.00672775	0.037687	-2.77321
P11171_T736	EPB41 E41P	P11171	T736	EPB41	2035	ENSG00000159023		-1.16792	-0.810749	-2.80144	0.00673315	0.037687	-2.77393
Q96ER3_S6	SAAL1	Q96ER3	S6	SAAL1	113174	ENSG00000166788		1.37074	-0.505792	2.80122	0.00673715	0.037687	-2.77446
P49792_S3207	RANBP2 NUP358	P49792	S3207	RANBP2	5903	ENSG00000153201		1.39398	1.05512	2.79889	0.00678062	0.0378532	-2.7802
P46821_S1016	MAP1B	P46821	S1016	MAP1B	4131	ENSG00000131711		1.67802	0.559456	2.79885	0.00678125	0.0378532	-2.78029
Q17RC7_S3	EXOC3L4 C14orf73	Q17RC7	S3	EXOC3L4	91828	ENSG00000205436		-1.76505	-2.3499	-2.79816	0.00679422	0.0378726	-2.782
Q9Y520_S1568	PRRC2C BAT2D1 BAT2L2 KIAA1096 XTP2	Q9Y520	S1568	PRRC2C	23215	ENSG00000117523		2.70219	-0.0575452	2.79815	0.00679433	0.0378726	-2.78201
Q13451_S445	FKBP5 AIG6 FKBP51	Q13451	S445	FKBP5	2289	ENSG00000096060		-1.46312	1.70054	-2.79306	0.00689006	0.0383527	-2.79451
O60503_S1257	ADCY9 KIAA0520	O60503	S1257	ADCY9	115	ENSG00000162104		-1.39015	-1.25891	-2.79306	0.00689017	0.0383527	-2.79453
Q9UKN8_S611	GTF3C4	Q9UKN8	S611	GTF3C4	9329	ENSG00000125484		1.64427	0.873636	2.7904	0.00694074	0.0385526	-2.80106
Q9P1Y5_S814	CAMSAP3 KIAA1543	Q9P1Y5	S814	CAMSAP3	57662	ENSG00000076826		1.34977	0.296447	2.78946	0.00695855	0.0385972	-2.80335
Q63ZY3_S406	KANK2 ANKRD25 KIAA1518 MXRA3 SIP	Q63ZY3	S406	KANK2	25959	ENSG00000197256		-1.00037	-1.12745	-2.78892	0.006969	0.038628	-2.80469
Q12959_S575	DLG1	Q12959	S575	DLG1	1739	ENSG00000075711		-1.30565	-1.03991	-2.78848	0.00697732	0.038647	-2.80575
P33176_S933	KIF5B KNS KNS1	P33176	S933	KIF5B	3799	ENSG00000170759		1.12094	0.139384	2.78802	0.00698611	0.0386686	-2.80688
P18085_S147	ARF4 ARF2	P18085	S147	ARF4	378	ENSG00000168374		1.54532	3.14595	2.78679	0.00700984	0.038724	-2.80991
Q9UBT7_S538	CTNNAL1	Q9UBT7	S538	CTNNAL1	8727	ENSG00000119326		1.29406	-0.0132725	2.78674	0.00701085	0.038724	-2.81004
O94903_S244	PROSC	O94903	S244	PLPBP	11212	ENSG00000147471		-1.19886	-0.940783	-2.78551	0.00703451	0.0388275	-2.81304
O95197_S30	RTN3 ASYIP NSPL2	O95197	S30	RTN3	10313	ENSG00000133318		1.01273	0.903732	2.78471	0.00704993	0.0388855	-2.815
Q16555_T514	DPYSL2 CRMP2 ULIP2	Q16555	T514	DPYSL2	1808	ENSG00000092964		2.14328	0.304044	2.78402	0.00706336	0.0389323	-2.8167
Q8NFC6_S3019	BOD1L1 BOD1L FAM44A KIAA1327	Q8NFC6	S3019	BOD1L1	259282	ENSG00000038219		1.25864	0.13379	2.78347	0.00707385	0.038963	-2.81803
Q9H9J4_S754	USP42	Q9H9J4	S754	USP42	84132	ENSG00000106346		1.4938	1.45305	2.78304	0.00708231	0.0389821	-2.81909
Q12834_T70	CDC20	Q12834	T70	CDC20	991	ENSG00000117399		2.35787	1.95693	2.78279	0.00708721	0.0389821	-2.81971
P31350_S20	RRM2 RR2	P31350	S20	RRM2	6241	ENSG00000171848		1.83888	0.971976	2.78139	0.00711444	0.0390774	-2.82313
Q9UKJ3_S1014	GPATCH8 GPATC8 KIAA0553	Q9UKJ3	S1014	GPATCH8	23131	ENSG00000186566		1.20072	1.03575	2.78081	0.00712576	0.0391124	-2.82455
Q9Y4H2_S1176	IRS2	Q9Y4H2	S1176	IRS2	8660	ENSG00000185950		1.21911	-0.0484953	2.77903	0.00716061	0.0392218	-2.82891
Q96T58_S1380	SPEN KIAA0929 MINT SHARP	Q96T58	S1380	SPEN	23013	ENSG00000065526		1.49238	1.21152	2.77724	0.00719573	0.0393596	-2.83328
Q9H6R7_S690	C2orf44 PP384	Q9H6R7	S690	WDCP	80304	ENSG00000163026		1.03838	2.06126	2.77647	0.00721091	0.0394153	-2.83516
Q96PY6_S414	NEK1 KIAA1901	Q96PY6	S414	NEK1	4750	ENSG00000137601	NEK Ser/Thr protein kinase family	-1.27796	-1.31073	-2.77524	0.0072353	0.0394939	-2.83817
P29536_S135	LMOD1	P29536	S135	LMOD1	25802	ENSG00000163431		1.78149	1.54183	2.77411	0.00725766	0.0395886	-2.84092
Q9Y6X4_S350	FAM169A KIAA0888	Q9Y6X4	S350	FAM169A	26049	ENSG00000198780		1.28399	1.90899	2.77373	0.00726528	0.0396028	-2.84186
Q15773_S238	MLF2	Q15773	S238	MLF2	8079	ENSG00000089693		1.14873	0.548231	2.77219	0.00729577	0.0397416	-2.8456
Q7Z5L9_S460	IRF2BP2	Q7Z5L9	S460	IRF2BP2	359948	ENSG00000168264		1.54009	0.592147	2.76747	0.00739069	0.0402031	-2.85713
Q9BXP5_T544	SRRT ARS2 ASR2	Q9BXP5	T544	SRRT	51593	ENSG00000087087		-1.03608	-0.0287183	-2.76632	0.00741392	0.0403017	-2.85993
O15117_S225	FYB SLAP130	O15117	S225	FYB1	2533	ENSG00000082074		1.0627	0.696539	2.76426	0.00745564	0.0404727	-2.86494
P08651_S194	NFIC NFI	P08651	S194	NFIC	4782	ENSG00000141905		-1.17209	-0.165813	-2.76309	0.00747961	0.040575	-2.8678
Q9UQC2_S210	GAB2 KIAA0571	Q9UQC2	S210	GAB2	9846	ENSG00000033327		1.37981	0.730765	2.76259	0.00748975	0.0406021	-2.86901
Q9BY49_T161	PECR SDR29C1 PRO1004	Q9BY49	T161	PECR	55825	ENSG00000115425		-2.16662	-1.9736	-2.76041	0.00753449	0.0407288	-2.87432
Q14573_S934	ITPR3	Q14573	S934	ITPR3	3710	ENSG00000096433		1.72213	1.62552	2.76019	0.00753888	0.0407288	-2.87484
Q14571_S937	ITPR2	Q14571	S937	ITPR2	3709	ENSG00000123104		-1.23444	-0.865024	-2.76019	0.00753893	0.0407288	-2.87485
P18887_S241	XRCC1	P18887	S241	XRCC1	7515	ENSG00000073050		1.09986	1.30333	2.75474	0.00765187	0.041198	-2.8881
O15021_S1863	MAST4 KIAA0303	O15021	S1863	MAST4	375449	ENSG00000069020	AGC Ser/Thr protein kinase family	-1.10446	-1.86056	-2.75204	0.00770826	0.0414168	-2.89465
P46019_S729	PHKA2 PHKLA PYK	P46019	S729	PHKA2	5256	ENSG00000044446		-1.25234	-1.85004	-2.75078	0.00773483	0.0415313	-2.89771
P08319_S330	ADH4	P08319	S330	ADH4	127	ENSG00000198099		-1.86009	-1.90487	-2.74907	0.00777098	0.0416591	-2.90187
P53990_S307	IST1 KIAA0174	P53990	S307	IST1	9798	ENSG00000182149		1.49171	1.97468	2.74897	0.00777306	0.0416591	-2.90211
P10412_T18	HIST1H1E H1F4	P10412	T18	H1-4	3008	ENSG00000168298		1.96877	1.51028	2.7489	0.00777447	0.0416591	-2.90227
Q7Z6B7_S932	SRGAP1 ARHGAP13 KIAA1304	Q7Z6B7	S932	SRGAP1	57522	ENSG00000196935		1.46624	0.367153	2.74622	0.00783138	0.0418788	-2.90877
Q99569_S406	PKP4	Q99569	S406	PKP4	8502	ENSG00000144283		1.43593	0.512334	2.74356	0.00788816	0.042132	-2.9152
Q6Q788_T55	APOA5 RAP3 UNQ411/PRO773	Q6Q788	T55	APOA5	116519	ENSG00000110243		-1.46928	-1.845	-2.7435	0.00788942	0.042132	-2.91535
Q93088_T222	BHMT	Q93088	T222	BHMT	635	ENSG00000145692		-1.95086	-3.82825	-2.74293	0.00790179	0.0421696	-2.91674
Q13459_T1346	MYO9B MYR5	Q13459	T1346	MYO9B	4650	ENSG00000099331		1.25235	1.07973	2.7422	0.0079173	0.0421953	-2.91849
Q9H2Y7_S1279	ZNF106 SH3BP3 ZFP106 ZNF474	Q9H2Y7	S1279	ZNF106	64397	ENSG00000103994		1.30283	1.88586	2.73699	0.00803026	0.0427108	-2.93111
Q8NBJ4_S187	GOLM1 C9orf155 GOLPH2 PSEC0242 UNQ686/PRO1326	Q8NBJ4	S187	GOLM1	51280	ENSG00000135052		1.1621	2.22444	2.73574	0.00805756	0.0428138	-2.93413
O60318_S300	MCM3AP GANP KIAA0572 MAP80	O60318	S300	MCM3AP	8888	ENSG00000160294		-2.23712	-1.63992	-2.73478	0.00807837	0.04288	-2.93643
Q8IYB3_S389	SRRM1 SRM160	Q8IYB3	S389	SRRM1	10250	ENSG00000133226		1.13713	1.60624	2.73306	0.0081163	0.0430524	-2.9406
P46019_S695	PHKA2 PHKLA PYK	P46019	S695	PHKA2	5256	ENSG00000044446		-1.15743	-1.89723	-2.73243	0.00813011	0.0430967	-2.94211
Q14315_S2233	FLNC ABPL FLN2	Q14315	S2233	FLNC	2318	ENSG00000128591		1.84258	2.92305	2.73133	0.00815451	0.043197	-2.94478
Q86W56_S316	PARG	Q86W56	S316	PARG	670 8505	ENSG00000227345		1.82469	1.82219	2.73058	0.00817091	0.0432548	-2.94657
Q9BYB0_S1133	SHANK3 KIAA1650 PROSAP2 PSAP2	Q9BYB0	S1133	SHANK3				-1.17604	-0.756416	-2.72843	0.00821873	0.0434497	-2.95176
Q9NYQ3_T178	HAO2 HAOX2 GIG16	Q9NYQ3	T178	HAO2	51179	ENSG00000116882		-1.71642	-1.42138	-2.72751	0.00823927	0.0435291	-2.95398
Q9HC52_S256	CBX8 PC3 RC1	Q9HC52	S256	CBX8	57332	ENSG00000141570		1.63988	0.495669	2.72663	0.00825895	0.0436039	-2.9561
Q5TC82_S535	RC3H1 KIAA2025 RNF198	Q5TC82	S535	RC3H1	149041	ENSG00000135870		1.14917	1.02792	2.72491	0.00829731	0.043748	-2.96023
O94979_S527	SEC31A KIAA0905 SEC31L1 HSPC275 HSPC334	O94979	S527	SEC31A	22872	ENSG00000138674		1.29076	2.98074	2.71867	0.00843872	0.0444046	-2.97526
Q9BV36_S510	MLPH SLAC2A	Q9BV36	S510	MLPH	79083	ENSG00000115648		-1.35329	-0.937444	-2.71724	0.00847128	0.0445165	-2.97869
P55196_S1696	MLLT4 AF6	P55196	S1696	AFDN	4301	ENSG00000130396		-1.05501	-0.64489	-2.71627	0.00849341	0.0446031	-2.98101
Q14699_S450	RFTN1 KIAA0084 MIG2	Q14699	S450	RFTN1	23180	ENSG00000131378		-1.29267	-2.39311	-2.71568	0.00850704	0.044645	-2.98244
Q03164_S3036	KMT2A ALL1 CXXC7 HRX HTRX MLL MLL1 TRX1	Q03164	S3036	KMT2A	4297	ENSG00000118058		1.15613	1.36136	2.71348	0.00855779	0.0448517	-2.98773
Q92625_S620	ANKS1A ANKS1 KIAA0229 ODIN	Q92625	S620	ANKS1A	23294	ENSG00000064999		1.31344	-1.11213	2.7114	0.00860591	0.0450145	-2.99271
Q9GZT9_S125	EGLN1 C1orf12 PNAS-118 PNAS-137	Q9GZT9	S125	EGLN1	54583	ENSG00000135766		1.17605	1.05271	2.7114	0.00860597	0.0450145	-2.99272
Q53GL0_S221	PLEKHO1 CKIP1 OC120 HQ0024c	Q53GL0	S221	PLEKHO1	51177	ENSG00000023902		-1.73655	-0.330122	-2.71072	0.00862171	0.0450285	-2.99434
P56749_S231	CLDN12	P56749	S231	CLDN12	9069	ENSG00000157224		-1.01845	0.0656711	-2.71047	0.00862752	0.0450285	-2.99494
Q658P3_T474	STEAP3 TSAP6	Q658P3	T474	STEAP3	55240	ENSG00000115107		-2.43498	-4.64484	-2.7103	0.00863146	0.0450285	-2.99535
P49757_S7	NUMB	P49757	S7	NUMB	8650	ENSG00000133961		-1.22599	-0.0449278	-2.70869	0.00866897	0.0451806	-2.9992
Q6UUV7_S4	CRTC3 TORC3	Q6UUV7	S4	CRTC3	64784	ENSG00000140577		1.17245	1.14554	2.70856	0.00867207	0.0451806	-2.99952
Q9H425_S289	C1orf198	Q9H425	S289	C1orf198	84886	ENSG00000119280		1.45519	4.46533	2.70816	0.00868139	0.0451853	-3.00048
Q9ULR3_S124	PPM1H ARHCL1 KIAA1157 URCC2	Q9ULR3	S124	PPM1H	57460	ENSG00000111110		-1.14917	-1.50997	-2.70708	0.00870667	0.0452712	-3.00306
P19338_S67	NCL	P19338	S67	NCL	4691	ENSG00000115053		1.43752	1.29495	2.70179	0.0088317	0.0457765	-3.01573
O60716_S847	CTNND1 KIAA0384	O60716	S847	CTNND1	1500	ENSG00000198561		-1.09018	-2.3413	-2.70171	0.00883355	0.0457765	-3.01592
O94819_S314	KBTBD11 CMLAP KIAA0711 KLHDC7C	O94819	S314	KBTBD11	9920	ENSG00000176595 ENSG00000273645		-1.54491	-2.6901	-2.7015	0.00883864	0.0457765	-3.01643
Q5VUB5_S723	FAM171A1 C10orf38	Q5VUB5	S723	FAM171A1	221061	ENSG00000148468		-1.69076	2.08173	-2.6992	0.00889336	0.0458962	-3.02191
Q15388_S135	TOMM20 KIAA0016	Q15388	S135	TOMM20	9804	ENSG00000173726		2.28359	1.04437	2.69864	0.00890699	0.0458962	-3.02327
P23588_S283	EIF4B	P23588	S283	EIF4B	1975	ENSG00000063046		-1.17414	-0.505375	-2.6981	0.0089199	0.0458962	-3.02456
P35711_S138	SOX5	P35711	S138	SOX5	6660	ENSG00000134532		-1.84427	-0.30001	-2.69748	0.00893478	0.045914	-3.02604
O14686_S1180	KMT2D ALR MLL2 MLL4	O14686	S1180	KMT2D	8085	ENSG00000167548		1.74878	-0.432541	2.69733	0.00893828	0.045914	-3.02639
P00352_T267	ALDH1A1 ALDC ALDH1 PUMB1	P00352	T267	ALDH1A1	216	ENSG00000165092		-1.63962	-1.26864	-2.69674	0.00895244	0.045914	-3.0278
O15021_S917	MAST4 KIAA0303	O15021	S917	MAST4	375449	ENSG00000069020	AGC Ser/Thr protein kinase family	-1.40142	-2.29842	-2.69657	0.00895667	0.045914	-3.02822
O94929_S514	ABLIM3 KIAA0843 HMFN1661	O94929	S514	ABLIM3	22885	ENSG00000173210		-2.16165	-3.80664	-2.69562	0.00897956	0.0459635	-3.03048
Q15811_S995	ITSN1 ITSN SH3D1A	Q15811	S995	ITSN1	6453	ENSG00000205726		-1.55554	1.26457	-2.69171	0.00907423	0.0463879	-3.0398
O75387_S237	SLC43A1 LAT3 PB39 POV1	O75387	S237	SLC43A1	8501	ENSG00000149150		-1.04589	-1.67099	-2.69018	0.00911162	0.0465489	-3.04345
Q9H0K1_S358	SIK2 KIAA0781 QIK SNF1LK2	Q9H0K1	S358	SIK2	23235	ENSG00000170145	CAMK Ser/Thr protein kinase family	-1.53208	-0.31882	-2.68946	0.00912942	0.0465829	-3.04518
P24001_S133	IL32 NK4 TAIF	P24001	S133	IL32	9235	ENSG00000008517		1.78346	1.11882	2.68943	0.00913008	0.0465829	-3.04525
P10451_S263	SPP1 BNSP OPN PSEC0156	P10451	S263	SPP1	6696	ENSG00000118785		2.06337	1.5484	2.68738	0.00918049	0.0467796	-3.05014
O94979_T1161	SEC31A KIAA0905 SEC31L1 HSPC275 HSPC334	O94979	T1161	SEC31A	22872	ENSG00000138674		-1.47581	1.02112	-2.68576	0.00922037	0.0468549	-3.05398
Q8N573_S91	OXR1 Nbla00307	Q8N573	S91	OXR1	55074	ENSG00000164830		2.21792	1.8687	2.68494	0.00924078	0.0468549	-3.05595
Q99569_S1178	PKP4	Q99569	S1178	PKP4	8502	ENSG00000144283		-1.422	2.44505	-2.68463	0.00924848	0.0468549	-3.05669
P23327_S494	HRC HCP	P23327	S494	HRC	3270	ENSG00000130528		2.28682	2.9439	2.68344	0.00927784	0.0469724	-3.0595
Q8IXS8_T306	FAM126B	Q8IXS8	T306	FAM126B	285172	ENSG00000155744		-1.02849	-1.12553	-2.68161	0.0093235	0.0470988	-3.06386
Q15746_S1760	MYLK MLCK MLCK1 MYLK1	Q15746	S1760	MYLK	4638	ENSG00000065534	CAMK Ser/Thr protein kinase family	-1.08113	-0.81539	-2.68155	0.00932497	0.0470988	-3.064
Q6P1L5_S106	FAM117B ALS2CR13	Q6P1L5	S106	FAM117B	150864	ENSG00000138439		1.01758	-0.283635	2.68146	0.00932728	0.0470988	-3.06422
Q9H4G0_T475	EPB41L1 KIAA0338	Q9H4G0	T475	EPB41L1	2036	ENSG00000088367		1.44485	2.15798	2.68125	0.00933263	0.0470988	-3.06473
Q15149_S1047	PLEC PLEC1	Q15149	S1047	PLEC	5339	ENSG00000178209		1.03712	0.0390332	2.68043	0.0093531	0.0471719	-3.06667
Q14151_S31	SAFB2 KIAA0138	Q14151	S31	SAFB2	9667	ENSG00000130254		1.45957	-0.759881	2.68009	0.00936167	0.0471849	-3.06748
Q6GYQ0_S773	RALGAPA1 GARNL1 KIAA0884 TULIP1	Q6GYQ0	S773	RALGAPA1	253959	ENSG00000174373		1.03115	0.707625	2.677	0.00943938	0.0474857	-3.07482
Q92575_T489	UBXN4 KIAA0242 UBXD2 UBXDC1	Q92575	T489	UBXN4	23190	ENSG00000144224		-1.11864	-2.59269	-2.67479	0.00949528	0.0477321	-3.08006
P06213_T1375	INSR	P06213	T1375	INSR	3643	ENSG00000171105	Tyr protein kinase family	-1.13908	-0.451162	-2.67425	0.00950919	0.0477321	-3.08136
Q12929_S625	EPS8	Q12929	S625	EPS8	2059	ENSG00000151491		1.40649	0.968224	2.67148	0.00957985	0.0480393	-3.08792
P07305_T119	H1F0 H1FV	P07305	T119	H1-0	3005	ENSG00000189060		2.14382	2.55332	2.66641	0.00971045	0.0485399	-3.09993
Q9P266_S885	KIAA1462 JCAD	Q9P266	S885	JCAD	57608	ENSG00000165757		1.21552	1.73606	2.66585	0.00972498	0.0485544	-3.10126
Q15651_S31	HMGN3 TRIP7 PNAS-24	Q15651	S31	HMGN3	9324	ENSG00000118418		-1.74946	-2.31577	-2.66537	0.00973728	0.0485544	-3.10238
P30086_S60	PEBP1 PBP PEBP	P30086	S60	PEBP1	5037	ENSG00000089220		-1.24097	-2.2882	-2.66535	0.00973796	0.0485544	-3.10244
P51798_S9	CLCN7	P51798	S9	CLCN7	1186	ENSG00000103249		1.36501	0.770745	2.66481	0.0097519	0.0485639	-3.10371
Q96NY7_S377	CLIC6 CLIC1L	Q96NY7	S377	CLIC6	54102	ENSG00000159212		1.26371	0.818008	2.66373	0.00977999	0.0486718	-3.10626
O43194_S396	GPR39	O43194	S396	GPR39	2863	ENSG00000183840		-1.51198	-1.39864	-2.66196	0.00982651	0.0488538	-3.11046
Q8IYB3_S393	SRRM1 SRM160	Q8IYB3	S393	SRRM1	10250	ENSG00000133226		1.70332	0.905073	2.66186	0.00982895	0.0488538	-3.11068
Q8TE77_S37	SSH3 SSH3L	Q8TE77	S37	SSH3	54961	ENSG00000172830		-2.14626	0.956581	-2.6616	0.00983572	0.0488567	-3.11129
Q03252_S17	LMNB2 LMN2	Q03252	S17	LMNB2	84823	ENSG00000176619		1.23365	0.821698	2.66009	0.00987547	0.0489925	-3.11487
P42167_T264	TMPO LAP2	P42167	T264	TMPO	7112	ENSG00000120802		1.34924	1.98174	2.65919	0.00989927	0.0490797	-3.117
Q8NDI1_S1035	EHBP1 KIAA0903 NACSIN	Q8NDI1	S1035	EHBP1	23301	ENSG00000115504		-1.13764	-0.266245	-2.65848	0.00991809	0.0491113	-3.11868
Q14676_S376	MDC1 KIAA0170 NFBD1	Q14676	S376	MDC1	9656	ENSG00000137337 ENSG00000206481 ENSG00000224587 ENSG00000225589 ENSG00000234012 ENSG00000231135 ENSG00000228575 ENSG00000237095		2.50692	2.61566	2.65502	0.0100099	0.0494668	-3.12685
Q02952_S629	AKAP12 AKAP250	Q02952	S629	AKAP12	9590	ENSG00000131016		-1.25117	-1.33588	-2.65447	0.0100245	0.0494668	-3.12814
Q15910_T367	EZH2 KMT6	Q15910	T367	EZH2	2146	ENSG00000106462		1.90745	1.57912	2.65436	0.0100275	0.0494668	-3.1284
Q96JM3_S427	CHAMP1 C13orf8 CAMP CHAMP KIAA1802 ZNF828	Q96JM3	S427	CHAMP1	283489	ENSG00000198824		1.73017	2.04533	2.65267	0.0100726	0.0496271	-3.13238
O94880_S835	PHF14 KIAA0783	O94880	S835	PHF14	9678	ENSG00000106443		1.48612	1.26743	2.65202	0.0100901	0.0496772	-3.13392
Q9BY89_S1499	KIAA1671	Q9BY89	S1499	KIAA1671	85379	ENSG00000197077		-1.1789	0.408203	-2.65183	0.0100953	0.0496772	-3.13438

## Sheet: Normalized phosphorylation
ACC_PosInProt	Gene.Names	uniprot	aa_pos	gene_name	entrezgene_id	gene_id	kinase_family	logFC	AveExpr	t	pvalue	p.adjust	B
Q14676_T1608	MDC1 KIAA0170 NFBD1	Q14676	T1608	MDC1	9656	ENSG00000137337 ENSG00000206481 ENSG00000224587 ENSG00000225589 ENSG00000234012 ENSG00000231135 ENSG00000228575 ENSG00000237095		3.2257	3.76347	9.65534	4.18176e-14	2.26024e-10	21.582
P13611_S2116	VCAN CSPG2	P13611	S2116	VCAN	1462	ENSG00000038427		4.21314	3.79794	9.06401	4.42724e-13	1.19646e-09	19.3498
P46821_S1396	MAP1B	P46821	S1396	MAP1B	4131	ENSG00000131711		4.9099	2.8132	8.79614	1.29958e-12	1.83421e-09	18.3291
P46821_S1779	MAP1B	P46821	S1779	MAP1B	4131	ENSG00000131711		4.15203	2.30876	8.78533	1.35742e-12	1.83421e-09	18.2878
Q14676_S793	MDC1 KIAA0170 NFBD1	Q14676	S793	MDC1	9656	ENSG00000137337 ENSG00000206481 ENSG00000224587 ENSG00000225589 ENSG00000234012 ENSG00000231135 ENSG00000228575 ENSG00000237095		4.34554	4.13106	8.34152	8.15058e-12	8.81078e-09	16.5862
Q14676_S780	MDC1 KIAA0170 NFBD1	Q14676	S780	MDC1	9656	ENSG00000137337 ENSG00000206481 ENSG00000224587 ENSG00000225589 ENSG00000234012 ENSG00000231135 ENSG00000228575 ENSG00000237095		4.02993	4.14637	8.01679	3.03859e-11	2.73726e-08	15.3354
A1X283_S291	SH3PXD2B FAD49 KIAA1295 TKS4	A1X283	S291	SH3PXD2B	285590	ENSG00000174705		3.25027	3.89166	7.5357	2.13986e-10	1.65228e-07	13.4781
P46821_S1400	MAP1B	P46821	S1400	MAP1B	4131	ENSG00000131711		3.62029	2.697	7.45501	2.96836e-10	2.0055e-07	13.1665
Q9Y2X7_T480	GIT1	Q9Y2X7	T480	GIT1	28964	ENSG00000108262		3.44833	3.79083	7.35029	4.53802e-10	2.72533e-07	12.7623
Q14195_S522	DPYSL3 CRMP4 DRP3 ULIP ULIP1	Q14195	S522	DPYSL3	1809	ENSG00000113657		3.14805	3.00906	7.29049	5.78225e-10	2.97304e-07	12.5316
Q09666_S5669	AHNAK PM227	Q09666	S5669	AHNAK	79026	ENSG00000124942		-4.76533	-3.14936	-7.26608	6.38316e-10	2.97304e-07	12.4374
Q9HB58_S380	SP110	Q9HB58	S380	SP110	3431	ENSG00000135899		2.70625	2.70721	7.2578	6.60063e-10	2.97304e-07	12.4055
Q7Z333_S1366	SETX ALS4 KIAA0625 SCAR1	Q7Z333	S1366	SETX	23064	ENSG00000107290		2.73674	2.1016	7.16572	9.58221e-10	3.98399e-07	12.0505
Q7Z2X4_T57	PID1 NYGGF4 PCLI1 HMFN2073	Q7Z2X4	T57	PID1	55022	ENSG00000153823		-4.21356	-3.67943	-7.13221	1.09729e-09	4.23633e-07	11.9214
P19878_S312	NCF2 NOXA2 P67PHOX	P19878	S312	NCF2	4688	ENSG00000116701		3.29149	3.61982	7.00679	1.82164e-09	6.56397e-07	11.4386
P46821_S1378	MAP1B	P46821	S1378	MAP1B	4131	ENSG00000131711		4.29448	3.84276	6.706	6.12001e-09	2.06742e-06	10.2843
Q9H0B6_S582	KLC2	Q9H0B6	S582	KLC2	64837	ENSG00000174996		3.61695	5.66259	6.68433	6.67649e-09	2.07356e-06	10.2014
P13611_S1351	VCAN CSPG2	P13611	S1351	VCAN	1462	ENSG00000038427		3.36233	2.57367	6.67594	6.90548e-09	2.07356e-06	10.1693
P46821_S1501	MAP1B	P46821	S1501	MAP1B	4131	ENSG00000131711		3.37331	2.0894	6.3994	2.08887e-08	5.87156e-06	9.11516
Q14676_T1157	MDC1 KIAA0170 NFBD1	Q14676	T1157	MDC1	9656	ENSG00000137337 ENSG00000206481 ENSG00000224587 ENSG00000225589 ENSG00000234012 ENSG00000231135 ENSG00000228575 ENSG00000237095		3.18126	4.77381	6.38954	2.17264e-08	5.87156e-06	9.07772
O14828_S76	SCAMP3 C1orf3 PROPIN1	O14828	S76	SCAMP3	10067	ENSG00000116521 ENSG00000263290		1.72355	1.3123	6.3476	2.56792e-08	6.60933e-06	8.91857
P18887_S266	XRCC1	P18887	S266	XRCC1	7515	ENSG00000073050		3.28169	2.3158	6.26821	3.52174e-08	8.65228e-06	8.61787
P11137_T1605	MAP2	P11137	T1605	MAP2	4133	ENSG00000078018		2.60934	2.68013	6.03994	8.69328e-08	2.04292e-05	7.75795
Q3T8J9_S1268	GON4L GON4 KIAA1606	Q3T8J9	S1268	GON4L	54856	ENSG00000116580		1.82149	1.86196	5.96641	1.16122e-07	2.61517e-05	7.48255
Q14676_S376	MDC1 KIAA0170 NFBD1	Q14676	S376	MDC1	9656	ENSG00000137337 ENSG00000206481 ENSG00000224587 ENSG00000225589 ENSG00000234012 ENSG00000231135 ENSG00000228575 ENSG00000237095		5.41131	5.88579	5.80979	2.14527e-07	4.63806e-05	6.89892
Q9NVA2_T417	40787	Q9NVA2	T417	SEPTIN11	55752	ENSG00000138758		-3.07743	-2.26325	-5.78146	2.39605e-07	4.93979e-05	6.79383
P46821_S2271	MAP1B	P46821	S2271	MAP1B	4131	ENSG00000131711		3.65976	3.16967	5.77392	2.46761e-07	4.93979e-05	6.76586
Q8TDZ2_S617	MICAL1 MICAL NICAL	Q8TDZ2	S617	MICAL1	64780	ENSG00000135596		2.49409	2.81884	5.71414	3.11434e-07	6.01178e-05	6.54466
Q14676_S108	MDC1 KIAA0170 NFBD1	Q14676	S108	MDC1	9656	ENSG00000137337 ENSG00000206481 ENSG00000224587 ENSG00000225589 ENSG00000234012 ENSG00000231135 ENSG00000228575 ENSG00000237095		2.77032	4.22391	5.60072	4.83485e-07	8.97641e-05	6.12686
O75152_S132	ZC3H11A KIAA0663 ZC3HDC11A	O75152	S132	ZC3H11A	9877	ENSG00000058673		3.44709	2.88023	5.59295	4.98228e-07	8.97641e-05	6.09833
Q96JI7_S1955	SPG11 KIAA1840	Q96JI7	S1955	SPG11	80208	ENSG00000104133		1.86386	1.20728	5.52868	6.38485e-07	0.000111323	5.86284
O75410_S276	TACC1 KIAA1103	O75410	S276	TACC1	6867	ENSG00000147526		2.00272	1.78876	5.51492	6.73218e-07	0.000113711	5.81255
Q9NQC3_S15	RTN4 KIAA0886 NOGO My043 SP1507	Q9NQC3	S15	RTN4	57142	ENSG00000115310		2.18857	2.09571	5.47694	7.79068e-07	0.000127602	5.67396
Q16204_S244	CCDC6 D10S170 TST1	Q16204	S244	CCDC6	8030	ENSG00000108091		3.01935	2.49382	5.44918	8.66689e-07	0.000137778	5.57282
Q13103_S96	SPP2 SPP24	Q13103	S96	SPP2	6694	ENSG00000072080		-2.82768	-1.34037	-5.37937	1.13218e-06	0.000172355	5.31933
Q86WB0_S335	ZC3HC1 NIPA HSPC216	Q86WB0	S335	ZC3HC1	51530	ENSG00000091732		1.99971	1.30164	5.37264	1.16163e-06	0.000172355	5.29498
Q96QZ7_S1379	MAGI1 AIP3 BAIAP1 BAP1 TNRC19	Q96QZ7	S1379	MAGI1	9223	ENSG00000151276 ENSG00000282956		-2.2107	-0.297609	-5.36856	1.17986e-06	0.000172355	5.28021
Q9NQC3_S181	RTN4 KIAA0886 NOGO My043 SP1507	Q9NQC3	S181	RTN4	57142	ENSG00000115310		1.80434	1.13445	5.36	1.21908e-06	0.000173398	5.2492
Q7Z333_S947	SETX ALS4 KIAA0625 SCAR1	Q7Z333	S947	SETX	23064	ENSG00000107290		2.62175	1.17792	5.3306	1.36365e-06	0.000186867	5.14294
Q9UPZ3_S563	HPS5 AIBP63 KIAA1017	Q9UPZ3	S563	HPS5	11234	ENSG00000110756 ENSG00000288445		3.41484	3.1974	5.32691	1.38292e-06	0.000186867	5.12964
P18887_S447	XRCC1	P18887	S447	XRCC1	7515	ENSG00000073050		2.04985	2.03493	5.29548	1.55858e-06	0.000205466	5.01628
Q13522_T35	PPP1R1A IPP1	Q13522	T35	PPP1R1A	5502	ENSG00000135447		-3.84566	-3.55869	-5.25056	1.8483e-06	0.000232914	4.8547
Q7Z589_S173	EMSY C11orf30 GL002	Q7Z589	S173	EMSY	56946	ENSG00000158636		2.55227	1.37553	5.2476	1.86912e-06	0.000232914	4.84409
O15020_T2354	SPTBN2 KIAA0302 SCA5	O15020	T2354	SPTBN2	6712	ENSG00000173898		-3.3308	-1.09884	-5.24382	1.89606e-06	0.000232914	4.83053
Q02880_S1550	TOP2B	Q02880	S1550	TOP2B	7155	ENSG00000077097		1.56104	1.16599	5.20788	2.17227e-06	0.000260914	4.70169
Q9Y2R4_S22	DDX52 ROK1 HUSSY-19	Q9Y2R4	S22	DDX52	11056	ENSG00000277594 ENSG00000278053		4.02183	2.7574	5.16635	2.54091e-06	0.000295058	4.55324
Q09666_S5641	AHNAK PM227	Q09666	S5641	AHNAK	79026	ENSG00000124942		-2.22702	-1.11176	-5.16001	2.60231e-06	0.000295058	4.53063
P18887_S241	XRCC1	P18887	S241	XRCC1	7515	ENSG00000073050		2.26533	2.26246	5.15818	2.62031e-06	0.000295058	4.5241
Q9HBR0_S802	SLC38A10 PP1744	Q9HBR0	S802	SLC38A10	124565	ENSG00000157637		-2.32464	-1.14365	-5.12846	2.93043e-06	0.000323244	4.4182
Q09666_S5031	AHNAK PM227	Q09666	S5031	AHNAK	79026	ENSG00000124942		-1.80392	-0.766069	-5.11812	3.04647e-06	0.000329323	4.38144
Q9C0E2_S521	XPO4 KIAA1721	Q9C0E2	S521	XPO4	64328	ENSG00000132953		3.91503	3.49935	5.08104	3.5012e-06	0.000371059	4.24977
P49757_S284	NUMB	P49757	S284	NUMB	8650	ENSG00000133961		-2.50132	-3.35783	-5.04866	3.95219e-06	0.0004108	4.13513
P19793_S21	RXRA NR2B1	P19793	S21	RXRA	6256	ENSG00000186350		2.1171	0.541537	5.02853	4.26087e-06	0.000434529	4.064
P46821_S937	MAP1B	P46821	S937	MAP1B	4131	ENSG00000131711		4.40722	2.62424	5.0145	4.48985e-06	0.000441497	4.01449
Q93088_T45	BHMT	Q93088	T45	BHMT	635	ENSG00000145692		3.35083	0.760108	5.01357	4.50534e-06	0.000441497	4.01123
Q05209_S332	PTPN12	Q05209	S332	PTPN12	5782	ENSG00000127947		2.92044	6.43902	5.00588	4.63636e-06	0.000441497	3.98412
O95236_T329	APOL3	O95236	T329	APOL3	80833	ENSG00000128284		-2.81963	-3.5317	-5.00475	4.65593e-06	0.000441497	3.98014
Q09666_S379	AHNAK PM227	Q09666	S379	AHNAK	79026	ENSG00000124942		-2.07724	-2.19417	-4.98782	4.95893e-06	0.000462121	3.92053
Q8NBX0_S217	SCCPDH CGI-49	Q8NBX0	S217	SCCPDH	51097	ENSG00000143653		3.27484	2.69003	4.98042	5.09735e-06	0.000466969	3.8945
Q13185_S176	CBX3	Q13185	S176	CBX3	11335	ENSG00000122565		2.11531	0.695923	4.96709	5.35635e-06	0.000478669	3.84764
Q17RC7_S29	EXOC3L4 C14orf73	Q17RC7	S29	EXOC3L4	91828	ENSG00000205436		-2.43995	-2.50974	-4.95749	5.55073e-06	0.000478669	3.81395
P46821_T1949	MAP1B	P46821	T1949	MAP1B	4131	ENSG00000131711		3.1631	3.11937	4.954	5.62299e-06	0.000478669	3.80172
Q969Z3_T56	MARC2 MOSC2	Q969Z3	T56	MTARC2	54996	ENSG00000117791		3.61497	3.72914	4.9532	5.63985e-06	0.000478669	3.79889
P46821_S1389	MAP1B	P46821	S1389	MAP1B	4131	ENSG00000131711		2.77898	3.23602	4.95186	5.66787e-06	0.000478669	3.79421
Q96QZ7_S741	MAGI1 AIP3 BAIAP1 BAP1 TNRC19	Q96QZ7	S741	MAGI1	9223	ENSG00000151276 ENSG00000282956		-2.50239	-1.09344	-4.93925	5.93928e-06	0.000493874	3.75
Q9UHD8_S22	SEPT9 KIAA0991 MSF	Q9UHD8	S22	SEPTIN9	10801	ENSG00000184640		-2.47743	-2.20659	-4.92549	6.24993e-06	0.000511832	3.70183
Q15910_S380	EZH2 KMT6	Q15910	S380	EZH2	2146	ENSG00000106462		3.62559	3.3624	4.91235	6.56165e-06	0.000529339	3.65584
Q8N2F6_S45	ARMC10 SVH PSEC0198	Q8N2F6	S45	ARMC10	83787	ENSG00000170632		2.41762	1.2261	4.90539	6.7327e-06	0.000535151	3.63153
O43493_S154	TGOLN2 TGN46 TGN51	O43493	S154	TGOLN2	10618	ENSG00000152291		-2.23691	-1.90319	-4.89863	6.9031e-06	0.000536158	3.60791
Q5T011_S723	SZT2 C1orf84 KIAA0467	Q5T011	S723	SZT2	23334	ENSG00000198198		-2.92454	-4.89327	-4.89704	6.94377e-06	0.000536158	3.60237
P46821_S995	MAP1B	P46821	S995	MAP1B	4131	ENSG00000131711		3.31902	2.62678	4.87395	7.56162e-06	0.000575642	3.52185
Q9BZL6_S387	PRKD2 PKD2 HSPC187	Q9BZL6	S387	PRKD2	25865	ENSG00000105287	CAMK Ser/Thr protein kinase family	-2.27867	-1.90774	-4.86152	7.9161e-06	0.000594257	3.47859
Q14558_S215	PRPSAP1	Q14558	S215	PRPSAP1	5635	ENSG00000161542		-1.20325	-0.0708847	-4.82843	8.94149e-06	0.000657811	3.36359
P46821_S25	MAP1B	P46821	S25	MAP1B	4131	ENSG00000131711		2.68467	1.46769	4.82647	9.0061e-06	0.000657811	3.35679
Q8TE77_S602	SSH3 SSH3L	Q8TE77	S602	SSH3	54961	ENSG00000172830		-2.19313	-0.197122	-4.79167	1.02325e-05	0.000737424	3.2363
Q9BZL6_S396	PRKD2 PKD2 HSPC187	Q9BZL6	S396	PRKD2	25865	ENSG00000105287	CAMK Ser/Thr protein kinase family	-2.19181	-1.04384	-4.78272	1.05736e-05	0.000738687	3.20537
O75970_S1078	MPDZ MUPP1	O75970	S1078	MPDZ	8777	ENSG00000107186		-2.91537	-1.60371	-4.78176	1.0611e-05	0.000738687	3.20204
Q9NQC3_S107	RTN4 KIAA0886 NOGO My043 SP1507	Q9NQC3	S107	RTN4	57142	ENSG00000115310		1.92465	2.06429	4.7805	1.06601e-05	0.000738687	3.19768
P02549_S1167	SPTA1 SPTA	P02549	S1167	SPTA1	6708	ENSG00000163554		4.89669	3.50451	4.76874	1.11283e-05	0.000751869	3.15712
O00763_S91	ACACB ACC2 ACCB	O00763	S91	ACACB	32	ENSG00000076555		-1.62448	-2.06553	-4.76356	1.13414e-05	0.000751869	3.13923
P18887_T453	XRCC1	P18887	T453	XRCC1	7515	ENSG00000073050		1.61408	1.60267	4.76277	1.13742e-05	0.000751869	3.13651
Q02880_S1552	TOP2B	Q02880	S1552	TOP2B	7155	ENSG00000077097		2.21204	0.369863	4.76199	1.14067e-05	0.000751869	3.13382
Q17RC7_T66	EXOC3L4 C14orf73	Q17RC7	T66	EXOC3L4	91828	ENSG00000205436		-2.48425	-0.984695	-4.74547	1.21159e-05	0.000788994	3.07693
O00712_S295	NFIB	O00712	S295	NFIB	4781	ENSG00000147862		-1.95982	-0.576551	-4.7408	1.23241e-05	0.000793	3.06086
Q14195_S539	DPYSL3 CRMP4 DRP3 ULIP ULIP1	Q14195	S539	DPYSL3	1809	ENSG00000113657		1.70922	2.4481	4.72346	1.31284e-05	0.000826008	3.00124
Q9HBL0_T775	TNS1 TNS	Q9HBL0	T775	TNS1	7145	ENSG00000079308		1.34474	1.87278	4.72152	1.32214e-05	0.000826008	2.99459
P13807_S657	GYS1 GYS	P13807	S657	GYS1	2997	ENSG00000104812		3.46755	2.22693	4.71998	1.32956e-05	0.000826008	2.98931
Q765P7_S274	MTSS1L	Q765P7	S274	MTSS2	92154	ENSG00000132613		-2.08968	-1.96905	-4.70875	1.38506e-05	0.000841059	2.95076
O43493_S224	TGOLN2 TGN46 TGN51	O43493	S224	TGOLN2	10618	ENSG00000152291		-1.54517	-0.913603	-4.70797	1.38899e-05	0.000841059	2.94809
Q969I6_T54	SLC38A4 ATA3 NAT3 SNAT4	Q969I6	T54	SLC38A4	55089	ENSG00000139209		-2.02259	-2.2487	-4.70571	1.40047e-05	0.000841059	2.94033
Q14195_T509	DPYSL3 CRMP4 DRP3 ULIP ULIP1	Q14195	T509	DPYSL3	1809	ENSG00000113657		2.39901	2.03306	4.68671	1.50056e-05	0.000891267	2.87526
P15374_S130	UCHL3	P15374	S130	UCHL3	7347	ENSG00000118939		-1.4851	-0.836524	-4.67663	1.5565e-05	0.000913985	2.84077
Q09666_S1138	AHNAK PM227	Q09666	S1138	AHNAK	79026	ENSG00000124942		-2.64845	-0.360831	-4.67379	1.57263e-05	0.000913985	2.83105
Q9UDT6_S207	CLIP2 CYLN2 KIAA0291 WBSCR3 WBSCR4 WSCR4	Q9UDT6	S207	CLIP2	7461	ENSG00000106665		3.36636	3.78756	4.65023	1.71273e-05	0.000979815	2.75065
O60784_S355	TOM1	O60784	S355	TOM1	10043	ENSG00000100284		1.33969	0.623573	4.64871	1.72215e-05	0.000979815	2.74548
P11137_S1540	MAP2	P11137	S1540	MAP2	4133	ENSG00000078018		2.57883	1.62203	4.64566	1.74127e-05	0.000980369	2.73508
P46821_S1016	MAP1B	P46821	S1016	MAP1B	4131	ENSG00000131711		3.57818	1.43798	4.64227	1.76276e-05	0.000982242	2.72352
O60610_T40	DIAPH1 DIAP1	O60610	T40	DIAPH1	1729	ENSG00000131504		-2.33705	-1.71169	-4.6365	1.79991e-05	0.000988047	2.70388
Q96S66_S509	CLCC1 KIAA0761 MCLC	Q96S66	S509	CLCC1	23155	ENSG00000121940		2.54966	0.441958	4.635	1.80974e-05	0.000988047	2.69875
Q12802_S2576	AKAP13 BRX HT31 LBC	Q12802	S2576	AKAP13	11214	ENSG00000170776		-1.80545	-1.18486	-4.61049	1.97719e-05	0.00106867	2.61542
Q13557_S472	CAMK2D CAMKD	Q13557	S472	CAMK2D	817	ENSG00000145349	CAMK Ser/Thr protein kinase family	1.34757	1.45951	4.60646	2.00609e-05	0.00107356	2.60176
Q13459_S1405	MYO9B MYR5	Q13459	S1405	MYO9B	4650	ENSG00000099331		1.46623	2.24221	4.60141	2.04292e-05	0.00108255	2.58463
Q9H1X3_T356	DNAJC25	Q9H1X3	T356	DNAJC25	548645 552891	ENSG00000059769		-1.82255	-0.263314	-4.57802	2.22234e-05	0.00116619	2.50539
Q8NBJ4_T255	GOLM1 C9orf155 GOLPH2 PSEC0242 UNQ686/PRO1326	Q8NBJ4	T255	GOLM1	51280	ENSG00000135052		2.33165	2.3416	4.56745	2.30842e-05	0.00119971	2.46962
P04406_T153	GAPDH GAPD CDABP0047 OK/SW-cl.12	P04406	T153	GAPDH	2597	ENSG00000111640		-1.67763	-1.29149	-4.55698	2.39679e-05	0.0012258	2.43428
Q92614_S116	MYO18A KIAA0216 MYSPDZ	Q92614	S116	MYO18A	399687	ENSG00000196535		-1.61376	-0.859965	-4.55461	2.41732e-05	0.0012258	2.42625
Q9H8M9_T106	EVA1A FAM176A TMEM166 SP24	Q9H8M9	T106	EVA1A	84141	ENSG00000115363		-2.13397	-1.3501	-4.55353	2.42664e-05	0.0012258	2.42263
P48681_S680	NES Nbla00170	P48681	S680	NES	10763	ENSG00000132688		2.09383	1.66486	4.55053	2.45294e-05	0.00122726	2.41248
O15020_S2384	SPTBN2 KIAA0302 SCA5	O15020	S2384	SPTBN2	6712	ENSG00000173898		-4.3525	-2.51026	-4.54804	2.47495e-05	0.00122726	2.40408
P52943_S115	CRIP2 CRP2	P52943	S115	CRIP2	1397	ENSG00000182809		-1.44092	-0.989276	-4.53204	2.6209e-05	0.00128782	2.35018
Q8NBJ4_S187	GOLM1 C9orf155 GOLPH2 PSEC0242 UNQ686/PRO1326	Q8NBJ4	S187	GOLM1	51280	ENSG00000135052		1.83955	2.84388	4.51079	2.8278e-05	0.00137696	2.27873
P35580_S1935	MYH10	P35580	S1935	MYH10	4628	ENSG00000133026		-1.88757	-2.89387	-4.50236	2.91421e-05	0.00139572	2.25043
Q8IZE3_S707	SCYL3 PACE1	Q8IZE3	S707	SCYL3	57147	ENSG00000000457	Other	2.33361	2.33163	4.50193	2.91875e-05	0.00139572	2.24896
Q7Z4V5_T159	HDGFRP2 HDGF2 UNQ785/PRO1604	Q7Z4V5	T159	HDGFL2	84717	ENSG00000167674		-1.69399	0.310394	-4.49953	2.9438e-05	0.00139572	2.24092
Q9GZY8_T115	MFF C2orf33 AD030 AD033 GL004	Q9GZY8	T115	MFF	56947	ENSG00000168958		2.01247	2.33115	4.48694	3.07897e-05	0.00143547	2.19872
P19174_S1248	PLCG1 PLC1	P19174	S1248	PLCG1	5335	ENSG00000124181		2.26318	1.93217	4.48678	3.08075e-05	0.00143547	2.19818
Q96DM3_S329	C18orf8 MIC1	Q96DM3	S329	RMC1	29919	ENSG00000141452		-2.15181	-2.92212	-4.48427	3.10847e-05	0.00143601	2.18976
O00168_T89	FXYD1 PLM	O00168	T89	FXYD1	5348	ENSG00000266964		-2.3299	-2.63387	-4.46506	3.32849e-05	0.00152462	2.12549
Q09666_S4903	AHNAK PM227	Q09666	S4903	AHNAK	79026	ENSG00000124942		-2.16318	-1.37981	-4.46114	3.37512e-05	0.00152718	2.11241
Q9HBR0_S997	SLC38A10 PP1744	Q9HBR0	S997	SLC38A10	124565	ENSG00000157637		-1.9603	-0.957695	-4.45986	3.39059e-05	0.00152718	2.10812
P46821_S541	MAP1B	P46821	S541	MAP1B	4131	ENSG00000131711		2.37291	3.16955	4.4502	3.5089e-05	0.00156715	2.07589
P46821_T948	MAP1B	P46821	T948	MAP1B	4131	ENSG00000131711		3.90364	1.89548	4.44793	3.53732e-05	0.00156715	2.06831
Q17RC7_S52	EXOC3L4 C14orf73	Q17RC7	S52	EXOC3L4	91828	ENSG00000205436		-3.12502	-2.23917	-4.44232	3.60849e-05	0.00158568	2.0496
Q86SQ0_T1110	PHLDB2 LL5B	Q86SQ0	T1110	PHLDB2	90102	ENSG00000144824		-2.30909	-2.2853	-4.43672	3.68079e-05	0.00159845	2.03096
P04114_S4048	APOB	P04114	S4048	APOB	338	ENSG00000084674		-1.45803	-1.4151	-4.43551	3.69669e-05	0.00159845	2.02691
Q9HCM4_S366	EPB41L5 KIAA1548	Q9HCM4	S366	EPB41L5	57669	ENSG00000115109		-1.60522	-0.328099	-4.42356	3.85662e-05	0.00165437	1.98713
Q16204_S52	CCDC6 D10S170 TST1	Q16204	S52	CCDC6	8030	ENSG00000108091		2.78461	3.92966	4.41863	3.92448e-05	0.00167022	1.97075
P02751_S2384	FN1 FN	P02751	S2384	FN1	2335	ENSG00000115414		-1.85708	-0.913347	-4.41477	3.9785e-05	0.00167999	1.95791
Q6GQQ9_S100	OTUD7B ZA20D1	Q6GQQ9	S100	OTUD7B	56957	ENSG00000264522		-2.27297	-1.75653	-4.40439	4.1272e-05	0.00172926	1.92346
Q13554_S423	CAMK2B CAM2 CAMK2 CAMKB	Q13554	S423	CAMK2B	816	ENSG00000058404	CAMK Ser/Thr protein kinase family	-2.48768	-1.93357	-4.40083	4.17941e-05	0.00173767	1.91166
Q09666_S3326	AHNAK PM227	Q09666	S3326	AHNAK	79026	ENSG00000124942		-2.44202	-1.03924	-4.39119	4.32425e-05	0.00178417	1.87968
P13796_S290	LCP1 PLS2	P13796	S290	LCP1	3936	ENSG00000136167		1.81768	2.22446	4.38871	4.3622e-05	0.00178619	1.87148
Q15149_T4030	PLEC PLEC1	Q15149	T4030	PLEC	5339	ENSG00000178209		-1.59561	-0.650978	-4.38415	4.43288e-05	0.00180148	1.85639
P37837_S237	TALDO1 TAL TALDO TALDOR	P37837	S237	TALDO1	6888	ENSG00000177156		-1.70649	-0.854461	-4.36986	4.66188e-05	0.00188041	1.80912
Q15149_S1732	PLEC PLEC1	Q15149	S1732	PLEC	5339	ENSG00000178209		-1.4665	-1.34967	-4.36738	4.70278e-05	0.00188285	1.80092
Q9HB58_S256	SP110	Q9HB58	S256	SP110	3431	ENSG00000135899		2.64099	1.36726	4.34862	5.02351e-05	0.00199648	1.73903
O60701_S476	UGDH	O60701	S476	UGDH	7358	ENSG00000109814		2.2503	1.48502	4.34063	5.16649e-05	0.00203831	1.7127
Q8TDZ2_T475	MICAL1 MICAL NICAL	Q8TDZ2	T475	MICAL1	64780	ENSG00000135596		2.68514	2.89421	4.33573	5.25628e-05	0.00205871	1.69654
P49023_S106	PXN	P49023	S106	PXN	5829	ENSG00000089159		4.336	2.2032	4.32928	5.37655e-05	0.00209067	1.67532
P49023_S85	PXN	P49023	S85	PXN	5829	ENSG00000089159		2.37444	2.32502	4.31722	5.60865e-05	0.00216534	1.63569
P26358_S143	DNMT1 AIM CXXC9 DNMT	P26358	S143	DNMT1	1786	ENSG00000130816		2.71101	0.332321	4.31022	5.7478e-05	0.00218783	1.61272
Q9NVU7_S585	SDAD1 NUC130	Q9NVU7	S585	SDAD1	55153	ENSG00000198301		4.08782	5.3304	4.31021	5.74786e-05	0.00218783	1.61271
Q05209_S435	PTPN12	Q05209	S435	PTPN12	5782	ENSG00000127947		2.44299	5.41105	4.30623	5.82861e-05	0.00220305	1.59963
O14681_S330	EI24 PIG8	O14681	S330	EI24	9538	ENSG00000149547		3.31224	1.17426	4.2941	6.08101e-05	0.00228161	1.55989
O14672_T719	ADAM10 KUZ MADM	O14672	T719	ADAM10	102	ENSG00000137845		-2.49927	-2.64174	-4.29223	6.12087e-05	0.00228161	1.55377
O43598_S28	DNPH1 C6orf108 RCL	O43598	S28	DNPH1	10591	ENSG00000112667		-1.46201	-0.94114	-4.28726	6.22798e-05	0.00230563	1.53751
O60784_S462	TOM1	O60784	S462	TOM1	10043	ENSG00000100284		1.29647	1.19345	4.27981	6.39213e-05	0.0023503	1.51313
Q01082_T2187	SPTBN1 SPTB2	Q01082	T2187	SPTBN1	6711	ENSG00000115306		1.8453	1.39547	4.27726	6.44907e-05	0.00235522	1.50482
Q13177_S20	PAK2	Q13177	S20	PAK2	5062	ENSG00000180370	STE Ser/Thr protein kinase family	-1.42844	-1.40287	-4.27448	6.51185e-05	0.00236219	1.49575
Q99569_S213	PKP4	Q99569	S213	PKP4	8502	ENSG00000144283		-1.65233	-1.27241	-4.2699	6.61676e-05	0.00238424	1.48077
Q8IZP0_T170	ABI1 SSH3BP1	Q8IZP0	T170	ABI1	10006	ENSG00000136754		-1.62945	0.279558	-4.26173	6.80768e-05	0.00242153	1.45413
Q96A22_T30	C11orf52	Q96A22	T30	C11orf52	91894	ENSG00000149300		-2.38772	-1.70602	-4.26164	6.80985e-05	0.00242153	1.45383
P38432_T122	COIL CLN80	P38432	T122	COIL	8161	ENSG00000121058		-1.65311	-0.62406	-4.25656	6.93131e-05	0.00244861	1.43727
P46821_S832	MAP1B	P46821	S832	MAP1B	4131	ENSG00000131711		3.91487	1.62768	4.23742	7.40813e-05	0.00260006	1.37496
Q9UJU6_S269	DBNL CMAP SH3P7 PP5423	Q9UJU6	S269	DBNL	28988	ENSG00000136279		-1.14182	-0.408839	-4.22131	7.8337e-05	0.00273169	1.32267
O43314_S1108	PPIP5K2 HISPPD1 KIAA0433 VIP2	O43314	S1108	PPIP5K2	23262	ENSG00000145725		-1.76746	-1.13428	-4.21731	7.94296e-05	0.00275203	1.3097
Q09666_S1010	AHNAK PM227	Q09666	S1010	AHNAK	79026	ENSG00000124942		-2.1404	-0.416731	-4.20926	8.16758e-05	0.00281183	1.2836
Q5VT52_S796	RPRD2 KIAA0460 HSPC099	Q5VT52	S796	RPRD2	23248	ENSG00000163125		-1.24959	-0.803766	-4.20719	8.22616e-05	0.00281408	1.27691
P49006_S22	MARCKSL1 MLP MRP	P49006	S22	MARCKSL1	65108	ENSG00000175130		1.74504	2.11656	4.2036	8.32903e-05	0.00283135	1.26528
O95721_S163	SNAP29	O95721	S163	SNAP29	9342	ENSG00000099940		1.9822	3.05424	4.2015	8.38973e-05	0.00283416	1.25849
Q9H6S3_T303	EPS8L2 EPS8R2 PP13181	Q9H6S3	T303	EPS8L2	64787	ENSG00000177106		-1.95243	-2.08462	-4.19081	8.70557e-05	0.00292258	1.22391
P21333_T2336	FLNA FLN FLN1	P21333	T2336	FLNA	2316	ENSG00000196924		1.62588	-0.186002	4.1858	8.85751e-05	0.00295524	1.20773
Q9NYF8_S422	BCLAF1 BTF KIAA0164	Q9NYF8	S422	BCLAF1	9774	ENSG00000029363		-1.85676	-0.904474	-4.18327	8.93503e-05	0.00296281	1.19957
Q96GX9_S87	APIP CGI-29	Q96GX9	S87	APIP	51074	ENSG00000149089		2.1337	1.22654	4.17996	9.03769e-05	0.00297858	1.18889
O00168_S83	FXYD1 PLM	O00168	S83	FXYD1	5348	ENSG00000266964		-1.86525	-0.670122	-4.17717	9.12516e-05	0.00298918	1.17988
Q70E73_T585	RAPH1 ALS2CR18 ALS2CR9 KIAA1681 LPD PREL2 RMO1	Q70E73	T585	RAPH1	65059	ENSG00000173166		-1.91999	-0.920995	-4.17213	9.28485e-05	0.00302317	1.16365
O14618_S267	CCS	O14618	S267	CCS	9973	ENSG00000173992		-1.48114	-0.883178	-4.16947	9.37057e-05	0.00302739	1.15506
P49023_S322	PXN	P49023	S322	PXN	5829	ENSG00000089159		2.13645	2.35268	4.15138	9.97233e-05	0.00318403	1.09686
P02549_S1284	SPTA1 SPTA	P02549	S1284	SPTA1	6708	ENSG00000163554		3.52059	3.142	4.14989	0.000100234	0.00318403	1.09208
O43896_S1092	KIF1C KIAA0706	O43896	S1092	KIF1C	10749	ENSG00000129250		-2.16631	-1.15499	-4.14785	0.00010094	0.00318403	1.08553
Q0JRZ9_T289	FCHO2	Q0JRZ9	T289	FCHO2	115548	ENSG00000157107		-2.99538	-1.33801	-4.14675	0.000101323	0.00318403	1.08198
Q8N6H7_S432	ARFGAP2 ZNF289 Nbla10535	Q8N6H7	S432	ARFGAP2	84364	ENSG00000149182		-1.65468	-0.81036	-4.14182	0.000103052	0.00321965	1.06616
Q9BRK5_T193	SDF4 CAB45 PSEC0034	Q9BRK5	T193	SDF4	51150	ENSG00000078808		-1.73694	-1.25532	-4.136	0.000105133	0.00323231	1.04748
Q9UHD8_S89	SEPT9 KIAA0991 MSF	Q9UHD8	S89	SEPTIN9	10801	ENSG00000184640		-2.47237	0.14301	-4.13586	0.000105184	0.00323231	1.04703
Q14966_S128	ZNF638 NP220 ZFML	Q14966	S128	ZNF638	27332	ENSG00000075292		1.46108	1.38313	4.13567	0.000105252	0.00323231	1.04642
Q8N612_S859	FAM160A2 C11orf56 KIAA1759	Q8N612	S859	FAM160A2	84067	ENSG00000051009		-1.75928	-1.19056	-4.13294	0.000106242	0.00324427	1.03767
P19338_T121	NCL	P19338	T121	NCL	4691	ENSG00000115053		2.92369	0.924717	4.13043	0.000107161	0.00325092	1.02962
Q9H9Q4_S287	NHEJ1 XLF	Q9H9Q4	S287	NHEJ1	79840	ENSG00000187736		-2.44855	-1.55889	-4.12907	0.000107662	0.00325092	1.02526
O00763_S37	ACACB ACC2 ACCB	O00763	S37	ACACB	32	ENSG00000076555		-1.45283	-1.49106	-4.12607	0.000108774	0.00326625	1.01566
Q6DN90_S180	IQSEC1 ARFGEP100 BRAG2 KIAA0763	Q6DN90	S180	IQSEC1	9922	ENSG00000144711		-1.64981	-1.15193	-4.11	0.00011493	0.00343202	0.964225
Q96B36_T246	AKT1S1 PRAS40	Q96B36	T246	AKT1S1	84335	ENSG00000204673		-1.50001	-1.19442	-4.10371	0.000117427	0.00348731	0.944149
Q16204_S367	CCDC6 D10S170 TST1	Q16204	S367	CCDC6	8030	ENSG00000108091		2.6487	1.57181	4.09997	0.000118937	0.00351287	0.93221
Q8WWI1_S300	LMO7 FBX20 FBXO20 KIAA0858	Q8WWI1	S300	LMO7	4008	ENSG00000136153		-1.39893	-1.17763	-4.09462	0.00012113	0.00354636	0.915146
Q96JY6_S87	PDLIM2 PP6345	Q96JY6	S87	PDLIM2	64236	ENSG00000120913		1.91936	1.53397	4.09201	0.000122216	0.00354636	0.906807
Q5JRA6_S1706	MIA3 KIAA0268 TANGO TANGO1 UNQ6077/PRO20088	Q5JRA6	S1706	MIA3	375056	ENSG00000154305		-1.8892	-0.370715	-4.09169	0.000122349	0.00354636	0.905792
O00571_S82	DDX3X DBX DDX3	O00571	S82	DDX3X	1654	ENSG00000215301		-2.52787	-1.84154	-4.09086	0.000122696	0.00354636	0.903153
Q09666_S5400	AHNAK PM227	Q09666	S5400	AHNAK	79026	ENSG00000124942		-1.69889	-1.1288	-4.08235	0.000126311	0.00363143	0.876038
P98082_S723	DAB2 DOC2	P98082	S723	DAB2	1601	ENSG00000153071		3.06442	1.66407	4.07326	0.000130283	0.00368693	0.847128
Q13586_S257	STIM1 GOK	Q13586	S257	STIM1	6786	ENSG00000167323		1.90004	1.67668	4.07274	0.000130513	0.00368693	0.845486
Q9BW04_S532	SARG C1orf116	Q9BW04	S532	SARG	79098	ENSG00000182795		3.17614	2.04407	4.07108	0.000131254	0.00368693	0.840202
P46821_S1965	MAP1B	P46821	S1965	MAP1B	4131	ENSG00000131711		2.45191	2.25248	4.06888	0.000132242	0.00368693	0.833198
Q13263_S473	TRIM28 KAP1 RNF96 TIF1B	Q13263	S473	TRIM28	10155	ENSG00000130726		1.33737	0.714453	4.06881	0.000132272	0.00368693	0.832987
Q6ZSR9_S285		Q6ZSR9	S285					-2.35346	-4.28216	-4.06805	0.000132616	0.00368693	0.830563
P49792_S2804	RANBP2 NUP358	P49792	S2804	RANBP2	5903	ENSG00000153201		1.90466	2.24396	4.06716	0.000133016	0.00368693	0.827752
O00763_T1342	ACACB ACC2 ACCB	O00763	T1342	ACACB	32	ENSG00000076555		1.99826	0.495778	4.06193	0.000135407	0.00373406	0.811121
Q5SW79_S1112	CEP170 FAM68A KAB KIAA0470	Q5SW79	S1112	CEP170	9859	ENSG00000143702 ENSG00000276725		-2.7032	0.456644	-4.05705	0.000137671	0.00377722	0.795646
Q9UDY2_S702	TJP2 X104 ZO2	Q9UDY2	S702	TJP2	9414	ENSG00000119139		-1.45165	-1.05782	-4.05286	0.000139648	0.00380722	0.782342
O43896_S1033	KIF1C KIAA0706	O43896	S1033	KIF1C	10749	ENSG00000129250		-2.57577	-0.962683	-4.05175	0.000140173	0.00380722	0.778838
Q8N5J2_S103	FAM63A KIAA1390	Q8N5J2	S103	MINDY1	55793	ENSG00000143409		-1.48806	-1.48462	-4.04936	0.000141315	0.00381903	0.77127
Q86SQ0_S212	PHLDB2 LL5B	Q86SQ0	S212	PHLDB2	90102	ENSG00000144824		-2.37204	-1.63404	-4.04343	0.000144187	0.00387728	0.752494
O15075_S307	DCLK1 DCAMKL1 DCDC3A KIAA0369	O15075	S307	DCLK1	9201	ENSG00000133083	CAMK Ser/Thr protein kinase family	2.52743	6.92665	4.04048	0.000145642	0.003897	0.74313
Q93045_S62	STMN2 SCG10 SCGN10	Q93045	S62	STMN2	11075	ENSG00000104435		-2.51079	-1.88673	-4.0064	0.000163447	0.00435188	0.635565
Q14160_T475	SCRIB CRIB1 KIAA0147 LAP4 SCRB1 VARTUL	Q14160	T475	SCRIB	23513	ENSG00000180900		-1.21059	-0.929371	-4.00142	0.000166219	0.00440399	0.619889
Q9NZN5_S599	ARHGEF12 KIAA0382 LARG	Q9NZN5	S599	ARHGEF12	23365	ENSG00000196914		-3.60845	-3.35091	-3.99984	0.000167111	0.00440604	0.614897
Q8TF65_S31	GIPC2	Q8TF65	S31	GIPC2	54810	ENSG00000137960		-2.35535	-2.38457	-3.99743	0.000168471	0.00442033	0.607343
Q13501_T269	SQSTM1 ORCA OSIL	Q13501	T269	SQSTM1	8878	ENSG00000161011		1.49572	0.944657	3.98787	0.000173995	0.00454321	0.577274
P06213_T1375	INSR	P06213	T1375	INSR	3643	ENSG00000171105	Tyr protein kinase family	-1.65494	-0.421758	-3.97662	0.000180712	0.00468031	0.541983
Q01581_S495	HMGCS1 HMGCS	Q01581	S495	HMGCS1	3157	ENSG00000112972		2.44509	1.88539	3.97618	0.000180978	0.00468031	0.540611
Q15751_T2701	HERC1	Q15751	T2701	HERC1	8925	ENSG00000103657		2.04995	0.367587	3.97224	0.000183392	0.00472016	0.528265
P04049_S642	RAF1 RAF	P04049	S642	RAF1	5894	ENSG00000132155	TKL Ser/Thr protein kinase family	3.01584	1.7283	3.96822	0.000185892	0.00474114	0.515652
Q9H6S3_S197	EPS8L2 EPS8R2 PP13181	Q9H6S3	S197	EPS8L2	64787	ENSG00000177106		-2.10507	-2.08101	-3.9681	0.000185961	0.00474114	0.515305
Q9Y490_S1641	TLN1 KIAA1027 TLN	Q9Y490	S1641	TLN1	7094	ENSG00000137076		1.7655	0.784433	3.96216	0.000189714	0.0048141	0.496696
O14950_S20	MYL12B MRLC2 MYLC2B	O14950	S20	MYL12B	103910 10627	ENSG00000118680		-1.31921	-0.467433	-3.95933	0.000191523	0.00483731	0.487854
P52594_S293	AGFG1 HRB RAB RIP	P52594	S293	AGFG1	3267	ENSG00000173744		1.37156	1.57829	3.94221	0.000202844	0.00509941	0.434378
Q70E73_S845	RAPH1 ALS2CR18 ALS2CR9 KIAA1681 LPD PREL2 RMO1	Q70E73	S845	RAPH1	65059	ENSG00000173166		-1.47746	-0.135604	-3.93516	0.00020769	0.00519706	0.412401
P51610_T848	HCFC1 HCF1 HFC1	P51610	T848	HCFC1	3054	ENSG00000172534		-2.74902	-1.0234	-3.92169	0.000217259	0.00539298	0.370477
Q8IY17_S411	PNPLA6 NTE	Q8IY17	S411	PNPLA6	10908	ENSG00000032444		1.59539	-0.238559	3.92134	0.000217515	0.00539298	0.36938
O60716_S346	CTNND1 KIAA0384	O60716	S346	CTNND1	1500	ENSG00000198561		1.23746	0.163124	3.91825	0.00021977	0.005424	0.359786
Q15910_T367	EZH2 KMT6	Q15910	T367	EZH2	2146	ENSG00000106462		3.63691	3.14142	3.91637	0.000221156	0.00542964	0.353937
Q92786_S179	PROX1	Q92786	S179	PROX1	5629	ENSG00000117707		-1.63389	-1.57122	-3.91522	0.000222008	0.00542964	0.350359
O75152_S290	ZC3H11A KIAA0663 ZC3HDC11A	O75152	S290	ZC3H11A	9877	ENSG00000058673		2.74778	1.0927	3.89441	0.000237956	0.00577365	0.285826
P23588_S276	EIF4B	P23588	S276	EIF4B	1975	ENSG00000063046		-1.62706	0.337211	-3.89305	0.000239034	0.00577365	0.28162
Q5VUB5_S371	FAM171A1 C10orf38	Q5VUB5	S371	FAM171A1	221061	ENSG00000148468		-1.38942	-1.07522	-3.89275	0.000239278	0.00577365	0.280672
A2RRP1_S473	NBAS NAG	A2RRP1	S473	NBAS	51594	ENSG00000151779		3.96295	4.8676	3.89108	0.000240609	0.00577997	0.275511
Q8TEM1_T1844	NUP210 KIAA0906 PSEC0245	Q8TEM1	T1844	NUP210	23225	ENSG00000132182		2.13672	2.62459	3.88942	0.000241944	0.00578633	0.270366
Q5SW79_S359	CEP170 FAM68A KAB KIAA0470	Q5SW79	S359	CEP170	9859	ENSG00000143702 ENSG00000276725		2.46245	0.193918	3.88748	0.000243509	0.00579809	0.264371
Q02487_S808	DSC2 CDHF2 DSC3	Q02487	S808	DSC2	1824	ENSG00000134755		-1.75499	0.903946	-3.87974	0.000249857	0.00592314	0.240446
P49023_S258	PXN	P49023	S258	PXN	5829	ENSG00000089159		1.82304	2.38287	3.87098	0.000257232	0.00605798	0.213401
Q9Y2V2_S17	CARHSP1	Q9Y2V2	S17	CARHSP1	23589	ENSG00000153048		-1.28457	-1.28746	-3.86987	0.000258176	0.00605798	0.209996
P42356_S172	PI4KA PIK4 PIK4CA	P42356	S172	PI4KA	5297	ENSG00000241973		-1.69943	-1.24346	-3.86902	0.000258907	0.00605798	0.207368
Q9NX40_S108	OCIAD1 OCIA	Q9NX40	S108	OCIAD1	54940	ENSG00000109180		2.40956	0.0388562	3.86417	0.00026311	0.00612819	0.192402
Q02487_T814	DSC2 CDHF2 DSC3	Q02487	T814	DSC2	1824	ENSG00000134755		-2.16409	-2.50915	-3.86295	0.000264175	0.00612819	0.188647
Q01581_S4	HMGCS1 HMGCS	Q01581	S4	HMGCS1	3157	ENSG00000112972		1.94686	1.20548	3.85899	0.000267664	0.00618258	0.176455
O94804_S13	STK10 LOK	O94804	S13	STK10	6793	ENSG00000072786	STE Ser/Thr protein kinase family	-1.14101	-0.392924	-3.85769	0.000268821	0.00618289	0.172446
P52209_S129	PGD PGDH	P52209	S129	PGD	5226	ENSG00000142657		-1.64824	-2.88223	-3.85378	0.000272327	0.00623697	0.160408
P27816_S507	MAP4	P27816	S507	MAP4	4134	ENSG00000047849		1.78831	0.916342	3.84762	0.000277934	0.00633854	0.141471
Q9Y266_S139	NUDC	Q9Y266	S139	NUDC	10726	ENSG00000090273		1.94906	1.92166	3.8401	0.000284933	0.00647086	0.118368
Q9C0C2_S178	TNKS1BP1 KIAA1741 TAB182	Q9C0C2	S178	TNKS1BP1	85456	ENSG00000149115		1.9107	-0.0845401	3.82195	0.000302525	0.00681312	0.0627318
Q9HBR0_S965	SLC38A10 PP1744	Q9HBR0	S965	SLC38A10	124565	ENSG00000157637		-2.75719	-0.824199	-3.82195	0.000302525	0.00681312	0.0627314
Q9P2M7_S270	CGN KIAA1319	Q9P2M7	S270	CGN	57530	ENSG00000143375		-1.65703	-1.99133	-3.8095	0.000315194	0.0070641	0.0246497
P08263_S202	GSTA1	P08263	S202	GSTA1	2938	ENSG00000243955		1.72544	0.684205	3.80845	0.000316283	0.0070641	0.0214464
Q13501_S233	SQSTM1 ORCA OSIL	Q13501	S233	SQSTM1	8878	ENSG00000161011		2.06586	0.455553	3.79237	0.000333452	0.00741691	-0.0276068
O94875_S230	SORBS2 ARGBP2 KIAA0777	O94875	S230	SORBS2	8470	ENSG00000154556		1.08028	0.886722	3.78892	0.00033725	0.00744793	-0.0381129
Q53SF7_T738	COBLL1 KIAA0977	Q53SF7	T738	COBLL1	22837	ENSG00000082438		-1.93115	-0.394335	-3.7886	0.000337603	0.00744793	-0.0390836
P30613_S480	PKLR PK1 PKL	P30613	S480	PKLR	5313	ENSG00000143627 ENSG00000262785		-2.97616	-2.29398	-3.78618	0.000340292	0.00746959	-0.046444
O94956_S333	SLCO2B1 KIAA0880 OATP2B1 OATPB SLC21A9	O94956	S333	SLCO2B1	11309	ENSG00000137491		-2.21108	-0.502868	-3.78476	0.000341881	0.00746959	-0.0507649
Q09666_S5749	AHNAK PM227	Q09666	S5749	AHNAK	79026	ENSG00000124942		-1.36946	0.45203	-3.784	0.00034273	0.00746959	-0.0530671
Q9P0V9_S440	40422	Q9P0V9	S440	SEPTIN10	151011	ENSG00000186522		-2.34047	-1.44866	-3.78277	0.000344113	0.00746961	-0.0568028
Q96MU7_S118	YTHDC1 KIAA1966 YT521	Q96MU7	S118	YTHDC1	91746	ENSG00000083896 ENSG00000275272		1.79479	2.30628	3.77563	0.000352266	0.00761598	-0.0785189
Q96JY6_S178	PDLIM2 PP6345	Q96JY6	S178	PDLIM2	64236	ENSG00000120913		1.28434	0.476793	3.7667	0.000362722	0.00780622	-0.105643
Q12802_S2720	AKAP13 BRX HT31 LBC	Q12802	S2720	AKAP13	11214	ENSG00000170776		-1.29906	-0.443508	-3.76566	0.000363953	0.00780622	-0.108786
P16949_S16	STMN1 C1orf215 LAP18 OP18	P16949	S16	STMN1	3925	ENSG00000117632		-1.85056	-1.46546	-3.76279	0.000367386	0.00784871	-0.11749
Q9Y2X7_S388	GIT1	Q9Y2X7	S388	GIT1	28964	ENSG00000108262		2.71681	1.11402	3.7608	0.000369786	0.00786886	-0.123525
Q9NY27_S226	PPP4R2 SBBI57	Q9NY27	S226	PPP4R2	151987	ENSG00000163605		2.12773	1.83136	3.75765	0.000373608	0.00788997	-0.133058
Q93088_S330	BHMT	Q93088	S330	BHMT	635	ENSG00000145692		1.57961	0.265011	3.75758	0.000373697	0.00788997	-0.133279
Q8N6H7_S319	ARFGAP2 ZNF289 Nbla10535	Q8N6H7	S319	ARFGAP2	84364	ENSG00000149182		-1.3926	-1.08184	-3.75562	0.000376095	0.0078902	-0.139208
Q15746_S343	MYLK MLCK MLCK1 MYLK1	Q15746	S343	MYLK	4638	ENSG00000065534	CAMK Ser/Thr protein kinase family	-1.78821	-0.845807	-3.75519	0.000376627	0.0078902	-0.14052
P49023_S303	PXN	P49023	S303	PXN	5829	ENSG00000089159		2.46261	2.45988	3.75019	0.000382827	0.00797765	-0.155653
Q63HR2_S102	TNS2 KIAA1075 TENC1	Q63HR2	S102	TNS2	23371	ENSG00000111077		-1.19475	-0.962078	-3.74945	0.000383754	0.00797765	-0.157893
Q53SF7_T307	COBLL1 KIAA0977	Q53SF7	T307	COBLL1	22837	ENSG00000082438		-2.215	-0.679062	-3.74548	0.000388759	0.00801415	-0.169904
Q8NI35_T1209	INADL PATJ	Q8NI35	T1209	PATJ		ENSG00000132849		3.33105	1.50306	3.74435	0.000390185	0.00801415	-0.173296
P00387_S146	CYB5R3 DIA1	P00387	S146	CYB5R3	1727	ENSG00000100243		-1.98023	-2.08388	-3.74405	0.000390575	0.00801415	-0.174223
P55196_S216	MLLT4 AF6	P55196	S216	AFDN	4301	ENSG00000130396		-1.06945	-0.766163	-3.74315	0.000391723	0.00801415	-0.176942
O00429_S616	DNM1L DLP1 DRP1	O00429	S616	DNM1L	10059	ENSG00000087470		1.26535	-0.548319	3.74221	0.000392923	0.00801415	-0.179776
Q29RF7_T1208	PDS5A KIAA0648 PDS5 PIG54	Q29RF7	T1208	PDS5A	23244	ENSG00000121892		2.89042	-0.298799	3.73978	0.00039605	0.00804756	-0.187121
O75937_S35	DNAJC8 SPF31 HSPC315 HSPC331	O75937	S35	DNAJC8	22826	ENSG00000126698 ENSG00000285317		-1.4695	-1.12854	-3.73591	0.000401074	0.00810774	-0.198801
P28290_S641	SSFA2 CS1 KIAA1927 KRAP	P28290	S641	ITPRID2	6744	ENSG00000138434		-1.50712	-0.913561	-3.73519	0.000402012	0.00810774	-0.200965
Q15654_S189	TRIP6 OIP1	Q15654	S189	TRIP6	7205	ENSG00000087077		-2.55603	4.33271	-3.73357	0.000404145	0.00812045	-0.205866
Q8NFH8_T479	REPS2 POB1	Q8NFH8	T479	REPS2	9185	ENSG00000169891		-1.69495	-2.70013	-3.72758	0.000412099	0.00824962	-0.223922
Q7L2J0_S69	MEPCE BCDIN3	Q7L2J0	S69	MEPCE	56257	ENSG00000146834		1.95453	1.61776	3.72467	0.000416015	0.00829728	-0.232683
Q86TI0_T596	TBC1D1 KIAA1108	Q86TI0	T596	TBC1D1	23216	ENSG00000065882		-1.88172	-1.31587	-3.71311	0.000431937	0.00855231	-0.267464
Q9H1E5_S259	TMX4 KIAA1162 TXNDC13 PSEC0095 UNQ475/PRO938	Q9H1E5	S259	TMX4	56255	ENSG00000125827		2.38388	2.98173	3.7128	0.000432369	0.00855231	-0.268388
Q8N1I0_S1921	DOCK4 KIAA0716	Q8N1I0	S1921	DOCK4	9732	ENSG00000128512		-2.344	-0.336259	-3.71196	0.000433549	0.00855231	-0.270913
P49023_S340	PXN	P49023	S340	PXN	5829	ENSG00000089159		1.80641	2.30817	3.7091	0.000437603	0.00857288	-0.279529
Q9H0B6_S610	KLC2	Q9H0B6	S610	KLC2	64837	ENSG00000174996		2.10715	5.35924	3.70898	0.000437764	0.00857288	-0.279871
O60716_Y904	CTNND1 KIAA0384	O60716	Y904	CTNND1	1500	ENSG00000198561		1.26422	1.11376	3.70196	0.000447844	0.00873862	-0.300946
P08034_S233	GJB1 CX32	P08034	S233	GJB1	2705	ENSG00000169562		-2.82281	0.509459	-3.69629	0.000456161	0.00886888	-0.317976
Q02818_S369	NUCB1 NUC	Q02818	S369	NUCB1	4924	ENSG00000104805		-1.42088	-0.986492	-3.69267	0.000461535	0.00887878	-0.328816
Q96L92_S51	SNX27 KIAA0488 My014	Q96L92	S51	SNX27	81609	ENSG00000143376		2.44512	1.70993	3.69072	0.000464455	0.00887878	-0.334654
P35568_S330	IRS1	P35568	S330	IRS1	3667	ENSG00000169047		-2.15609	-1.62286	-3.69012	0.000465362	0.00887878	-0.336458
A1X283_S528	SH3PXD2B FAD49 KIAA1295 TKS4	A1X283	S528	SH3PXD2B	285590	ENSG00000174705		1.90406	2.34852	3.68945	0.000466366	0.00887878	-0.338453
O95210_S175	STBD1 GENX-3414	O95210	S175	STBD1	8987	ENSG00000118804		2.77526	4.0443	3.68934	0.000466526	0.00887878	-0.33877
Q6KC79_T599	NIPBL IDN3	Q6KC79	T599	NIPBL	25836	ENSG00000164190		2.28802	0.84143	3.67949	0.000481623	0.00913395	-0.368237
Q05D32_S104	CTDSPL2 HSPC058 HSPC129	Q05D32	S104	CTDSPL2	51496	ENSG00000137770		2.16064	1.02496	3.67771	0.0004844	0.00915449	-0.373556
O60716_S47	CTNND1 KIAA0384	O60716	S47	CTNND1	1500	ENSG00000198561		1.8954	2.22146	3.67289	0.000492007	0.00926584	-0.387968
Q5SW79_S1529	CEP170 FAM68A KAB KIAA0470	Q5SW79	S1529	CEP170	9859	ENSG00000143702 ENSG00000276725		1.19771	0.182661	3.66673	0.000501875	0.00941887	-0.406335
Q0VF96_S283	CGNL1 JACOP KIAA1749	Q0VF96	S283	CGNL1	84952	ENSG00000128849		-1.69942	-1.33363	-3.66562	0.000503687	0.00942016	-0.409667
Q6ZSR9_S175		Q6ZSR9	S175					-1.94897	-3.92233	-3.65776	0.000516597	0.0096283	-0.43307
Q96MH2_S76	HEXIM2 L3	Q96MH2	S76	HEXIM2	124790	ENSG00000168517		-1.07209	-0.445141	-3.64362	0.000540639	0.0100418	-0.475118
O14974_S299	PPP1R12A MBS MYPT1	O14974	S299	PPP1R12A	4659	ENSG00000058272		2.02668	1.43905	3.64056	0.000545988	0.0101064	-0.484217
Q13813_S1190	SPTAN1 NEAS SPTA2	Q13813	S1190	SPTAN1	6709	ENSG00000197694		1.21144	0.532807	3.63824	0.000550072	0.0101472	-0.491105
Q86T03_S162	TMEM55B C14orf9	Q86T03	S162	PIP4P1	90809	ENSG00000165782		2.28758	0.450068	3.63714	0.000552022	0.0101486	-0.494374
Q13610_S485	PWP1	Q13610	S485	PWP1	11137	ENSG00000136045		2.3799	2.50621	3.63121	0.000562616	0.0103083	-0.511939
Q9Y4J8_S641	DTNA DRP3	Q9Y4J8	S641	DTNA	1837	ENSG00000134769		1.70165	3.72288	3.62026	0.000582711	0.0106058	-0.544356
P49792_S1456	RANBP2 NUP358	P49792	S1456	RANBP2	5903	ENSG00000153201		-1.14259	-0.514035	-3.62023	0.00058278	0.0106058	-0.544466
Q1KMD3_S168	HNRNPUL2 HNRPUL2	Q1KMD3	S168	HNRNPUL2	221092	ENSG00000214753		2.07375	3.79015	3.60209	0.000617578	0.0112014	-0.598018
Q9NPR2_S798	SEMA4B KIAA1745 SEMAC UNQ749/PRO1480	Q9NPR2	S798	SEMA4B	10509	ENSG00000185033		-2.11886	-3.82686	-3.59813	0.000625441	0.011306	-0.609696
Q86SQ0_S934	PHLDB2 LL5B	Q86SQ0	S934	PHLDB2	90102	ENSG00000144824		-1.95379	-2.60546	-3.59373	0.000634286	0.0113733	-0.622657
Q9Y6R4_T447	MAP3K4 KIAA0213 MAPKKK4 MEKK4 MTK1	Q9Y6R4	T447	MAP3K4	4216	ENSG00000085511	STE Ser/Thr protein kinase family	-2.21152	-1.58086	-3.59314	0.000635474	0.0113733	-0.624384
P13611_S2941	VCAN CSPG2	P13611	S2941	VCAN	1462	ENSG00000038427		2.91853	4.79603	3.59135	0.000639107	0.0113955	-0.629645
Q8IY57_S57	YAF2	Q8IY57	S57	YAF2	10138	ENSG00000015153		-1.57141	-2.39185	-3.59046	0.000640931	0.0113955	-0.632276
Q15751_S2720	HERC1	Q15751	S2720	HERC1	8925	ENSG00000103657		1.68192	1.3611	3.58584	0.000650438	0.0115266	-0.645862
Q9BZH6_T219	WDR11 BRWD2 KIAA1351 WDR15	Q9BZH6	T219	WDR11	55717	ENSG00000120008		-1.86772	-0.944077	-3.58314	0.00065606	0.0115882	-0.653803
Q9UIF9_S1397	BAZ2A KIAA0314 TIP5	Q9UIF9	S1397	BAZ2A	11176	ENSG00000076108		2.95964	2.60464	3.58178	0.0006589	0.0116005	-0.657788
O15173_S104	PGRMC2 DG6 PMBP	O15173	S104	PGRMC2	10424	ENSG00000164040		2.5248	1.73032	3.57961	0.000663469	0.011643	-0.664164
Q86TI0_S627	TBC1D1 KIAA1108	Q86TI0	S627	TBC1D1	23216	ENSG00000065882		-2.09819	-1.05857	-3.57539	0.000672425	0.011762	-0.676532
Q9Y2X7_S592	GIT1	Q9Y2X7	S592	GIT1	28964	ENSG00000108262		1.06929	1.06366	3.57218	0.000679324	0.0118023	-0.685948
P11171_S578	EPB41 E41P	P11171	S578	EPB41	2035	ENSG00000159023		-2.23112	-1.71501	-3.5704	0.000683186	0.0118023	-0.691176
O00264_S57	PGRMC1 HPR6.6 PGRMC	O00264	S57	PGRMC1	10857	ENSG00000101856		2.04096	2.17777	3.57002	0.000684022	0.0118023	-0.692305
P15151_S406	PVR PVS	P15151	S406	PVR	5817	ENSG00000073008		-1.48771	-1.33558	-3.56927	0.000685649	0.0118023	-0.694496
Q9BXP5_T544	SRRT ARS2 ASR2	Q9BXP5	T544	SRRT	51593	ENSG00000087087		-1.42121	-0.306662	-3.56685	0.000690928	0.0118554	-0.701569
Q9Y314_S107	NOSIP CGI-25	Q9Y314	S107	NOSIP	51070	ENSG00000142546		-1.64322	-1.64983	-3.56425	0.00069667	0.0118861	-0.709201
P30622_S1009	CLIP1 CYLN1 RSN	P30622	S1009	CLIP1	6249	ENSG00000130779		1.16677	0.559579	3.56405	0.000697112	0.0118861	-0.709786
Q15910_T345	EZH2 KMT6	Q15910	T345	EZH2	2146	ENSG00000106462		3.46601	2.59571	3.56106	0.000703763	0.0119618	-0.718542
O00515_T19	LAD1 LAD	O00515	T19	LAD1	3898	ENSG00000159166		-1.2409	-0.198598	-3.5594	0.00070748	0.0119872	-0.723399
P53367_S39	ARFIP1	P53367	S39	ARFIP1	27236	ENSG00000164144		1.51614	0.972646	3.55448	0.000718588	0.0121374	-0.737762
P06748_S70	NPM1 NPM	P06748	S70	NPM1	4869	ENSG00000181163		1.43601	0.744601	3.55038	0.000727988	0.0122579	-0.749742
Q6ZRV2_S1098	FAM83H	Q6ZRV2	S1098	FAM83H	286077	ENSG00000180921 ENSG00000273889		-1.48823	-0.0816156	-3.54701	0.000735798	0.0123509	-0.759577
P54868_S433	HMGCS2	P54868	S433	HMGCS2	3158	ENSG00000134240		1.44492	0.58496	3.54566	0.000738965	0.012365	-0.763535
Q2M3G4_S188	SHROOM1 APXL2 KIAA1960	Q2M3G4	S188	SHROOM1	134549	ENSG00000164403		-1.21634	-1.50573	-3.5447	0.000741212	0.012365	-0.766334
Q12802_S2699	AKAP13 BRX HT31 LBC	Q12802	S2699	AKAP13	11214	ENSG00000170776		-1.63613	-2.55764	-3.53669	0.000760227	0.0126044	-0.789675
Q14315_S2233	FLNC ABPL FLN2	Q14315	S2233	FLNC	2318	ENSG00000128591		2.09705	3.22914	3.53213	0.000771255	0.0127481	-0.802943
Q9Y2W2_S181	WBP11 NPWBP SIPP1 SNP70	Q9Y2W2	S181	WBP11	51729	ENSG00000084463		-1.80579	-3.6038	-3.52917	0.000778515	0.0128289	-0.811574
Q63HR2_S120	TNS2 KIAA1075 TENC1	Q63HR2	S120	TNS2	23371	ENSG00000111077		-1.42733	-1.28694	-3.52752	0.000782568	0.0128471	-0.816357
P02686_S26	MBP	P02686	S26	MBP	4155	ENSG00000197971		-1.54795	-1.05749	-3.52636	0.000785454	0.0128471	-0.819749
Q8NB78_S17	KDM1B AOF1 C6orf193 LSD2	Q8NB78	S17	KDM1B	221656	ENSG00000165097		1.78584	2.76611	3.5239	0.000791572	0.0128869	-0.826895
O94875_T860	SORBS2 ARGBP2 KIAA0777	O94875	T860	SORBS2	8470	ENSG00000154556		2.65556	0.429046	3.52214	0.000795964	0.0129195	-0.83199
Q32P44_T881	EML3	Q32P44	T881	EML3	256364	ENSG00000149499		2.31152	0.259074	3.5194	0.000802873	0.0129693	-0.839949
Q9NRY4_S1236	ARHGAP35 GRF1 GRLF1 KIAA1722	Q9NRY4	S1236	ARHGAP35	2909			-2.04062	-1.1666	-3.51902	0.000803833	0.0129693	-0.84105
P49023_S250	PXN	P49023	S250	PXN	5829	ENSG00000089159		1.87979	2.74963	3.51646	0.000810369	0.0130295	-0.848507
Q9HAU0_S885	PLEKHA5 KIAA1686 PEPP2	Q9HAU0	S885	PLEKHA5	54477	ENSG00000052126		-1.7516	-0.475629	-3.51567	0.000812383	0.0130295	-0.850793
Q5VT52_S614	RPRD2 KIAA0460 HSPC099	Q5VT52	S614	RPRD2	23248	ENSG00000163125		-1.0676	-0.872708	-3.51446	0.000815478	0.0130404	-0.854294
Q7L7X3_S421	TAOK1 KIAA1361 MAP3K16 MARKK	Q7L7X3	S421	TAOK1	57551	ENSG00000160551	STE Ser/Thr protein kinase family	1.69753	3.18553	3.5126	0.00082027	0.0130783	-0.859689
P29966_S46	MARCKS MACS PRKCSL	P29966	S46	MARCKS	4082	ENSG00000277443		1.24764	1.23319	3.51133	0.000823569	0.0130923	-0.863384
P46821_S970	MAP1B	P46821	S970	MAP1B	4131	ENSG00000131711		2.25882	1.50295	3.50984	0.000827427	0.0131127	-0.867687
P07307_T28	ASGR2 CLEC4H2	P07307	T28	ASGR2	433	ENSG00000161944		-1.55728	-1.23761	-3.50897	0.000829701	0.0131127	-0.870213
O15155_S50	BET1	O15155	S50	BET1	10282	ENSG00000105829		-1.47039	-1.404	-3.50002	0.000853401	0.0134479	-0.896138
P69905_Y25	HBA1;HBA2	P69905	Y25	HBA1 HBA2	3039 3040	ENSG00000188536 ENSG00000206172		-2.27085	-2.62281	-3.49053	0.000879214	0.0137485	-0.923558
P49790_S614	NUP153	P49790	S614	NUP153	9972	ENSG00000124789		1.79414	0.357333	3.48869	0.000884301	0.0137485	-0.928867
Q96M96_S68	FGD4 FRABP ZFYVE6	Q96M96	S68	FGD4	121512	ENSG00000139132		-3.34691	-3.87359	-3.48824	0.000885554	0.0137485	-0.930169
O76024_S32	WFS1	O76024	S32	WFS1	7466	ENSG00000109501		-1.57813	-2.44348	-3.48813	0.000885846	0.0137485	-0.930473
O95453_S557	PARN DAN	O95453	S557	PARN	5073	ENSG00000140694 ENSG00000274829		1.26303	0.300404	3.48678	0.000889606	0.0137485	-0.934369
O60841_T301	EIF5B IF2 KIAA0741	O60841	T301	EIF5B	9669	ENSG00000158417		2.16185	0.341056	3.48654	0.000890283	0.0137485	-0.935069
Q63HR2_Y483	TNS2 KIAA1075 TENC1	Q63HR2	Y483	TNS2	23371	ENSG00000111077		-2.36171	-2.1542	-3.48489	0.000894896	0.0137804	-0.939823
P49023_S261	PXN	P49023	S261	PXN	5829	ENSG00000089159		2.9586	0.359268	3.48338	0.00089914	0.0138064	-0.944175
Q96N67_S1432	DOCK7 KIAA1771	Q96N67	S1432	DOCK7	85440	ENSG00000116641		-2.15845	-1.37055	-3.47281	0.000929419	0.0141833	-0.974637
Q15751_T1429	HERC1	Q15751	T1429	HERC1	8925	ENSG00000103657		1.6913	1.03436	3.47272	0.000929671	0.0141833	-0.974887
Q9UP95_S967	SLC12A4 KCC1	Q9UP95	S967	SLC12A4	6560	ENSG00000124067		2.33259	1.49866	3.47162	0.000932885	0.0141833	-0.97806
Q9Y6R0_S263	NUMBL	Q9Y6R0	S263	NUMBL	9253	ENSG00000105245		1.90019	2.39823	3.47117	0.00093418	0.0141833	-0.979335
P46821_T1633	MAP1B	P46821	T1633	MAP1B	4131	ENSG00000131711		2.08228	2.90386	3.46926	0.000939799	0.0142286	-0.98485
O95218_S181	ZRANB2 ZIS ZNF265	O95218	S181	ZRANB2	9406	ENSG00000132485		2.24806	0.760591	3.46378	0.000956042	0.0144341	-1.0006
Q96HP4_S56	OXNAD1	Q96HP4	S56	OXNAD1	92106	ENSG00000154814		-2.28428	-2.18814	-3.46256	0.000959674	0.0144486	-1.00409
P18615_S181	NELFE RD RDBP	P18615	S181	NELFE	7936	ENSG00000204356 ENSG00000206268 ENSG00000206357 ENSG00000231044 ENSG00000229363 ENSG00000233801		-1.52304	-0.9019	-3.46005	0.000967232	0.0145184	-1.0113
P16118_S33	PFKFB1 F6PK PFRX	P16118	S33	PFKFB1	5207	ENSG00000158571		-1.61636	-1.16122	-3.45924	0.000969682	0.0145184	-1.01363
P16333_S66	NCK1 NCK	P16333	S66	NCK1	4690	ENSG00000158092		-1.49856	0.518445	-3.45595	0.000979694	0.0146278	-1.02307
Q9NPF5_T445	DMAP1 KIAA1425	Q9NPF5	T445	DMAP1	55929	ENSG00000178028		2.06796	1.95818	3.45491	0.000982883	0.0146349	-1.02605
O75970_S1283	MPDZ MUPP1	O75970	S1283	MPDZ	8777	ENSG00000107186		-1.89067	-0.850773	-3.45266	0.000989812	0.0146976	-1.03251
O95425_S245	SVIL	O95425	S245	SVIL	6840	ENSG00000197321		-1.14101	-0.3909	-3.44889	0.00100151	0.0148003	-1.0433
P00325_S165	ADH1B ADH2	P00325	S165	ADH1B	125	ENSG00000196616		2.39001	0.554522	3.44867	0.00100221	0.0148003	-1.04395
Q9BY77_S127	POLDIP3 KIAA1649 PDIP46	Q9BY77	S127	POLDIP3	84271	ENSG00000100227		-1.2556	-0.992342	-3.44544	0.00101234	0.0149093	-1.05319
O75128_S347	COBL KIAA0633	O75128	S347	COBL	23242	ENSG00000106078		-1.56083	-0.923683	-3.43945	0.00103141	0.0151122	-1.07033
Q92614_S126	MYO18A KIAA0216 MYSPDZ	Q92614	S126	MYO18A	399687	ENSG00000196535		-1.57386	-1.97178	-3.43681	0.00103989	0.0151122	-1.07786
Q8NB78_S13	KDM1B AOF1 C6orf193 LSD2	Q8NB78	S13	KDM1B	221656	ENSG00000165097		1.91818	1.00774	3.43601	0.00104248	0.0151122	-1.08014
Q13402_T1115	MYO7A USH1B	Q13402	T1115	MYO7A	4647	ENSG00000137474		-3.06867	-3.83905	-3.43569	0.00104354	0.0151122	-1.08107
O00160_S734	MYO1F	O00160	S734	MYO1F	4542	ENSG00000142347		-1.86175	-0.327029	-3.4354	0.00104446	0.0151122	-1.08188
Q96JH7_S998	VCPIP1 KIAA1850 VCIP135	Q96JH7	S998	VCPIP1	80124	ENSG00000175073		-2.40613	-0.951535	-3.43315	0.00105181	0.0151122	-1.08832
P02545_T3	LMNA LMN1	P02545	T3	LMNA	4000	ENSG00000160789		2.07669	0.96555	3.43301	0.00105227	0.0151122	-1.08872
Q96ST3_T266	SIN3A	Q96ST3	T266	SIN3A	25942	ENSG00000169375		1.2427	1.48511	3.43286	0.00105274	0.0151122	-1.08913
P62805_S48	HIST1H4A H4/A H4FA;HIST1H4B H4/I H4FI;HIST1H4C H4/G H4FG;HIST1H4D H4/B H4FB;HIST1H4E H4/J H4FJ;HIST1H4F H4/C H4FC;HIST1H4H H4/H H4FH;HIST1H4I H4/M H4FM;HIST1H4J H4/E H4FE;HIST1H4K H4/D H4FD;HIST1H4L H4/K H4FK;HIST2H4A H4/N H4F2 H4FN HIST2H4;HIST2H4B H4/O H4FO;HIST4H4	P62805	S48	H4-16 H4C1 H4C11 H4C12 H4C13 H4C14 H4C15 H4C2 H4C3 H4C4 H4C5 H4C6 H4C8 H4C9	121504 554313 8294 8359 8360 8361 8362 8363 8364 8365 8366 8367 8368 8370	ENSG00000274618 ENSG00000197238 ENSG00000197837 ENSG00000158406 ENSG00000278705 ENSG00000197061 ENSG00000270882 ENSG00000270276 ENSG00000273542 ENSG00000277157 ENSG00000276966 ENSG00000276180 ENSG00000278637 ENSG00000275126		-1.30533	-1.02543	-3.4325	0.00105394	0.0151122	-1.09018
Q8N6H7_S240	ARFGAP2 ZNF289 Nbla10535	Q8N6H7	S240	ARFGAP2	84364	ENSG00000149182		-1.05593	0.500115	-3.43245	0.00105408	0.0151122	-1.0903
Q92786_S511	PROX1	Q92786	S511	PROX1	5629	ENSG00000117707		-1.70312	-1.00799	-3.43081	0.00105949	0.0151139	-1.095
P19338_T76	NCL	P19338	T76	NCL	4691	ENSG00000115053		2.82894	0.535515	3.43072	0.00105979	0.0151139	-1.09526
O14681_S46	EI24 PIG8	O14681	S46	EI24	9538	ENSG00000149547		-1.84799	-0.361927	-3.42621	0.00107474	0.0152868	-1.10813
P14625_S306	HSP90B1 GRP94 TRA1	P14625	S306	HSP90B1	7184	ENSG00000166598		2.54657	1.42013	3.42511	0.00107841	0.0152988	-1.11126
P80297_S8	MT1X	P80297	S8	MT1X	4501	ENSG00000187193		-1.73896	-1.18496	-3.41762	0.00110375	0.0155833	-1.13258
Q14573_S934	ITPR3	Q14573	S934	ITPR3	3710	ENSG00000096433		2.49354	2.2163	3.41748	0.00110424	0.0155833	-1.13298
P78524_S622	ST5 DENND2B HTS1	P78524	S622	DENND2B	6764	ENSG00000166444		1.56971	0.691272	3.41509	0.00111246	0.0156178	-1.13979
Q9Y4H2_S1203	IRS2	Q9Y4H2	S1203	IRS2	8660	ENSG00000185950		1.3973	0.385827	3.41213	0.00112272	0.0156804	-1.14822
Q9UJX2_S588	CDC23 ANAPC8	Q9UJX2	S588	CDC23	8697	ENSG00000094880		-1.28403	-1.10478	-3.40645	0.00114263	0.0159174	-1.16435
Q05397_Y861	PTK2 FAK FAK1	Q05397	Y861	PTK2	5747	ENSG00000169398	Tyr protein kinase family	-1.1691	-1.11937	-3.40553	0.0011459	0.0159218	-1.16697
O43294_S194	TGFB1I1 ARA55	O43294	S194	TGFB1I1	7041	ENSG00000140682		-1.02874	-0.830091	-3.40117	0.00116145	0.0160553	-1.17933
Q99590_S816	SCAF11 CASP11 SFRS2IP SIP1 SRSF2IP	Q99590	S816	SCAF11	9169	ENSG00000139218		-1.17128	-0.151265	-3.40112	0.00116164	0.0160553	-1.17949
O00160_S1001	MYO1F	O00160	S1001	MYO1F	4542	ENSG00000142347		-1.46457	-0.976314	-3.40035	0.00116442	0.0160553	-1.18168
Q96N67_S440	DOCK7 KIAA1771	Q96N67	S440	DOCK7	85440	ENSG00000116641		-1.54921	-1.93212	-3.39551	0.00118195	0.0162555	-1.19539
P80297_S35	MT1X	P80297	S35	MT1X	4501	ENSG00000187193		-1.88415	-0.543492	-3.38867	0.00120718	0.0165604	-1.21476
Q9NVD7_S28	PARVA MXRA2	Q9NVD7	S28	PARVA	55742	ENSG00000197702		-1.76744	-2.77056	-3.38549	0.0012191	0.0166645	-1.22377
Q9BRQ6_S13	CHCHD6 CHCM1 MIC25	Q9BRQ6	S13	CHCHD6	84303	ENSG00000159685		-1.25449	-1.69676	-3.385	0.00122093	0.0166645	-1.22515
Q96BY6_S12	DOCK10 KIAA0694 ZIZ3	Q96BY6	S12	DOCK10	55619	ENSG00000135905		-1.95219	-1.45714	-3.38299	0.00122852	0.0167258	-1.23083
Q13905_S296	RAPGEF1 GRF2	Q13905	S296	RAPGEF1	2889	ENSG00000107263		-1.72476	-0.373618	-3.37971	0.00124098	0.016853	-1.24008
O75179_S2401	ANKRD17 GTAR KIAA0697	O75179	S2401	ANKRD17	26057	ENSG00000132466		-1.30464	-1.21539	-3.37839	0.00124607	0.0168797	-1.24383
O95197_S30	RTN3 ASYIP NSPL2	O95197	S30	RTN3	10313	ENSG00000133318		1.24784	1.19697	3.37637	0.00125383	0.0169303	-1.24952
O43294_S68	TGFB1I1 ARA55	O43294	S68	TGFB1I1	7041	ENSG00000140682		-1.26337	-0.912851	-3.37579	0.00125607	0.0169303	-1.25116
Q7Z460_S646	CLASP1 KIAA0622 MAST1	Q7Z460	S646	CLASP1	23332	ENSG00000074054		-1.40331	-0.326822	-3.37416	0.0012624	0.0169733	-1.25576
Q05D32_S28	CTDSPL2 HSPC058 HSPC129	Q05D32	S28	CTDSPL2	51496	ENSG00000137770		1.60451	1.74227	3.36413	0.00130196	0.0174618	-1.28404
P45985_S90	MAP2K4 JNKK1 MEK4 MKK4 PRKMK4 SEK1 SERK1 SKK1	P45985	S90	MAP2K4	6416	ENSG00000065559	STE Ser/Thr protein kinase family	1.69311	0.713656	3.35515	0.00133837	0.0179057	-1.30931
P11137_S1782	MAP2	P11137	S1782	MAP2	4133	ENSG00000078018		1.45836	2.17358	3.35197	0.00135147	0.0180362	-1.31823
O15027_S1220	SEC16A KIAA0310 SEC16 SEC16L	O15027	S1220	SEC16A	9919	ENSG00000148396		1.33042	-0.86174	3.34565	0.00137792	0.018344	-1.33598
P18206_S434	VCL	P18206	S434	VCL	7414	ENSG00000035403		1.23725	0.352821	3.342	0.00139338	0.0185043	-1.3462
Q7Z4V5_S671	HDGFRP2 HDGF2 UNQ785/PRO1604	Q7Z4V5	S671	HDGFL2	84717	ENSG00000167674		-1.93731	-1.87841	-3.33581	0.00142006	0.0187171	-1.36356
P18615_S115	NELFE RD RDBP	P18615	S115	NELFE	7936	ENSG00000204356 ENSG00000206268 ENSG00000206357 ENSG00000231044 ENSG00000229363 ENSG00000233801		-1.40553	-1.38736	-3.33489	0.00142405	0.0187171	-1.36613
Q53SF7_S952	COBLL1 KIAA0977	Q53SF7	S952	COBLL1	22837	ENSG00000082438		-1.37757	-0.900781	-3.33422	0.00142695	0.0187171	-1.36799
Q08495_S14	DMTN DMT EPB49	Q08495	S14	DMTN	2039	ENSG00000158856		-1.67569	-0.490252	-3.33389	0.0014284	0.0187171	-1.36892
O00160_S1023	MYO1F	O00160	S1023	MYO1F	4542	ENSG00000142347		-1.27083	-0.566143	-3.33386	0.00142856	0.0187171	-1.36902
Q2M3G4_S157	SHROOM1 APXL2 KIAA1960	Q2M3G4	S157	SHROOM1	134549	ENSG00000164403		-1.4252	-1.85486	-3.3312	0.00144018	0.0187633	-1.37644
Q9Y478_S108	PRKAB1 AMPK	Q9Y478	S108	PRKAB1	5564	ENSG00000111725		1.33444	1.79482	3.32987	0.00144605	0.0187633	-1.38016
Q8TDB6_S221	DTX3L BBAP	Q8TDB6	S221	DTX3L	151636	ENSG00000163840		1.3183	0.324837	3.32962	0.00144715	0.0187633	-1.38086
O43768_S67	ENSA	O43768	S67	ENSA	2029	ENSG00000143420		-1.37627	0.426956	-3.32952	0.0014476	0.0187633	-1.38114
O43312_T603	MTSS1 KIAA0429 MIM	O43312	T603	MTSS1	9788	ENSG00000170873		-2.38118	-0.746926	-3.3262	0.00146238	0.0188643	-1.39044
O94979_S527	SEC31A KIAA0905 SEC31L1 HSPC275 HSPC334	O94979	S527	SEC31A	22872	ENSG00000138674		1.60137	3.37975	3.32522	0.00146677	0.0188759	-1.39318
Q96N67_S888	DOCK7 KIAA1771	Q96N67	S888	DOCK7	85440	ENSG00000116641		-1.50038	-2.28528	-3.31853	0.00149699	0.0191735	-1.41183
Q32MZ4_S581	LRRFIP1 GCF2 TRIP	Q32MZ4	S581	LRRFIP1	9208	ENSG00000124831		1.37523	1.47497	3.31663	0.00150567	0.0192391	-1.41713
Q86SQ0_S387	PHLDB2 LL5B	Q86SQ0	S387	PHLDB2	90102	ENSG00000144824		-1.78281	0.247474	-3.31268	0.00152393	0.0194265	-1.42815
P16298_S478	PPP3CB CALNA2 CALNB CNA2	P16298	S478	PPP3CB	5532	ENSG00000107758		-1.10833	-1.69272	-3.31169	0.00152854	0.0194395	-1.43092
P60866_T9	RPS20	P60866	T9	RPS20	6224	ENSG00000008988		1.26123	0.706514	3.30738	0.00154869	0.0196494	-1.44289
O75128_S962	COBL KIAA0633	O75128	S962	COBL	23242	ENSG00000106078		-1.54028	-1.6207	-3.30215	0.00157356	0.0199183	-1.45746
P07148_S11	FABP1 FABPL	P07148	S11	FABP1	2168	ENSG00000163586		1.96256	0.371417	3.30094	0.00157936	0.019945	-1.46082
Q12888_S1028	TP53BP1	Q12888	S1028	TP53BP1	7158	ENSG00000067369		1.49745	4.37006	3.29904	0.00158847	0.0200133	-1.46608
P11171_T736	EPB41 E41P	P11171	T736	EPB41	2035	ENSG00000159023		-1.52331	-1.09411	-3.29382	0.00161389	0.0202862	-1.48059
P35580_S1939	MYH10	P35580	S1939	MYH10	4628	ENSG00000133026		-1.25899	-1.67322	-3.29243	0.00162072	0.0203248	-1.48445
Q9UDT6_S923	CLIP2 CYLN2 KIAA0291 WBSCR3 WBSCR4 WSCR4	Q9UDT6	S923	CLIP2	7461	ENSG00000106665		2.47799	3.1854	3.28915	0.00163691	0.0204803	-1.49353
O60437_S887	PPL KIAA0568	O60437	S887	PPL	5493	ENSG00000118898		1.19082	0.518974	3.28539	0.00165567	0.0206672	-1.50394
Q9Y2W1_S575	THRAP3 TRAP150	Q9Y2W1	S575	THRAP3	9967	ENSG00000054118		-1.30597	-0.63724	-3.27975	0.00168423	0.0209618	-1.51957
Q92667_S445	AKAP1 AKAP149 PRKA1	Q92667	S445	AKAP1	8165	ENSG00000121057		1.85317	-0.0692339	3.27879	0.00168914	0.0209618	-1.52223
Q5VT52_S593	RPRD2 KIAA0460 HSPC099	Q5VT52	S593	RPRD2	23248	ENSG00000163125		-1.0425	0.173761	-3.27844	0.00169091	0.0209618	-1.52318
O14617_S869	AP3D1 PRO0039	O14617	S869	AP3D1	8943	ENSG00000065000		-2.59434	-3.15715	-3.27752	0.00169565	0.0209725	-1.52574
O95747_S355	OXSR1 KIAA1101 OSR1	O95747	S355	OXSR1	9943	ENSG00000172939	STE Ser/Thr protein kinase family	-2.33316	-4.14793	-3.27514	0.00170792	0.0210655	-1.53233
Q53SF7_T298	COBLL1 KIAA0977	Q53SF7	T298	COBLL1	22837	ENSG00000082438		-1.15237	0.39601	-3.27388	0.00171443	0.0210655	-1.5358
Q9BZL4_S407	PPP1R12C LENG3 MBS85	Q9BZL4	S407	PPP1R12C	54776	ENSG00000125503		1.83003	1.10522	3.27192	0.0017246	0.0211063	-1.5412
Q8WUM0_S57	NUP133	Q8WUM0	S57	NUP133	55746			-1.77034	-0.00450535	-3.27157	0.00172644	0.0211063	-1.54218
Q9Y6R4_S1252	MAP3K4 KIAA0213 MAPKKK4 MEKK4 MTK1	Q9Y6R4	S1252	MAP3K4	4216	ENSG00000085511	STE Ser/Thr protein kinase family	-1.49105	-0.814543	-3.27091	0.0017299	0.0211063	-1.544
Q17RC7_S80	EXOC3L4 C14orf73	Q17RC7	S80	EXOC3L4	91828	ENSG00000205436		-2.82957	-0.818259	-3.27012	0.00173403	0.0211091	-1.54619
O75367_T129	H2AFY MACROH2A1	O75367	T129	MACROH2A1	9555	ENSG00000113648		2.78819	1.46736	3.26542	0.00175881	0.0212977	-1.55914
Q8N4C8_T809	MINK1 B55 MAP4K6 MINK YSK2 ZC3	Q8N4C8	T809	MINK1	50488		STE Ser/Thr protein kinase family	-2.08712	-0.852015	-3.26495	0.00176134	0.0212977	-1.56045
Q14678_S186	KANK1 ANKRD15 KANK KIAA0172	Q14678	S186	KANK1	23189	ENSG00000107104		-1.26719	-0.73171	-3.26259	0.00177395	0.0214022	-1.56697
Q8IZP0_S231	ABI1 SSH3BP1	Q8IZP0	S231	ABI1	10006	ENSG00000136754		-1.2914	-0.724461	-3.26081	0.00178349	0.0214358	-1.57186
Q92841_S571	DDX17	Q92841	S571	DDX17	10521	ENSG00000100201		1.71558	0.000976652	3.25945	0.00179082	0.0214358	-1.5756
Q9Y2K2_S920	SIK3 KIAA0999 QSK L19	Q9Y2K2	S920	SIK3	23387	ENSG00000160584	CAMK Ser/Thr protein kinase family	-1.22489	-0.650353	-3.25933	0.00179148	0.0214358	-1.57594
Q7Z2X4_S247	PID1 NYGGF4 PCLI1 HMFN2073	Q7Z2X4	S247	PID1	55022	ENSG00000153823		-2.58984	-1.85057	-3.25912	0.0017926	0.0214358	-1.57651
P11171_S684	EPB41 E41P	P11171	S684	EPB41	2035	ENSG00000159023		-1.04978	-1.21075	-3.2522	0.00183039	0.0218334	-1.59555
Q86TV6_S160	TTC7B TTC7L1	Q86TV6	S160	TTC7B	145567	ENSG00000165914		-2.39161	-2.39814	-3.25156	0.00183393	0.0218334	-1.59731
Q86X29_S493	LSR LISCH	Q86X29	S493	LSR	51599	ENSG00000105699		-1.30778	0.260991	-3.24702	0.00185919	0.0220855	-1.6098
P29474_S625	NOS3	P29474	S625	NOS3	4846	ENSG00000164867		-1.54793	-2.75081	-3.24397	0.00187633	0.0221805	-1.61817
P09543_S9	CNP	P09543	S9	CNP	1267	ENSG00000173786		-1.23583	-1.52146	-3.24341	0.00187949	0.0221805	-1.61971
O95342_S701	ABCB11 BSEP	O95342	S701	ABCB11	8647	ENSG00000073734		-2.52978	-3.40805	-3.23527	0.00192608	0.0226808	-1.64204
Q05209_S449	PTPN12	Q05209	S449	PTPN12	5782	ENSG00000127947		1.73486	4.87777	3.22123	0.00200894	0.0234683	-1.68044
Q9UPN3_S1752	MACF1 ABP620 ACF7 KIAA0465 KIAA1251	Q9UPN3	S1752	MACF1	23499	ENSG00000127603		1.86458	0.854674	3.221	0.00201033	0.0234683	-1.68107
Q765P7_S569	MTSS1L	Q765P7	S569	MTSS2	92154	ENSG00000132613		-1.40496	-0.667759	-3.21898	0.00202252	0.0235597	-1.68658
P46940_S330	IQGAP1 KIAA0051	P46940	S330	IQGAP1	8826	ENSG00000140575		1.0192	0.814992	3.21705	0.00203424	0.0236453	-1.69185
Q86TI0_S237	TBC1D1 KIAA1108	Q86TI0	S237	TBC1D1	23216	ENSG00000065882		-1.71252	-0.888454	-3.21248	0.00206225	0.0239195	-1.70431
P83731_T83	RPL24	P83731	T83	RPL24	6152	ENSG00000114391		-1.24029	-1.64039	-3.21112	0.00207071	0.0239662	-1.70804
Q7Z460_S572	CLASP1 KIAA0622 MAST1	Q7Z460	S572	CLASP1	23332	ENSG00000074054		-2.49728	-0.860611	-3.20938	0.00208149	0.0240395	-1.71277
Q96ST3_S277	SIN3A	Q96ST3	S277	SIN3A	25942	ENSG00000169375		1.29539	1.45011	3.2071	0.00209574	0.0241047	-1.71899
Q9Y4F1_S408	FARP1 CDEP PLEKHC2	Q9Y4F1	S408	FARP1	10160	ENSG00000152767		-1.76462	1.29886	-3.20705	0.00209606	0.0241047	-1.71912
P20020_S1216	ATP2B1 PMCA1	P20020	S1216	ATP2B1	490	ENSG00000070961		-1.27575	-0.758729	-3.20107	0.00213379	0.0244059	-1.73537
Q16186_T217	ADRM1 GP110	Q16186	T217	ADRM1	11047	ENSG00000130706		2.19235	1.89072	3.20005	0.00214032	0.0244059	-1.73815
Q8N4C8_S674	MINK1 B55 MAP4K6 MINK YSK2 ZC3	Q8N4C8	S674	MINK1	50488		STE Ser/Thr protein kinase family	-1.07076	0.119802	-3.1965	0.00216313	0.0246141	-1.74781
P04179_S127	SOD2	P04179	S127	SOD2	6648	ENSG00000112096		1.79607	1.03837	3.19496	0.00217309	0.0246755	-1.75199
Q8IWW6_T639	ARHGAP12	Q8IWW6	T639	ARHGAP12	94134	ENSG00000165322		-1.08844	-0.264122	-3.19417	0.00217822	0.0246819	-1.75414
P02545_S66	LMNA LMN1	P02545	S66	LMNA	4000	ENSG00000160789		1.3328	1.17308	3.19024	0.00220387	0.0248756	-1.7648
Q8N3V7_S819	SYNPO KIAA1029	Q8N3V7	S819	SYNPO	11346	ENSG00000171992		2.33468	-1.34901	3.18995	0.00220581	0.0248756	-1.7656
Q9Y624_S284	F11R JAM1 JCAM UNQ264/PRO301	Q9Y624	S284	F11R	50848	ENSG00000158769		-1.06264	-1.01678	-3.18944	0.00220912	0.0248756	-1.76696
P18615_S251	NELFE RD RDBP	P18615	S251	NELFE	7936	ENSG00000204356 ENSG00000206268 ENSG00000206357 ENSG00000231044 ENSG00000229363 ENSG00000233801		-1.72472	-1.72178	-3.18752	0.00222179	0.0249663	-1.77217
Q5JSZ5_S388	PRRC2B BAT2L BAT2L1 KIAA0515	Q5JSZ5	S388	PRRC2B	84726	ENSG00000130723		1.60095	1.29844	3.18034	0.00226977	0.0254027	-1.79161
P05556_S785	ITGB1 FNRB MDF2 MSK12	P05556	S785	ITGB1	3688	ENSG00000150093		-2.55841	-2.37453	-3.18031	0.00227003	0.0254027	-1.79172
Q15746_S1760	MYLK MLCK MLCK1 MYLK1	Q15746	S1760	MYLK	4638	ENSG00000065534	CAMK Ser/Thr protein kinase family	-1.10077	-0.648935	-3.17857	0.00228179	0.0254521	-1.79642
P46821_T1270	MAP1B	P46821	T1270	MAP1B	4131	ENSG00000131711		2.23215	2.7004	3.17826	0.00228386	0.0254521	-1.79724
P08034_S258	GJB1 CX32	P08034	S258	GJB1	2705	ENSG00000169562		-1.91363	-0.90158	-3.17674	0.00229419	0.0254871	-1.80135
Q96QR8_S101	PURB	Q96QR8	S101	PURB	5814	ENSG00000146676		1.08426	-0.497052	3.17422	0.00231145	0.0256012	-1.80817
Q9HBR0_T772	SLC38A10 PP1744	Q9HBR0	T772	SLC38A10	124565	ENSG00000157637		-2.72229	-1.7715	-3.17154	0.00232994	0.0257532	-1.81542
Q86W92_S561	PPFIBP1 KIAA1230	Q86W92	S561	PPFIBP1	8496	ENSG00000110841		-2.23865	-4.48754	-3.16845	0.00235144	0.025852	-1.82377
Q5VUB5_S723	FAM171A1 C10orf38	Q5VUB5	S723	FAM171A1	221061	ENSG00000148468		-2.06921	1.62144	-3.16832	0.00235231	0.025852	-1.82411
Q07065_S26	CKAP4	Q07065	S26	CKAP4	10970	ENSG00000136026		1.10642	1.69615	3.16819	0.00235322	0.025852	-1.82446
P61978_S216	HNRNPK HNRPK	P61978	S216	HNRNPK	3190	ENSG00000165119		2.04226	0.574635	3.16679	0.00236302	0.025907	-1.82824
Q96IZ0_S231	PAWR PAR4	Q96IZ0	S231	PAWR	5074	ENSG00000177425		-1.84886	0.952528	-3.1617	0.00239899	0.0262481	-1.84198
Q92625_S647	ANKS1A ANKS1 KIAA0229 ODIN	Q92625	S647	ANKS1A	23294	ENSG00000064999		-1.12917	-0.693805	-3.15777	0.00242704	0.0265013	-1.85255
O75376_S1533	NCOR1 KIAA1047	O75376	S1533	NCOR1	9611	ENSG00000141027		-2.19109	1.86185	-3.14714	0.00250464	0.0272386	-1.88116
P51812_S715	RPS6KA3 ISPK1 MAPKAPK1B RSK2	P51812	S715	RPS6KA3	6197	ENSG00000177189	AGC Ser/Thr protein kinase family	-2.12406	-0.624565	-3.14407	0.00252741	0.027431	-1.88938
Q92890_S299	UFD1L	Q92890	S299	UFD1	7353	ENSG00000070010		-1.08931	-0.394263	-3.13865	0.00256819	0.0277621	-1.90392
Q9BTE7_S9	DCUN1D5	Q9BTE7	S9	DCUN1D5	84259	ENSG00000137692		2.7533	4.79196	3.13446	0.00260014	0.0280515	-1.91515
Q8IWF6_S127	DENND6A FAM116A	Q8IWF6	S127	DENND6A	201627	ENSG00000174839		1.34922	0.703346	3.13128	0.00262462	0.0282591	-1.92366
Q86SQ0_S334	PHLDB2 LL5B	Q86SQ0	S334	PHLDB2	90102	ENSG00000144824		-1.3926	-1.02863	-3.12878	0.00264405	0.0284118	-1.93036
Q8N3V7_S580	SYNPO KIAA1029	Q8N3V7	S580	SYNPO	11346	ENSG00000171992		1.42556	-0.191673	3.12472	0.00267584	0.0286962	-1.94121
O95071_S1549	UBR5 EDD EDD1 HYD KIAA0896	O95071	S1549	UBR5	51366	ENSG00000104517		1.82692	2.9242	3.12274	0.00269152	0.0288029	-1.94652
Q5JSZ5_S563	PRRC2B BAT2L BAT2L1 KIAA0515	Q5JSZ5	S563	PRRC2B	84726	ENSG00000130723		2.125	2.23859	3.12211	0.00269644	0.0288029	-1.94817
Q14195_S541	DPYSL3 CRMP4 DRP3 ULIP ULIP1	Q14195	S541	DPYSL3	1809	ENSG00000113657		1.60467	2.26773	3.1205	0.00270925	0.0288676	-1.95248
P08684_S134	CYP3A4 CYP3A3	P08684	S134	CYP3A4	1576	ENSG00000160868		1.65008	0.222265	3.12001	0.00271318	0.0288676	-1.95379
Q9HBL0_S338	TNS1 TNS	Q9HBL0	S338	TNS1	7145	ENSG00000079308		1.68568	0.947045	3.11856	0.00272474	0.0289149	-1.95765
Q14160_S853	SCRIB CRIB1 KIAA0147 LAP4 SCRB1 VARTUL	Q14160	S853	SCRIB	23513	ENSG00000180900		-2.57825	-0.814626	-3.11752	0.00273314	0.0289149	-1.96045
Q86X10_S414	RALGAPB KIAA1219	Q86X10	S414	RALGAPB	57148	ENSG00000170471		-1.48433	-1.55394	-3.1171	0.00273647	0.0289149	-1.96155
P51659_S711	HSD17B4 EDH17B4 SDR8C1	P51659	S711	HSD17B4	3295	ENSG00000133835		2.01862	0.965925	3.11679	0.00273902	0.0289149	-1.9624
Q5JSH3_S582	WDR44	Q5JSH3	S582	WDR44	54521	ENSG00000131725		2.20773	-0.459687	3.11122	0.00278417	0.0293342	-1.97723
P78524_S84	ST5 DENND2B HTS1	P78524	S84	DENND2B	6764	ENSG00000166444		2.03818	-0.105217	3.10947	0.00279852	0.029428	-1.9819
Q9H9E3_T207	COG4	Q9H9E3	T207	COG4	25839	ENSG00000103051		1.61452	2.5756	3.10841	0.00280723	0.0294623	-1.98472
Q9HBR0_S685	SLC38A10 PP1744	Q9HBR0	S685	SLC38A10	124565	ENSG00000157637		-1.62102	-1.50674	-3.10301	0.00285208	0.0298719	-1.99909
O14639_S422	ABLIM1 ABLIM KIAA0059 LIMAB1	O14639	S422	ABLIM1	3983	ENSG00000099204		1.56526	-0.868242	3.10238	0.00285731	0.0298719	-2.00076
O60333_S1454	KIF1B KIAA0591 KIAA1448	O60333	S1454	KIF1B	23095	ENSG00000054523		-1.8229	-0.991699	-3.0987	0.00288826	0.0301368	-2.01053
Q70E73_T1228	RAPH1 ALS2CR18 ALS2CR9 KIAA1681 LPD PREL2 RMO1	Q70E73	T1228	RAPH1	65059	ENSG00000173166		-1.57104	-0.614584	-3.09782	0.00289571	0.0301368	-2.01286
Q6R327_S1302	RICTOR KIAA1999	Q6R327	S1302	RICTOR	253260	ENSG00000164327		-2.31922	-1.02367	-3.09739	0.00289938	0.0301368	-2.01401
Q13451_S445	FKBP5 AIG6 FKBP51	Q13451	S445	FKBP5	2289	ENSG00000096060		-1.55078	1.9793	-3.09665	0.00290572	0.0301448	-2.01599
P42356_S1378	PI4KA PIK4 PIK4CA	P42356	S1378	PI4KA	5297	ENSG00000241973		-2.06811	-2.13949	-3.09448	0.00292418	0.0302781	-2.02174
P49327_S1174	FASN FAS	P49327	S1174	FASN	2194	ENSG00000169710		1.6905	0.235289	3.09142	0.00295046	0.0304648	-2.02985
Q9UIF9_S1770	BAZ2A KIAA0314 TIP5	Q9UIF9	S1770	BAZ2A	11176	ENSG00000076108		2.18122	2.68277	3.09107	0.00295348	0.0304648	-2.03078
Q9Y2K2_S568	SIK3 KIAA0999 QSK L19	Q9Y2K2	S568	SIK3	23387	ENSG00000160584	CAMK Ser/Thr protein kinase family	-1.00237	-0.74461	-3.08636	0.00299448	0.0308117	-2.04327
Q9P270_S87	SLAIN2 KIAA1458	Q9P270	S87	SLAIN2	57606	ENSG00000109171		-1.40234	-1.83442	-3.0859	0.00299851	0.0308117	-2.04449
O94874_S458	UFL1 KIAA0776 NLBP RCAD	O94874	S458	UFL1	23376	ENSG00000014123		-1.0668	-0.258312	-3.0775	0.00307288	0.031516	-2.06669
Q9NPD5_S295	SLCO1B3 LST2 OATP1B3 OATP8 SLC21A8	Q9NPD5	S295	SLCO1B3	28234	ENSG00000111700		-2.83066	-4.65646	-3.07593	0.00308704	0.0315896	-2.07086
Q9NRA8_S951	EIF4ENIF1	Q9NRA8	S951	EIF4ENIF1	56478	ENSG00000184708		2.53545	2.70623	3.07531	0.00309262	0.0315896	-2.07249
Q5SW79_S667	CEP170 FAM68A KAB KIAA0470	Q5SW79	S667	CEP170	9859	ENSG00000143702 ENSG00000276725		-1.10333	-0.1743	-3.07476	0.00309759	0.0315896	-2.07395
Q9UNE7_S19	STUB1 CHIP PP1131	Q9UNE7	S19	STUB1	10273	ENSG00000103266		1.40639	0.695211	3.07314	0.0031122	0.0316788	-2.07821
P11137_S1790	MAP2	P11137	S1790	MAP2	4133	ENSG00000078018		1.34551	2.58239	3.07245	0.00311848	0.031683	-2.08004
Q05397_Y576	PTK2 FAK FAK1	Q05397	Y576	PTK2	5747	ENSG00000169398	Tyr protein kinase family	-1.34332	-1.3882	-3.07023	0.00313872	0.031776	-2.0859
Q15751_S1491	HERC1	Q15751	S1491	HERC1	8925	ENSG00000103657		1.40628	0.387051	3.06979	0.00314274	0.031776	-2.08706
Q9UJU6_S283	DBNL CMAP SH3P7 PP5423	Q9UJU6	S283	DBNL	28988	ENSG00000136279		1.04864	0.137365	3.06893	0.00315061	0.031776	-2.08932
C9JI98_S137	TMEM238	C9JI98	S137	TMEM238	388564	ENSG00000233493		-2.42105	-0.508984	-3.06744	0.00316431	0.031776	-2.09325
Q8TB45_S237	DEPTOR DEPDC6	Q8TB45	S237	DEPTOR	64798	ENSG00000155792		-1.12802	-1.76834	-3.06625	0.0031753	0.031776	-2.09639
Q5VZ89_S1377	DENND4C C9orf55 C9orf55B	Q5VZ89	S1377	DENND4C	55667	ENSG00000137145		-1.45728	-0.809265	-3.06599	0.00317771	0.031776	-2.09708
Q9Y4J8_S560	DTNA DRP3	Q9Y4J8	S560	DTNA	1837	ENSG00000134769		1.79516	3.61272	3.06568	0.00318054	0.031776	-2.09789
O75376_S2136	NCOR1 KIAA1047	O75376	S2136	NCOR1	9611	ENSG00000141027		-1.85305	-0.418112	-3.06437	0.00319272	0.031802	-2.10135
O00160_S939	MYO1F	O00160	S939	MYO1F	4542	ENSG00000142347		-1.55244	-0.722463	-3.06414	0.00319491	0.031802	-2.10197
Q9HD20_S935	ATP13A1 ATP13A KIAA1825 CGI-152	Q9HD20	S935	ATP13A1	57130	ENSG00000105726		1.27978	-0.541151	3.05799	0.00325252	0.0321921	-2.11815
Q68CZ2_S1441	TNS3 TEM6 TENS1 TPP	Q68CZ2	S1441	TNS3	64759	ENSG00000136205		1.60393	1.74215	3.05799	0.00325255	0.0321921	-2.11815
Q96N67_S452	DOCK7 KIAA1771	Q96N67	S452	DOCK7	85440	ENSG00000116641		-1.5481	-2.66275	-3.05742	0.00325792	0.0321921	-2.11965
Q03393_S19	PTS	Q03393	S19	PTS	5805	ENSG00000150787		-1.73913	-0.982959	-3.05412	0.00328924	0.0323473	-2.12831
Q9Y2H5_S448	PLEKHA6 KIAA0969 PEPP3	Q9Y2H5	S448	PLEKHA6	22874	ENSG00000143850		-1.16607	-1.02324	-3.05338	0.00329634	0.0323473	-2.13026
Q63HR2_T91	TNS2 KIAA1075 TENC1	Q63HR2	T91	TNS2	23371	ENSG00000111077		-1.2	-0.47195	-3.05332	0.00329688	0.0323473	-2.13041
Q8NFH8_S254	REPS2 POB1	Q8NFH8	S254	REPS2	9185	ENSG00000169891		-1.23476	0.301199	-3.0526	0.00330378	0.0323496	-2.1323
O43294_S143	TGFB1I1 ARA55	O43294	S143	TGFB1I1	7041	ENSG00000140682		-1.23489	-0.0474089	-3.05196	0.00330998	0.0323516	-2.134
P06744_T215	GPI	P06744	T215	GPI	2821	ENSG00000105220		-1.61725	-1.12557	-3.04846	0.00334379	0.0325852	-2.1432
Q13522_S6	PPP1R1A IPP1	Q13522	S6	PPP1R1A	5502	ENSG00000135447		-2.72006	0.79136	-3.04823	0.00334593	0.0325852	-2.14378
Q9P270_S391	SLAIN2 KIAA1458	Q9P270	S391	SLAIN2	57606	ENSG00000109171		-1.26968	-0.106224	-3.04731	0.00335488	0.0326135	-2.14619
Q8WWI1_S1493	LMO7 FBX20 FBXO20 KIAA0858	Q8WWI1	S1493	LMO7	4008	ENSG00000136153		-1.28456	-0.576768	-3.04536	0.00337395	0.03274	-2.15132
Q92934_S118	BAD BBC6 BCL2L8	Q92934	S118	BAD	572	ENSG00000002330		-1.89619	-1.90704	-3.04361	0.00339107	0.0327783	-2.1559
Q09666_S3483	AHNAK PM227	Q09666	S3483	AHNAK	79026	ENSG00000124942		-1.24349	-0.552018	-3.04202	0.00340673	0.0327783	-2.16007
Q9NPD5_S293	SLCO1B3 LST2 OATP1B3 OATP8 SLC21A8	Q9NPD5	S293	SLCO1B3	28234	ENSG00000111700		-2.92793	-3.88944	-3.04192	0.0034077	0.0327783	-2.16032
Q86X29_S326	LSR LISCH	Q86X29	S326	LSR	51599	ENSG00000105699		-1.71252	-0.931701	-3.04187	0.00340821	0.0327783	-2.16046
P23588_S283	EIF4B	P23588	S283	EIF4B	1975	ENSG00000063046		-1.37319	-0.583127	-3.03959	0.0034308	0.0329369	-2.16644
Q6R327_T1103	RICTOR KIAA1999	Q6R327	T1103	RICTOR	253260	ENSG00000164327		-1.88171	-0.335909	-3.03832	0.00344343	0.0329533	-2.16976
Q9Y2W1_S264	THRAP3 TRAP150	Q9Y2W1	S264	THRAP3	9967	ENSG00000054118		-1.1105	-0.32706	-3.03819	0.0034447	0.0329533	-2.17009
Q6PID6_S197	TTC33	Q6PID6	S197	TTC33	23548	ENSG00000113638		1.25375	-0.0326295	3.03475	0.00347921	0.033166	-2.17911
O00168_T79	FXYD1 PLM	O00168	T79	FXYD1	5348	ENSG00000266964		2.60417	-2.86414	3.03025	0.00352474	0.0334731	-2.19086
Q9H4A3_T2245	WNK1 HSN2 KDP KIAA0344 PRKWNK1	Q9H4A3	T2245	WNK1	65125		Other	1.92554	-0.30868	3.02877	0.00353984	0.0334731	-2.19473
Q13625_S673	TP53BP2 ASPP2 BBP	Q13625	S673	TP53BP2	7159	ENSG00000143514		1.30471	1.29281	3.02844	0.00354322	0.0334731	-2.19559
Q6WKZ4_T358	RAB11FIP1 RCP	Q6WKZ4	T358	RAB11FIP1	80223	ENSG00000156675		1.93193	1.97976	3.02822	0.00354553	0.0334731	-2.19618
Q96N67_S1438	DOCK7 KIAA1771	Q96N67	S1438	DOCK7	85440	ENSG00000116641		-1.92081	-2.59431	-3.02756	0.00355225	0.0334731	-2.19789
Q9NYV4_T893	CDK12 CRK7 CRKRS KIAA0904	Q9NYV4	T893	CDK12	51755	ENSG00000167258	CMGC Ser/Thr protein kinase family	-1.0626	-0.940467	-3.0269	0.003559	0.0334731	-2.19961
Q9HCE6_S270	ARHGEF10L GRINCHGEF KIAA1626	Q9HCE6	S270	ARHGEF10L	55160	ENSG00000074964		-1.44584	-1.07425	-3.02647	0.00356348	0.0334731	-2.20075
P49023_Y118	PXN	P49023	Y118	PXN	5829	ENSG00000089159		1.40109	1.11836	3.02638	0.00356436	0.0334731	-2.20097
Q9UPN4_S114	CEP131 AZI1 KIAA1118	Q9UPN4	S114	CEP131	22994	ENSG00000141577		2.59175	7.93638	3.02611	0.00356716	0.0334731	-2.20168
Q8IY95_Y213	TMEM192	Q8IY95	Y213	TMEM192	201931	ENSG00000170088		-1.0865	-1.98504	-3.02537	0.00357476	0.0334863	-2.2036
O15020_S2171	SPTBN2 KIAA0302 SCA5	O15020	S2171	SPTBN2	6712	ENSG00000173898		-1.61046	-1.29979	-3.02451	0.0035837	0.033512	-2.20586
O75874_T302	IDH1 PICD	O75874	T302	IDH1	3417	ENSG00000138413		-1.22403	-0.880575	-3.01992	0.00363143	0.0338412	-2.21782
Q8NI35_S1212	INADL PATJ	Q8NI35	S1212	PATJ		ENSG00000132849		2.5816	2.97058	3.01326	0.00370182	0.0343786	-2.23517
Q9NX40_S123	OCIAD1 OCIA	Q9NX40	S123	OCIAD1	54940	ENSG00000109180		-1.69809	-1.16741	-3.01252	0.00370977	0.0343933	-2.2371
P11171_S521	EPB41 E41P	P11171	S521	EPB41	2035	ENSG00000159023		-1.81596	-3.41017	-3.00802	0.00375814	0.0346161	-2.2488
Q8WVC0_S66	LEO1 RDL	Q8WVC0	S66	LEO1	123169	ENSG00000166477		1.67983	0.733832	3.00797	0.00375864	0.0346161	-2.24893
O43312_S598	MTSS1 KIAA0429 MIM	O43312	S598	MTSS1	9788	ENSG00000170873		-2.97896	-1.00928	-3.00792	0.0037592	0.0346161	-2.24906
P62753_S244	RPS6 OK/SW-cl.2	P62753	S244	RPS6	6194	ENSG00000137154		2.80243	2.95679	3.0079	0.00375942	0.0346161	-2.24911
Q14980_S2047	NUMA1 NMP22 NUMA	Q14980	S2047	NUMA1	4926	ENSG00000137497		-1.03118	-1.27001	-3.00425	0.00379909	0.0347939	-2.25859
Q15154_S977	PCM1	Q15154	S977	PCM1	5108	ENSG00000078674		-1.99635	-1.9744	-3.00391	0.00380281	0.0347939	-2.25947
P58107_T1543	EPPK1 EPIPL	P58107	T1543	EPPK1	83481	ENSG00000261150		2.13609	2.16957	3.00369	0.00380514	0.0347939	-2.26003
Q15717_S202	ELAVL1 HUR	Q15717	S202	ELAVL1	1994	ENSG00000066044		1.18642	0.652383	3.00337	0.0038087	0.0347939	-2.26087
P27816_S825	MAP4	P27816	S825	MAP4	4134	ENSG00000047849		1.5741	1.0808	3.00317	0.00381091	0.0347939	-2.2614
Q9BQI9_S96	NRIP2	Q9BQI9	S96	NRIP2	83714	ENSG00000053702		1.63848	1.77566	2.99886	0.00385832	0.0350491	-2.27256
P02765_S330	AHSG FETUA PRO2743	P02765	S330	AHSG	197	ENSG00000145192		-1.0649	-1.08455	-2.99686	0.00388055	0.0351704	-2.27775
Q16555_S542	DPYSL2 CRMP2 ULIP2	Q16555	S542	DPYSL2	1808	ENSG00000092964		-1.04006	-0.557865	-2.99609	0.0038892	0.0351704	-2.27976
Q96G03_T59	PGM2 MSTP006	Q96G03	T59	PGM2	55276	ENSG00000169299		-1.66532	-2.16837	-2.99591	0.00389119	0.0351704	-2.28022
Q5VZ89_S989	DENND4C C9orf55 C9orf55B	Q5VZ89	S989	DENND4C	55667	ENSG00000137145		1.47679	1.36465	2.99194	0.0039357	0.0355133	-2.29048
O43314_S1006	PPIP5K2 HISPPD1 KIAA0433 VIP2	O43314	S1006	PPIP5K2	23262	ENSG00000145725		-1.2487	-1.32285	-2.99048	0.0039522	0.0355435	-2.29426
Q8ND56_S183	LSM14A C19orf13 FAM61A RAP55 RAP55A	Q8ND56	S183	LSM14A	26065	ENSG00000257103 ENSG00000262860		-1.00547	-0.246485	-2.98734	0.00398795	0.035746	-2.30238
Q9P2K8_T667	EIF2AK4 GCN2 KIAA1338	Q9P2K8	T667	EIF2AK4	440275	ENSG00000128829	Other	2.04546	2.60401	2.98281	0.00404	0.0361527	-2.31408
Q68E01_S502	INTS3 C1orf193 C1orf60	Q68E01	S502	INTS3	65123	ENSG00000143624 ENSG00000262826		-1.12457	-0.538171	-2.98125	0.00405813	0.0362549	-2.31812
P51116_S601	FXR2 FMR1L2	P51116	S601	FXR2	9513	ENSG00000129245		-1.48455	-0.918025	-2.97919	0.00408213	0.0364091	-2.32344
Q5VWQ8_S101	DAB2IP AF9Q34 AIP1 KIAA1743	Q5VWQ8	S101	DAB2IP	153090	ENSG00000136848		-2.0256	-0.294607	-2.97524	0.0041285	0.036762	-2.33363
Q96N67_S180	DOCK7 KIAA1771	Q96N67	S180	DOCK7	85440	ENSG00000116641		-1.15625	-2.43869	-2.97418	0.00414099	0.0368126	-2.33635
Q5U651_S326	RASIP1	Q5U651	S326	RASIP1	54922	ENSG00000105538		-1.29732	-0.948843	-2.97323	0.0041523	0.0368266	-2.33881
Q9NTN9_S713	SEMA4G KIAA1619	Q9NTN9	S713	SEMA4G	57715	ENSG00000095539		-1.64456	-1.5622	-2.9729	0.00415619	0.0368266	-2.33966
Q15365_S231	PCBP1	Q15365	S231	PCBP1	5093	ENSG00000169564		1.29594	0.415524	2.97114	0.00417713	0.0368911	-2.34419
Q15651_S6	HMGN3 TRIP7 PNAS-24	Q15651	S6	HMGN3	9324	ENSG00000118418		-2.09916	-1.08118	-2.96867	0.00420671	0.0370918	-2.35055
P53985_S213	SLC16A1 MCT1	P53985	S213	SLC16A1	6566	ENSG00000155380 ENSG00000281917		-1.54294	-0.50325	-2.96686	0.00422844	0.0372227	-2.35519
P48634_S456	PRRC2A BAT2 G2	P48634	S456	PRRC2A	7916	ENSG00000204469 ENSG00000206427 ENSG00000226618 ENSG00000231370 ENSG00000231825 ENSG00000225164 ENSG00000225748		-1.0382	-1.2224	-2.96531	0.00424718	0.0372698	-2.35918
Q9NP61_S455	ARFGAP3 ARFGAP1	Q9NP61	S455	ARFGAP3	26286	ENSG00000242247		-1.00924	-0.901845	-2.96502	0.00425067	0.0372698	-2.35992
Q9NPR2_S825	SEMA4B KIAA1745 SEMAC UNQ749/PRO1480	Q9NPR2	S825	SEMA4B	10509	ENSG00000185033		-1.55628	-0.873182	-2.96422	0.0042604	0.0372698	-2.36198
P51659_S198	HSD17B4 EDH17B4 SDR8C1	P51659	S198	HSD17B4	3295	ENSG00000133835		1.72873	1.51487	2.96414	0.00426138	0.0372698	-2.36219
Q01082_S2358	SPTBN1 SPTB2	Q01082	S2358	SPTBN1	6711	ENSG00000115306		-1.27924	-0.858424	-2.96317	0.00427325	0.0373133	-2.3647
Q96I24_T76	FUBP3 FBP3	Q96I24	T76	FUBP3	8939	ENSG00000107164		-1.29214	-1.45577	-2.95974	0.00431512	0.0376181	-2.37348
Q9HC35_S138	EML4 C2orf2 EMAPL4	Q9HC35	S138	EML4	27436	ENSG00000143924		2.13679	1.12053	2.95899	0.00432445	0.0376311	-2.37543
Q13103_S182	SPP2 SPP24	Q13103	S182	SPP2	6694	ENSG00000072080		-2.21068	-2.81746	-2.95849	0.00433054	0.0376311	-2.3767
O95425_S914	SVIL	O95425	S914	SVIL	6840	ENSG00000197321		-1.78523	0.777289	-2.95651	0.00435503	0.0377832	-2.38178
Q15027_T739	ACAP1 CENTB1 KIAA0050	Q15027	T739	ACAP1	9744	ENSG00000072818 ENSG00000288169		1.99766	2.57431	2.95335	0.00439436	0.0380633	-2.38988
O75970_S1818	MPDZ MUPP1	O75970	S1818	MPDZ	8777	ENSG00000107186		-1.42527	-1.69885	-2.95172	0.00441476	0.0381584	-2.39405
Q9Y4E6_S935	WDR7 KIAA0541 TRAG	Q9Y4E6	S935	WDR7	23335	ENSG00000091157		1.45977	0.946154	2.95131	0.00441997	0.0381584	-2.39511
Q09666_S3360	AHNAK PM227	Q09666	S3360	AHNAK	79026	ENSG00000124942		-1.80858	-0.387623	-2.95079	0.00442652	0.0381584	-2.39645
P20823_S247	HNF1A TCF1	P20823	S247	HNF1A	6927	ENSG00000135100		-1.05459	-0.292936	-2.94874	0.00445233	0.0383198	-2.40168
O15067_S569	PFAS KIAA0361	O15067	S569	PFAS	5198	ENSG00000178921		1.36435	-0.159412	2.94569	0.0044912	0.0385316	-2.40951
Q9P0K7_S293	RAI14 KIAA1334 NORPEG	Q9P0K7	S293	RAI14	26064	ENSG00000039560		1.71623	1.45624	2.94033	0.00456006	0.0390351	-2.42321
P08319_S330	ADH4	P08319	S330	ADH4	127	ENSG00000198099		2.62119	1.93955	2.94	0.00456433	0.0390351	-2.42405
Q99569_S447	PKP4	Q99569	S447	PKP4	8502	ENSG00000144283		-1.27405	-0.428412	-2.93542	0.00462402	0.0394831	-2.43575
Q16799_S352	RTN1 NSP	Q16799	S352	RTN1	6252	ENSG00000139970		1.17196	1.3722	2.92785	0.00472414	0.040211	-2.45502
P11171_S709	EPB41 E41P	P11171	S709	EPB41	2035	ENSG00000159023		-1.09718	-1.63885	-2.92665	0.0047403	0.0402851	-2.4581
O14558_S16	HSPB6	O14558	S16	HSPB6	126393	ENSG00000004776		-2.01284	-1.1708	-2.9223	0.00479893	0.0406846	-2.46915
P62241_S160	RPS8 OK/SW-cl.83	P62241	S160	RPS8	6202	ENSG00000142937		-1.24499	-0.968247	-2.92205	0.00480236	0.0406846	-2.4698
O43353_S363	RIPK2 CARDIAK RICK RIP2 UNQ277/PRO314/PRO34092	O43353	S363	RIPK2	8767	ENSG00000104312	TKL Ser/Thr protein kinase family	1.92742	2.56296	2.91418	0.00491023	0.0414684	-2.48977
Q92793_S121	CREBBP CBP	Q92793	S121	CREBBP	1387	ENSG00000005339		-1.07845	-0.534967	-2.91334	0.00492187	0.0415019	-2.4919
Q9NXG2_S88	THUMPD1	Q9NXG2	S88	THUMPD1	55623	ENSG00000066654		2.27322	1.84627	2.91018	0.00496599	0.0418087	-2.49992
P42167_S59	TMPO LAP2	P42167	S59	TMPO	7112	ENSG00000120802		-1.2175	-1.90373	-2.90647	0.00501823	0.0421173	-2.50933
O43493_S71	TGOLN2 TGN46 TGN51	O43493	S71	TGOLN2	10618	ENSG00000152291		-1.04102	-1.12504	-2.90526	0.00503535	0.0421955	-2.51239
Q13315_T1885	ATM	Q13315	T1885	ATM	472	ENSG00000149311	Atypical: PI3/PI4-kinase family	1.6318	1.33088	2.90381	0.00505596	0.0423026	-2.51606
Q05209_T509	PTPN12	Q05209	T509	PTPN12	5782	ENSG00000127947		1.6963	6.43907	2.90111	0.00509453	0.0425594	-2.52289
O60231_S160	DHX16 DBP2 DDX16 KIAA0577	O60231	S160	DHX16	8449	ENSG00000204560 ENSG00000206486 ENSG00000233561 ENSG00000226171 ENSG00000233418 ENSG00000233049 ENSG00000231377		1.06435	1.39585	2.89849	0.00513216	0.0428076	-2.5295
P07355_S12	ANXA2 ANX2 ANX2L4 CAL1H LPC2D	P07355	S12	ANXA2	302	ENSG00000182718		-1.34839	-1.39182	-2.89557	0.00517448	0.0430941	-2.53688
Q9UBC2_S793	EPS15L1 EPS15R	Q9UBC2	S793	EPS15L1	58513	ENSG00000127527		-1.15008	-0.560674	-2.89259	0.00521803	0.0433899	-2.5444
Q8WX93_S893	PALLD KIAA0992 CGI-151	Q8WX93	S893	PALLD	23022	ENSG00000129116		1.67327	1.17866	2.88964	0.00526138	0.0436162	-2.55183
Q09666_S5830	AHNAK PM227	Q09666	S5830	AHNAK	79026	ENSG00000124942		-1.06707	-1.08726	-2.88786	0.00528772	0.0437674	-2.55632
Q6WCQ1_T378	MPRIP KIAA0864 MRIP RHOIP3	Q6WCQ1	T378	MPRIP	23164	ENSG00000133030		-1.6188	-0.481886	-2.88631	0.00531083	0.0438915	-2.56023
O15047_T916	SETD1A KIAA0339 KMT2F SET1 SET1A	O15047	T916	SETD1A	9739	ENSG00000099381		2.1188	-0.474532	2.8795	0.00541322	0.0446413	-2.57737
Q13813_S1338	SPTAN1 NEAS SPTA2	Q13813	S1338	SPTAN1	6709	ENSG00000197694		-1.22189	-1.45735	-2.87856	0.00542752	0.0446413	-2.57974
Q13610_S50	PWP1	Q13610	S50	PWP1	11137	ENSG00000136045		2.39197	2.736	2.87772	0.00544034	0.0446413	-2.58186
P55011_T230	SLC12A2 NKCC1	P55011	T230	SLC12A2	6558	ENSG00000064651		-1.31252	-1.00966	-2.87755	0.00544285	0.0446413	-2.58227
O96019_S233	ACTL6A BAF53 BAF53A INO80K	O96019	S233	ACTL6A	86	ENSG00000136518		1.02497	0.683251	2.87559	0.00547287	0.0448195	-2.58721
Q14573_S1832	ITPR3	Q14573	S1832	ITPR3	3710	ENSG00000096433		1.51844	-0.219441	2.87038	0.00555316	0.0452225	-2.60027
Q13522_S67	PPP1R1A IPP1	Q13522	S67	PPP1R1A	5502	ENSG00000135447		-2.61796	0.933601	-2.87032	0.00555407	0.0452225	-2.60042
Q53GT1_T605	KLHL22	Q53GT1	T605	KLHL22	84861	ENSG00000099910		1.50538	-0.413473	2.86922	0.00557117	0.0452225	-2.60318
Q9H6S3_S240	EPS8L2 EPS8R2 PP13181	Q9H6S3	S240	EPS8L2	64787	ENSG00000177106		-1.32514	-0.699182	-2.86915	0.00557228	0.0452225	-2.60336
Q8TC07_S675	TBC1D15	Q8TC07	S675	TBC1D15	64786	ENSG00000121749		1.23823	1.18786	2.86856	0.00558154	0.0452297	-2.60485
Q9UJU6_S232	DBNL CMAP SH3P7 PP5423	Q9UJU6	S232	DBNL	28988	ENSG00000136279		1.02997	0.316759	2.86614	0.00561933	0.0454465	-2.6109
Q15746_S1773	MYLK MLCK MLCK1 MYLK1	Q15746	S1773	MYLK	4638	ENSG00000065534	CAMK Ser/Thr protein kinase family	-1.03647	-0.557303	-2.86524	0.00563352	0.0454465	-2.61316
P18085_S147	ARF4 ARF2	P18085	S147	ARF4	378	ENSG00000168374		1.62503	3.11673	2.86286	0.0056711	0.0456815	-2.61912
P19878_T233	NCF2 NOXA2 P67PHOX	P19878	T233	NCF2	4688	ENSG00000116701		1.22508	1.29717	2.86171	0.00568931	0.045692	-2.622
Q96HS1_S253	PGAM5	Q96HS1	S253	PGAM5	192111	ENSG00000247077		-1.87092	-2.34461	-2.86076	0.00570435	0.0457449	-2.62436
Q96RU3_S359	FNBP1 FBP17 KIAA0554	Q96RU3	S359	FNBP1	23048	ENSG00000187239		1.30282	1.1341	2.85995	0.00571727	0.0457805	-2.62639
Q99569_S1178	PKP4	Q99569	S1178	PKP4	8502	ENSG00000144283		-1.49879	2.30812	-2.85774	0.00575265	0.0459957	-2.63192
Q9UQ35_S1764	SRRM2 KIAA0324 SRL300 SRM300 HSPC075	Q9UQ35	S1764	SRRM2	23524	ENSG00000167978		-1.23559	0.0957091	-2.85714	0.00576229	0.0460047	-2.63342
O43314_S1074	PPIP5K2 HISPPD1 KIAA0433 VIP2	O43314	S1074	PPIP5K2	23262	ENSG00000145725		-1.22828	-0.883454	-2.85648	0.00577293	0.0460216	-2.63508
P35611_S600	ADD1 ADDA	P35611	S600	ADD1	118	ENSG00000087274		1.04517	0.820087	2.84982	0.00588109	0.0468148	-2.65171
Q7L2J0_S60	MEPCE BCDIN3	Q7L2J0	S60	MEPCE	56257	ENSG00000146834		1.0378	2.05354	2.84642	0.0059369	0.0471321	-2.66018
Q8WXE0_S697	CASKIN2 KIAA1139	Q8WXE0	S697	CASKIN2	57513	ENSG00000177303		1.50121	-0.129412	2.84633	0.00593838	0.0471321	-2.6604
Q8WX93_S1179	PALLD KIAA0992 CGI-151	Q8WX93	S1179	PALLD	23022	ENSG00000129116		1.54815	-0.0488905	2.84509	0.00595887	0.0471562	-2.66348
Q9UHB6_T57	LIMA1 EPLIN SREBP3 PP624	Q9UHB6	T57	LIMA1	51474	ENSG00000050405		-1.28581	-1.51848	-2.8422	0.00600707	0.0474681	-2.6707
O43598_S128	DNPH1 C6orf108 RCL	O43598	S128	DNPH1	10591	ENSG00000112667		-1.5083	-1.76301	-2.83526	0.00612388	0.0481799	-2.68795
Q86SQ0_S513	PHLDB2 LL5B	Q86SQ0	S513	PHLDB2	90102	ENSG00000144824		-1.42822	-0.828599	-2.83306	0.00616131	0.0484039	-2.6934
Q7Z3C6_S656	ATG9A APG9L1	Q7Z3C6	S656	ATG9A	79065	ENSG00000198925		-1.22987	-0.11699	-2.83154	0.00618733	0.0484222	-2.69718
Q9NXD2_S569	MTMR10	Q9NXD2	S569	MTMR10	54893	ENSG00000166912 ENSG00000277086		1.48305	2.36103	2.83103	0.00619623	0.0484222	-2.69846
Q8ND30_S329	PPFIBP2	Q8ND30	S329	PPFIBP2	8495	ENSG00000166387		-1.04123	-0.717202	-2.83084	0.00619947	0.0484222	-2.69893
O43719_S714	HTATSF1	O43719	S714	HTATSF1	27336	ENSG00000102241		-1.13608	-0.486209	-2.82984	0.00621657	0.0484857	-2.7014
O75533_S129	SF3B1 SAP155	O75533	S129	SF3B1	23451	ENSG00000115524		-1.22739	-0.279513	-2.82843	0.00624099	0.048606	-2.7049
O95785_S1017	WIZ ZNF803	O95785	S1017	WIZ	58525	ENSG00000011451		-2.38879	2.63138	-2.82758	0.00625577	0.048651	-2.70702
O95359_S2226	TACC2	O95359	S2226	TACC2	10579	ENSG00000138162		1.71851	2.66814	2.82693	0.00626703	0.0486564	-2.70863
Q5T5P2_S964	KIAA1217 SKT	Q5T5P2	S964	KIAA1217	56243	ENSG00000120549		-1.21553	-1.27233	-2.82615	0.00628051	0.0486564	-2.71055
P22059_S238	OSBP OSBP1	P22059	S238	OSBP	5007	ENSG00000110048		-1.29319	-0.789592	-2.82598	0.00628347	0.0486564	-2.71098
Q99623_S293	PHB2 BAP REA	Q99623	S293	PHB2	11331	ENSG00000215021		1.83962	0.411541	2.82359	0.00632526	0.0489099	-2.71691
P29474_S114	NOS3	P29474	S114	NOS3	4846	ENSG00000164867		-1.39915	-1.63435	-2.82267	0.0063414	0.0489647	-2.71919
O15372_S183	EIF3H EIF3S3	O15372	S183	EIF3H	8667	ENSG00000147677		1.48566	0.0409441	2.82157	0.00636059	0.0490342	-2.72189
Q9UMZ2_S752	SYNRG AP1GBP1 SYNG	Q9UMZ2	S752	SYNRG	11276	ENSG00000274047 ENSG00000275066		-2.6008	-4.26828	-2.81992	0.00638967	0.0491269	-2.72597
Q99959_S183	PKP2	Q99959	S183	PKP2	5318	ENSG00000057294		-1.12862	-0.496805	-2.81756	0.00643163	0.0493792	-2.73183
Q8IWS0_S199	PHF6 CENP-31 KIAA1823	Q8IWS0	S199	PHF6	84295	ENSG00000156531		2.47081	1.54228	2.81597	0.00645982	0.0495009	-2.73574
P08034_S266	GJB1 CX32	P08034	S266	GJB1	2705	ENSG00000169562		-1.25894	-0.298195	-2.81558	0.00646694	0.0495009	-2.73672
Q9UPN3_S4521	MACF1 ABP620 ACF7 KIAA0465 KIAA1251	Q9UPN3	S4521	MACF1	23499	ENSG00000127603		1.43813	-0.234397	2.81512	0.00647508	0.0495009	-2.73785
