# Supplementary material for: Integrative proteogenomic characterization of hepatocellular carcinoma across etiologies and stages
Source: Nat Commun. 2022 May 4;13:2436. doi: 10.1038/s41467-022-29960-8 (PMC9068765; doi:10.1038/s41467-022-29960-8)
Supplement: Supplementary file 10 — Supplementary Data 7 [file 41467_2022_29960_MOESM10_ESM.xlsx]

## Sheet: Overall phospho (KEGG)
ID	Description	setSize	enrichmentScore	NES	pvalue	p.adjust	qvalues	rank	leading_edge	core_enrichment
hsa00280	Valine, leucine and isoleucine degradation	12	-0.88623	-2.3929	1.64957e-07	1.72201e-05	1.01806e-05	471	tags=56%, list=6%, signal=52%	1962/1962/593/3158/593/1629/217/64902/56922/1892
hsa01200	Carbon metabolism	35	-0.636162	-2.27965	5.55431e-06	0.00017377	0.000102734	1648	tags=76%, list=21%, signal=60%	5160/5160/229/2023/2271/2746/4190/128/5211/2023/54363/1373/2821/2023/2821/2821/1373/1373/1962/51179/7167/2746/229/51179/230/5223/1373/1962/229/3417/25796/2203/847/26007/1373/230/2746/55902/5313/2203/2821/2203/26007/229/1892/6888/1373/5226/2746/5313/2597/26007/229/26227/229/3417
hsa00980	Metabolism of xenobiotics by cytochrome P450	15	-0.768557	-2.20794	3.67156e-05	0.000925883	0.000547386	698	tags=90%, list=9%, signal=82%	2052/128/1571/1576/2052/1564/127/124/125/2938/127/9446/1555/1548/127/1559/125/125/2938/125/2938/125/125/127/127/127/127
hsa00982	Drug metabolism - cytochrome P450	13	-0.78754	-2.16697	6.75927e-05	0.00148028	0.000875148	698	tags=82%, list=9%, signal=75%	127/124/2330/125/2938/127/9446/1555/1548/127/1559/2330/125/125/2938/125/2938/125/125/127/127/127/127
hsa05204	Chemical carcinogenesis	15	-0.71672	-2.05902	0.000378256	0.00540121	0.00319321	698	tags=70%, list=9%, signal=64%	127/124/125/2938/127/9446/1548/127/1559/6817/125/125/2938/125/2938/125/125/127/127/127/127
hsa05322	Systemic lupus erythematosus	21	-0.638635	-2.03479	0.000468598	0.00540121	0.00319321	674	tags=61%, list=9%, signal=56%	121504/554313/8294/8359/8360/8361/8362/8363/8364/8365/8366/8367/8368/8370
hsa03320	PPAR signaling pathway	18	-0.668451	-2.0252	0.000445256	0.00540121	0.00319321	1134	tags=55%, list=14%, signal=47%	10580/10580/1962/10580/10580/10580/116519/5346/5346/1962/5346/5105/8309/3158/2180/11001/10580/440503/10580/5106/440503/5346
hsa00010	Glycolysis / Gluconeogenesis	26	-0.578412	-1.91988	0.00102581	0.00832047	0.0049191	1416	tags=80%, list=18%, signal=66%	5160/5160/229/2023/128/5211/2023/5236/3939/2821/2023/2821/2821/7167/229/127/124/55276/125/230/5223/127/5105/229/5236/2203/217/230/55902/5313/2203/127/2821/5106/2203/229/125/5313/125/2597/125/5236/125/5236/229/5236/125/127/229/127/127/127
hsa00620	Pyruvate metabolism	17	-0.634344	-1.90571	0.00243409	0.0171957	0.0101662	698	tags=63%, list=9%, signal=58%	127/124/32/125/127/5105/32/217/55902/5313/127/5106/125/5313/125/125/125/125/127/32/127/127/32/127
hsa00830	Retinol metabolism	10	-0.746505	-1.90569	0.0031395	0.0196443	0.0116138	731	tags=75%, list=9%, signal=68%	216/127/124/125/127/1555/1548/127/1559/125/125/125/125/125/127/127/127/127
hsa01230	Biosynthesis of amino acids	21	-0.580283	-1.84887	0.00306425	0.0196443	0.0116138	1381	tags=65%, list=17%, signal=54%	5211/2023/1373/2023/1373/1373/7167/229/230/5223/1373/229/3417/383/1373/230/5313/445/229/6888/1373/5313/445/2597/229/26227/229/3417
hsa01100	Metabolic pathways	236	-0.361899	-1.83981	8.47066e-07	4.63768e-05	2.74182e-05	1674	tags=47%, list=21%, signal=39%	5130/873/83549/5160/115/7054/5160/2194/64900/229/249/23632/8760/4338/2023/9663/9663/2271/23498/32/93100/2746/23474/1806/64900/64900/4190/3141/128/8897/1571/2986/3635/93100/5211/5331/2023/498/1576/4534/5236/3939/54363/1373/2194/5286/54963/4522/79814/3162/1807/2821/2023/2821/8659/115/271/5331/5130/51478/2194/2821/32/1373/9757/1373/1962/5297/6898/51179/55224/5151/51056/134147/51540/4522/7167/2746/27…
hsa00030	Pentose phosphate pathway	12	-0.658653	-1.77842	0.00924323	0.0404853	0.0239351	1381	tags=77%, list=17%, signal=64%	5211/5236/2821/2821/2821/229/55276/230/229/5236/25796/2203/230/2203/2821/2203/229/6888/5226/5236/5236/229/5236/229
hsa04922	Glucagon signaling pathway	48	-0.436417	-1.71422	0.00495192	0.0258207	0.0152653	1547	tags=60%, list=20%, signal=49%	817/32/5565/51422/5211/5331/3939/23235/51422/816/5562/816/5331/32/3709/5562/816/5533/817/23235/23235/801/805/808/5256/5256/3709/51422/818/6514/32/5223/51422/5836/817/5105/32/51422/2998/5207/5532/2203/2998/5140/2203/5106/2203/2998/5836/2642/5257/816/5207/5256/32/5256/32
hsa05034	Alcoholism	47	-0.442043	-1.7132	0.00416842	0.0234073	0.0138385	842	tags=29%, list=11%, signal=27%	4852/801/805/808/121504/554313/8294/8359/8360/8361/8362/8363/8364/8365/8366/8367/8368/8370/84254/814
hsa05165	Human papillomavirus infection	75	0.37879	1.572	0.00442457	0.0242245	0.0143216	1865	tags=22%, list=24%, signal=18%	5925/8323/6696/6655/5894/1026/5594/23352/3676/5925/5594/5747/4193/6696/5829/2475/6772/6198/5315/1108/5925/56288/6696/56288/3105/6696/3455/1739/3066/5605/1108/7249/6696/1108/3105/5584/5747/4799/3065/8313/23513
hsa04714	Thermogenesis	46	0.428562	1.61855	0.0114467	0.0454513	0.026871	1582	tags=22%, list=20%, signal=18%	57104/86/5563/6655/6194/2182/112/57104/6597/5564/6194/51780/2475/57521/6198/6599/6197/51548/6597/8289/7249
hsa04062	Chemokine signaling pathway	44	0.439086	1.6347	0.00830764	0.0379036	0.0224088	2226	tags=35%, list=28%, signal=25%	2932/56288/572/56288/1794/5058/56288/56288/673/673/56288/6714/56288/5829/115/5829/55970/5331/5747/5879/10235/5747/5829/2787/115/5331/10235/408/572/115/7409/572/5829/572/5829
hsa04015	Rap1 signaling pathway	64	0.41441	1.65623	0.00341919	0.0197053	0.0116499	2242	tags=41%, list=28%, signal=30%	7094/1499/56288/1956/56288/10636/10636/26037/10636/7408/3937/260425/25865/56288/56288/673/6494/9732/26037/673/26037/7094/56288/1500/4301/6714/56288/2889/4301/64411/26037/115/25865/9855/26037/7094/1500/5331/10636/5879/1500/9855/10235/1500/1500/4233/115/5578/1499/5331/10235/4301/1500/1500/1500/260425/3643/1499/1500/801/805/808/4301/4301/889/115/4301/9223/7409/1956/4301/3688/1500/1500/9223/4301/1499…
hsa01521	EGFR tyrosine kinase inhibitor resistance	27	0.492162	1.67348	0.0104158	0.0438183	0.0259055	1111	tags=21%, list=14%, signal=18%	6655/5894/5594/6194/5336/5594/673/6194/2475/6198/5335/2065
hsa05020	Prion disease	40	0.458666	1.68028	0.00474556	0.0253482	0.014986	783	tags=23%, list=10%, signal=21%	4688/64837/3831/3708/64837/11047/5594/3303/3304/10376/857/5594/3799/3710
hsa05212	Pancreatic cancer	21	0.538111	1.69663	0.0116222	0.0454513	0.026871	1145	tags=25%, list=15%, signal=21%	5925/5894/1026/5594/5925/5594/673/2475/6772/6198/5925
hsa01522	Endocrine resistance	31	0.493557	1.71323	0.00720138	0.0350467	0.0207198	1145	tags=17%, list=15%, signal=15%	5925/6655/5894/1026/5594/112/5925/5594/5747/4193/673/2475/6198/5925
hsa05224	Breast cancer	29	0.501594	1.72025	0.0078319	0.0372867	0.022044	1176	tags=23%, list=15%, signal=20%	5925/8323/6655/5894/1026/5594/5925/5594/673/2475/6198/5925/4791
hsa05231	Choline metabolism in cancer	23	0.533573	1.7283	0.0109345	0.0443455	0.0262172	1582	tags=22%, list=20%, signal=18%	6655/5894/5594/5594/2475/6198/5335/8936/5605/6583/7249
hsa00310	Lysine degradation	17	0.591194	1.73159	0.0106044	0.0438183	0.0259055	981	tags=28%, list=12%, signal=25%	7799/4297/55904/55870/55904/2146/29072/8085/9739/4297/8085/2146/2146
hsa05218	Melanoma	14	0.629587	1.73411	0.00800467	0.0372983	0.0220509	748	tags=27%, list=9%, signal=24%	5925/5894/1026/5594/5925/5594/4193/673
hsa05168	Herpes simplex virus 1 infection	45	0.465878	1.74106	0.00309842	0.0196443	0.0116138	2440	tags=37%, list=31%, signal=26%	5371/6428/8683/2475/972/6426/57506/6772/5371/6432/3459/6672/3105/8683/6426/100131017/3455/6732/7249/5501/1616/440275/3105/64170/6732/6714/5371/5371/6429/79724/5500/8517/3105/3105/1616
hsa04928	Parathyroid hormone synthesis, secretion and action	28	0.514679	1.74591	0.00965915	0.0414775	0.0245217	1483	tags=25%, list=19%, signal=20%	3708/5894/1026/5594/4209/112/4209/11214/11214/5594/6256/673/3710/4208/11214/11214/11214/11214/4205
hsa04664	Fc epsilon RI signaling pathway	22	0.550996	1.74729	0.00689736	0.03433	0.0202961	2571	tags=46%, list=33%, signal=31%	9846/6655/5894/5594/6416/5336/5594/9846/5335/27040/5605/4067/3635/6654/3635/27040/5595/8605
hsa04110	Cell cycle	29	0.509946	1.74889	0.00629464	0.0320587	0.0189533	2987	tags=60%, list=38%, signal=38%	5925/4171/1026/4171/1022/1022/5925/4193/991/7465/4173/5925/4172/3066/4171/994/3065/4173/5591/3066/10926/983/2033/25/4172/5934/9126/4087/3065
hsa04630	JAK-STAT signaling pathway	20	0.564732	1.75718	0.00922041	0.0404853	0.0239351	2539	tags=53%, list=32%, signal=36%	6655/5894/1026/5771/2475/2670/6772/3459/3455/3572/3953/6654/3572/6774/3572/2033
hsa05131	Shigellosis	80	0.423086	1.77848	0.000532038	0.0055484	0.00328023	2345	tags=37%, list=30%, signal=26%	11335/23176/9181/7094/8878/8878/3708/5594/7414/54874/8878/8878/8878/7094/7094/5336/5594/5747/989/4193/81/3710/5829/8878/8878/7414/9181/2475/9564/57521/989/6198/8915/23048/8878/5335/7094/8936/8290/11335/7094/2017/9181/8767/3059/23048/9181/23048/6714/5747/7414/2931/5580/7094/3710/8878/11335/831/2017/11335/960/7414/7094/2017/10801/5580/8517/2931/7416/11335/1729
hsa05164	Influenza A	27	0.524933	1.78491	0.00330101	0.0197053	0.0116499	2582	tags=48%, list=33%, signal=32%	103/5894/5594/5371/5594/4928/3838/57506/6772/5371/3459/3455/5605/3383/5371/5371/8517/7416/7416/2033/5595/4790
hsa05014	Amyotrophic lateral sclerosis	72	0.434575	1.78557	0.000436568	0.00540121	0.00319321	2577	tags=42%, list=33%, signal=29%	64837/23064/5903/11273/8878/3831/8878/80208/64837/23225/23130/10133/11047/9972/8878/3178/6428/10376/23064/8878/5903/8878/7494/220988/3181/4928/5903/3799/3710/8878/8878/2475/9821/10133/8878/9972/5903/6432/5708/25978/9821/8408/1616/5707/11273/8021/11047/9821/3710/8878/3181/220988/6311/9972/23279/23165/5903/9972/5903/5903/9972/7416/25978/4927/57122/7416/1616/11273/9972/10376/11273
hsa05202	Transcriptional misregulation in cancer	41	0.485352	1.79237	0.00281111	0.0192385	0.0113739	2347	tags=32%, list=30%, signal=22%	4297/1026/5546/5371/5747/4193/6256/4297/4208/2313/5371/8290/9611/3066/4086/7403/5747/3065/5371/5371/84444/3066/1025/84444/8091/25942/25942/26471/4211
hsa05132	Salmonella infection	69	0.445848	1.82305	0.000626168	0.00596221	0.00352488	859	tags=17%, list=11%, signal=15%	2316/64837/79026/2316/3831/79026/79026/51143/1778/64837/5894/5594/79026/10376/7184/2316/2316/2316/6416/2316/113146/79026/5788/2316/5594/3799/2318/10006/64746
hsa04010	MAPK signaling pathway	75	0.439643	1.82455	0.000178872	0.0030133	0.00178148	1752	tags=29%, list=22%, signal=23%	2316/8986/5924/57551/2316/3925/4137/6655/5894/5594/3315/3303/3304/4137/2316/2316/2316/6416/4137/80824/2316/3925/2316/3925/5594/673/9448/2318/57551/4208/4215/2065/4137/4791/6197/1852/3315/5605/2264/3315/1616/1852/6788/57551/51776/994/2316
hsa04012	ErbB signaling pathway	39	0.508977	1.86261	0.00118845	0.00897484	0.00530596	1937	tags=32%, list=25%, signal=24%	673/818/673/2549/817/6776/6714/817/2549/5062/5747/5747/369/816/27/5578/816/5062/816/817/572/5062/1978/818/817/1956/572/4690/6416/572/5062/816
hsa05219	Bladder cancer	16	0.645446	1.8657	0.00339437	0.0197053	0.0116499	748	tags=28%, list=9%, signal=26%	5925/23604/5894/1026/5594/5925/5594/4193/673
hsa04934	Cushing syndrome	38	0.51949	1.88163	0.000897058	0.00755599	0.00446713	909	tags=20%, list=12%, signal=17%	5925/4297/8323/3708/9070/1026/5594/112/5925/8085/50940/5594/673/3710/4297/8085/817
hsa04935	Growth hormone synthesis, secretion and action	37	0.519955	1.88387	0.000821144	0.00719322	0.00425266	1160	tags=22%, list=15%, signal=19%	8660/8660/8660/3708/6655/5894/5594/112/6416/5336/5594/5747/8660/3710/2475/9564/6772/5335/8660
hsa04140	Autophagy - animal	43	0.508901	1.89032	0.000419498	0.00540121	0.00319321	1866	tags=30%, list=24%, signal=23%	8660/23604/8660/9342/8878/8660/8878/3708/5563/23130/5894/5594/79065/8878/8878/8878/5594/8660/8878/8878/2475/9821/57521/6198/8878/8660/9821/5605/7249/8408/440275/5580/7879/9821/8878/8660
hsa05169	Epstein-Barr virus infection	40	0.517711	1.89658	0.000519096	0.0055484	0.00328023	2676	tags=53%, list=34%, signal=35%	5925/9612/9612/1026/11047/6416/5925/5336/9612/4193/9612/57506/6772/9612/5925/4791/5708/22938/3105/3455/3066/3683/5707/3383/3105/4067/3065/11047/3066/960/25942/25942/8517/9612/3105/3105/6774/4790/9612/6885
hsa05220	Chronic myeloid leukemia	28	0.562833	1.90926	0.00162229	0.0118427	0.00700145	781	tags=21%, list=10%, signal=19%	5925/867/9846/6655/5894/1026/5594/5925/5594/4193/673/9846
hsa04666	Fc gamma R-mediated phagocytosis	39	0.522186	1.91095	0.000591305	0.00588617	0.00347993	2614	tags=50%, list=33%, signal=34%	4082/1072/50807/9846/5894/4082/5594/4082/50807/4082/5788/5336/5594/65108/9846/4082/6198/1072/5335/1072/4082/8936/4082/27040/50807/50807/8853/4067/8853/5580/7408/3635/4082/4082/5788/5580/65108/50807/274/65108/3635/27040/5595/8605/274/5580
hsa04510	Focal adhesion	62	0.485113	1.92956	0.000146608	0.0026756	0.00158182	1238	tags=22%, list=16%, signal=19%	2316/7791/4659/7791/7094/2316/6696/4659/6655/5894/5594/54776/7414/2316/2316/2316/4659/3676/2316/7094/7094/4660/2316/4659/857/5594/5747/673/81/4659/2318/6696/5829/7414/7791/9564/7791/4638/7094/4659/7094/6696
hsa05223	Non-small cell lung cancer	25	0.589557	1.94788	0.001082	0.00846275	0.00500321	1145	tags=29%, list=15%, signal=25%	5925/6655/5894/1026/5594/5925/5336/5594/6256/673/3799/27436/5335/5925
hsa04210	Apoptosis	30	0.572759	1.96696	0.000437807	0.00540121	0.00319321	1627	tags=36%, list=21%, signal=29%	4000/4000/4000/143/84823/4000/4000/3708/6709/5894/5594/84823/4001/10376/84823/5594/6708/4000/3710/84823/4000/4000/4000/153090/143/5414/6708/5605/4000/1616/1676
hsa04120	Ubiquitin mediated proteolysis	28	0.585773	1.98708	0.000716095	0.00653437	0.00386314	1945	tags=39%, list=25%, signal=30%	867/51366/63893/5371/63893/8450/4193/991/10277/5371/10075/10273/10075/7317/23327/9320/10273/11060/9320/57448/5371/5371
hsa03013	RNA transport	58	0.50581	2.00204	3.805e-05	0.000925883	0.000547386	3120	tags=48%, list=40%, signal=30%	5903/8672/9669/23225/8563/9972/5903/96764/8667/4928/5903/10250/9984/10250/8087/5411/5411/8672/10250/22794/8661/5411/9972/5903/10556/57187/1981/57187/10250/10250/10921/9939/8662/10250/8563/8021/1979/60528/5901/22985/9669/9972/8664/10250/22985/23279/10250/23165/5903/5411/9972/5903/5903/9972/57187/10250/4927/8661/57122/1975/9669/10250/1207/10250/10250/9972/1982/8894/8021/22985/10762/5411/8087/22985/…
hsa05206	MicroRNAs in cancer	53	0.513024	2.00863	9.33042e-05	0.0018576	0.00109822	2205	tags=38%, list=28%, signal=28%	8660/1786/4082/8660/8660/3925/6655/5894/1026/4082/5594/3190/2146/4082/9759/3925/4082/3925/5336/5594/4193/8660/2146/2475/2146/57521/4082/5335/2065/8660/4082/4082/1788/27086/3066/5605/27250/23411/23411/994/3065/8660/4082/8660/3066/3925/4082/960/8091
hsa04144	Endocytosis	87	0.483716	2.06587	2.47531e-06	9.0349e-05	5.34147e-05	1945	tags=29%, list=25%, signal=23%	387680/28964/867/1601/30011/644150/11031/50807/387680/3303/3304/80223/5371/9744/387680/116986/9765/50807/80223/58513/857/8729/644150/4193/3799/378/9798/80223/28964/8729/6643/387680/5371/56288/55738/50807/56288/30011/3105/25978/23327/10564/50807/30011/22905/2264/8853/387680/387680/23527/3105/5584/8853/6714/7879/22841/8729/253725/5371/387680/5371
hsa04810	Regulation of actin cytoskeleton	79	0.504675	2.11214	1.44857e-06	6.34473e-05	3.75103e-05	1778	tags=23%, list=23%, signal=18%	28964/4659/1072/4659/55740/6655/5894/2245/5594/54776/7414/2245/4659/3676/8826/10152/4478/4660/4659/5594/55740/5747/673/81/4659/5829/7414/28964/23365/9564/1072/1072/200576/4638/4659/8936/4629/5605/79784/2264/3683/7114/54776/5501/89846/6548/8874/2909/6714/5747/624/7414/9459
hsa05205	Proteoglycans in cancer	72	0.534096	2.19448	2.35892e-07	1.72201e-05	1.01806e-05	1111	tags=20%, list=14%, signal=18%	2316/867/4659/8323/2316/4659/3708/6655/5894/1026/5594/54776/6194/2316/2316/2316/4659/2316/8826/4478/4660/2316/5336/4659/857/5594/5747/4193/673/4659/3710/2318/6194/5829/817/287/2475/23365/6198/5335/2065
hsa03040	Spliceosome	55	0.584993	2.28355	1.71824e-07	1.72201e-05	1.01806e-05	3140	tags=54%, list=40%, signal=33%	11338/3303/3304/3190/27316/29896/3178/6428/5093/55119/8683/55119/23451/220988/9984/10907/8449/55119/6426/25766/25766/6432/22938/57187/8683/6426/23451/57187/6434/56259/9939/494115/494115/9092/3192/10772/6625/27316/29896/23451/22985/220988/23451/22985/29896/23451/6429/23451/3192/11338/84991/10992/55119/29896/57187/84991/6434/6631/988/58517/4670/4670/9129/3192/22985/58517/10291/22985/10772/9416/2345…

## Sheet: Normalized phospho (KEGG)
ID	Description	setSize	enrichmentScore	NES	pvalue	p.adjust	qvalues	rank	leading_edge	core_enrichment
hsa05322	Systemic lupus erythematosus	20	-0.779881	-2.40959	1.52882e-07	2.88946e-05	1.64147e-05	197	tags=64%, list=4%, signal=62%	121504/554313/8294/8359/8360/8361/8362/8363/8364/8365/8366/8367/8368/8370
hsa05034	Alcoholism	32	-0.62171	-2.17501	1.64862e-05	0.000519315	0.000295016	197	tags=32%, list=4%, signal=31%	121504/554313/8294/8359/8360/8361/8362/8363/8364/8365/8366/8367/8368/8370
hsa05203	Viral carcinogenesis	49	-0.481405	-1.82044	0.000862179	0.0113012	0.00642006	879	tags=28%, list=16%, signal=24%	23513/6714/1387/1108/1739/22938/572/23513/23513/1108/1387/572/23513/121504/554313/8294/8359/8360/8361/8362/8363/8364/8365/8366/8367/8368/8370/23513/1654
hsa04613	Neutrophil extracellular trap formation	43	-0.467099	-1.73731	0.00240708	0.0189558	0.0107685	197	tags=21%, list=4%, signal=20%	121504/554313/8294/8359/8360/8361/8362/8363/8364/8365/8366/8367/8368/8370
hsa04921	Oxytocin signaling pathway	30	0.46688	1.59665	0.0114963	0.0472347	0.0268334	656	tags=16%, list=12%, signal=14%	817/5894/4659/3710/5564/54776/3710/4659/5594/5605/4659/4638/5594
hsa04621	NOD-like receptor signaling pathway	31	0.476921	1.6449	0.010235	0.0429871	0.0244204	1684	tags=49%, list=31%, signal=34%	10059/3710/57506/7158/8767/3710/7158/5594/5580/5594/7158/7158/8517/5580/79792/5580/6885/7158/7158/7158/6772/7416/7417/7158/3326/5586/7158/5580/8737/7158/7158/7158/5580/55914/7416
hsa04919	Thyroid hormone signaling pathway	31	0.479922	1.65525	0.00938917	0.0412687	0.0234442	1501	tags=42%, list=28%, signal=31%	9611/9882/1499/9882/7249/5578/9611/476/9611/7249/9611/5331/9882/7249/10499/9611/6714/9882/1387/1499/2932/9611/9611/572/9611/9611/5469/9882/9611/5578/9611/1387/572/9611/9611
hsa05170	Human immunodeficiency virus 1 infection	36	0.460561	1.65813	0.00458882	0.0296721	0.0168564	558	tags=25%, list=10%, signal=23%	5335/5829/5829/5829/5894/5829/5829/5829/5829/5829/3710/5829/472/3710/1072/5829/8450/25939/5594/5336/5605
hsa03013	RNA transport	50	0.42507	1.6582	0.00586657	0.0316795	0.0179967	1519	tags=31%, list=28%, signal=23%	22985/10250/1981/1979/22985/23435/5903/10250/22985/5976/1982/10250/10250/10250/10250/10250/57187/1978/1981/10250/22794/10250/10250/10250/10250/10250/10250/10250/57187/10921/10250/8893/10250/10250/22985/1981/57187/10250/22985/10250/22985/1975/10250/4686/10250/7175/1975/1975/10250/10250/10250/22794/65109/9513/1975/22794/55746/5903/1975
hsa05418	Fluid shear stress and atherosclerosis	27	0.500101	1.67386	0.00972658	0.0417801	0.0237347	1133	tags=28%, list=21%, signal=22%	4688/8878/2938/8878/7184/6416/4688/857/8878/8878/8878/8517/8878/8878/9181/5747/8878/6885/5562
hsa05169	Epstein-Barr virus infection	29	0.49558	1.67529	0.00907562	0.0408403	0.0232008	1181	tags=35%, list=22%, signal=27%	25942/6416/57506/25942/11047/5336/5708/5707/25942/8517/11047/6774/4791/22938/6885/3066
hsa04912	GnRH signaling pathway	20	0.538029	1.67688	0.00827969	0.0395335	0.0224585	656	tags=18%, list=12%, signal=16%	817/5894/3710/6416/3710/5594/5580/5605/5594
hsa04910	Insulin signaling pathway	47	0.43641	1.68327	0.00360871	0.0252609	0.0143504	656	tags=14%, list=12%, signal=12%	2997/32/5894/8660/5564/2194/6194/2997/5770/10580/5594/10580/5770/5605/6194/8660/2203/5594
hsa04714	Thermogenesis	29	0.498881	1.68645	0.00857605	0.0395335	0.0224585	1673	tags=35%, list=31%, signal=24%	5564/6194/86/6194/23028/6601/7384/6601/6599/23028/5562/6194/6601/7249/2475/6601/5565/6599/57521/9551/4713/6601
hsa04070	Phosphatidylinositol signaling system	16	0.574829	1.69992	0.0122974	0.0494514	0.0280927	664	tags=26%, list=12%, signal=23%	4534/23262/5297/5578/23262/23262/5297/5297/23262
hsa05131	Shigellosis	68	0.407193	1.71623	0.0030779	0.0232689	0.0132188	1069	tags=31%, list=20%, signal=26%	11335/5335/5829/5829/5829/8878/7094/5829/8878/5829/5829/5829/5829/3710/7414/5829/23176/8767/472/3710/23048/10552/7094/8878/7094/81/23048/5829/8878/5594/989/23048/2017/5336/5580/7414/7094/831/8878/5594/23048/3059/8517/1729/8878/8878/5580/9181/2017/2017/7414/989/5580/831/5747/8878
hsa04520	Adherens junction	29	0.51389	1.73719	0.00534402	0.0306067	0.0173872	995	tags=22%, list=18%, signal=18%	1500/1500/1500/7414/8826/81/5770/1495/10580/4301/2033/5594/10580/5770/7414/5594/7082/4008/4008/1495/4301/1500/10580/56288/4008/7082/4008/56288/7414/1495/4008/4008
hsa00280	Valine, leucine and isoleucine degradation	12	0.646177	1.73895	0.00842226	0.0395335	0.0224585	1118	tags=50%, list=21%, signal=40%	3157/3157/3158/5095/224/593/1962/34/1962
hsa05132	Salmonella infection	62	0.426172	1.75045	0.00128189	0.0128937	0.00732472	1304	tags=33%, list=24%, signal=26%	3326/79026/2316/79026/3320/8737/55770/79026/5879/10095/10006/2317/1781/3320/9475/79026/79026/79026/89953/2316/1499/112574/79026/79026/79026/10006/23118/79026/79026/79026/79026/79026/6416/79026/302/79026/79026/10006/79026/103910/10627/79026/79026/10006/79026/79026/2597/79026/79026/79026/79026/79026
hsa04270	Vascular smooth muscle contraction	26	0.53088	1.75631	0.00552208	0.0306963	0.0174381	1095	tags=25%, list=20%, signal=20%	5894/4659/3710/54776/3710/4659/5594/79784/5580/5605/4659/4638/5594/54776/5580/5501/800/5580/54776/4659
hsa04810	Regulation of actin cytoskeleton	58	0.437017	1.75658	0.00130825	0.0128937	0.00732472	789	tags=19%, list=15%, signal=17%	28964/5829/5829/5829/5894/5829/28964/5829/5829/4659/28964/5829/5829/7414/54776/8826/5829/1072/10552/4659/81/5829/5594/79784/5605/7414/4659/4638/5594/3691/4478/54776/1729/8874
hsa04935	Growth hormone synthesis, secretion and action	26	0.533252	1.76416	0.00502386	0.0296721	0.0168564	656	tags=18%, list=12%, signal=16%	5335/5894/3710/8660/6416/3710/2033/5594/5336/5605/8660/5594
hsa04370	VEGF signaling pathway	17	0.584383	1.76514	0.00854585	0.0395335	0.0224585	656	tags=32%, list=12%, signal=28%	5335/5829/5829/5829/5894/5829/5829/5829/5829/5829/5829/3315/5829/5594/5336/5605/5594
hsa04540	Gap junction	16	0.600798	1.77672	0.00628059	0.0329731	0.0187316	676	tags=17%, list=12%, signal=15%	5894/3710/3710/10376/5594/5605/5594/7082
hsa04012	ErbB signaling pathway	29	0.527371	1.78276	0.00323599	0.0235232	0.0133632	992	tags=24%, list=18%, signal=20%	5747/816/6714/5062/2932/1956/572/5062/5578/5062/818/6416/572/5747/5747/4690/5062/816
hsa05160	Hepatitis C	23	0.553184	1.7844	0.00446841	0.0296721	0.0168564	772	tags=19%, list=14%, signal=16%	6256/5894/57506/440275/5594/5605/5594/8517
hsa05022	Pathways of neurodegeneration - multiple diseases	63	0.434265	1.79821	0.000896921	0.0113012	0.00642006	908	tags=24%, list=17%, signal=21%	64837/80208/817/5335/8878/5894/8878/64837/3710/11047/3710/8878/10376/25978/7317/11273/10133/8878/5594/5605/5708/8878/5594/25978/5707/9217/8878/8878/847/7384/23130/11047
hsa05216	Thyroid cancer	11	0.68596	1.7989	0.00752649	0.0384461	0.0218407	656	tags=32%, list=12%, signal=28%	8030/6256/8030/8030/5594/5605/5594
hsa05214	Glioma	16	0.616651	1.8236	0.00482189	0.0296721	0.0168564	656	tags=19%, list=12%, signal=17%	817/5335/5894/5594/5336/5605/5594
hsa05202	Transcriptional misregulation in cancer	18	0.59438	1.8329	0.00498251	0.0296721	0.0168564	1339	tags=35%, list=25%, signal=26%	9611/3728/9611/55589/9611/55589/5747/9611/9611/9611/9611/5371/9611/9611/9611/9611/5747/9611/5747
hsa04140	Autophagy - animal	28	0.551045	1.85071	0.00185591	0.0152508	0.00866376	895	tags=21%, list=17%, signal=18%	9342/8878/5894/8878/8660/440275/8878/8878/5594/5580/5605/8878/8660/5594/7879/8878/8878/5580/23130
hsa04144	Endocytosis	63	0.450946	1.86728	0.000334056	0.00631367	0.00358671	1355	tags=31%, list=25%, signal=24%	28964/1601/28964/28964/80223/9744/378/30011/22841/10552/857/25978/3303/3304/8729/80223/6643/80223/8729/50807/9798/9765/23327/274/25978/7879/274/29924/80223/29924/56288/29924/56288/8729/10565/10565/274/23327/58513/30846/50807/23327/1956/10565/253725/10565/84364/4218/50807
hsa05016	Huntington disease	35	0.521376	1.87345	0.00083975	0.0113012	0.00642006	1631	tags=52%, list=30%, signal=37%	64837/64837/25942/25942/11047/6648/10376/5430/2033/5430/5708/5430/5707/25942/7384/23130/11047/3064/3066/55860/2475/3831/7416/160/7417/3799/10540/10376/3065/4713
hsa05134	Legionellosis	13	0.679865	1.8934	0.00174864	0.0150224	0.00853404	1439	tags=41%, list=27%, signal=30%	3303/3304/9554/4791/3329/23786/10767/3297/840
hsa04722	Neurotrophin signaling pathway	26	0.575862	1.90512	0.00149032	0.0134129	0.00761968	1325	tags=29%, list=24%, signal=23%	3667/3667/3667/2889/817/5879/2889/816/2889/2932/572/3667/818/6197/572/3667/6197/2889/3667/816
hsa01100	Metabolic pathways	184	0.393566	1.90972	4.6384e-07	4.38329e-05	2.49009e-05	1143	tags=28%, list=21%, signal=24%	635/2146/2997/5335/7358/1786/51074/32/3157/2146/3157/2938/635/2146/3158/125/1576/3295/2194/790/3295/5198/127/9739/64802/8871/125/5223/2997/4297/5236/127/1854/5095/224/128/2058/635/5336/3295/2746/229/229/216/127/593/2746/7054/9588/22933/2203/23498/10243/134147/9739/5236/2194/55361/51733/1962/4141/847/5009/2023/205/7384/2194/10841/80347/93100/9663/4837/3295/10243/10195/4522/125/10728/80347/10243/51…
hsa04371	Apelin signaling pathway	22	0.599681	1.91436	0.00135056	0.0128937	0.00732472	656	tags=18%, list=12%, signal=16%	5894/3710/5564/6194/3710/5594/5605/6194/4638/5594
hsa05020	Prion disease	35	0.540881	1.94354	0.000378256	0.00649913	0.00369207	908	tags=35%, list=17%, signal=29%	4688/64837/64837/3710/11047/3710/4688/857/10376/3303/3304/5594/5580/5708/5594/5707/5580/7384/11047
hsa04915	Estrogen signaling pathway	21	0.614148	1.9482	0.00136441	0.0128937	0.00732472	656	tags=21%, list=12%, signal=18%	5894/7184/3710/3710/3303/3304/5594/5580/5605/5594
hsa04920	Adipocytokine signaling pathway	16	0.659939	1.95161	0.00111341	0.0128937	0.00732472	1413	tags=30%, list=26%, signal=23%	8660/3667/3667/3667/32/8660/8660/2182/3667/8660/3667/3667/32/32
hsa04666	Fc gamma R-mediated phagocytosis	29	0.585291	1.97856	0.00028179	0.00593086	0.00336924	839	tags=27%, list=15%, signal=23%	5335/65108/5894/4082/1072/10552/50807/5594/5336/5580/4082/274/5594/65108/65108/4082/5788/274/5580/4082
hsa05223	Non-small cell lung cancer	18	0.654972	2.01975	0.000768302	0.0113012	0.00642006	656	tags=22%, list=12%, signal=20%	6256/5335/5894/27436/5594/5336/5605/5594
hsa04210	Apoptosis	26	0.61946	2.04936	0.000282422	0.00593086	0.00336924	809	tags=27%, list=15%, signal=23%	6708/6708/5894/6709/4000/3710/4000/4000/472/3710/84823/10376/143/84823/5594/5605/5594/4000/8517/4000/1676
hsa05205	Proteoglycans in cancer	57	0.513917	2.06032	1.45315e-05	0.000519315	0.000295016	752	tags=22%, list=14%, signal=19%	817/5335/5829/5829/2316/5829/5894/5829/5829/5829/4659/2318/5829/5829/3710/54776/8826/5829/6194/3710/857/4659/5829/27250/5594/2017/5336/2317/5605/6194/4659/5594/287/3059/286/4478/54776
hsa05012	Parkinson disease	27	0.62444	2.09003	9.16146e-05	0.0024736	0.00140522	965	tags=29%, list=18%, signal=24%	64837/817/5335/64837/3710/11047/3710/10376/7317/5708/7054/5707/7384/11047/7317
hsa05014	Amyotrophic lateral sclerosis	60	0.519891	2.11044	9.694e-06	0.000519315	0.000295016	1116	tags=32%, list=21%, signal=26%	23064/64837/80208/23064/5903/8878/23225/8878/64837/9972/3710/11047/3710/10013/8878/10376/25978/11273/10133/5903/8878/23165/9972/3181/220988/5903/6428/5708/8878/4928/25978/5707/9217/8878/8878/847/7384/23130/11047/9972/9972/8878/5903/57122/9972/9972
hsa05206	MicroRNAs in cancer	39	0.598029	2.18462	1.26862e-05	0.000519315	0.000295016	708	tags=19%, list=13%, signal=17%	2146/5335/1786/5894/2146/2146/4082/8660/3190/472/25/27250/2033/5594/5336/5605/4082/8660/5594/4082

## Sheet: Overall phospho (Reactome)
ID	Description	setSize	enrichmentScore	NES	pvalue	p.adjust	qvalues	rank	leading_edge	core_enrichment
R-HSA-5625886	Activated PKN1 stimulates transcription of AR (androgen receptor) regulated genes KLK2 and KLK3	19	-0.803239	-2.45531	1.86241e-07	6.53913e-06	3.32184e-06	674	tags=71%, list=9%, signal=66%	121504/554313/8294/8359/8360/8361/8362/8363/8364/8365/8366/8367/8368/8370/367
R-HSA-912446	Meiotic recombination	18	-0.771449	-2.33291	1.11672e-06	2.7145e-05	1.37895e-05	674	tags=74%, list=9%, signal=68%	121504/554313/8294/8359/8360/8361/8362/8363/8364/8365/8366/8367/8368/8370
R-HSA-977225	Amyloid fiber formation	21	-0.695642	-2.20956	1.76107e-05	0.000298231	0.0001515	674	tags=58%, list=9%, signal=53%	121504/554313/8294/8359/8360/8361/8362/8363/8364/8365/8366/8367/8368/8370/102
R-HSA-427359	SIRT1 negatively regulates rRNA expression	17	-0.745359	-2.20038	1.26689e-05	0.000228764	0.000116211	674	tags=74%, list=9%, signal=68%	121504/554313/8294/8359/8360/8361/8362/8363/8364/8365/8366/8367/8368/8370
R-HSA-73728	RNA Polymerase I Promoter Opening	18	-0.725666	-2.19446	1.79316e-05	0.000298231	0.0001515	674	tags=78%, list=9%, signal=71%	121504/554313/8294/8359/8360/8361/8362/8363/8364/8365/8366/8367/8368/8370
R-HSA-110330	Recognition and association of DNA glycosylase with site containing an affected purine	19	-0.709948	-2.17014	6.58484e-05	0.000755947	0.000384017	674	tags=74%, list=9%, signal=68%	121504/554313/8294/8359/8360/8361/8362/8363/8364/8365/8366/8367/8368/8370
R-HSA-110331	Cleavage of the damaged purine	19	-0.709948	-2.17014	6.58484e-05	0.000755947	0.000384017	674	tags=74%, list=9%, signal=68%	121504/554313/8294/8359/8360/8361/8362/8363/8364/8365/8366/8367/8368/8370
R-HSA-171306	Packaging Of Telomere Ends	19	-0.709948	-2.17014	6.58484e-05	0.000755947	0.000384017	674	tags=74%, list=9%, signal=68%	121504/554313/8294/8359/8360/8361/8362/8363/8364/8365/8366/8367/8368/8370
R-HSA-73927	Depurination	19	-0.709948	-2.17014	6.58484e-05	0.000755947	0.000384017	674	tags=74%, list=9%, signal=68%	121504/554313/8294/8359/8360/8361/8362/8363/8364/8365/8366/8367/8368/8370
R-HSA-110328	Recognition and association of DNA glycosylase with site containing an affected pyrimidine	21	-0.673827	-2.14028	5.47564e-05	0.000706246	0.000358769	674	tags=68%, list=9%, signal=63%	121504/554313/8294/8359/8360/8361/8362/8363/8364/8365/8366/8367/8368/8370/4913
R-HSA-110329	Cleavage of the damaged pyrimidine	21	-0.673827	-2.14028	5.47564e-05	0.000706246	0.000358769	674	tags=68%, list=9%, signal=63%	121504/554313/8294/8359/8360/8361/8362/8363/8364/8365/8366/8367/8368/8370/4913
R-HSA-73928	Depyrimidination	21	-0.673827	-2.14028	5.47564e-05	0.000706246	0.000358769	674	tags=68%, list=9%, signal=63%	121504/554313/8294/8359/8360/8361/8362/8363/8364/8365/8366/8367/8368/8370/4913
R-HSA-73929	Base-Excision Repair, AP Site Formation	21	-0.673827	-2.14028	5.47564e-05	0.000706246	0.000358769	674	tags=68%, list=9%, signal=63%	121504/554313/8294/8359/8360/8361/8362/8363/8364/8365/8366/8367/8368/8370/4913
R-HSA-3214842	HDMs demethylate histones	24	-0.643043	-2.09218	0.000100727	0.001061	0.00053898	795	tags=37%, list=10%, signal=33%	5253/121504/554313/8294/8359/8360/8361/8362/8363/8364/8365/8366/8367/8368/8370
R-HSA-5334118	DNA methylation	17	-0.692232	-2.04354	0.000158378	0.0013902	0.000706216	674	tags=82%, list=9%, signal=75%	121504/554313/8294/8359/8360/8361/8362/8363/8364/8365/8366/8367/8368/8370
R-HSA-9670095	Inhibition of DNA recombination at telomere	22	-0.61023	-1.9794	0.000761887	0.00523383	0.00265876	674	tags=42%, list=9%, signal=39%	121504/554313/8294/8359/8360/8361/8362/8363/8364/8365/8366/8367/8368/8370
R-HSA-196854	Metabolism of vitamins and cofactors	45	-0.503723	-1.95665	0.000356151	0.00288573	0.00146594	1636	tags=51%, list=21%, signal=41%	6383/2194/4338/32/93100/4035/3141/93100/2194/4522/4035/2194/32/4522/10243/801/805/808/4846/25974/80704/4846/32/1727/32/3417/9446/338/10840/5805/56922/55739/10243/133686/32/3417/80704/32
R-HSA-8982491	Glycogen metabolism	13	-0.706332	-1.95163	0.000589355	0.00443419	0.00225255	716	tags=73%, list=9%, signal=67%	801/805/808/5256/5256/55276/7360/5836/7360/5236/2998/2998/7360/2998/5836/5257/5236/5236/7360/5236/5256/5256
R-HSA-2299718	Condensation of Prophase Chromosomes	20	-0.613129	-1.92819	0.00163009	0.00865976	0.00439911	674	tags=58%, list=9%, signal=54%	121504/554313/8294/8359/8360/8361/8362/8363/8364/8365/8366/8367/8368/8370
R-HSA-212300	PRC2 methylates histones and DNA	19	-0.630572	-1.92751	0.00152801	0.00825384	0.00419291	674	tags=67%, list=9%, signal=61%	121504/554313/8294/8359/8360/8361/8362/8363/8364/8365/8366/8367/8368/8370
R-HSA-180024	DARPP-32 events	13	-0.696434	-1.92428	0.000857674	0.00576649	0.00292934	845	tags=50%, list=11%, signal=45%	5575/5533/801/805/808/5576/5532/5577
R-HSA-2559582	Senescence-Associated Secretory Phenotype (SASP)	25	-0.587171	-1.92225	0.000647999	0.0047073	0.00239129	674	tags=50%, list=9%, signal=46%	6197/121504/554313/8294/8359/8360/8361/8362/8363/8364/8365/8366/8367/8368/8370
R-HSA-5625740	RHO GTPases activate PKNs	34	-0.519462	-1.87387	0.00115328	0.00707642	0.00359479	674	tags=33%, list=9%, signal=31%	121504/554313/8294/8359/8360/8361/8362/8363/8364/8365/8366/8367/8368/8370/103910/10627/4628/367
R-HSA-1912408	Pre-NOTCH Transcription and Translation	24	-0.575738	-1.8732	0.00170497	0.00890528	0.00452383	948	tags=52%, list=12%, signal=46%	4853/121504/554313/8294/8359/8360/8361/8362/8363/8364/8365/8366/8367/8368/8370
R-HSA-1912422	Pre-NOTCH Expression and Processing	25	-0.569343	-1.86388	0.00117934	0.00710849	0.00361107	948	tags=50%, list=12%, signal=44%	4853/121504/554313/8294/8359/8360/8361/8362/8363/8364/8365/8366/8367/8368/8370
R-HSA-9033241	Peroxisomal protein import	18	-0.615258	-1.86057	0.00168176	0.00885729	0.00449946	1297	tags=44%, list=16%, signal=37%	5192/26061/54363/55825/1891/1962/51179/51179/55825/1962/3417/8309/847/11001/3417
R-HSA-69473	G2/M DNA damage checkpoint	26	-0.561306	-1.8582	0.00127719	0.00761495	0.00386836	674	tags=27%, list=9%, signal=25%	121504/554313/8294/8359/8360/8361/8362/8363/8364/8365/8366/8367/8368/8370
R-HSA-5250924	B-WICH complex positively regulates rRNA expression	25	-0.563857	-1.84592	0.00163056	0.00865976	0.00439911	674	tags=29%, list=9%, signal=27%	121504/554313/8294/8359/8360/8361/8362/8363/8364/8365/8366/8367/8368/8370
R-HSA-211859	Biological oxidations	35	-0.505816	-1.83657	0.00134937	0.00768289	0.00390286	882	tags=55%, list=11%, signal=49%	134147/134147/216/127/124/125/7360/1727/2938/127/7360/9446/2686/217/1555/1548/55902/127/1559/7360/6817/125/125/2938/125/2938/125/7360/125/127/127/127/127
R-HSA-73772	RNA Polymerase I Promoter Escape	19	-0.599525	-1.8326	0.00374475	0.0151636	0.00770305	674	tags=58%, list=9%, signal=54%	121504/554313/8294/8359/8360/8361/8362/8363/8364/8365/8366/8367/8368/8370
R-HSA-606279	Deposition of new CENPA-containing nucleosomes at the centromere	21	-0.57558	-1.82821	0.00185543	0.00945671	0.00480396	674	tags=42%, list=9%, signal=39%	121504/554313/8294/8359/8360/8361/8362/8363/8364/8365/8366/8367/8368/8370
R-HSA-774815	Nucleosome assembly	21	-0.57558	-1.82821	0.00185543	0.00945671	0.00480396	674	tags=42%, list=9%, signal=39%	121504/554313/8294/8359/8360/8361/8362/8363/8364/8365/8366/8367/8368/8370
R-HSA-5693565	Recruitment and ATM-mediated phosphorylation of repair and signaling proteins at DNA double strand breaks	27	-0.545465	-1.82458	0.00298543	0.0130123	0.0066102	674	tags=25%, list=9%, signal=23%	121504/554313/8294/8359/8360/8361/8362/8363/8364/8365/8366/8367/8368/8370
R-HSA-3214858	RMTs methylate histone arginines	27	-0.542044	-1.81314	0.00353901	0.0146777	0.0074562	674	tags=37%, list=9%, signal=34%	121504/554313/8294/8359/8360/8361/8362/8363/8364/8365/8366/8367/8368/8370/6595
R-HSA-427389	ERCC6 (CSB) and EHMT2 (G9a) positively regulate rRNA expression	24	-0.550004	-1.78947	0.00466036	0.0181812	0.00923593	674	tags=37%, list=9%, signal=34%	121504/554313/8294/8359/8360/8361/8362/8363/8364/8365/8366/8367/8368/8370
R-HSA-3214847	HATs acetylate histones	40	-0.473917	-1.77694	0.00250164	0.0117988	0.00599371	674	tags=27%, list=9%, signal=25%	121504/554313/8294/8359/8360/8361/8362/8363/8364/8365/8366/8367/8368/8370/26610/3054
R-HSA-5693607	Processing of DNA double-strand break ends	25	-0.542092	-1.77467	0.00352455	0.0146777	0.0074562	1581	tags=36%, list=20%, signal=29%	151987/7158/7158/7158/3014/7158/7158/9656/9656/9656/7158/7158/7158/8290/7158/51548/51720/7158
R-HSA-1430728	Metabolism	401	-0.326007	-1.76042	1.07762e-07	4.2566e-06	2.16233e-06	1682	tags=42%, list=21%, signal=36%	8714/25939/5130/873/83549/5160/115/7054/5160/6383/2194/54477/6158/64900/57605/229/2109/25865/51750/23632/8760/5469/4338/9612/2023/84895/9663/9663/2271/23498/2052/32/93100/57664/2746/5565/23474/1806/64900/4035/64900/55970/4190/3141/51422/1244/8647/23262/128/8897/1571/3635/93100/5211/57664/10499/22937/55746/5331/23262/2023/498/1576/28234/10908/26061/4534/5236/3939/23262/54363/2052/1373/2194/403313/…
R-HSA-5693606	DNA Double Strand Break Response	28	-0.517805	-1.75842	0.00240262	0.0115825	0.00588387	674	tags=25%, list=9%, signal=23%	121504/554313/8294/8359/8360/8361/8362/8363/8364/8365/8366/8367/8368/8370
R-HSA-5693571	Nonhomologous End-Joining (NHEJ)	29	-0.518166	-1.75698	0.00216422	0.0109423	0.00555862	1605	tags=38%, list=20%, signal=30%	7158/7158/7158/3014/2547/7158/7158/55183/9656/9656/9656/7158/7158/7158/8290/7158/27434/55183/51720/7158/55183
R-HSA-71387	Metabolism of carbohydrates	64	-0.424828	-1.74394	0.00132538	0.00768289	0.00390286	849	tags=38%, list=11%, signal=34%	7167/229/5903/216/801/805/808/5256/5256/55276/230/7360/5223/5836/7360/5105/229/5236/25796/2998/5207/51181/2203/26007/230/51181/2998/5313/2203/2821/5106/2203/7360/26007/229/2998/5836/6888/5226/5313/5257/2597/5207/5236/26007/5236/229/7360/5236/5256/55576/229/5256
R-HSA-3214815	HDACs deacetylate histones	29	-0.505395	-1.71368	0.00356577	0.0146777	0.0074562	1225	tags=26%, list=16%, signal=22%	9611/5926/9611/64426/9611/121504/554313/8294/8359/8360/8361/8362/8363/8364/8365/8366/8367/8368/8370
R-HSA-157579	Telomere Maintenance	30	-0.500286	-1.7117	0.00598261	0.0221112	0.0112324	674	tags=29%, list=9%, signal=27%	121504/554313/8294/8359/8360/8361/8362/8363/8364/8365/8366/8367/8368/8370/23243
R-HSA-156580	Phase II - Conjugation of compounds	11	-0.636431	-1.67638	0.0109736	0.0328688	0.0166972	543	tags=62%, list=7%, signal=58%	7360/2938/7360/9446/2686/7360/6817/2938/2938/7360
R-HSA-70263	Gluconeogenesis	13	-0.60335	-1.66709	0.014465	0.0399191	0.0202787	1612	tags=77%, list=20%, signal=62%	229/2023/4190/2023/2821/2023/2821/2821/7167/229/230/5223/5105/229/2203/230/2203/2821/5106/2203/229/2597/229/229
R-HSA-9616222	Transcriptional regulation of granulopoiesis	24	-0.510666	-1.66148	0.0148375	0.0402459	0.0204447	674	tags=41%, list=9%, signal=38%	121504/554313/8294/8359/8360/8361/8362/8363/8364/8365/8366/8367/8368/8370
R-HSA-5693567	HDR through Homologous Recombination (HRR) or Single Strand Annealing (SSA)	31	-0.474511	-1.65035	0.00663023	0.0238086	0.0120946	1581	tags=32%, list=20%, signal=26%	151987/7158/7158/7158/3014/7158/5981/7158/9656/9656/9656/7158/7158/7158/8290/7158/5981/51548/51720/7158
R-HSA-8939236	RUNX1 regulates transcription of genes involved in differentiation of HSCs	26	-0.497551	-1.64714	0.0102089	0.0316275	0.0160666	674	tags=38%, list=9%, signal=35%	121504/554313/8294/8359/8360/8361/8362/8363/8364/8365/8366/8367/8368/8370
R-HSA-73884	Base Excision Repair	31	-0.471175	-1.63875	0.00710102	0.0250717	0.0127363	674	tags=36%, list=9%, signal=33%	121504/554313/8294/8359/8360/8361/8362/8363/8364/8365/8366/8367/8368/8370/4913
R-HSA-196849	Metabolism of water-soluble vitamins and cofactors	30	-0.47806	-1.63566	0.0113699	0.0335785	0.0170577	1785	tags=57%, list=23%, signal=44%	55163/1528/10243/2194/4338/32/93100/3141/93100/2194/4522/2194/32/4522/10243/25974/80704/32/1727/32/9446/10840/56922/55739/10243/133686/32/80704/32
R-HSA-211945	Phase I - Functionalization of compounds	24	-0.501213	-1.63072	0.0181596	0.0468444	0.0237967	1510	tags=66%, list=19%, signal=54%	2052/128/1571/10499/1576/2052/134147/134147/216/127/124/125/1727/127/217/1555/1548/55902/127/1559/125/125/125/125/125/127/127/127/127
R-HSA-9018519	Estrogen-dependent gene expression	43	-0.427613	-1.62639	0.00857002	0.0283992	0.0144267	674	tags=25%, list=9%, signal=23%	121504/554313/8294/8359/8360/8361/8362/8363/8364/8365/8366/8367/8368/8370/57678/23189
R-HSA-1221632	Meiotic synapsis	28	-0.476466	-1.61804	0.00858268	0.0283992	0.0144267	1188	tags=30%, list=15%, signal=25%	4000/4000/4000/4000/4000/3014/23224/54386/4001/4000/25777/11083/4000/4000/4000/8290
R-HSA-1474165	Reproduction	30	-0.471808	-1.61426	0.014151	0.0393985	0.0200142	1188	tags=28%, list=15%, signal=24%	4000/4000/4000/4000/4000/3014/23224/54386/4001/4000/25777/11083/4000/4000/4000/8290
R-HSA-1500620	Meiosis	30	-0.471808	-1.61426	0.014151	0.0393985	0.0200142	1188	tags=28%, list=15%, signal=24%	4000/4000/4000/4000/4000/3014/23224/54386/4001/4000/25777/11083/4000/4000/4000/8290
R-HSA-427413	NoRC negatively regulates rRNA expression	28	-0.465942	-1.58229	0.0111494	0.0332378	0.0168846	674	tags=38%, list=9%, signal=35%	64426/121504/554313/8294/8359/8360/8361/8362/8363/8364/8365/8366/8367/8368/8370
R-HSA-71291	Metabolism of amino acids and derivatives	66	-0.378074	-1.57396	0.00813906	0.0273611	0.0138993	1648	tags=49%, list=21%, signal=39%	5160/7054/5160/6158/23498/2746/23474/54363/1373/6128/79814/6142/8659/1373/1373/6898/6152/51540/2746/635/8050/6202/10295/144193/6130/1373/5860/593/383/593/1629/64902/1373/2746/10841/5092/445/56922/1892/635/1373/2746/445/26227
R-HSA-5617472	Activation of anterior HOX genes in hindbrain development during early embryogenesis	29	-0.463933	-1.57309	0.0105743	0.0322773	0.0163967	1225	tags=28%, list=16%, signal=24%	9611/9611/23054/9611/121504/554313/8294/8359/8360/8361/8362/8363/8364/8365/8366/8367/8368/8370
R-HSA-5619507	Activation of HOX genes during differentiation	29	-0.463933	-1.57309	0.0105743	0.0322773	0.0163967	1225	tags=28%, list=16%, signal=24%	9611/9611/23054/9611/121504/554313/8294/8359/8360/8361/8362/8363/8364/8365/8366/8367/8368/8370
R-HSA-9006931	Signaling by Nuclear Receptors	76	-0.366789	-1.54653	0.00604395	0.022208	0.0112815	731	tags=23%, list=9%, signal=21%	216/801/805/808/80820/127/2289/121504/554313/8294/8359/8360/8361/8362/8363/8364/8365/8366/8367/8368/8370/8050/4846/124/5346/4846/5346/127/1956/5346/5105/57678/127/23189/5346/127/127/127/127
R-HSA-73854	RNA Polymerase I Promoter Clearance	29	-0.45515	-1.5433	0.012406	0.0361319	0.0183548	674	tags=32%, list=9%, signal=29%	121504/554313/8294/8359/8360/8361/8362/8363/8364/8365/8366/8367/8368/8370
R-HSA-9006925	Intracellular signaling by second messengers	99	0.343489	1.49879	0.0107215	0.0322773	0.0163967	1945	tags=27%, list=25%, signal=21%	8660/8660/8660/3708/6045/1026/5594/5371/2146/112/1822/57332/5594/3838/4193/8660/3710/57332/1107/2146/51564/23186/817/2475/2146/55004/57521/5335/23112/1108/2065/8660/5371/10273/5708/5699/57332/5978/51564/3066/1108/2264/10273/11060/7249/54815/5721/1108/5707/6714/2931/3065/5580/3710/8660/5371/6801/5371
R-HSA-983231	Factors involved in megakaryocyte development and platelet production	49	0.399661	1.52159	0.0179926	0.0466039	0.0236745	2727	tags=35%, list=35%, signal=23%	64837/3831/64837/29127/10376/10112/11127/80005/3799/55605/7465/64780/23186/8165/64780/9732/3043/3066/23046/55605/85440/55604/3065/23095/23303/85440/57572/85440/55604/3066/25942/5576/25942/85440/55619/57572/221037/10376/25/3043/57572/85440/9732/81704/57572/57572
R-HSA-1852241	Organelle biogenesis and maintenance	77	0.366323	1.5317	0.00917256	0.0295768	0.0150249	1437	tags=24%, list=18%, signal=20%	22994/5108/22994/50807/26005/5563/1778/5108/200186/22994/4209/10376/64784/4209/50807/96764/6648/5108/8729/11127/6256/378/5564/64784/4208/8729/22897/5108/10575/5108/50807/64784/9611/54801/5108/50807/200186
R-HSA-168249	Innate Immune System	229	0.311386	1.53485	0.000463157	0.0035697	0.00181339	1317	tags=19%, list=17%, signal=17%	5747/5879/6885/5236/823/10235/1660/5747/4311/10458/1535/28988/10788/2821/2207/2821/1938/1499/10235/2821/3709/6197/56888/55860/920/10788/1938/5062/1729/388697/23118/5062/1499/801/805/808/3709/10006/9208/64145/4846/353189/3728/55276/4846/230/3728/1727/5223/2495/7409/5836/6709/10043/2040/11277/10857/3417/5236/383/5532/4690/2444/847/1654/10788/26007/11001/6416/230/1793/338/10788/10006/1499/2821/102/2…
R-HSA-2559583	Cellular Senescence	60	0.390658	1.53788	0.00971807	0.0305563	0.0155224	1389	tags=28%, list=18%, signal=23%	5925/3159/2077/3014/6045/1026/5594/54386/4001/2146/6416/5925/57332/5594/4193/9448/3008/57332/3005/2146/2146/3005/57634/23112/5925/6197/8290/3009/57332/3009/3159
R-HSA-2990846	SUMOylation	85	0.363143	1.54923	0.00536211	0.0201717	0.0102471	2440	tags=44%, list=31%, signal=31%	1786/7155/7153/7155/10155/5903/7158/7153/7158/4869/7158/23225/6045/9612/9612/10521/3190/5371/9972/3619/7158/4869/9759/5903/7158/57332/4869/9656/4928/9612/4193/6256/5903/57332/1107/9656/9656/51564/9612/4869/7158/51602/7158/10155/9612/7158/9972/5903/5371/4791/7508/1788/7158/6672/57332/7153/7155/51564/3066/7158/1616/7155/4152/7153/8021/3065/7158/6294/5371/5371/9972/6294/23279/23165/3066/9112/5903/99…
R-HSA-3108232	SUMO E3 ligases SUMOylate target proteins	84	0.366158	1.55521	0.00759146	0.0257946	0.0131035	2440	tags=44%, list=31%, signal=32%	1786/7155/7153/7155/10155/5903/7158/7153/7158/4869/7158/23225/6045/9612/9612/10521/3190/5371/9972/3619/7158/4869/9759/5903/7158/57332/4869/9656/4928/9612/4193/6256/5903/57332/1107/9656/9656/51564/9612/4869/7158/51602/7158/10155/9612/7158/9972/5903/5371/4791/7508/1788/7158/6672/57332/7153/7155/51564/3066/7158/1616/7155/4152/7153/8021/3065/7158/6294/5371/5371/9972/6294/23279/23165/3066/9112/5903/99…
R-HSA-5617833	Cilium Assembly	45	0.419789	1.56772	0.0159305	0.0428429	0.021764	1383	tags=29%, list=18%, signal=24%	22994/5108/22994/50807/26005/1778/5108/22994/10376/50807/5108/8729/11127/378/8729/22897/5108/10575/5108/50807/54801/5108/50807
R-HSA-3232142	SUMOylation of ubiquitinylation proteins	20	0.508406	1.57139	0.0176582	0.0459258	0.0233301	3151	tags=70%, list=40%, signal=42%	5903/23225/5371/9972/5903/4928/4193/5903/9972/5903/5371/8021/5371/5371/9972/23279/23165/5903/9972/5903/5903/9972/4927/57122/9972/8021/10762/5903/5903/4927/7175/5903/7175/4928/8086
R-HSA-8953897	Cellular responses to external stimuli	171	0.33364	1.57492	0.00112631	0.00697873	0.00354516	1763	tags=28%, list=22%, signal=23%	5925/4688/3159/9531/5903/2077/6138/51143/3014/1778/23225/6045/9531/1026/5594/3303/3304/3308/9972/54386/4001/2146/6224/6194/10376/9531/6416/5903/5925/57332/6648/10808/5594/10808/4928/4193/5903/9448/3008/57332/54583/3005/2146/6194/6202/817/2475/2146/3005/55004/57521/51143/57634/23112/6156/84962/9972/5925/5903/6197/8290/3009/3297/5708/57805/10294/5699/57332/3009/3159/27000/3297/1783/405/6144/23411/5…
R-HSA-168255	Influenza Infection	53	0.407263	1.57521	0.00823292	0.0275302	0.0139852	3151	tags=62%, list=40%, signal=38%	5903/6138/23225/3303/3304/9972/6224/6194/5903/5430/4928/3838/2962/5903/6194/6202/5430/6156/9972/5903/3840/3839/6144/6136/8021/5901/9972/23279/6194/23165/6181/5903/9972/142/5903/5903/9972/4927/5430/57122/9972/6187/8021/10762/5903/5903/4927/7175/5903/7175/6125/5610/2963/4928/8086
R-HSA-162909	Host Interactions of HIV factors	38	0.440021	1.57741	0.0161397	0.0431986	0.0219446	3151	tags=57%, list=40%, signal=34%	3159/5903/4869/23225/9972/4869/5903/4869/4928/5903/55690/4869/9972/5903/5708/3105/5699/3159/5721/5707/3105/8021/5901/9972/23279/23165/5903/1025/9972/3159/5903/5903/9972/4927/3105/57122/3105/9972/160/8021/10762/5903/5903/4927/7175/5903/7175/4928/9491/55690/8086
R-HSA-983168	Antigen processing: Ubiquitination & Proteasome degradation	49	0.414756	1.57906	0.0106438	0.0322773	0.0163967	1665	tags=24%, list=21%, signal=19%	151636/63893/25897/23352/63893/5930/64219/151636/991/84261/5930/10075/10273/10075/5708/7317/23327/5699/25897/9320/5930/26270/10273/5930/5721/9870/5707
R-HSA-159231	Transport of Mature mRNA Derived from an Intronless Transcript	20	0.511621	1.58132	0.0162678	0.0431986	0.0219446	2986	tags=64%, list=38%, signal=40%	5903/23225/9972/5903/81608/4928/5903/8189/81608/8189/9972/5903/55339/81608/8021/9972/23279/55339/23165/5903/9972/81608/5903/5903/9972/4927/57122/9972/8021/10762/5903/5903/4927/7175/5903/7175
R-HSA-159234	Transport of Mature mRNAs Derived from Intronless Transcripts	20	0.511621	1.58132	0.0162678	0.0431986	0.0219446	2986	tags=64%, list=38%, signal=40%	5903/23225/9972/5903/81608/4928/5903/8189/81608/8189/9972/5903/55339/81608/8021/9972/23279/55339/23165/5903/9972/81608/5903/5903/9972/4927/57122/9972/8021/10762/5903/5903/4927/7175/5903/7175
R-HSA-416482	G alpha (12/13) signalling events	35	0.450287	1.58491	0.0121688	0.035605	0.0180872	1527	tags=23%, list=19%, signal=19%	23365/6453/55970/23365/6453/8997/8997/26084/6453/23365/2787/8874/57449/11214/11214/55701/23365/6453/23365/55701/55701/26084/7409/11214/23365/121512/55160/23365/6915/6915/23365
R-HSA-3247509	Chromatin modifying enzymes	91	0.368867	1.58584	0.00751012	0.0257946	0.0131035	2744	tags=40%, list=35%, signal=27%	4297/55904/86/55870/284058/3014/9070/9612/9612/55904/2146/284058/29072/26009/8085/6597/9612/9739/4297/8085/1107/2146/284058/55729/23186/9612/51780/2146/7862/9767/57634/9612/1108/6599/4791/1788/9611/5978/64426/3066/6597/1108/8289/8242/54815/9757/7994/55870/9739/1108/7403/22992/6599/3065/56970/9767/84678/58508/55689/84444/22992/3066/6595/9112/6601/84444/55689/23133/9612/22992/58508/8242/6599/1386/2…
R-HSA-4839726	Chromatin organization	91	0.368867	1.58584	0.00751012	0.0257946	0.0131035	2744	tags=40%, list=35%, signal=27%	4297/55904/86/55870/284058/3014/9070/9612/9612/55904/2146/284058/29072/26009/8085/6597/9612/9739/4297/8085/1107/2146/284058/55729/23186/9612/51780/2146/7862/9767/57634/9612/1108/6599/4791/1788/9611/5978/64426/3066/6597/1108/8289/8242/54815/9757/7994/55870/9739/1108/7403/22992/6599/3065/56970/9767/84678/58508/55689/84444/22992/3066/6595/9112/6601/84444/55689/23133/9612/22992/58508/8242/6599/1386/2…
R-HSA-9663891	Selective autophagy	30	0.467964	1.60703	0.0184617	0.0474048	0.0240814	1845	tags=39%, list=23%, signal=30%	8878/8878/51143/5563/1778/8878/10376/8878/8878/1080/5564/9804/8878/8878/1080/51143/8878/3297/3297/1783/8408/51143/6714/8878
R-HSA-3108214	SUMOylation of DNA damage response and repair proteins	33	0.463291	1.61849	0.0142552	0.0395144	0.0200731	2986	tags=61%, list=38%, signal=38%	5903/23225/6045/5371/9972/5903/57332/9656/4928/5903/57332/9656/9656/51564/9972/5903/5371/7508/6672/57332/51564/8021/5371/5371/9972/23279/23165/5903/9972/142/5903/5903/9972/4927/57122/8535/9972/9656/8021/10762/5903/6672/5903/4927/9126/80012/7175/5903/7175
R-HSA-5688426	Deubiquitination	69	0.398857	1.62411	0.00357653	0.0146777	0.0074562	2539	tags=40%, list=32%, signal=28%	10868/86/3607/9736/221937/11047/55252/55252/1080/221937/55593/10868/4193/84132/991/29844/9804/221937/1080/57506/84132/5708/221937/84132/5699/64426/8767/9097/51720/4086/5721/5707/5887/11047/8313/8314/7417/221937/55252/221937/5887/23358/221937/8517/1080/7416/3607/9958/7416/983/324/23358/9100/2033
R-HSA-8852276	The role of GTSE1 in G2/M progression after G2 checkpoint	12	0.605064	1.62414	0.0133696	0.0378905	0.0192481	2545	tags=55%, list=32%, signal=37%	1026/10376/51512/5708/5699/5721/5707/3326/3326/983/10376
R-HSA-72695	Formation of the ternary complex, and subsequently, the 43S complex	15	0.56846	1.62726	0.019272	0.0489153	0.0248487	2601	tags=57%, list=33%, signal=38%	6224/6194/8667/6194/6202/8661/8662/8664/6194/8661/6187/8894
R-HSA-437239	Recycling pathway of L1	17	0.545287	1.62843	0.0171979	0.0451525	0.0229372	1469	tags=26%, list=19%, signal=21%	8986/5594/10376/4478/5594/1808/57698/6197/57698/1808
R-HSA-168274	Export of Viral Ribonucleoproteins from Nucleus	19	0.534593	1.63156	0.0185269	0.0474048	0.0240814	3151	tags=73%, list=40%, signal=44%	5903/23225/3303/3304/9972/5903/4928/5903/9972/5903/8021/5901/9972/23279/23165/5903/9972/5903/5903/9972/4927/57122/9972/8021/10762/5903/5903/4927/7175/5903/7175/4928/8086
R-HSA-5696398	Nucleotide Excision Repair	30	0.47742	1.63951	0.0132678	0.0377715	0.0191877	2992	tags=54%, list=38%, signal=34%	7515/86/1022/1022/5981/8450/7515/5430/3978/29844/7515/5430/7508/5981/7515/4331/5887/5887/142/5430/2033/3978/56655/3978/29844/4798/2873
R-HSA-6784531	tRNA processing in the nucleus	21	0.523057	1.6403	0.0150994	0.0407812	0.0207167	3151	tags=72%, list=40%, signal=44%	5903/23225/9972/5903/4928/5903/9972/5903/10556/79074/8021/60528/5901/9972/23279/23165/5903/9972/5903/5903/9972/4927/57122/9972/8021/10762/5903/5903/4927/7175/5903/7175/4928/8086
R-HSA-2262752	Cellular responses to stress	169	0.348209	1.64102	0.000610562	0.00453971	0.00230615	1763	tags=29%, list=22%, signal=23%	5925/4688/3159/9531/5903/2077/6138/51143/3014/1778/23225/6045/9531/1026/5594/3303/3304/3308/9972/54386/4001/2146/6224/6194/10376/9531/6416/5903/5925/57332/6648/10808/5594/10808/4928/4193/5903/9448/3008/57332/54583/3005/2146/6194/6202/817/2475/2146/3005/55004/57521/51143/57634/23112/6156/84962/9972/5925/5903/6197/8290/3009/3297/5708/57805/10294/5699/57332/3009/3159/27000/3297/1783/405/6144/23411/5…
R-HSA-376176	Signaling by ROBO receptors	59	0.417833	1.64143	0.00511181	0.0193453	0.0098273	1792	tags=26%, list=23%, signal=20%	4650/10486/4650/55740/6138/6091/6655/6224/6194/4650/10487/55740/57522/4650/4650/6194/6202/22794/6156/5708/1981/5699/23053/10921/9939/6144/4650/5721/5707/6136/6714/4650/7408
R-HSA-5696399	Global Genome Nucleotide Excision Repair (GG-NER)	24	0.504471	1.64232	0.0188024	0.0479158	0.024341	1767	tags=38%, list=22%, signal=29%	7515/86/1022/1022/5981/8450/7515/3978/29844/7515/7508/5981/7515/4331/5887
R-HSA-6802952	Signaling by BRAF and RAF fusions	32	0.477082	1.64587	0.00932234	0.0296075	0.0150405	2161	tags=41%, list=27%, signal=30%	4000/4000/7094/4000/2243/4000/4000/5894/5594/7414/8844/8844/7094/23164/8826/7094/5594/673/4000/8087/817/7414/23164/4000/23164/4000/4000/8805/7094/7094/56829/5605/4000/2243/6714/7414/7094/8826/10256/2243/23164/8805/56829/8844/7414/7094
R-HSA-8876198	RAB GEFs exchange GTP for GDP on RABs	29	0.484387	1.65239	0.0126742	0.0365759	0.0185804	1982	tags=23%, list=25%, signal=17%	84079/55667/11031/10260/55667/54453/84079/55667/54453/26130/5866/8408/7879/8567/6764/57706
R-HSA-1839124	FGFR1 mutant receptor activation	10	0.641397	1.65444	0.0173185	0.0452284	0.0229758	1073	tags=24%, list=14%, signal=21%	399687/399687/399687/399687/399687/399687/9208/399687/399687
R-HSA-9664407	Parasite infection	27	0.495073	1.65889	0.0146538	0.0399191	0.0202787	851	tags=18%, list=11%, signal=16%	4650/4650/644150/5594/4650/10152/5594/644150/5747/4650/4650/10006
R-HSA-9664417	Leishmania phagocytosis	27	0.495073	1.65889	0.0146538	0.0399191	0.0202787	851	tags=18%, list=11%, signal=16%	4650/4650/644150/5594/4650/10152/5594/644150/5747/4650/4650/10006
R-HSA-9664422	FCGR3A-mediated phagocytosis	27	0.495073	1.65889	0.0146538	0.0399191	0.0202787	851	tags=18%, list=11%, signal=16%	4650/4650/644150/5594/4650/10152/5594/644150/5747/4650/4650/10006
R-HSA-6781827	Transcription-Coupled Nucleotide Excision Repair (TC-NER)	18	0.553353	1.65907	0.0135403	0.0380331	0.0193206	1632	tags=37%, list=21%, signal=30%	7515/1022/1022/5981/8450/7515/5430/3978/7515/5430/5981/7515/4331
R-HSA-6791226	Major pathway of rRNA processing in the nucleolus and cytosol	41	0.453569	1.66002	0.00741645	0.0257946	0.0131035	2140	tags=50%, list=27%, signal=37%	4691/10813/6138/4691/55781/4691/6224/6194/9188/51202/27340/4691/6194/6202/4691/51602/6156/11103/81887/10556/27043/22984/4691/9188/6144/27043/6136/6194/6181/88745/51096
R-HSA-72306	tRNA processing	25	0.504311	1.66101	0.0171173	0.0451525	0.0229372	3207	tags=72%, list=41%, signal=43%	5903/23225/9972/5903/2058/4928/5903/9972/5903/10556/54888/79074/8021/60528/5901/9972/23279/23165/5903/9972/5903/5903/9972/4927/54888/57122/9972/8021/10762/5903/5903/4927/7175/5903/7175/4928/8086/54888
R-HSA-1226099	Signaling by FGFR in disease	18	0.554065	1.6612	0.0135403	0.0380331	0.0193206	2761	tags=43%, list=35%, signal=28%	9208/9846/5430/2962/9846/399687/6772/5430/5335/8805/9208/2264/399687/8805/2549/9208/6654/5430/6774/9208/6654/399687/9208
R-HSA-69620	Cell Cycle Checkpoints	67	0.412667	1.66238	0.00296264	0.0130123	0.0066102	1669	tags=39%, list=21%, signal=31%	57551/1058/6249/5903/7158/4171/7158/10726/7158/51143/3014/1778/1026/4171/3619/7158/1060/5903/7158/9656/79980/4928/25909/51512/4193/25909/5903/991/57551/9656/9656/7465/25909/7158/6249/51143/7158/7158/4173/5903/8290/5708/7158/4172/5699/1783/51720/1060/4171/7158/5501/5721/5707/51143
R-HSA-111465	Apoptotic cleavage of cellular proteins	22	0.52718	1.6695	0.0103076	0.0317776	0.0161429	1317	tags=21%, list=17%, signal=17%	5747/9414/7082/5747/9414/9414/28988/1829/1829/100506658/1499/9414/324/118/22985/9414/1499/7082/5339/9414/6709/5339/9414/9414/1499/2620/28988/9414/9414
R-HSA-193648	NRAGE signals death through JNK	32	0.484166	1.67031	0.00747214	0.0257946	0.0131035	1350	tags=22%, list=17%, signal=19%	23365/5879/6453/8997/8997/26084/6453/23365/8874/57449/11214/11214/55701/23365/572/6453/23365/55701/55701/26084/7409/11214/572/23365/572/121512/55160/23365/23365
R-HSA-5663213	RHO GTPases Activate WASPs and WAVEs	18	0.558101	1.6733	0.0121224	0.035605	0.0180872	851	tags=15%, list=11%, signal=14%	644150/5594/10152/5594/644150/5747/10006
R-HSA-5654743	Signaling by FGFR4	11	0.632493	1.6756	0.017218	0.0451525	0.0229372	2723	tags=52%, list=34%, signal=34%	867/5594/5594/673/5335/2264/6714/2549/867/6654/5595/6654
R-HSA-9678108	SARS-CoV-1 Infection	12	0.625383	1.67868	0.00932262	0.0296075	0.0150405	2333	tags=45%, list=30%, signal=32%	5925/143/84875/5925/143/5925/25978/2931/2931/25978
R-HSA-9694516	SARS-CoV-2 Infection	12	0.625383	1.67868	0.00932262	0.0296075	0.0150405	2333	tags=45%, list=30%, signal=32%	5925/143/84875/5925/143/5925/25978/2931/2931/25978
R-HSA-74158	RNA Polymerase III Transcription	12	0.626563	1.68184	0.00888902	0.028958	0.0147105	2302	tags=36%, list=29%, signal=26%	2975/9329/10622/2976/2975/55718/55814/4784/2975
R-HSA-749476	RNA Polymerase III Abortive And Retractive Initiation	12	0.626563	1.68184	0.00888902	0.028958	0.0147105	2302	tags=36%, list=29%, signal=26%	2975/9329/10622/2976/2975/55718/55814/4784/2975
R-HSA-202403	TCR signaling	30	0.489988	1.68266	0.010138	0.0316012	0.0160533	2476	tags=46%, list=31%, signal=32%	55740/2533/5788/5336/55824/55740/2533/9402/8915/5335/55824/27040/5708/2533/5699/8767/5721/5707/7408/3635/51466/55740/5788/8517/9402/3635/27040/55740
R-HSA-983169	Class I MHC mediated antigen processing & presentation	59	0.428929	1.68502	0.00284652	0.0127589	0.00648144	1775	tags=26%, list=22%, signal=21%	4688/151636/63893/25897/23352/63893/5930/64219/151636/991/22872/84261/6810/5930/10075/10273/10075/5708/3105/7317/23327/5699/25897/9320/5930/26270/9554/10273/5930/5721/9870/5707/3105/4688/9320
R-HSA-5633007	Regulation of TP53 Activity	44	0.45246	1.68822	0.00511181	0.0193453	0.0098273	2440	tags=41%, list=31%, signal=28%	7159/10848/90809/22974/5563/5371/10848/4193/5564/7159/1107/2475/7862/11198/1108/22974/5371/22974/10848/3066/1108/1616/54815/7994/1108/3065/5371/5371/3066/10848/26155/1460/6794/983/1616
R-HSA-69231	Cyclin D associated events in G1	10	0.65475	1.68889	0.013106	0.0374795	0.0190394	1756	tags=50%, list=22%, signal=39%	5925/1026/1022/1022/5925/5925/4331/4067/6714
R-HSA-69236	G1 Phase	10	0.65475	1.68889	0.013106	0.0374795	0.0190394	1756	tags=50%, list=22%, signal=39%	5925/1026/1022/1022/5925/5925/4331/4067/6714
R-HSA-4570464	SUMOylation of RNA binding proteins	25	0.514324	1.69399	0.0125401	0.0363548	0.0184681	2986	tags=61%, list=38%, signal=38%	5903/23225/6045/3190/9972/5903/57332/4928/5903/57332/51602/9972/5903/57332/8021/9972/23279/23165/5903/9972/5903/5903/9972/4927/57122/8535/9972/8021/10762/5903/51602/5903/4927/80012/7175/5903/7175
R-HSA-195258	RHO GTPase Effectors	120	0.373199	1.69561	0.000735082	0.00510518	0.00259341	1180	tags=20%, list=15%, signal=18%	2316/4688/64837/57551/29941/1058/6249/4659/5903/2316/1072/644150/3831/4659/10726/51143/3014/1778/64837/5594/3619/1060/10376/2316/2316/2316/4659/5903/1080/2316/8826/10152/4660/2316/4659/79980/5594/644150/4928/25909/5747/25909/5903/3799/991/4659/57551/10006/25909/6249/1080/51143/1072/1072/4638/5903/4659/8936
R-HSA-198725	Nuclear Events (kinase and transcription factor activation)	19	0.555707	1.696	0.0112971	0.03352	0.017028	2963	tags=61%, list=38%, signal=38%	5594/4209/6236/4209/5594/4208/1108/6197/5978/4205/1108/1108/6236/4209/1386/2033/5595/1386/6197/4664/6195/4664
R-HSA-73933	Resolution of Abasic Sites (AP sites)	12	0.633852	1.70141	0.00758822	0.0257946	0.0131035	1399	tags=48%, list=18%, signal=39%	7515/7374/5981/7515/3978/7374/7515/670/8505/5981/7515
R-HSA-9007101	Rab regulation of trafficking	42	0.462474	1.70153	0.00399	0.01596	0.0081076	1584	tags=20%, list=20%, signal=16%	84079/55667/11031/10133/26000/4943/10260/55667/23163/26000/54453/10133/84079/55667/54453/26000/26130/5866/7249/8408
R-HSA-2029482	Regulation of actin dynamics for phagocytic cup formation	30	0.495797	1.70261	0.00904939	0.0293293	0.0148991	1180	tags=21%, list=15%, signal=18%	4650/4650/1072/644150/5594/4650/10152/5594/644150/5747/4650/4650/10006/1072/1072/8936
R-HSA-6782210	Gap-filling DNA repair synthesis and ligation in TC-NER	15	0.595397	1.70437	0.0107251	0.0322773	0.0163967	1632	tags=43%, list=21%, signal=35%	7515/1022/1022/5981/8450/7515/5430/3978/7515/5430/5981/7515/4331
R-HSA-3899300	SUMOylation of transcription cofactors	22	0.53881	1.70633	0.00740217	0.0257946	0.0131035	2539	tags=42%, list=32%, signal=28%	10155/4869/6045/9612/9612/10521/4869/57332/4869/9612/57332/9612/4869/10155/9612/57332/1616/4152/6294/6294/25942/25942/9612/8535/1616/6294/2033
R-HSA-450531	Regulation of mRNA stability by proteins that bind AU-rich elements	23	0.531254	1.71702	0.00880945	0.028958	0.0147105	2680	tags=42%, list=34%, signal=28%	1994/3315/3303/3304/5073/5708/1981/5699/3315/3315/5721/5707/8021/5580/5073/6418/5580/3315/7538/5580/8021/55802
R-HSA-162599	Late Phase of HIV Life Cycle	49	0.451486	1.7189	0.00266976	0.0123544	0.00627597	3182	tags=61%, list=40%, signal=37%	51271/5903/23225/1022/1022/9972/5903/5430/4928/2962/5903/4836/7469/7469/11198/5430/9972/5903/25978/23327/4331/7936/8021/5901/9972/4836/23279/9397/23165/5903/1025/9972/5903/5903/9972/25978/4927/5430/57122/9972/8021/10762/23327/23327/7936/5903/5903/9150/4927/7175/5903/7175/6829/2963/4928/8086/8178
R-HSA-204998	Cell death signalling via NRAGE, NRIF and NADE	34	0.491744	1.72216	0.0064759	0.0235216	0.0119489	1778	tags=27%, list=23%, signal=21%	5924/9181/64857/8878/8878/6655/2245/8878/2245/8878/8878/11214/11214/8878/8878/9181/11214/23365/9828/8878/23263/25791/11214/11214/11214/9181/9828/9828/23370/7984/9828/89846/6453/7984/8874/9181/7984/9459
R-HSA-9679506	SARS-CoV Infections	42	0.470339	1.73047	0.0030711	0.0132036	0.00670737	2333	tags=36%, list=30%, signal=26%	5925/143/84875/3676/5925/1107/23476/23186/5348/1108/143/5925/3459/25978/5978/3455/64426/3066/1108/54815/1108/2931/3065/3326/3066/9112/3326/2931/25978
R-HSA-166208	mTORC1-mediated signalling	11	0.653531	1.73133	0.0101504	0.0316012	0.0160533	2192	tags=33%, list=28%, signal=24%	1981/1981/1981/29904/1981/84335/1981/1975/1975/1981/1975/1975/1978/84335/1975
R-HSA-6802957	Oncogenic MAPK signaling	40	0.476951	1.73674	0.0023327	0.0115825	0.00588387	2161	tags=41%, list=27%, signal=30%	4000/4000/7094/4000/2243/4000/4000/5894/5594/7414/8844/8844/8315/80824/7094/23164/8826/7094/5594/673/4000/8087/817/7414/23164/4000/23164/4000/4000/8805/7094/1852/7094/56829/5605/4000/5501/2243/1852/6714/7414/7094/8826/10256/2243/23164/8805/56829/8844/5500/7414/7094
R-HSA-2980766	Nuclear Envelope Breakdown	29	0.510601	1.74182	0.00677308	0.0241841	0.0122854	2437	tags=48%, list=31%, signal=34%	4000/5903/4000/4000/4000/4000/23225/7112/7112/9972/4001/5903/7112/4928/7112/5903/4000/7112/4000/7112/4000/4000/7112/9972/221496/5903/9663/4000/91754/8021/140609/91754/9972/23279/23165/5903/23175/9972/4000/5903/5903/9972/4000/4927/57122/9663/983
R-HSA-8864260	Transcriptional regulation by the AP-2 (TFAP2) family of transcription factors	11	0.658118	1.74348	0.0095745	0.0302554	0.0153696	1179	tags=32%, list=15%, signal=27%	4869/1026/4869/7913/4869/4839/4869/4839
R-HSA-9646399	Aggrephagy	14	0.616974	1.74375	0.00652125	0.023551	0.0119638	1669	tags=40%, list=21%, signal=32%	51143/1778/10376/1080/1080/51143/3297/3297/1783/51143
R-HSA-674695	RNA Polymerase II Pre-transcription Events	29	0.514571	1.75536	0.0059056	0.0219549	0.011153	2373	tags=37%, list=30%, signal=26%	1022/1022/123169/27125/5430/2962/7469/7469/11198/5430/6830/123169/55677/55677/55677/4331/123169/7936/123169/9646/1025/55677/55677/55677/27125/5430
R-HSA-2132295	MHC class II antigen presentation	29	0.515287	1.7578	0.00583887	0.0218353	0.0110922	1057	tags=30%, list=13%, signal=26%	64837/3831/51143/1778/64837/29127/10376/10112/11127/3799/22872/972/51143
R-HSA-446652	Interleukin-1 family signaling	25	0.534337	1.7599	0.00704132	0.0250006	0.0127002	1665	tags=43%, list=21%, signal=35%	5784/8878/8878/8878/6416/5782/8878/8878/5771/8878/8878/4215/5782/8878/4791/5708/5699/8767/5721/5707
R-HSA-1280218	Adaptive Immune System	156	0.375773	1.75993	5.16455e-05	0.000706246	0.000358769	1797	tags=25%, list=23%, signal=20%	4688/64837/6786/30011/3831/55740/3708/151636/51143/1778/64837/5894/2533/63893/29127/25897/10376/10112/23352/3676/63893/5930/64219/5788/151636/5336/55824/11127/55740/3799/991/2533/3710/5493/22872/6786/9402/84261/2475/972/51143/8915/5335/6810/5930/10075/55824/27040/10273/10075/5708/30011/3105/7317/2533/23327/5699/25897/9320/5930/30011/8767/1783/26270/9554/10273/3683/5930/5721/9870/5707/51143/3383/3…
R-HSA-9006936	Signaling by TGFB family members	28	0.52525	1.76728	0.00361406	0.014736	0.00748583	2774	tags=35%, list=35%, signal=23%	867/9612/9612/9765/9612/9612/9612/56288/10273/56288/22938/9611/23327/10273/23370/4086/5501/3065/1025/5500/142/867/9612/9958/23370/9612/9611/23327/23327/50848
R-HSA-68886	M Phase	126	0.389658	1.77224	0.000110725	0.00112869	0.000573366	2437	tags=44%, list=31%, signal=31%	5925/4000/57551/1058/6249/22994/5903/4000/5108/23047/4000/23244/22994/4000/25836/4000/10726/51143/3014/1778/23225/7112/23047/5594/7112/5108/9972/22994/3619/4001/1060/23047/10376/10112/5903/5925/7112/22933/2801/79980/4926/5108/5594/4928/25909/25909/26003/7112/5903/991/4000/9798/57551/7112/25909/22897/4000/5108/7112/26003/4000/6249/51143/27436/4000/7112/9972/221496/5925/5903/25836/8290/5108/5708/54…
R-HSA-2122947	NOTCH1 Intracellular Domain Regulates Transcription	16	0.605831	1.77284	0.00628833	0.0229724	0.0116699	1475	tags=24%, list=19%, signal=19%	9612/9612/7090/9759/9612/51564/9612/9612/7091/22938/9611/51564/3066
R-HSA-72165	mRNA Splicing - Minor Pathway	18	0.595591	1.78571	0.0041268	0.0163009	0.00828075	3209	tags=52%, list=41%, signal=31%	23451/5430/2962/8233/10907/6426/5430/6432/6426/23451/4904/23451/23451/23451/23451/10992/5430/9416/23451/10992/2963/6432/23451/8233
R-HSA-166520	Signaling by NTRKs	40	0.490428	1.78581	0.0015113	0.00825384	0.00419291	2863	tags=43%, list=36%, signal=28%	8660/8660/8660/5594/4209/6236/4209/5594/673/8660/4208/5335/1108/8660/6197/5978/5605/4205/1108/1108/57498/6714/8660/6236/8660/4209/2549/6654/6774/1386/2033/5595/160/1386/6197/8660/6654/2889/4664/3667/6195
R-HSA-1632852	Macroautophagy	42	0.486766	1.79091	0.00149423	0.00825384	0.00419291	1845	tags=36%, list=23%, signal=28%	8878/8878/51143/5563/1778/79065/8878/10376/8878/8878/1080/5564/9804/8878/8878/2475/55004/1080/9821/57521/51143/8878/3297/25978/9821/3297/1783/7249/8408/51143/6714/9821/8878
R-HSA-76009	Platelet Aggregation (Plug Formation)	14	0.634332	1.79281	0.00421966	0.0165641	0.00841449	1975	tags=37%, list=25%, signal=28%	7094/5770/2243/5770/7094/7094/5747/9564/7094/7094/2243/6714/5747/7094/2243
R-HSA-75153	Apoptotic execution phase	30	0.523263	1.79693	0.0035546	0.0146777	0.0074562	1190	tags=16%, list=15%, signal=14%	4000/4000/4000/10059/4000/4000/6709/4137/28988/4137/4001/4137/28988/5339/5747/118/4000/3008/5339/3005/7082/3005/4000/4000/4000/4137/3009
R-HSA-5674135	MAP2K and MAPK activation	19	0.58956	1.79932	0.00493114	0.0188877	0.00959487	2161	tags=42%, list=27%, signal=31%	7094/2243/5894/5594/7414/8844/8844/7094/8826/7094/5594/673/7414/7094/7094/5605/2243/6714/7414/7094/8826/10256/2243/8844/7414/7094
R-HSA-6802948	Signaling by high-kinase activity BRAF mutants	19	0.58956	1.79932	0.00493114	0.0188877	0.00959487	2161	tags=42%, list=27%, signal=31%	7094/2243/5894/5594/7414/8844/8844/7094/8826/7094/5594/673/7414/7094/7094/5605/2243/6714/7414/7094/8826/10256/2243/8844/7414/7094
R-HSA-354192	Integrin signaling	13	0.64892	1.79985	0.00771255	0.0260659	0.0132414	1975	tags=38%, list=25%, signal=28%	7094/5770/2243/5770/7094/7094/5747/9564/7094/7094/2243/6714/5747/7094/2243
R-HSA-199977	ER to Golgi Anterograde Transport	46	0.479037	1.80405	0.00106506	0.0067312	0.00341941	298	tags=16%, list=4%, signal=16%	10282/288/4253/4253/10427/55860/4253/26286/22872/6709/6711/6712/23243/4253/84364/84364/375056/84364/6712/6712
R-HSA-948021	Transport to the Golgi and subsequent modification	46	0.479037	1.80405	0.00106506	0.0067312	0.00341941	298	tags=16%, list=4%, signal=16%	10282/288/4253/4253/10427/55860/4253/26286/22872/6709/6711/6712/23243/4253/84364/84364/375056/84364/6712/6712
R-HSA-73887	Death Receptor Signalling	53	0.466952	1.80607	0.000946978	0.00623427	0.00316698	1845	tags=28%, list=23%, signal=22%	5924/9181/64857/8878/8878/6868/6655/2245/57142/8878/2245/8878/8878/11214/11214/57142/8878/8878/57142/9181/11214/23365/9828/8878/23263/25791/11214/11214/11214/9181/3066/8767/9828/9828/23370/7984/9828/89846/6453/7984/8887/8874/9181/5584/7984/9459/3065/8567/8878
R-HSA-162587	HIV Life Cycle	54	0.465691	1.80641	0.000991819	0.00646216	0.00328274	3182	tags=60%, list=40%, signal=36%	3159/51271/5903/23225/1022/1022/2547/9972/5903/5430/3978/4928/2962/5903/4836/7469/7469/11198/5430/9972/5903/25978/23327/3159/4331/7936/8021/5901/9972/4836/23279/9397/23165/5903/1025/9972/3159/5903/5903/9972/25978/4927/5430/57122/9972/3978/8021/10762/23327/23327/3978/7936/5903/5903/9150/4927/7175/5903/7175/6829/2963/4928/8086/8178
R-HSA-597592	Post-translational protein modification	298	0.353321	1.8068	3.5684e-07	1.07392e-05	5.45544e-06	2004	tags=30%, list=25%, signal=24%	1462/10970/1786/7155/55343/7153/7155/10155/25839/5903/1462/7158/7153/2243/57104/10868/6696/7158/86/3607/11031/4869/7158/51143/6709/1778/23225/6045/9612/9612/10521/6711/9736/221937/11047/55252/55252/3190/23369/5371/123169/9972/8404/3619/7158/51280/4869/3270/10376/7184/9759/5903/7158/9919/1080/23113/4905/57332/57104/8450/2801/4869/9656/221937/55593/8729/6708/4928/9612/10868/4193/6256/5903/378/84132…
R-HSA-8868773	rRNA processing in the nucleus and cytosol	44	0.484889	1.80922	0.00139951	0.00789721	0.00401174	1754	tags=46%, list=22%, signal=36%	4691/10813/6138/4691/55781/4691/55623/6224/6194/9188/1736/51202/27340/4691/6194/6202/4691/4839/51602/6156/11103/4839/81887/10556/27043/22984/1736/4691/9188/6144/27043/6136
R-HSA-5654738	Signaling by FGFR2	18	0.603702	1.81002	0.00338698	0.0144633	0.00734728	3106	tags=64%, list=39%, signal=39%	867/5594/3178/3187/5594/5430/2962/673/3187/5430/5335/6714/5725/2549/867/6654/5430/5595/4670/4670/6654/3178/6464/2963/4670
R-HSA-2029480	Fcgamma receptor (FCGR) dependent phagocytosis	39	0.500585	1.81135	0.0015167	0.00825384	0.00419291	1878	tags=30%, list=24%, signal=23%	4650/4650/1072/644150/3708/5594/4650/10152/5336/5594/644150/5747/3710/4650/4650/10006/1072/5335/1072/8936/4650/4067/6714/5747/5580/4650/3710/3326
R-HSA-4615885	SUMOylation of DNA replication proteins	21	0.578155	1.81308	0.00274693	0.0125801	0.00639064	2986	tags=69%, list=38%, signal=43%	7155/7153/7155/5903/7153/23225/9972/3619/5903/4928/5903/9972/5903/7153/7155/7155/7153/8021/9972/23279/23165/5903/9972/5903/5903/9972/4927/57122/9972/8021/10762/5903/5903/4927/7175/5903/7175
R-HSA-72312	rRNA processing	45	0.485942	1.81477	0.00109507	0.00685234	0.00348095	2140	tags=53%, list=27%, signal=39%	4691/10813/6138/4691/55781/4691/55623/6224/6194/9188/1736/51202/27340/4691/6194/6202/4691/4839/51602/6156/11103/4839/81887/10556/27043/22984/1736/4691/9188/6144/27043/6136/60528/6194/6181/88745/51096
R-HSA-877300	Interferon gamma signaling	19	0.594844	1.81544	0.00410355	0.0163009	0.00828075	2415	tags=43%, list=31%, signal=30%	5770/5371/5770/5771/817/6772/5371/3459/6672/3105/10612/3383/3105/5580/5371/5371/960/5580/3105/3105
R-HSA-1257604	PIP3 activates AKT signaling	75	0.438739	1.82034	0.000285719	0.00237598	0.00120698	1945	tags=29%, list=25%, signal=23%	8660/8660/8660/6045/1026/5594/5371/2146/1822/57332/5594/4193/8660/57332/1107/2146/51564/23186/2475/2146/55004/57521/23112/1108/2065/8660/5371/10273/5708/5699/57332/5978/51564/3066/1108/2264/10273/11060/7249/54815/5721/1108/5707/6714/2931/3065/8660/5371/6801/5371
R-HSA-73762	RNA Polymerase I Transcription Initiation	11	0.688672	1.82443	0.00483536	0.0187481	0.00952396	2093	tags=59%, list=27%, signal=44%	1022/1022/7343/1107/1108/3066/1108/54815/4331/1108/3065/3066/9112
R-HSA-170834	Signaling by TGF-beta Receptor Complex	25	0.554934	1.82774	0.00280549	0.0126648	0.00643364	2774	tags=34%, list=35%, signal=22%	867/9612/9612/9612/9612/9612/56288/10273/56288/22938/9611/23327/10273/23370/5501/3065/1025/5500/142/867/9612/9958/23370/9612/9611/23327/23327/50848
R-HSA-69202	Cyclin E associated events during G1/S transition	16	0.625049	1.82907	0.00347443	0.0146777	0.0074562	1665	tags=48%, list=21%, signal=38%	5925/1026/1022/1022/5925/7465/5925/5708/5699/4331/5721/5707
R-HSA-9607240	FLT3 Signaling	76	0.437831	1.82991	0.000228946	0.00192925	0.000980049	2161	tags=35%, list=27%, signal=26%	5924/8660/7094/8660/64926/2243/8660/9846/6709/5894/6711/5594/7414/64926/8844/8844/8315/80824/64926/7094/8826/7094/5594/6708/5747/673/8660/9846/817/64926/7414/2065/153090/7094/8660/6710/27040/1852/5708/7094/64926/5699/64926/9462/6708/1739/5605/2264/5501/2243/5721/5707/64926/1852/6714/5747/7414/7094/6711/8660/8826/6711/10256/2243/8682/1739/9693/8660/153090/8844/5500/2549/7414/7094
R-HSA-1169408	ISG15 antiviral mechanism	30	0.533595	1.83241	0.00267809	0.0123544	0.00627597	3151	tags=60%, list=40%, signal=36%	5903/8672/23225/9972/5903/4928/3838/5903/8672/6772/5335/9972/5903/3840/1981/3839/8021/9972/23279/2317/23165/5903/9972/5903/5903/9972/4927/57122/9972/1982/5595/8021/10762/5903/5903/4927/7175/5903/7175/5610/1982/4928/8086
R-HSA-2995410	Nuclear Envelope (NE) Reassembly	29	0.537942	1.83509	0.00260629	0.0122013	0.00619818	2437	tags=51%, list=31%, signal=36%	4000/4000/4000/4000/4000/7112/7112/4001/10376/7112/22933/4928/25909/25909/7112/4000/9798/7112/25909/4000/7112/4000/4000/7112/221496/25978/4000/6683/5901/25909/200014/23279/23165/4000/25978/25909/4000/57122/983
R-HSA-187037	Signaling by NTRK1 (TRKA)	36	0.517329	1.83693	0.001181	0.00710849	0.00361107	2863	tags=45%, list=36%, signal=29%	8660/8660/8660/5594/4209/6236/4209/5594/673/8660/4208/5335/1108/8660/6197/5978/5605/4205/1108/1108/57498/6714/8660/6236/8660/4209/6654/6774/1386/2033/5595/160/1386/6197/8660/6654/2889/4664/3667/6195
R-HSA-392499	Metabolism of proteins	388	0.353481	1.84122	4.85659e-09	2.79033e-07	1.41747e-07	2440	tags=36%, list=31%, signal=28%	1462/10970/4000/1786/7155/55343/7153/7155/10155/25839/5903/4000/1462/7094/7158/4000/7153/2243/57104/10868/6696/7158/86/4000/3607/6138/4000/11031/4869/7158/51143/6709/9669/3014/1778/23225/6045/9612/9612/10521/6711/9736/221937/11047/55252/55252/3190/23369/5371/123169/9972/8404/3619/7158/51280/5073/4869/6224/3270/6194/10376/7184/9759/29995/5903/7158/9919/1080/7094/23113/4905/57332/7494/8667/57104/84…
R-HSA-5683057	MAPK family signaling cascades	86	0.430978	1.84157	0.000134573	0.0012694	0.000644849	2161	tags=32%, list=27%, signal=24%	5924/8660/7094/8660/64926/2243/8660/6709/5894/6711/5594/3315/7414/64926/8844/8844/8315/80824/64926/7094/8826/7094/5594/6708/5747/989/673/8660/817/64926/7414/989/23112/2065/153090/7094/8660/6710/27040/1852/5708/7094/64926/5699/64926/9462/6708/1739/3315/5605/2264/3315/5501/2243/5721/5707/64926/1852/6714/5747/7414/7094/6711/8660/8826/3572/6711/10256/2243/8682/1739/9693/8660/153090/8844/5500/7414/7094
R-HSA-983189	Kinesins	16	0.629596	1.84238	0.00305957	0.0132036	0.00670737	831	tags=30%, list=11%, signal=27%	64837/3831/64837/29127/10376/10112/11127/3799/55605
R-HSA-112382	Formation of RNA Pol II elongation complex	26	0.553825	1.84327	0.00241016	0.0115825	0.00588387	2373	tags=39%, list=30%, signal=27%	1022/1022/123169/27125/5430/2962/7469/7469/11198/5430/6830/123169/55677/55677/55677/4331/123169/7936/123169/9646/1025/55677/55677/55677/27125/5430
R-HSA-75955	RNA Polymerase II Transcription Elongation	26	0.553825	1.84327	0.00241016	0.0115825	0.00588387	2373	tags=39%, list=30%, signal=27%	1022/1022/123169/27125/5430/2962/7469/7469/11198/5430/6830/123169/55677/55677/55677/4331/123169/7936/123169/9646/1025/55677/55677/55677/27125/5430
R-HSA-114608	Platelet degranulation	32	0.534386	1.84356	0.00148126	0.00825384	0.00419291	1236	tags=33%, list=16%, signal=28%	2316/8407/10916/7094/2243/2316/1072/51097/10257/7414/2316/2316/2316/2316/7094/7094/2316/10487/81/8407/7414/22927/1072/1072/7094/7273/7094
R-HSA-3371556	Cellular response to heat stress	47	0.489445	1.84362	0.000825859	0.00561229	0.00285101	2553	tags=43%, list=32%, signal=30%	9531/5903/23225/9531/5594/3303/3304/3308/9972/9531/5903/10808/5594/10808/4928/5903/817/2475/57521/9972/5903/3297/57805/27000/3297/23411/23411/27000/8021/9531/3326/9972/23279/23165/5903/9972/3326/5903/5903/9972/4927/57122/10728/9972/2033/5595
R-HSA-69306	DNA Replication	15	0.644256	1.84423	0.00244399	0.0116136	0.00589962	2823	tags=64%, list=36%, signal=41%	4171/4171/5981/3978/4173/5708/4172/5699/5981/4171/5721/5707/4173/10926/3978/56655/3978/4172
R-HSA-1266738	Developmental Biology	236	0.37138	1.84624	8.25024e-07	2.17256e-05	1.10365e-05	1494	tags=19%, list=19%, signal=17%	8986/28964/4650/10486/8660/27332/9260/4650/4297/1809/7094/8660/1072/30011/55740/3983/8660/6138/3983/9846/6091/9260/6709/3014/9070/6655/9612/9612/6711/1026/5594/3983/5371/2146/6224/4209/9967/6194/10376/4650/84448/116986/4209/10154/7094/96764/4478/8085/5788/7094/7913/10487/6597/5594/5430/10413/6708/9612/55740/5747/6256/1808/8660/9846/57522/8502/4650/5493/4297/8085/4208/4650/2146/6194/6202/3983/287/…
R-HSA-449147	Signaling by Interleukins	88	0.43345	1.84889	0.000126726	0.00124764	0.000633797	1916	tags=32%, list=24%, signal=25%	8660/867/3936/5784/8660/1072/8878/8660/8878/9846/6655/1026/5594/4001/8878/7184/6416/5782/8878/8878/4478/6648/3181/6597/5594/5771/8660/9846/9235/4208/8878/8878/9235/4215/6772/5782/1072/8878/1072/6810/8660/4791/6197/5708/5699/4205/8767/6597/27250/3936/5721/5707/3383/4067/8878/3181/8660/6950/3572/9235
R-HSA-6790901	rRNA modification in the nucleus and cytosol	16	0.631926	1.8492	0.00288672	0.0128479	0.00652668	1416	tags=48%, list=18%, signal=40%	10813/55623/6194/1736/51202/27340/6194/4839/51602/11103/4839/22984/1736
R-HSA-194840	Rho GTPase cycle	62	0.467593	1.84944	0.0004039	0.0032312	0.00164143	1789	tags=23%, list=23%, signal=18%	4650/5924/4650/9181/64857/6655/2245/29127/4650/2245/395/64333/11214/57584/11214/23526/55114/57522/4650/4650/9181/51291/11214/23365/9828/392/23263/25791/11214/11214/57514/11214/9181/9828/9828/23370/7984/9828/89846/6453/7984/4650/57584/64333/8874/9938/9181/393/2909/7984/9459/4650
R-HSA-5658442	Regulation of RAS by GAPs	10	0.71703	1.84953	0.00277833	0.0126324	0.0064172	1667	tags=57%, list=21%, signal=45%	64926/64926/64926/64926/153090/5708/64926/5699/64926/9462/5721/5707/64926
R-HSA-190236	Signaling by FGFR	19	0.607417	1.85382	0.00241914	0.0115825	0.00588387	3106	tags=65%, list=39%, signal=40%	867/5594/3178/3187/5594/5430/2962/673/3187/5430/5335/2264/6714/5725/2549/867/6654/5430/5595/4670/4670/6654/3178/6464/2963/4670
R-HSA-5684996	MAPK1/MAPK3 signaling	74	0.449715	1.85578	0.000126252	0.00124764	0.000633797	2161	tags=34%, list=27%, signal=25%	5924/8660/7094/8660/64926/2243/8660/6709/5894/6711/5594/7414/64926/8844/8844/8315/80824/64926/7094/8826/7094/5594/6708/5747/673/8660/817/64926/7414/2065/153090/7094/8660/6710/27040/1852/5708/7094/64926/5699/64926/9462/6708/1739/5605/2264/5501/2243/5721/5707/64926/1852/6714/5747/7414/7094/6711/8660/8826/3572/6711/10256/2243/8682/1739/9693/8660/153090/8844/5500/7414/7094
R-HSA-6804758	Regulation of TP53 Activity through Acetylation	13	0.670188	1.85884	0.00376692	0.0151636	0.00770305	2082	tags=56%, list=26%, signal=41%	90809/5371/1107/7862/1108/5371/3066/1108/54815/7994/1108/3065/5371/5371/3066
R-HSA-3371453	Regulation of HSF1-mediated heat shock response	33	0.532124	1.85895	0.00130601	0.00767174	0.0038972	2986	tags=67%, list=38%, signal=42%	9531/5903/23225/9531/5594/3303/3304/3308/9972/9531/5903/10808/5594/10808/4928/5903/9972/5903/3297/57805/27000/3297/23411/23411/27000/8021/9531/9972/23279/23165/5903/9972/5903/5903/9972/4927/57122/9972/5595/8021/10762/5903/5903/4927/7175/5903/7175
R-HSA-1643685	Disease	386	0.357429	1.86166	4.84855e-09	2.79033e-07	1.41747e-07	1348	tags=19%, list=17%, signal=18%	5925/1462/4650/3159/51271/8660/4000/55343/4650/867/10155/5903/4000/1462/84168/8323/7094/8660/4000/2243/143/30011/644150/8660/4000/6138/4000/3708/4869/6868/9208/9846/51143/1778/23225/9612/9612/5894/1026/5594/1022/3303/3304/3190/1022/7414/5371/2547/9972/79651/4869/4001/2146/6224/6194/10376/8844/4650/8844/84875/9759/112/6416/5782/8315/3676/5903/80824/1080/7094/5925/23164/79651/8826/10152/79651/7094/…
R-HSA-9612973	Autophagy	47	0.494301	1.86191	0.000620466	0.0045597	0.0023163	2416	tags=44%, list=31%, signal=31%	51271/8878/8878/51143/5563/1778/79065/8878/10376/8878/8878/1080/5564/9804/8878/8878/2475/55004/1080/9821/57521/2670/51143/8878/3297/25978/3043/9821/3297/1783/7249/8408/51143/6714/9821/8878/3326/79065/123/3326/1080/7416/8897/25978/1460/7416
R-HSA-909733	Interferon alpha/beta signaling	11	0.702964	1.86229	0.00297605	0.0130123	0.0066102	2592	tags=67%, list=33%, signal=45%	5770/103/5770/25939/6772/3105/3455/25939/3105/3105/3105/25939
R-HSA-69656	Cyclin A:Cdk2-associated events at S phase entry	17	0.623602	1.86231	0.00239374	0.0115825	0.00588387	1745	tags=50%, list=22%, signal=39%	5925/1026/1022/1022/5925/7465/5925/5708/5699/4331/5721/5707/994
R-HSA-69052	Switching of origins to a post-replicative state	10	0.72393	1.86733	0.0023123	0.0115825	0.00588387	1861	tags=62%, list=24%, signal=48%	4171/4171/4173/5708/4172/5699/4171/5721/5707/4173
R-HSA-5663220	RHO GTPases Activate Formins	40	0.514581	1.87376	0.000461137	0.0035697	0.00181339	2386	tags=45%, list=30%, signal=31%	57551/1058/6249/5903/10726/51143/1778/3619/1060/10376/5903/79980/4928/25909/25909/5903/991/57551/25909/6249/51143/5903/1783/1060/5501/752/51143/57551/6714/25909/23279/752/51466/5903/10726/5903/5903/23332/25909/1729/57122
R-HSA-162906	HIV Infection	70	0.457806	1.87859	0.000156208	0.0013902	0.000706216	3151	tags=55%, list=40%, signal=34%	3159/51271/5903/4869/23225/1022/1022/2547/9972/4869/5903/4869/5430/3978/4928/2962/5903/4836/7469/55690/7469/4869/11198/5430/9972/5903/5708/3105/25978/23327/5699/3159/4331/5721/5707/3105/7936/8021/5901/9972/4836/23279/9397/23165/5903/1025/9972/3159/5903/5903/9972/25978/4927/3105/5430/57122/3105/9972/3978/160/8021/10762/23327/23327/3978/7936/5903/5903/9150/4927/7175/5903/7175/6829/2963/4928/9491/55…
R-HSA-109582	Hemostasis	149	0.404042	1.87989	6.27444e-06	0.00012392	6.29508e-05	1975	tags=27%, list=25%, signal=21%	2316/64837/10335/8407/10916/7094/5770/6786/9123/2243/2316/1072/3831/51097/3708/64837/5894/29127/5594/10257/7414/5770/10376/10112/2316/2316/2316/3676/2316/7094/7094/2316/5336/50940/857/10487/5594/11127/5747/80005/81/3799/3710/55605/7465/64780/6786/23186/8407/7414/22927/972/9564/8165/1072/5335/1072/6810/7094/7273/27040/7094/64780/9732/3043/3066/23046/3683/7114/55605/2243/85440/55604/4067/2316/6714/…
R-HSA-76005	Response to elevated platelet cytosolic Ca2+	34	0.536806	1.87997	0.00134314	0.00768289	0.00390286	1236	tags=32%, list=16%, signal=27%	2316/8407/10916/7094/2243/2316/1072/51097/10257/7414/2316/2316/2316/2316/7094/7094/2316/10487/81/8407/7414/22927/1072/1072/6810/7094/7273/7094
R-HSA-1169410	Antiviral mechanism by IFN-stimulated genes	31	0.548523	1.88197	0.00066701	0.00479035	0.00243347	3151	tags=63%, list=40%, signal=39%	2316/5903/2316/8672/23225/9972/2316/2316/2316/5903/2316/2316/4928/3838/5903/8672/6772/5335/9972/5903/3840/1981/3839/2316/8021/9972/23279/2317/23165/5903/9972/5903/5903/9972/4927/57122/9972/1982/5595/8021/10762/5903/5903/4927/7175/5903/7175/5610/1982/4928/2316/8086
R-HSA-5673001	RAF/MAP kinase cascade	71	0.459419	1.88379	0.000140392	0.001288	0.0006543	2161	tags=35%, list=27%, signal=26%	5924/8660/7094/8660/64926/2243/8660/6709/5894/6711/5594/7414/64926/8844/8844/8315/80824/64926/7094/8826/7094/5594/6708/5747/673/8660/817/64926/7414/2065/153090/7094/8660/6710/27040/1852/5708/7094/64926/5699/64926/9462/6708/1739/5605/2264/5501/2243/5721/5707/64926/1852/6714/5747/7414/7094/6711/8660/8826/6711/10256/2243/8682/1739/9693/8660/153090/8844/5500/7414/7094
R-HSA-5653656	Vesicle-mediated transport	224	0.385856	1.89579	2.762e-07	9.18729e-06	4.6671e-06	1783	tags=26%, list=23%, signal=22%	55770/10618/6764/160518/9525/375056/9919/23095/2060/9185/9554/57186/6714/57706/2060/9882/22872/79735/26130/79735/10342/7082/9135/4641/6810/9847/9321/6711/9882/57706/6453/6643/6764/9712/58513/5565/7082/22931/4035/6709/84364/51422/51429/57706/23303/29763/23216/201475/89953/5879/6453/7082/6455/274/57679/9882/5286/10282/51422/2060/288/6453/89853/10260/85021/10618/9135/9321/4253/4035/2017/4253/9712/23…
R-HSA-194315	Signaling by Rho GTPases	181	0.39892	1.89858	5.32815e-07	1.46408e-05	7.43746e-06	1789	tags=25%, list=23%, signal=20%	2316/4688/64837/4650/5924/57551/29941/4650/1058/6249/4659/5903/9181/2316/1072/64857/644150/3831/4659/10726/51143/3014/1778/64837/6655/2245/29127/5594/3619/1060/10376/2316/4650/2316/2316/2245/395/4659/64333/5903/11214/1080/2316/57584/11214/8826/10152/4660/2316/23526/4659/79980/5594/644150/4928/25909/5747/55114/25909/5903/3799/991/4659/57522/4650/57551/4650/10006/25909/9181/51291/11214/23365/6249/1…
R-HSA-212436	Generic Transcription Pathway	230	0.385924	1.90439	9.92505e-08	4.2566e-06	2.16233e-06	1665	tags=26%, list=21%, signal=22%	5925/11335/7159/10848/10155/4297/55904/5770/6696/86/2177/51755/90809/4869/22974/5563/3014/9070/6045/9612/9612/1026/51755/5594/29959/1022/55904/1022/5371/23269/5770/10848/4869/2146/7005/9759/1997/4848/51755/3676/8621/5925/57332/8085/6648/7913/4869/9656/857/6597/5594/5430/10413/100526737/10432/85456/9612/9739/2962/4193/6256/6241/5564/57332/7159/4297/51755/8085/7469/6696/1107/4208/9656/2146/9656/515…
R-HSA-450408	AUF1 (hnRNP D0) binds and destabilizes mRNA	10	0.73885	1.90582	0.00131099	0.00767174	0.0038972	1665	tags=38%, list=21%, signal=30%	3315/3303/3304/5708/1981/5699/3315/3315/5721/5707
R-HSA-193704	p75 NTR receptor-mediated signalling	42	0.520955	1.9167	0.000340639	0.0027959	0.0014203	1782	tags=29%, list=23%, signal=23%	5924/9181/64857/8878/8878/6868/6655/2245/57142/8878/2245/8878/8878/11214/11214/57142/8878/8878/57142/9181/11214/23365/9828/8878/23263/25791/11214/11214/11214/9181/3066/8767/9828/9828/23370/7984/9828/89846/6453/7984/8874/9181/5584/7984/9459/3065
R-HSA-6796648	TP53 Regulates Transcription of DNA Repair Genes	26	0.576947	1.92022	0.000875988	0.00582763	0.0029604	2636	tags=54%, list=33%, signal=36%	2177/51755/51755/1022/1022/51755/8621/9656/5430/2962/51755/7469/9656/9656/7469/8621/5395/11198/5430/51755/8621/8621/4331/51755/7936/51755/51755/51755/1025/5430/8621/8621/1386/9656/1386
R-HSA-8878166	Transcriptional regulation by RUNX2	24	0.593096	1.93084	0.00174938	0.00906234	0.00460362	2846	tags=54%, list=36%, signal=35%	5925/1026/5594/9759/5925/5594/10413/100526737/10432/6772/5925/10273/5708/5699/10273/4086/5721/5707/6714/100526737/10432/983/25/5595/100526737/10432/100526737/10432/100526737/10432
R-HSA-76002	Platelet activation, signaling and aggregation	69	0.474575	1.93243	4.26359e-05	0.000612407	0.0003111	1236	tags=26%, list=16%, signal=22%	2316/8407/10916/7094/5770/2243/2316/1072/51097/3708/5894/5594/10257/7414/5770/2316/2316/2316/2316/7094/7094/2316/5336/10487/5594/5747/81/3710/8407/7414/22927/9564/1072/1072/6810/7094/7273/27040/7094
R-HSA-199991	Membrane Trafficking	212	0.397889	1.93485	1.29629e-07	4.81916e-06	2.44811e-06	1980	tags=30%, list=25%, signal=24%	2803/55667/6711/89866/1781/6711/112574/57679/9919/7082/9847/23048/6453/85021/26130/7249/85021/55770/10618/6764/160518/9525/375056/9919/23095/2060/9185/9554/57186/6714/57706/2060/9882/22872/79735/26130/79735/10342/7082/9135/4641/6810/9847/9321/6711/9882/57706/6453/6643/6764/9712/58513/5565/7082/22931/6709/84364/51422/51429/57706/23303/29763/23216/201475/89953/5879/6453/7082/6455/274/57679/9882/528…
R-HSA-109581	Apoptosis	51	0.506496	1.94475	0.000140621	0.001288	0.0006543	1361	tags=19%, list=17%, signal=16%	51074/4000/7159/4000/23604/4000/10059/4000/4000/6709/4137/28988/5594/4137/4001/4137/28988/5339/5594/5747/118/4000/3008/7159/4836/5339/3005/7082/3005/4000/4000/4000/4137/3009/5708/5414/5699/7082/3009
R-HSA-453274	Mitotic G2-G2/M phases	48	0.514492	1.94662	0.000130292	0.00124764	0.000633797	1378	tags=39%, list=17%, signal=32%	4659/22994/5108/22994/4659/22974/1778/10133/1026/1022/1022/5108/22994/10376/4659/4660/4659/5108/51512/4659/7465/22897/984/5108/10133/84962/984/22974/4659/984/5108/5708/54801/22974/5699/5108
R-HSA-69275	G2/M Transition	48	0.514492	1.94662	0.000130292	0.00124764	0.000633797	1378	tags=39%, list=17%, signal=32%	4659/22994/5108/22994/4659/22974/1778/10133/1026/1022/1022/5108/22994/10376/4659/4660/4659/5108/51512/4659/7465/22897/984/5108/10133/84962/984/22974/4659/984/5108/5708/54801/22974/5699/5108
R-HSA-5663205	Infectious disease	241	0.389743	1.94856	2.6934e-08	1.30941e-06	6.65171e-07	1805	tags=27%, list=23%, signal=22%	5925/4650/3159/51271/4650/867/10155/5903/84168/143/30011/644150/6138/3708/4869/6868/51143/1778/23225/9612/9612/5594/1022/3303/3304/3190/1022/5371/2547/9972/79651/4869/2146/6224/6194/10376/4650/84875/112/6416/3676/5903/80824/5925/79651/10152/79651/5336/4869/1500/5594/5430/3978/644150/4928/3838/9612/5747/2962/5903/3710/4650/4836/7469/1107/4650/10006/23476/2146/6194/6202/23186/9612/55690/7469/2146/4…
R-HSA-2559584	Formation of Senescence-Associated Heterochromatin Foci (SAHF)	11	0.737813	1.95461	0.00105513	0.0067312	0.00341941	1389	tags=41%, list=18%, signal=34%	5925/3159/4001/5925/3008/3005/3005/57634/5925/3009/3009/3159
R-HSA-69239	Synthesis of DNA	14	0.691752	1.9551	0.000725886	0.00509733	0.00258942	1861	tags=48%, list=24%, signal=37%	4171/4171/5981/3978/4173/5708/4172/5699/5981/4171/5721/5707/4173
R-HSA-6807878	COPI-mediated anterograde transport	34	0.559204	1.95841	0.000435458	0.00344012	0.00174756	2004	tags=35%, list=25%, signal=27%	25839/51143/6709/1778/6711/10376/4905/2801/8729/6708/378/11316/287/8729/11070/51143/51272/6710/55738/6708/1783/287/51143/286/10282/6711/8729/8615/6711/286
R-HSA-5357801	Programmed Cell Death	53	0.506796	1.96018	0.0001476	0.00133262	0.000676964	1361	tags=19%, list=17%, signal=16%	51074/4000/7159/4000/23604/4000/10059/4000/4000/6709/4137/28988/5594/4137/4001/4137/28988/5339/5594/5747/118/4000/3008/7159/4836/5339/3005/7082/3005/4000/4000/4000/4137/3009/10273/5708/5414/5699/7082/3009
R-HSA-9006934	Signaling by Receptor Tyrosine Kinases	141	0.42455	1.96179	1.07275e-06	2.71191e-05	1.37764e-05	1760	tags=22%, list=22%, signal=18%	4688/8660/867/5770/8660/30011/6696/8660/3708/6868/9846/3925/5594/3315/64759/5770/64759/4209/3178/6236/5782/4209/3187/3925/10152/58513/3925/1500/55824/857/5594/5430/10413/5747/2962/5771/673/8660/9846/3710/6696/4208/23163/10006/5829/9402/2475/3187/9564/2670/6772/5782/5430/5335/1108/2065/8660/6197/8936/55824/10273/6696/30011/9611/1500/6696/5978/1500/3315/30011/5605/4205/1108/2264/10273/3315/57610/66…
R-HSA-8943724	Regulation of PTEN gene transcription	27	0.58814	1.97074	0.000710605	0.00504609	0.00256339	1782	tags=44%, list=23%, signal=34%	6045/5594/2146/1822/57332/5594/57332/1107/2146/51564/23186/2475/2146/55004/57521/1108/57332/5978/51564/3066/1108/54815/1108/3065
R-HSA-69206	G1/S Transition	25	0.603435	1.98748	0.000497246	0.00378626	0.0019234	1861	tags=51%, list=24%, signal=39%	5925/4171/1026/4171/1022/1022/7083/5925/6241/7465/4173/5925/5708/4172/5699/4171/4331/5721/5707/3065/4173
R-HSA-8856688	Golgi-to-ER retrograde transport	40	0.551347	2.00764	7.01e-05	0.000777249	0.000394838	1899	tags=39%, list=24%, signal=30%	64837/3831/51143/1778/64837/29127/10376/10112/4905/51594/8729/11127/3799/378/55605/11316/8729/23299/51143/55738/1783/23046/9554/55605/51143/23095/23303/8729
R-HSA-422475	Axon guidance	150	0.433183	2.01585	3.49197e-07	1.07392e-05	5.45544e-06	1796	tags=25%, list=23%, signal=20%	8986/28964/4650/10486/8660/9260/4650/1809/7094/8660/1072/30011/55740/3983/8660/6138/3983/9846/6091/9260/6709/6655/6711/5594/3983/6224/6194/10376/4650/84448/116986/10154/7094/4478/5788/7094/10487/5594/6708/55740/5747/1808/8660/9846/57522/4650/4650/6194/6202/3983/287/28964/57698/22794/23365/3983/1072/5335/1072/6156/7094/8660/6710/6197/5708/7094/4629/30011/25791/1981/5699/3983/6708/23053/1739/30011/…
R-HSA-68877	Mitotic Prometaphase	57	0.515493	2.02002	3.36754e-05	0.000519094	0.000263697	1195	tags=28%, list=15%, signal=24%	57551/1058/6249/22994/5903/5108/23047/23244/22994/10726/51143/1778/23047/5108/22994/3619/1060/23047/10376/5903/79980/4926/5108/4928/25909/25909/5903/991/57551/25909/22897/5108/6249/51143/27436/5903/5108
R-HSA-6807070	PTEN Regulation	41	0.553883	2.02716	9.60333e-05	0.0010287	0.000522572	2093	tags=48%, list=27%, signal=35%	6045/5594/5371/2146/1822/57332/5594/57332/1107/2146/51564/23186/2475/2146/55004/57521/23112/1108/5371/10273/5708/5699/57332/5978/51564/3066/1108/10273/11060/54815/5721/1108/5707/3065/5371/5371/3066/9112
R-HSA-8878159	Transcriptional regulation by RUNX3	22	0.640892	2.02961	0.000200442	0.00171188	0.000869626	1756	tags=44%, list=22%, signal=34%	6696/1026/7005/9759/3676/10413/4193/6696/5708/6696/22938/5699/6696/3683/6696/5721/5707/6714
R-HSA-3700989	Transcriptional Regulation by TP53	89	0.476489	2.03396	6.7804e-06	0.000129855	6.59656e-05	1967	tags=30%, list=25%, signal=23%	7159/10848/2177/51755/90809/4869/22974/5563/1026/51755/1022/1022/5371/10848/4869/4848/51755/8621/4869/9656/5430/85456/2962/4193/5564/7159/51755/7469/1107/9656/9656/2475/7469/7862/4869/8621/5395/55004/57521/11198/5430/23112/1108/22974/5371/51755/8621/22974/10848/3066/1108/8621/7249/1616/54815/7994/4331/1108/51755/7936/3065/5371/5371/51755/51755/51755/85456
R-HSA-9675108	Nervous system development	159	0.435818	2.03642	1.01853e-07	4.2566e-06	2.16233e-06	1796	tags=25%, list=23%, signal=20%	8986/28964/4650/10486/8660/9260/4650/1809/7094/8660/1072/30011/55740/3983/8660/6138/3983/9846/6091/9260/6709/6655/6711/5594/3983/6224/6194/10376/4650/84448/116986/10154/7094/4478/5788/7094/10487/6597/5594/10413/6708/55740/5747/1808/8660/9846/57522/4650/4650/6194/6202/3983/287/28964/57698/22794/23365/3983/1072/5335/1072/6156/7094/8660/6710/6197/5708/7094/4629/30011/4155/25791/1981/5699/3983/6708/2…
R-HSA-9648025	EML4 and NUDC in mitotic spindle formation	32	0.590819	2.03824	8.21786e-05	0.000895463	0.00045489	2386	tags=49%, list=30%, signal=35%	57551/1058/6249/5903/10726/51143/1778/3619/1060/10376/5903/79980/4928/25909/25909/5903/991/57551/25909/6249/51143/27436/5903/1783/1060/5501/51143/91754/57551/140609/91754/25909/23279/5903/10726/5903/5903/23332/25909/57122
R-HSA-159236	Transport of Mature mRNA derived from an Intron-Containing Transcript	39	0.564406	2.04228	6.69827e-05	0.000755947	0.000384017	3151	tags=52%, list=40%, signal=32%	5903/11338/23225/8563/9972/6428/8683/5903/4928/5903/10250/9984/10250/10250/22794/6426/9972/5903/9295/6432/57187/8683/6426/57187/10250/10250/10921/9939/9877/10250/8563/8021/84248/9972/10250/9295/6429/23279/10250/23165/5903/11338/9972/9295/5903/5903/9972/57187/10250/4927/57122/10250/10250/10250/9972/8021/10762/5903/5903/10250/4927/7175/5903/7175/22794/10250/9939/4928/6432/8086
R-HSA-168256	Immune System	447	0.385632	2.04289	1e-10	1.18199e-08	6.00445e-09	2161	tags=31%, list=27%, signal=25%	2316/4688/64837/4650/10970/5924/8660/4650/867/5903/3936/5784/7094/5770/8660/64926/6786/9342/2243/2316/1072/8878/30011/644150/3831/55740/10043/8660/8878/103/11031/3708/8672/151636/6868/9208/9846/51143/6709/1778/64837/23225/6655/10043/5894/2533/63893/6711/1026/29127/28988/5594/3303/3304/7414/64926/5371/2547/9972/5770/25897/4001/8878/10376/7184/10112/8844/2316/3428/4650/8844/2316/2316/6416/5782/8878…
R-HSA-453279	Mitotic G1 phase and G1/S transition	30	0.595001	2.04329	0.000182694	0.00158168	0.000803483	1861	tags=52%, list=24%, signal=40%	5925/7153/4171/7153/1026/4171/1022/1022/7083/5925/6241/7465/4173/5925/5708/4172/5699/7153/4171/4331/5721/5707/4067/6714/7153/3065/4173
R-HSA-5663202	Diseases of signal transduction by growth factor receptors and second messengers	127	0.450713	2.05722	4.27019e-07	1.22671e-05	6.23162e-06	1348	tags=19%, list=17%, signal=17%	8660/4000/867/4000/8323/7094/8660/4000/2243/8660/4000/4000/6868/9208/9846/9612/9612/5894/1026/5594/7414/8844/8844/9759/5782/8315/80824/7094/23164/8826/7094/81608/5594/5430/9612/2962/4193/673/8660/9846/4000/8087/51564/817/7414/9612/23164/2475/399687/4000/23164/4000/6772/5782/5430/5335/9612/2065/4000/81608/8805/7094/8660/1852/5708/7094/22938/81608/9611/56829/9208/5699
R-HSA-69278	Cell Cycle, Mitotic	165	0.440528	2.07456	1.49694e-08	7.88386e-07	4.00496e-07	2437	tags=46%, list=31%, signal=34%	5925/4000/57551/7153/1058/6249/4659/22994/5903/4000/5108/23047/4171/4000/7153/23244/22994/4659/4000/25836/4000/10726/22974/51143/3014/1778/23225/7112/10133/1026/23047/5594/4171/1022/1022/7112/5108/9972/22994/3619/7083/4001/1060/23047/10376/10112/5981/4659/5903/5925/7112/22933/2801/4660/4659/79980/4926/5108/5594/3978/4928/25909/51512/25909/26003/7112/5903/991/6241/4659/4000/9798/57551/7112/7465/25…
R-HSA-69242	S Phase	31	0.608004	2.08605	3.56007e-05	0.000523247	0.000265807	1861	tags=44%, list=24%, signal=34%	5925/23047/4171/23244/1026/23047/4171/1022/1022/23047/5981/5925/3978/7465/4173/5925/5708/4172/5699/5981/4171/4331/5721/5707/994/4173
R-HSA-2467813	Separation of Sister Chromatids	41	0.570363	2.08748	3.55163e-05	0.000523247	0.000265807	1734	tags=37%, list=22%, signal=29%	57551/1058/6249/5903/23047/23244/10726/51143/1778/23047/3619/1060/23047/10376/5903/79980/4928/25909/25909/5903/991/57551/25909/6249/51143/5903/5708/5699/1783/1060/5501/5721/5707/51143/57551
R-HSA-913531	Interferon Signaling	53	0.541853	2.09577	2.22474e-05	0.000360523	0.000183144	2672	tags=49%, list=34%, signal=33%	2316/5903/5770/2316/103/8672/23225/5371/9972/5770/2316/2316/2316/5903/2316/25939/2316/4928/3838/5771/5903/817/8672/6772/5335/9972/5903/5371/3459/6672/3105/3840/1981/3839/3455/10612/25939/3383/3105/2316/8021/5580/5371/5371/9972/23279/2317/23165/5903/960/9972/5580/5903/5903/9972/4927/3105/57122/3105/9972/1982/5595/25939/5580/8021/10762
R-HSA-6811434	COPI-dependent Golgi-to-ER retrograde traffic	29	0.616042	2.10151	0.000104782	0.00108561	0.000551483	1899	tags=39%, list=24%, signal=30%	64837/3831/64837/29127/10376/10112/4905/51594/8729/11127/3799/378/55605/11316/8729/55738/23046/9554/55605/23095/23303/8729
R-HSA-73857	RNA Polymerase II Transcription	279	0.414617	2.10746	1e-10	1.18199e-08	6.00445e-09	2582	tags=38%, list=33%, signal=28%	5925/11335/7159/10848/10155/4297/55904/5770/6696/86/2177/51755/90809/4869/22974/11338/5563/3014/9070/6045/9612/9612/8563/1026/51755/5594/29959/1022/55904/1022/5371/23269/123169/5770/10848/4869/2146/6428/7005/9759/1997/4848/8683/23248/51755/3676/8621/5925/51585/57332/8085/27125/6648/7913/4869/9656/81608/857/6597/5594/5430/10413/100526737/10432/85456/9612/9739/2962/4193/6256/6241/5564/10250/57332/7…
R-HSA-6811442	Intra-Golgi and retrograde Golgi-to-ER traffic	55	0.544057	2.11092	1.74805e-05	0.000298231	0.0001515	1074	tags=22%, list=14%, signal=19%	64837/25839/9342/3831/51143/1778/64837/51542/29127/10376/10112/4905/51594/8729/11127/3799/378/55605/11316/8729/23299/51143/51272
R-HSA-74160	Gene expression (Transcription)	329	0.412769	2.12232	1e-10	1.18199e-08	6.00445e-09	2582	tags=39%, list=33%, signal=29%	5925/11335/1786/7159/10848/10155/5903/4297/55904/5770/6696/86/2177/51755/90809/4869/22974/11338/5563/3014/23225/9070/6045/9612/9612/8563/1026/51755/5594/29959/1022/55904/1022/5371/23269/123169/9972/5770/10848/2975/4869/2146/7343/6428/7005/9759/1997/4848/8683/23248/51755/3676/5903/9188/8621/5925/51585/57332/8085/23451/27125/6648/7913/4869/9656/11176/81608/857/6597/5594/5430/10413/100526737/10432/4…
R-HSA-72202	Transport of Mature Transcript to Cytoplasm	42	0.581617	2.13989	1.05134e-05	0.000195426	9.92754e-05	2514	tags=43%, list=32%, signal=30%	5903/11338/23225/8563/9972/6428/8683/5903/81608/4928/5903/10250/9984/10250/8189/10250/22794/6426/81608/8189/9972/5903/9295/6432/55339/81608/57187/8683/6426/57187/10250/10250/10921/9939/9877/10250/8563/8021/84248/9972/10250/9295/6429/23279/55339/10250/23165/5903/11338/9972/9295/81608/5903/5903/9972/57187/10250/4927/57122/10250/10250/10250/9972
R-HSA-69618	Mitotic Spindle Checkpoint	28	0.639465	2.15157	3.09148e-05	0.000488454	0.000248132	2386	tags=51%, list=30%, signal=36%	57551/1058/6249/5903/10726/51143/1778/3619/1060/5903/79980/4928/25909/25909/5903/991/57551/25909/6249/51143/5903/1783/1060/5501/51143/57551/25909/23279/5903/10726/5903/5903/23332/25909/57122
R-HSA-141424	Amplification of signal from the kinetochores	27	0.643442	2.15604	6.13186e-05	0.000755947	0.000384017	2386	tags=51%, list=30%, signal=36%	57551/1058/6249/5903/10726/51143/1778/3619/1060/5903/79980/4928/25909/25909/5903/991/57551/25909/6249/51143/5903/1783/1060/5501/51143/57551/25909/23279/5903/10726/5903/5903/23332/25909/57122
R-HSA-141444	Amplification of signal from unattached kinetochores via a MAD2 inhibitory signal	27	0.643442	2.15604	6.13186e-05	0.000755947	0.000384017	2386	tags=51%, list=30%, signal=36%	57551/1058/6249/5903/10726/51143/1778/3619/1060/5903/79980/4928/25909/25909/5903/991/57551/25909/6249/51143/5903/1783/1060/5501/51143/57551/25909/23279/5903/10726/5903/5903/23332/25909/57122
R-HSA-1640170	Cell Cycle	193	0.450231	2.16855	1.12214e-10	1.18199e-08	6.00445e-09	2440	tags=47%, list=31%, signal=34%	5925/4000/57551/7153/1058/6249/4659/22994/5903/4000/5108/23047/7158/4171/4000/7153/23244/22994/7158/4659/4000/25836/4000/10726/4869/22974/7158/51143/3014/1778/23225/23224/7112/10133/1026/23047/5594/4171/1022/1022/7112/5108/9972/22994/3619/7083/54386/7158/4869/4001/1060/23047/10376/10112/5981/4659/5903/7158/5925/7112/22933/2801/4660/4659/1736/4869/9656/79980/4926/5108/5594/5430/3978/4928/25909/515…
R-HSA-2555396	Mitotic Metaphase and Anaphase	63	0.543925	2.17461	1.48873e-06	3.36028e-05	1.707e-05	2386	tags=48%, list=30%, signal=34%	4000/57551/1058/6249/5903/4000/23047/4000/23244/4000/4000/10726/51143/1778/7112/23047/7112/3619/4001/1060/23047/10376/5903/7112/22933/79980/4928/25909/25909/7112/5903/991/4000/9798/57551/7112/25909/4000/7112/4000/6249/51143/4000/7112/221496/5903/5708/25978/5699/1783/4000/1060/5501/5721/5707/51143/6683/57551/5901/25909/200014/23279/23165/5903/10726/4000/5903/5903/23332/25978/25909/4000/57122
R-HSA-68882	Mitotic Anaphase	63	0.543925	2.17461	1.48873e-06	3.36028e-05	1.707e-05	2386	tags=48%, list=30%, signal=34%	4000/57551/1058/6249/5903/4000/23047/4000/23244/4000/4000/10726/51143/1778/7112/23047/7112/3619/4001/1060/23047/10376/5903/7112/22933/79980/4928/25909/25909/7112/5903/991/4000/9798/57551/7112/25909/4000/7112/4000/6249/51143/4000/7112/221496/5903/5708/25978/5699/1783/4000/1060/5501/5721/5707/51143/6683/57551/5901/25909/200014/23279/23165/5903/10726/4000/5903/5903/23332/25978/25909/4000/57122
R-HSA-72187	mRNA 3'-end processing	32	0.637728	2.20007	5.03595e-06	0.000102668	5.2155e-05	2503	tags=41%, list=32%, signal=28%	11338/8563/6428/8683/51585/81608/10250/9984/10250/8189/10250/22794/6426/81608/8189/9295/6432/51585/51585/55339/81608/57187/8683/6426/57187/10250/10250/10921/9939/9877/10250/8563/84248/10250/9295/6429/55339/10250/11338/9295/81608/51585/57187/10250/10250/10250/10250
R-HSA-73856	RNA Polymerase II Transcription Termination	32	0.637728	2.20007	5.03595e-06	0.000102668	5.2155e-05	2503	tags=41%, list=32%, signal=28%	11338/8563/6428/8683/51585/81608/10250/9984/10250/8189/10250/22794/6426/81608/8189/9295/6432/51585/51585/55339/81608/57187/8683/6426/57187/10250/10250/10921/9939/9877/10250/8563/84248/10250/9295/6429/55339/10250/11338/9295/81608/51585/57187/10250/10250/10250/10250
R-HSA-1280215	Cytokine Signaling in Immune system	195	0.458932	2.21798	1e-10	1.18199e-08	6.00445e-09	2161	tags=36%, list=27%, signal=27%	2316/5924/8660/867/5903/3936/5784/7094/5770/8660/64926/2243/2316/1072/8878/8660/8878/103/8672/6868/9846/6709/23225/6655/5894/6711/1026/5594/7414/64926/5371/9972/5770/4001/8878/7184/8844/2316/8844/2316/2316/6416/5782/8878/8315/5903/8878/80824/64926/2316/7094/8826/4478/25939/7094/6648/2316/3181/6597/5594/6708/4928/3838/5747/5771/673/5903/8660/9846/9235/4208/8878/8878/9235/817/64926/7414/8672/4215/6…
R-HSA-2500257	Resolution of Sister Chromatid Cohesion	35	0.635963	2.23845	1.68679e-06	3.67604e-05	1.86741e-05	3144	tags=64%, list=40%, signal=39%	57551/1058/6249/5903/23047/23244/10726/51143/1778/23047/3619/1060/23047/10376/5903/79980/4928/25909/25909/5903/991/57551/25909/6249/51143/5903/1783/1060/5501/51143/57551/25909/23279/5903/10726/5903/5903/23332/25909/57122/983/23332/10376/5903/5903/9126/5529/23047/5903/23244/6249/6249/23047/54820/4928/10383
R-HSA-72163	mRNA Splicing - Major Pathway	85	0.546839	2.33291	4.34611e-09	2.79033e-07	1.41747e-07	2650	tags=38%, list=34%, signal=26%	23524/1994/11338/23524/23524/10181/23524/5546/3190/27316/3178/6428/5093/23524/8683/3187/51585/23451/220988/23524/81608/3181/5430/23524/2962/23524/10250/10250/8189/10907/10250/8449/22794/3187/6426/5430/81608/8189/9295/23524/6432/51585/51585/22938/55339/81608/23524/8683/23524/6426/23451/23524/23524/10250/4904/10250/10921/6434/23524/23524/56259/9939/9092/24144/23524/3192/10772/6625/10250/27316/23451…
R-HSA-72172	mRNA Splicing	87	0.550205	2.34991	3.73982e-09	2.79033e-07	1.41747e-07	2650	tags=38%, list=34%, signal=26%	23524/1994/11338/23524/23524/10181/23524/5546/3190/27316/3178/6428/5093/23524/8683/3187/51585/23451/220988/23524/81608/3181/5430/23524/2962/23524/10250/8233/10250/8189/10907/10250/8449/22794/3187/6426/5430/81608/8189/9295/23524/6432/51585/51585/22938/55339/81608/23524/8683/23524/6426/23451/23524/23524/10250/4904/10250/10921/6434/23524/23524/56259/9939/9092/24144/23524/3192/10772/6625/10250/27316/…
R-HSA-72203	Processing of Capped Intron-Containing Pre-mRNA	112	0.525227	2.35663	6.02448e-10	5.43924e-08	2.76311e-08	3151	tags=49%, list=40%, signal=31%	5903/23524/1994/11338/23524/23225/23524/8563/10181/23524/5546/3190/27316/9972/3178/6428/5093/23524/8683/5903/3187/51585/23451/220988/23524/81608/3181/5430/4928/23524/2962/5903/23524/10250/9984/8233/10250/8189/10907/10250/8449/22794/3187/6426/5430/81608/8189/9972/5903/9295/23524/6432/51585/51585/22938/55339/56339/81608/57187/23524/8683/23524/6426/23451/57187/23524/23524/10250/4904/10250/10921/6434…
R-HSA-8953854	Metabolism of RNA	211	0.502578	2.43709	1e-10	1.18199e-08	6.00445e-09	2680	tags=41%, list=34%, signal=29%	5903/4691/10813/6138/103/23524/1994/11338/23524/23225/4691/23524/8563/55781/10181/3315/1022/3303/3304/23524/5546/3190/1022/27316/9972/4691/55623/9887/5073/6224/3178/6428/6194/5093/80153/4848/23524/8683/56006/5903/3187/9188/96764/51585/23451/220988/23524/1736/81608/3181/2058/5430/4928/85456/23524/2962/51202/5903/27340/23524/10250/9984/4691/8233/10250/6194/8189/6202/10644/10907/10250/8449/4691/4839…

## Sheet: Normalized phospho (Reactome)
ID	Description	setSize	enrichmentScore	NES	pvalue	p.adjust	qvalues	rank	leading_edge	core_enrichment
R-HSA-2299718	Condensation of Prophase Chromosomes	16	-0.915444	-2.69112	1e-10	8.45e-09	4.47368e-09	197	tags=88%, list=4%, signal=85%	121504/554313/8294/8359/8360/8361/8362/8363/8364/8365/8366/8367/8368/8370
R-HSA-110330	Recognition and association of DNA glycosylase with site containing an affected purine	17	-0.891493	-2.63892	1e-10	8.45e-09	4.47368e-09	197	tags=82%, list=4%, signal=80%	121504/554313/8294/8359/8360/8361/8362/8363/8364/8365/8366/8367/8368/8370
R-HSA-110331	Cleavage of the damaged purine	17	-0.891493	-2.63892	1e-10	8.45e-09	4.47368e-09	197	tags=82%, list=4%, signal=80%	121504/554313/8294/8359/8360/8361/8362/8363/8364/8365/8366/8367/8368/8370
R-HSA-171306	Packaging Of Telomere Ends	17	-0.891493	-2.63892	1e-10	8.45e-09	4.47368e-09	197	tags=82%, list=4%, signal=80%	121504/554313/8294/8359/8360/8361/8362/8363/8364/8365/8366/8367/8368/8370
R-HSA-73927	Depurination	17	-0.891493	-2.63892	1e-10	8.45e-09	4.47368e-09	197	tags=82%, list=4%, signal=80%	121504/554313/8294/8359/8360/8361/8362/8363/8364/8365/8366/8367/8368/8370
R-HSA-427359	SIRT1 negatively regulates rRNA expression	16	-0.884092	-2.59896	7.10564e-10	3.00213e-08	1.58942e-08	197	tags=82%, list=4%, signal=80%	121504/554313/8294/8359/8360/8361/8362/8363/8364/8365/8366/8367/8368/8370
R-HSA-977225	Amyloid fiber formation	20	-0.837894	-2.58567	1.55466e-09	5.25475e-08	2.78202e-08	197	tags=60%, list=4%, signal=58%	121504/554313/8294/8359/8360/8361/8362/8363/8364/8365/8366/8367/8368/8370/102
R-HSA-5625886	Activated PKN1 stimulates transcription of AR (androgen receptor) regulated genes KLK2 and KLK3	18	-0.861831	-2.57728	8.06843e-10	3.14669e-08	1.66595e-08	197	tags=70%, list=4%, signal=68%	121504/554313/8294/8359/8360/8361/8362/8363/8364/8365/8366/8367/8368/8370
R-HSA-2559582	Senescence-Associated Secretory Phenotype (SASP)	23	-0.818427	-2.5749	1.91752e-10	1.21523e-08	6.43378e-09	415	tags=63%, list=8%, signal=58%	6197/6197/8697/121504/554313/8294/8359/8360/8361/8362/8363/8364/8365/8366/8367/8368/8370
R-HSA-73728	RNA Polymerase I Promoter Opening	17	-0.867864	-2.56897	1.8332e-10	1.21523e-08	6.43378e-09	197	tags=82%, list=4%, signal=80%	121504/554313/8294/8359/8360/8361/8362/8363/8364/8365/8366/8367/8368/8370
R-HSA-3214815	HDACs deacetylate histones	22	-0.824588	-2.5688	3.49203e-10	1.96718e-08	1.04148e-08	718	tags=53%, list=13%, signal=47%	9611/1108/9611/9611/9611/9611/9611/1108/9611/9611/121504/554313/8294/8359/8360/8361/8362/8363/8364/8365/8366/8367/8368/8370
R-HSA-9670095	Inhibition of DNA recombination at telomere	19	-0.841313	-2.56817	4.35115e-09	9.19181e-08	4.86642e-08	197	tags=50%, list=4%, signal=48%	121504/554313/8294/8359/8360/8361/8362/8363/8364/8365/8366/8367/8368/8370
R-HSA-3214842	HDMs demethylate histones	17	-0.857783	-2.53913	6.97545e-10	3.00213e-08	1.58942e-08	197	tags=74%, list=4%, signal=71%	121504/554313/8294/8359/8360/8361/8362/8363/8364/8365/8366/8367/8368/8370
R-HSA-606279	Deposition of new CENPA-containing nucleosomes at the centromere	18	-0.848963	-2.5388	2.90726e-09	7.18468e-08	3.80379e-08	197	tags=48%, list=4%, signal=47%	121504/554313/8294/8359/8360/8361/8362/8363/8364/8365/8366/8367/8368/8370
R-HSA-774815	Nucleosome assembly	18	-0.848963	-2.5388	2.90726e-09	7.18468e-08	3.80379e-08	197	tags=48%, list=4%, signal=47%	121504/554313/8294/8359/8360/8361/8362/8363/8364/8365/8366/8367/8368/8370
R-HSA-110328	Recognition and association of DNA glycosylase with site containing an affected pyrimidine	18	-0.848371	-2.53703	3.25932e-09	7.18468e-08	3.80379e-08	197	tags=74%, list=4%, signal=71%	121504/554313/8294/8359/8360/8361/8362/8363/8364/8365/8366/8367/8368/8370
R-HSA-110329	Cleavage of the damaged pyrimidine	18	-0.848371	-2.53703	3.25932e-09	7.18468e-08	3.80379e-08	197	tags=74%, list=4%, signal=71%	121504/554313/8294/8359/8360/8361/8362/8363/8364/8365/8366/8367/8368/8370
R-HSA-73928	Depyrimidination	18	-0.848371	-2.53703	3.25932e-09	7.18468e-08	3.80379e-08	197	tags=74%, list=4%, signal=71%	121504/554313/8294/8359/8360/8361/8362/8363/8364/8365/8366/8367/8368/8370
R-HSA-73929	Base-Excision Repair, AP Site Formation	18	-0.848371	-2.53703	3.25932e-09	7.18468e-08	3.80379e-08	197	tags=74%, list=4%, signal=71%	121504/554313/8294/8359/8360/8361/8362/8363/8364/8365/8366/8367/8368/8370
R-HSA-5334118	DNA methylation	16	-0.841275	-2.47309	5.44047e-08	9.1944e-07	4.86779e-07	197	tags=88%, list=4%, signal=85%	121504/554313/8294/8359/8360/8361/8362/8363/8364/8365/8366/8367/8368/8370
R-HSA-912446	Meiotic recombination	17	-0.833493	-2.46723	6.82974e-09	1.38507e-07	7.33298e-08	197	tags=78%, list=4%, signal=75%	121504/554313/8294/8359/8360/8361/8362/8363/8364/8365/8366/8367/8368/8370
R-HSA-3214858	RMTs methylate histone arginines	25	-0.755123	-2.44371	3.47898e-08	6.29943e-07	3.33511e-07	197	tags=41%, list=4%, signal=39%	6595/121504/554313/8294/8359/8360/8361/8362/8363/8364/8365/8366/8367/8368/8370
R-HSA-5625740	RHO GTPases activate PKNs	30	-0.716111	-2.41945	2.67776e-08	5.02825e-07	2.6621e-07	231	tags=38%, list=4%, signal=36%	4628/121504/554313/8294/8359/8360/8361/8362/8363/8364/8365/8366/8367/8368/8370/103910/10627/4628
R-HSA-1912408	Pre-NOTCH Transcription and Translation	19	-0.790266	-2.41234	2.52177e-07	3.27831e-06	1.73563e-06	365	tags=74%, list=7%, signal=69%	1387/22938/1387/121504/554313/8294/8359/8360/8361/8362/8363/8364/8365/8366/8367/8368/8370
R-HSA-1912422	Pre-NOTCH Expression and Processing	20	-0.781607	-2.41197	2.44477e-07	3.26184e-06	1.72692e-06	365	tags=71%, list=7%, signal=66%	1387/22938/1387/121504/554313/8294/8359/8360/8361/8362/8363/8364/8365/8366/8367/8368/8370
R-HSA-201722	Formation of the beta-catenin:TCF transactivating complex	21	-0.777544	-2.40827	1.4542e-07	2.2097e-06	1.16988e-06	365	tags=43%, list=7%, signal=40%	1387/121504/554313/8294/8359/8360/8361/8362/8363/8364/8365/8366/8367/8368/8370
R-HSA-5250924	B-WICH complex positively regulates rRNA expression	25	-0.73968	-2.39373	1.48185e-07	2.2097e-06	1.16988e-06	396	tags=33%, list=7%, signal=31%	23451/23451/121504/554313/8294/8359/8360/8361/8362/8363/8364/8365/8366/8367/8368/8370
R-HSA-157579	Telomere Maintenance	25	-0.735185	-2.37919	1.97917e-07	2.78733e-06	1.4757e-06	197	tags=33%, list=4%, signal=32%	121504/554313/8294/8359/8360/8361/8362/8363/8364/8365/8366/8367/8368/8370
R-HSA-73772	RNA Polymerase I Promoter Escape	17	-0.798976	-2.36506	2.24001e-07	3.06942e-06	1.62505e-06	197	tags=67%, list=4%, signal=64%	121504/554313/8294/8359/8360/8361/8362/8363/8364/8365/8366/8367/8368/8370
R-HSA-3214841	PKMTs methylate histone lysines	20	-0.763233	-2.35527	8.94278e-07	1.00755e-05	5.33429e-06	197	tags=52%, list=4%, signal=50%	121504/554313/8294/8359/8360/8361/8362/8363/8364/8365/8366/8367/8368/8370
R-HSA-427389	ERCC6 (CSB) and EHMT2 (G9a) positively regulate rRNA expression	22	-0.753887	-2.34855	2.97787e-07	3.71437e-06	1.9665e-06	197	tags=44%, list=4%, signal=43%	1108/121504/554313/8294/8359/8360/8361/8362/8363/8364/8365/8366/8367/8368/8370
R-HSA-1221632	Meiotic synapsis	26	-0.721292	-2.3474	1.61719e-07	2.34262e-06	1.24025e-06	197	tags=27%, list=4%, signal=26%	121504/554313/8294/8359/8360/8361/8362/8363/8364/8365/8366/8367/8368/8370
R-HSA-73854	RNA Polymerase I Promoter Clearance	24	-0.720616	-2.30283	8.61601e-07	9.928e-06	5.25618e-06	197	tags=42%, list=4%, signal=40%	1108/121504/554313/8294/8359/8360/8361/8362/8363/8364/8365/8366/8367/8368/8370
R-HSA-3214847	HATs acetylate histones	23	-0.731515	-2.30146	7.85708e-07	9.26404e-06	4.90466e-06	365	tags=55%, list=7%, signal=52%	1387/121504/554313/8294/8359/8360/8361/8362/8363/8364/8365/8366/8367/8368/8370/3054
R-HSA-73886	Chromosome Maintenance	28	-0.690384	-2.29991	1.21423e-06	1.28253e-05	6.7901e-06	197	tags=25%, list=4%, signal=24%	121504/554313/8294/8359/8360/8361/8362/8363/8364/8365/8366/8367/8368/8370
R-HSA-73864	RNA Polymerase I Transcription	25	-0.709253	-2.29527	1.2497e-06	1.29306e-05	6.84584e-06	197	tags=41%, list=4%, signal=39%	1108/121504/554313/8294/8359/8360/8361/8362/8363/8364/8365/8366/8367/8368/8370
R-HSA-212300	PRC2 methylates histones and DNA	17	-0.769436	-2.27761	2.37827e-06	2.36428e-05	1.25172e-05	197	tags=74%, list=4%, signal=71%	121504/554313/8294/8359/8360/8361/8362/8363/8364/8365/8366/8367/8368/8370
R-HSA-1474165	Reproduction	28	-0.668303	-2.22635	5.96722e-06	5.40247e-05	2.86023e-05	197	tags=25%, list=4%, signal=25%	121504/554313/8294/8359/8360/8361/8362/8363/8364/8365/8366/8367/8368/8370
R-HSA-1500620	Meiosis	28	-0.668303	-2.22635	5.96722e-06	5.40247e-05	2.86023e-05	197	tags=25%, list=4%, signal=25%	121504/554313/8294/8359/8360/8361/8362/8363/8364/8365/8366/8367/8368/8370
R-HSA-8936459	RUNX1 regulates genes involved in megakaryocyte differentiation and platelet function	22	-0.711738	-2.21725	3.97012e-06	3.7275e-05	1.97345e-05	197	tags=42%, list=4%, signal=41%	121504/554313/8294/8359/8360/8361/8362/8363/8364/8365/8366/8367/8368/8370
R-HSA-73884	Base Excision Repair	25	-0.67678	-2.19018	1.33e-05	0.000110542	5.85244e-05	197	tags=40%, list=4%, signal=39%	121504/554313/8294/8359/8360/8361/8362/8363/8364/8365/8366/8367/8368/8370
R-HSA-2559586	DNA Damage/Telomere Stress Induced Senescence	27	-0.66042	-2.18849	1.85024e-05	0.000146574	7.76006e-05	197	tags=33%, list=4%, signal=32%	121504/554313/8294/8359/8360/8361/8362/8363/8364/8365/8366/8367/8368/8370
R-HSA-9616222	Transcriptional regulation of granulopoiesis	22	-0.701083	-2.18406	7.34111e-06	6.52972e-05	3.45703e-05	197	tags=44%, list=4%, signal=42%	121504/554313/8294/8359/8360/8361/8362/8363/8364/8365/8366/8367/8368/8370
R-HSA-8939236	RUNX1 regulates transcription of genes involved in differentiation of HSCs	24	-0.680958	-2.1761	1.15329e-05	9.91048e-05	5.24691e-05	197	tags=41%, list=4%, signal=40%	121504/554313/8294/8359/8360/8361/8362/8363/8364/8365/8366/8367/8368/8370
R-HSA-5250913	Positive epigenetic regulation of rRNA expression	32	-0.628728	-2.17057	1.7536e-05	0.00014169	7.50152e-05	418	tags=25%, list=8%, signal=24%	1108/23451/23451/121504/554313/8294/8359/8360/8361/8362/8363/8364/8365/8366/8367/8368/8370
R-HSA-427413	NoRC negatively regulates rRNA expression	23	-0.685851	-2.1578	1.20483e-05	0.000101808	5.39005e-05	197	tags=47%, list=4%, signal=45%	121504/554313/8294/8359/8360/8361/8362/8363/8364/8365/8366/8367/8368/8370
R-HSA-2559580	Oxidative Stress Induced Senescence	24	-0.672057	-2.14766	1.76065e-05	0.00014169	7.50152e-05	406	tags=44%, list=7%, signal=41%	6416/50488/50488/121504/554313/8294/8359/8360/8361/8362/8363/8364/8365/8366/8367/8368/8370
R-HSA-4551638	SUMOylation of chromatin organization proteins	34	-0.614606	-2.14467	2.22088e-05	0.000170604	9.0323e-05	238	tags=25%, list=4%, signal=24%	55746/121504/554313/8294/8359/8360/8361/8362/8363/8364/8365/8366/8367/8368/8370/5903
R-HSA-5250941	Negative epigenetic regulation of rRNA expression	24	-0.667491	-2.13306	2.4953e-05	0.000187092	9.9052e-05	197	tags=44%, list=4%, signal=42%	121504/554313/8294/8359/8360/8361/8362/8363/8364/8365/8366/8367/8368/8370
R-HSA-5617472	Activation of anterior HOX genes in hindbrain development during early embryogenesis	23	-0.664331	-2.09009	3.93009e-05	0.000272953	0.000144509	796	tags=57%, list=15%, signal=49%	1387/9611/9611/9611/9611/9611/9611/1387/9611/9611/121504/554313/8294/8359/8360/8361/8362/8363/8364/8365/8366/8367/8368/8370
R-HSA-5619507	Activation of HOX genes during differentiation	23	-0.664331	-2.09009	3.93009e-05	0.000272953	0.000144509	796	tags=57%, list=15%, signal=49%	1387/9611/9611/9611/9611/9611/9611/1387/9611/9611/121504/554313/8294/8359/8360/8361/8362/8363/8364/8365/8366/8367/8368/8370
R-HSA-5578749	Transcriptional regulation by small RNAs	33	-0.598683	-2.07691	4.06008e-05	0.000277235	0.000146777	238	tags=26%, list=4%, signal=25%	55746/121504/554313/8294/8359/8360/8361/8362/8363/8364/8365/8366/8367/8368/8370/5903
R-HSA-5693571	Nonhomologous End-Joining (NHEJ)	24	-0.647091	-2.06787	8.13567e-05	0.00047971	0.000253973	197	tags=32%, list=4%, signal=31%	121504/554313/8294/8359/8360/8361/8362/8363/8364/8365/8366/8367/8368/8370/79840
R-HSA-9610379	HCMV Late Events	33	-0.59477	-2.06334	5.48967e-05	0.000358944	0.000190036	238	tags=26%, list=4%, signal=25%	55746/121504/554313/8294/8359/8360/8361/8362/8363/8364/8365/8366/8367/8368/8370/5903
R-HSA-157118	Signaling by NOTCH	39	-0.565173	-2.04099	5.52221e-05	0.000358944	0.000190036	933	tags=46%, list=17%, signal=38%	9611/8650/1387/1956/9611/408/9611/22938/9611/9611/8650/9611/9611/1387/9611/9611/121504/554313/8294/8359/8360/8361/8362/8363/8364/8365/8366/8367/8368/8370/102/8650
R-HSA-69473	G2/M DNA damage checkpoint	22	-0.65496	-2.04037	8.13709e-05	0.00047971	0.000253973	409	tags=22%, list=8%, signal=21%	9656/9656/9656/9656/9656/9656/7158/472/7158/3014
R-HSA-9018519	Estrogen-dependent gene expression	34	-0.57798	-2.01686	0.000158639	0.000864837	0.000457871	516	tags=35%, list=10%, signal=32%	5469/57678/1387/23189/121504/554313/8294/8359/8360/8361/8362/8363/8364/8365/8366/8367/8368/8370
R-HSA-211000	Gene Silencing by RNA	36	-0.565569	-2.01038	0.000143803	0.000810092	0.000428887	238	tags=24%, list=4%, signal=23%	55746/121504/554313/8294/8359/8360/8361/8362/8363/8364/8365/8366/8367/8368/8370/5903
R-HSA-5693565	Recruitment and ATM-mediated phosphorylation of repair and signaling proteins at DNA double strand breaks	25	-0.606467	-1.96263	0.000403059	0.00194025	0.00102723	444	tags=23%, list=8%, signal=21%	9656/9656/9656/9656/9656/9656/7158/472/7158/3014/8314/25
R-HSA-5693607	Processing of DNA double-strand break ends	22	-0.620707	-1.93366	0.000425014	0.00201385	0.00106619	409	tags=24%, list=8%, signal=22%	9656/9656/9656/9656/9656/9656/151987/7158/472/7158/3014
R-HSA-201681	TCF dependent signaling in response to WNT	38	-0.536559	-1.92523	0.00034121	0.00169601	0.000897921	796	tags=37%, list=15%, signal=32%	1387/1499/2932/1856/9101/1387/5527/121504/554313/8294/8359/8360/8361/8362/8363/8364/8365/8366/8367/8368/8370
R-HSA-5693606	DNA Double Strand Break Response	26	-0.585278	-1.90475	0.000601747	0.00282487	0.00149557	444	tags=24%, list=8%, signal=22%	9656/9656/9656/9656/9656/9656/7158/472/7158/3838/3014/8314/25
R-HSA-2559583	Cellular Senescence	41	-0.519178	-1.88886	0.000333523	0.00167422	0.000886382	428	tags=28%, list=8%, signal=26%	3009/6197/6416/6197/50488/50488/8697/121504/554313/8294/8359/8360/8361/8362/8363/8364/8365/8366/8367/8368/8370
R-HSA-5693567	HDR through Homologous Recombination (HRR) or Single Strand Annealing (SSA)	26	-0.56708	-1.84552	0.00156465	0.0059645	0.00315778	444	tags=22%, list=8%, signal=20%	9656/9656/9656/9656/9656/9656/151987/7158/472/7158/3014/25
R-HSA-69481	G2/M Checkpoints	29	-0.549505	-1.84458	0.000966365	0.0042566	0.00225357	771	tags=30%, list=14%, signal=26%	9656/9656/9656/9656/9656/9656/7158/472/7158/5721/3014/4173/5708/7158/5707/5699/7158
R-HSA-9609690	HCMV Early Events	44	-0.491512	-1.80362	0.000638448	0.00294266	0.00155793	727	tags=27%, list=13%, signal=24%	1956/9611/9611/9611/5371/9611/7175/9611/9611/9611/9611/3688/55746/121504/554313/8294/8359/8360/8361/8362/8363/8364/8365/8366/8367/8368/8370/5903
R-HSA-8878171	Transcriptional regulation by RUNX1	47	-0.48333	-1.79969	0.00080801	0.00365769	0.00193649	673	tags=23%, list=12%, signal=21%	7082/7082/5371/57678/100506658/6595/1387/121504/554313/8294/8359/8360/8361/8362/8363/8364/8365/8366/8367/8368/8370/7082/10138
R-HSA-8939211	ESR-mediated signaling	48	-0.470596	-1.76247	0.000982293	0.0042566	0.00225357	516	tags=26%, list=10%, signal=24%	5469/57678/4846/1387/5747/2289/4846/23189/5747/121504/554313/8294/8359/8360/8361/8362/8363/8364/8365/8366/8367/8368/8370
R-HSA-3247509	Chromatin modifying enzymes	49	-0.462131	-1.74429	0.00139373	0.00539406	0.00285578	718	tags=29%, list=13%, signal=25%	9611/1108/6881/9611/9611/9611/9611/6595/9611/1108/1387/9611/9611/121504/554313/8294/8359/8360/8361/8362/8363/8364/8365/8366/8367/8368/8370/3054
R-HSA-4839726	Chromatin organization	49	-0.462131	-1.74429	0.00139373	0.00539406	0.00285578	718	tags=29%, list=13%, signal=25%	9611/1108/6881/9611/9611/9611/9611/6595/9611/1108/1387/9611/9611/121504/554313/8294/8359/8360/8361/8362/8363/8364/8365/8366/8367/8368/8370/3054
R-HSA-212165	Epigenetic regulation of gene expression	39	-0.481578	-1.7391	0.00218915	0.00755033	0.00399737	418	tags=21%, list=8%, signal=20%	1108/23451/23451/121504/554313/8294/8359/8360/8361/8362/8363/8364/8365/8366/8367/8368/8370
R-HSA-68875	Mitotic Prophase	50	-0.458502	-1.73615	0.0021148	0.00736091	0.00389709	547	tags=18%, list=10%, signal=16%	7175/2029/5578/4926/7112/4926/55746/2029/121504/554313/8294/8359/8360/8361/8362/8363/8364/8365/8366/8367/8368/8370/5903
R-HSA-195721	Signaling by WNT	54	-0.449793	-1.72759	0.00231153	0.00791854	0.00419231	796	tags=27%, list=15%, signal=24%	1387/1499/2932/1856/23513/9101/1213/5578/23513/1387/23513/5527/5532/121504/554313/8294/8359/8360/8361/8362/8363/8364/8365/8366/8367/8368/8370/23513
R-HSA-5693532	DNA Double-Strand Break Repair	36	-0.48428	-1.72142	0.00465314	0.0145626	0.00770989	444	tags=25%, list=8%, signal=24%	9656/9656/9656/9656/7515/9656/9656/7515/7515/7515/151987/7158/472/7158/3838/3014/8314/25
R-HSA-5693538	Homology Directed Repair	29	-0.510457	-1.7135	0.00410392	0.0129235	0.0068421	444	tags=26%, list=8%, signal=24%	9656/9656/9656/9656/7515/9656/9656/7515/7515/7515/151987/7158/472/7158/3014/25
R-HSA-9609646	HCMV Infection	47	-0.459738	-1.71184	0.0018491	0.00651038	0.00344679	727	tags=26%, list=13%, signal=23%	1956/9611/9611/9611/5371/9611/7175/9611/9611/9611/9611/3688/55746/121504/554313/8294/8359/8360/8361/8362/8363/8364/8365/8366/8367/8368/8370/5903
R-HSA-69620	Cell Cycle Checkpoints	51	-0.400869	-1.52118	0.0136854	0.0338462	0.0179192	864	tags=28%, list=16%, signal=24%	9656/9656/9656/9656/9656/9656/5903/10726/6249/57551/51143/7158/472/1778/7158/5721/3014/5903/5903/4173/5708/4928/57551/7158/5707/5699/5529/7158/51143/1783/6249/57551/25909
R-HSA-73894	DNA Repair	62	-0.372553	-1.47763	0.0156847	0.0384162	0.0203387	840	tags=30%, list=16%, signal=26%	9656/9656/9656/9656/7515/9656/9656/7515/7515/7515/5887/151987/7158/472/86/5887/7158/3838/3014/7374/8450/5430/8314/25/2033/5430/56655/2547/7508/5430/7158/7158/7374/25
R-HSA-72163	mRNA Splicing - Major Pathway	78	0.352537	1.49135	0.00936788	0.0258126	0.013666	1677	tags=41%, list=31%, signal=30%	1478/10992/23524/8106/3183/23451/23524/11338/79869/81608/23524/23451/6428/23350/23524/10250/11100/23524/23451/10250/23524/23524/23020/10772/55660/6427/6434/23524/23524/23524/10250/10250/23524/23524/10250/23524/6428/10250/6432/8189/23451/23524/23524/23524/23524/23524/10250/23524/23524/23524/79869/23524/23524/3183/10992/10250/23524/22794/10250/23524/10250/23350/23524/10250/10250/10250/10250/6434/51…
R-HSA-72172	mRNA Splicing	78	0.352537	1.49135	0.00936788	0.0258126	0.013666	1677	tags=41%, list=31%, signal=30%	1478/10992/23524/8106/3183/23451/23524/11338/79869/81608/23524/23451/6428/23350/23524/10250/11100/23524/23451/10250/23524/23524/23020/10772/55660/6427/6434/23524/23524/23524/10250/10250/23524/23524/10250/23524/6428/10250/6432/8189/23451/23524/23524/23524/23524/23524/10250/23524/23524/23524/79869/23524/23524/3183/10992/10250/23524/22794/10250/23524/10250/23350/23524/10250/10250/10250/10250/6434/51…
R-HSA-68886	M Phase	98	0.338228	1.50439	0.00803515	0.0239636	0.0126871	1121	tags=32%, list=21%, signal=26%	5903/23225/10726/23244/25836/6249/57551/9972/4000/51143/4000/4000/22994/27436/1778/5721/10376/25978/3014/26003/5903/23165/9798/9972/5594/25836/5903/7112/5108/7112/5708/26003/4928/5116/22933/5594/25978/7112/57551/5707/8615/5699/22994/5529/25836/91754/4000/4000/51143/1783/6249/23047/57551/8615/23047/25836/25909/9663/4926/51143/9972/22994/91754/5116/200014/9972/7112/5501/5885/23047/4001/5903/57122/9…
R-HSA-9006925	Intracellular signaling by second messengers	64	0.370189	1.51002	0.0111818	0.0292651	0.0154938	1413	tags=28%, list=26%, signal=22%	8660/7249/5578/5525/156/3667/79109/3667/1912/3667/253260/118788/817/7249/5879/8660/8660/7249/253260/64121/816/6714/2932/1956/1108/572/5576/84335/5371/253260/3667/8660/5578/1108/818/253260/572/3667/253260/5527/3667/3643/84335/816
R-HSA-5688426	Deubiquitination	46	0.400031	1.51152	0.0185213	0.0438799	0.0232313	818	tags=22%, list=15%, signal=19%	5887/221656/221656/57506/11047/8767/86/5887/5721/8314/2033/5708/63891/5707/5699/8517/4086/10868
R-HSA-3700989	Transcriptional Regulation by TP53	56	0.384607	1.51881	0.0124342	0.0318392	0.0168566	520	tags=14%, list=10%, signal=13%	9656/9656/9656/9656/9656/9656/85456/90809/4869/5564/7159/472/2962/4869/5430/4869/85456/2033/55004/5430/85456/7159
R-HSA-8953897	Cellular responses to external stimuli	138	0.328162	1.52895	0.00240447	0.00807327	0.00427423	1149	tags=30%, list=21%, signal=25%	4688/2146/817/5903/2146/23225/2146/9972/6416/51143/6224/6648/6194/440275/472/4688/10013/3159/3008/6138/1778/6156/5721/10376/3303/3304/10294/9531/3014/3005/5903/23165/2033/9972/55004/5594/3005/5903/6194/6202/5708/9531/6144/4928/9588/5594/9448/6136/5707/6187/5699/23112/51143/1783/9531/847/57805/3008/10808/6181/6774/51143/10728/9972/3308/9972/4001/10808/5903/57122/6767/9972/9972/6194/2289
R-HSA-194315	Signaling by Rho GTPases	122	0.333635	1.53432	0.00240067	0.00807327	0.00427423	1169	tags=25%, list=22%, signal=21%	23365/5879/4638/10095/10006/94134/51466/11214/2909/55701/1781/9181/11214/23365/10928/4638/9475/23526/23365/23122/5747/8874/10499/2017/23332/11214/6714/23365/89953/2316/23332/1499/9459/5062/1729/25909/10163/55114/10006/10928/1856/11214/23365/51466/10928/2909/116985/116985/5062/5578/23365/5062/2017/4638/55160/5747/4638/3688/94134/5527/23332/10006/55746/4628/23332/5747/121504/554313/8294/8359/8360/8…
R-HSA-5663205	Infectious disease	192	0.313324	1.54096	0.0017711	0.00627934	0.00332447	969	tags=21%, list=18%, signal=18%	2146/4650/5335/10155/5903/1500/2146/23225/1500/1500/2146/4869/9972/3710/6416/51143/6224/3190/5348/6194/3710/30011/10552/3159/6138/1778/2962/6156/5721/10376/25978/3303/3304/4836/3838/4869/5430/25/5903/4869/23165/143/9972/5594/5430/5903/4650/5336/5605/6194/6202/5708/4650/9397/23327/4869/6144/4928/2547/5594/25978/23028/5430/3839/6136/7879/5707/6187/5699/1500/51143/1783/5576/25/2023/4836/3978/4650/61…
R-HSA-168273	Influenza Viral RNA Transcription and Replication	42	0.418153	1.55282	0.020896	0.0488215	0.0258476	1135	tags=39%, list=21%, signal=31%	5903/23225/9972/6224/6194/6138/2962/6156/5430/5903/23165/9972/5430/5903/6194/6202/6144/4928/5430/6136/6187/6181/9972/9972/5903/57122/9972/9972/6194
R-HSA-376176	Signaling by ROBO receptors	52	0.397025	1.55422	0.00976354	0.0267574	0.0141662	1159	tags=31%, list=21%, signal=25%	5879/6158/51466/1981/22794/55740/23122/10921/6128/23332/6714/23332/5062/1981/7408/1605/5576/51466/4686/55740/6142/5062/5578/22794/65109/5062/6130/6202/22794/23332/6152/5532/23332/4690/5062
R-HSA-168276	NS1 Mediated Effects on Host Pathways	21	0.499386	1.56098	0.0201333	0.047477	0.0251358	1116	tags=36%, list=21%, signal=29%	5903/23225/9972/3838/5903/23165/9972/5903/4928/3839/9972/9972/3840/5903/57122/9972/9972
R-HSA-2262752	Cellular responses to stress	136	0.336621	1.56795	0.00123333	0.00488513	0.00258633	1149	tags=31%, list=21%, signal=25%	4688/2146/817/5903/2146/23225/2146/9972/6416/51143/6224/6648/6194/440275/472/4688/10013/3159/3008/6138/1778/6156/5721/10376/3303/3304/10294/9531/3014/3005/5903/23165/2033/9972/55004/5594/3005/5903/6194/6202/5708/9531/6144/4928/9588/5594/9448/6136/5707/6187/5699/23112/51143/1783/9531/847/57805/3008/10808/6181/6774/51143/10728/9972/3308/9972/4001/10808/5903/57122/6767/9972/9972/6194/2289
R-HSA-73857	RNA Polymerase II Transcription	186	0.318827	1.56846	0.000886646	0.00394324	0.00208767	1398	tags=30%, list=26%, signal=25%	10155/2821/85456/10413/7249/6427/85456/55193/9611/10250/55677/10250/11198/79109/1912/10250/253260/6428/10250/8289/6432/23248/9611/8189/7936/57117/817/7249/26173/55677/10250/57187/51755/7082/2821/79869/6917/142/10250/9611/9646/22794/10250/10250/6924/10250/10250/10250/7249/7082/253260/10250/23248/64121/51593/9611/81608/10250/4683/3172/57187/816/10921/51755/85456/10250/8812/85456/2821/6714/10250/102…
R-HSA-2995410	Nuclear Envelope (NE) Reassembly	26	0.475558	1.57416	0.0174001	0.0416126	0.022031	1121	tags=29%, list=21%, signal=23%	4000/4000/4000/10376/25978/23165/9798/7112/7112/4928/22933/25978/7112/4000/4000/25909/200014/7112/4001/57122/4000
R-HSA-1632852	Macroautophagy	34	0.443614	1.57616	0.01796	0.0427499	0.0226331	1420	tags=43%, list=26%, signal=32%	8878/8878/51143/5564/472/10013/8878/1778/10376/25978/8878/55004/8878/5116/25978/8878/51143/1783/8878/51143/5116/8878/5562/7249/9868/2475/7416/5565/3297
R-HSA-212436	Generic Transcription Pathway	147	0.335742	1.58239	0.00117684	0.0047834	0.00253248	773	tags=17%, list=14%, signal=16%	9656/9656/9656/9656/9656/9656/6256/11335/2146/817/10155/2146/85456/90809/2146/4869/25942/5564/25942/6648/10273/7159/472/9739/86/10013/857/2962/5721/4297/5770/3014/4869/100526737/10432/5430/25/4869/85456/2033/7913/55004/5594/5430/10273/283337/85456/7159/5770/5708/23327/4869/5594/7082/85456/5430/5707/6601/9739/5699/25942/10413/23112
R-HSA-9612973	Autophagy	36	0.444546	1.588	0.0161546	0.0393768	0.0208473	797	tags=26%, list=15%, signal=22%	8878/8878/51143/5564/472/10013/8878/1778/10376/25978/8878/55004/3043/8878/5116/25978/8878/51143/1783/8878
R-HSA-162906	HIV Infection	59	0.401192	1.59397	0.00590356	0.0180307	0.00954602	1311	tags=33%, list=24%, signal=25%	5903/23225/4869/9972/3159/2962/5721/25978/4836/4869/5430/5903/4869/23165/9972/5430/5903/5708/9397/23327/4869/4928/2547/25978/5430/5707/5699/4836/3978/9972/11198/9972/5903/57122/9972/9972/23327/4927/23327/9150/2963/9397
R-HSA-3108214	SUMOylation of DNA damage response and repair proteins	26	0.483686	1.60106	0.0146445	0.0360425	0.019082	1116	tags=34%, list=21%, signal=27%	9656/9656/9656/9656/9656/9656/5903/23225/9972/5903/23165/9972/5903/4928/7508/9972/9972/5885/5903/57122/9972/9972
R-HSA-69278	Cell Cycle, Mitotic	116	0.349347	1.60275	0.00166595	0.00603336	0.00319424	1121	tags=31%, list=21%, signal=26%	5903/23225/10726/23244/25836/4659/6249/57551/9972/4000/51143/4000/4000/22994/27436/4659/1778/5721/10376/25978/10133/3014/26003/25/5903/23165/2033/9798/9972/5594/25836/5903/4173/7112/5108/7112/5708/26003/56655/4659/4928/5116/22933/5594/25978/7112/57551/5707/8615/5699/22994/5529/25836/91754/4000/4000/51143/1783/6249/23047/25/57551/8615/23047/25836/25909/9663/3978/4173/4926/51143/9972/22994/91754/51…
R-HSA-6791226	Major pathway of rRNA processing in the nucleolus and cytosol	37	0.446507	1.6135	0.010198	0.0276491	0.0146383	732	tags=32%, list=14%, signal=28%	11056/4691/4691/6224/6194/4691/10813/6138/6156/27340/6194/6202/6144/4691/81887/4691/6136/6187
R-HSA-76005	Response to elevated platelet cytosolic Ca2+	26	0.488508	1.61702	0.0125409	0.0319509	0.0169158	576	tags=17%, list=11%, signal=16%	51097/2316/7094/7414/1072/10487/7094/7094/81/10916/7414/2243/7094
R-HSA-168274	Export of Viral Ribonucleoproteins from Nucleus	19	0.537808	1.62007	0.0205958	0.048343	0.0255942	1116	tags=36%, list=21%, signal=28%	5903/23225/9972/3303/3304/5903/23165/9972/5903/4928/9972/9972/5903/57122/9972/9972
R-HSA-114608	Platelet degranulation	24	0.505318	1.63025	0.0170085	0.0408688	0.0216372	576	tags=19%, list=11%, signal=17%	51097/2316/7094/7414/1072/10487/7094/7094/81/10916/7414/2243/7094
R-HSA-2980766	Nuclear Envelope Breakdown	26	0.493215	1.6326	0.0112464	0.0292651	0.0154938	1312	tags=35%, list=24%, signal=27%	5903/23225/9972/4000/4000/4000/5903/23165/9972/5903/7112/7112/4928/7112/91754/4000/4000/9663/9972/91754/9972/7112/4001/5903/57122/9972/9972/4000/4927/4000/7112/9663
R-HSA-162909	Host Interactions of HIV factors	36	0.457774	1.63525	0.010264	0.0276801	0.0146547	1116	tags=27%, list=21%, signal=22%	5903/23225/4869/9972/3159/5721/4869/5903/4869/23165/9972/5903/5708/4869/4928/5707/5699/9972/9972/5903/57122/9972/9972
R-HSA-1266738	Developmental Biology	179	0.337372	1.63585	0.000146971	0.000818839	0.000433518	1144	tags=29%, list=21%, signal=25%	6158/10095/8660/22885/663/1793/51466/2909/1981/3320/57698/23365/9611/9475/9967/22794/55740/23365/23122/5747/8660/8502/8874/823/10499/57698/9611/5318/3172/10921/8650/6128/23332/8502/6714/9967/23365/1387/23332/288/1499/5062/1981/1829/6383/30011/2932/1956/9611/7408/9043/22885/1605/1739/9611/5493/22938/5576/23365/8502/9611/51466/5371/9611/4686/7094/8650/55740/375790/8660/2909/5313/5469/1213/5318/6142…
R-HSA-72202	Transport of Mature Transcript to Cytoplasm	39	0.447396	1.63715	0.00572848	0.0176021	0.00931906	1443	tags=34%, list=27%, signal=25%	5903/10250/6427/10250/10250/10250/6428/10250/6432/8189/10250/57187/10250/22794/10250/10250/10250/10250/10250/10250/81608/10250/57187/10921/10250/10250/10250/6428/57187/10250/10250/10250/4686/10250/6427/7175/81608/10250/8189/10250/8189/10250/22794/65109/22794/55746/84271/5903
R-HSA-449147	Signaling by Interleukins	62	0.410752	1.64291	0.00174481	0.00627391	0.0033216	831	tags=22%, list=15%, signal=19%	5782/3936/5782/8878/8878/7184/8660/6416/5782/6648/8767/5782/1072/8878/5721/27250/8878/5594/3181/6950/5708/8878/8660/5594/5707/6810/4478/5699/8517/8878/8878/3936
R-HSA-9006934	Signaling by Receptor Tyrosine Kinases	100	0.368336	1.64698	0.00117934	0.0047834	0.00253248	1387	tags=32%, list=26%, signal=25%	10413/2060/5578/5062/55914/9611/3925/3667/79109/2060/3667/3728/3667/253260/3320/2889/9611/58513/5879/85440/2889/10006/8660/4846/1793/29924/3320/9611/9475/1500/5747/8660/8874/253260/9611/1500/6714/2060/2889/6455/1499/5062/30011/1729/85440/1956/9611/1108/10163/1500/9611/10006/9611/29924/9611/253260/3667/23118/4686/9101/8660/4670/1213/9611/5062/5578/5062/9611/1108/6197/4846/58513/85440/85440/253260/…
R-HSA-8868773	rRNA processing in the nucleus and cytosol	40	0.449002	1.6514	0.00835279	0.0246036	0.0130259	732	tags=30%, list=14%, signal=26%	11056/4691/4691/6224/6194/55623/4691/10813/6138/6156/27340/6194/6202/6144/4691/81887/4691/6136/6187
R-HSA-211945	Phase I - Functionalization of compounds	21	0.528465	1.65188	0.00985429	0.0268609	0.014221	967	tags=35%, list=18%, signal=29%	6256/54996/125/1576/127/125/127/128/216/127/134147/2230/125/10728
R-HSA-72203	Processing of Capped Intron-Containing Pre-mRNA	100	0.370373	1.65609	0.0010973	0.00456009	0.00241425	1677	tags=38%, list=31%, signal=28%	1478/10992/23524/8106/3183/23451/23524/11338/79869/9631/81608/23524/23451/6428/23350/23524/10250/11100/23524/23451/5903/10250/23524/23524/23020/10772/55660/6427/6434/23524/23524/23524/10250/10250/23524/23524/10250/23524/6428/10250/6432/8189/23451/23524/23524/23524/23524/23524/10250/57187/23524/23524/23524/79869/23524/23524/3183/10992/10250/23524/22794/10250/23524/10250/23350/23524/10250/10250/102…
R-HSA-168255	Influenza Infection	53	0.423495	1.66218	0.00233957	0.00796083	0.0042147	1135	tags=39%, list=21%, signal=31%	5903/23225/9972/6224/6194/6138/2962/6156/3303/3304/3838/5430/5903/23165/9972/5430/5903/6194/6202/6144/4928/5430/3839/6136/6187/6181/9972/9972/3840/5903/57122/9972/9972/6194
R-HSA-6802957	Oncogenic MAPK signaling	28	0.49275	1.66595	0.0129562	0.0325719	0.0172445	1454	tags=40%, list=27%, signal=30%	817/5894/7094/4000/7414/4000/8826/4000/7094/7094/5594/5605/7414/2243/7094/5594/5037/4000/4000/23164/23164/5037/7414/23164/27044/5501/4000/7094/7414/8826/7094/4000/56829/7094/5037/27044/5500/5894/4000/5605
R-HSA-72312	rRNA processing	41	0.448773	1.66691	0.00880342	0.0247659	0.0131118	732	tags=29%, list=14%, signal=26%	11056/4691/4691/6224/6194/55623/4691/10813/6138/6156/27340/6194/6202/6144/4691/81887/4691/6136/6187
R-HSA-74160	Gene expression (Transcription)	225	0.331692	1.67439	1.88374e-05	0.000146931	7.77899e-05	845	tags=15%, list=16%, signal=14%	9656/9656/9656/9656/9656/9656/9877/6256/11335/2146/817/1786/10155/5903/2146/9877/23225/85456/90809/11176/2146/4869/9972/25942/5564/25942/6648/11176/10273/7159/123169/472/9739/86/10013/857/11338/2962/5721/4297/5770/3014/4869/100526737/10432/5430/25/5903/4869/23165/85456/2033/9972/7913/55004/5594/5430/10273/283337/85456/5903/7159/5770/6428/5708/7343/23327/4869/4928/5594/81608/55339/7082/4782/85456/…
R-HSA-556833	Metabolism of lipids	93	0.381756	1.67477	0.00102659	0.00437377	0.00231561	1544	tags=37%, list=28%, signal=27%	9967/54545/51478/32/8647/9611/10809/9967/79777/345275/1559/5297/9611/5130/32/9967/8309/4534/9611/9967/5130/1962/403313/9663/9663/10599/8647/22874/9611/9967/4597/10499/114884/9611/54477/54477/8540/9967/8647/1387/2182/22874/9611/54477/4534/9611/5130/9611/22874/8714/9611/56848/25865/5469/57678/5297/22874/9611/54477/56848/9611/5007/5007/1387/9967/28234/22874/9611/28234/5297/9611/8647/9967/1717/54477/…
R-HSA-6807070	PTEN Regulation	27	0.505579	1.67531	0.00884147	0.0247659	0.0131118	773	tags=27%, list=14%, signal=23%	2146/2146/2146/10273/5721/55004/5594/10273/5708/5594/23028/5707/5699/23112
R-HSA-3899300	SUMOylation of transcription cofactors	10	0.66162	1.67573	0.0166049	0.0400891	0.0212244	762	tags=32%, list=14%, signal=28%	10155/4869/25942/10521/25942/4869/4869/2033/4869/25942
R-HSA-3371497	HSP90 chaperone cycle for steroid hormone receptors (SHR)	17	0.568031	1.67663	0.0126261	0.0320071	0.0169455	1539	tags=62%, list=28%, signal=44%	51143/1778/10376/3303/3304/10294/51143/1783/51143/10728/2289/3301/55860/3326/10540/10376
R-HSA-204998	Cell death signalling via NRAGE, NRIF and NADE	16	0.58113	1.67791	0.0131504	0.0328436	0.0173884	825	tags=24%, list=15%, signal=21%	8878/8878/7204/8878/7984/7984/6453/7984/7984/6453/6453/8878/7984/25791/8878/55701/6453/6453/11214/8878/8874/8878/7984
R-HSA-73887	Death Receptor Signalling	27	0.506708	1.67905	0.00842088	0.0246036	0.0130259	825	tags=24%, list=15%, signal=21%	57142/57142/57142/8878/8878/8767/7204/8878/7984/7984/6453/7984/7984/6453/6453/8878/7984/25791/8878/55701/6453/6453/11214/8517/8878/8874/8878/7984
R-HSA-5626467	RHO GTPases activate IQGAPs	10	0.664133	1.6821	0.0166049	0.0400891	0.0212244	1214	tags=33%, list=22%, signal=26%	6249/8826/10376/1495/1495/6249/10788/1495/10788/8826
R-HSA-202403	TCR signaling	25	0.51481	1.68663	0.00895541	0.0249472	0.0132078	1866	tags=40%, list=34%, signal=26%	5707/5788/5062/3635/6500/5058/55740/5062/51466/51466/55740/3937/5062/7408/51466/23118/55740/5062/5062/4690/5062
R-HSA-453279	Mitotic G1 phase and G1/S transition	14	0.603731	1.69649	0.0129774	0.0325719	0.0172445	1587	tags=61%, list=29%, signal=43%	5721/25/4173/5708/56655/5707/5699/25/4173/25/4172/4067/9491/3065
R-HSA-9656223	Signaling by RAF1 mutants	17	0.575353	1.69824	0.0106456	0.0284068	0.0150394	656	tags=23%, list=12%, signal=20%	817/5894/7094/7414/8826/7094/7094/5594/5605/7414/2243/7094/5594
R-HSA-71291	Metabolism of amino acids and derivatives	65	0.417134	1.70554	0.00157827	0.00597151	0.0031615	1469	tags=47%, list=27%, signal=35%	635/51074/635/6224/6194/6138/6156/5721/2058/635/2746/6194/6202/5708/593/2746/6144/7054/23498/6136/5707/6187/5699/4141/5009/10841/4837/6181/51268/189/1373/6194/189/1373/5160/2746/189/6234/2628/6125/383/9491
R-HSA-9020702	Interleukin-1 signaling	16	0.591704	1.70844	0.0103384	0.0277332	0.0146828	1127	tags=57%, list=21%, signal=45%	8878/8878/6416/8767/8878/5721/8878/5708/8878/5707/5699/8517/8878/8878/4791/8878/6885
R-HSA-6802952	Signaling by BRAF and RAF fusions	24	0.530008	1.70991	0.0112558	0.0292651	0.0154938	1454	tags=40%, list=27%, signal=30%	817/5894/7094/4000/7414/4000/8826/4000/7094/7094/5594/5605/7414/2243/7094/5594/5037/4000/4000/23164/23164/5037/7414/23164/27044/4000/7094/7414/8826/7094/4000/56829/7094/5037/27044/5894/4000/5605
R-HSA-194840	Rho GTPase cycle	27	0.517026	1.71325	0.0067451	0.0203557	0.0107769	1504	tags=32%, list=28%, signal=23%	9181/392/392/55114/6453/55701/23365/55701/55114/23365/5879/94134/11214/2909/55701/9181/11214/23365/10928/23526/23365/8874/11214/23365/9459/55114/10928/11214/23365/10928/2909/116985/116985/23365/55160/94134/121512/2909/11214/11214/23365/11214
R-HSA-5689603	UCH proteinases	13	0.62106	1.71809	0.0134112	0.0333308	0.0176463	908	tags=50%, list=17%, signal=42%	221656/221656/11047/86/5721/8314/5708/5707/5699/11047
R-HSA-6802946	Signaling by moderate kinase activity BRAF mutants	19	0.570695	1.71914	0.00877173	0.0247659	0.0131118	674	tags=23%, list=12%, signal=20%	817/5894/7094/7414/8826/7094/7094/5594/5605/7414/2243/7094/5594/5037
R-HSA-6802949	Signaling by RAS mutants	19	0.570695	1.71914	0.00877173	0.0247659	0.0131118	674	tags=23%, list=12%, signal=20%	817/5894/7094/7414/8826/7094/7094/5594/5605/7414/2243/7094/5594/5037
R-HSA-6802955	Paradoxical activation of RAF signaling by kinase inactive BRAF	19	0.570695	1.71914	0.00877173	0.0247659	0.0131118	674	tags=23%, list=12%, signal=20%	817/5894/7094/7414/8826/7094/7094/5594/5605/7414/2243/7094/5594/5037
R-HSA-9649948	Signaling downstream of RAS mutants	19	0.570695	1.71914	0.00877173	0.0247659	0.0131118	674	tags=23%, list=12%, signal=20%	817/5894/7094/7414/8826/7094/7094/5594/5605/7414/2243/7094/5594/5037
R-HSA-109606	Intrinsic Pathway for Apoptosis	10	0.678952	1.71963	0.0123515	0.0317879	0.0168295	1184	tags=48%, list=22%, signal=37%	51074/7159/4836/5594/7159/5594/4836/6774/7159/5414
R-HSA-76002	Platelet activation, signaling and aggregation	51	0.444635	1.72689	0.00211971	0.00736091	0.00389709	576	tags=17%, list=11%, signal=16%	51097/2316/5894/7094/3710/7414/3710/1072/10487/7094/7094/81/5770/10916/5594/5336/5770/5580/7414/2243/7094
R-HSA-72662	Activation of the mRNA upon binding of the cap-binding complex and eIFs, and subsequent binding to 43S	19	0.576914	1.73787	0.00844382	0.0246036	0.0130259	987	tags=21%, list=18%, signal=18%	6224/6194/8667/6194/6202/8661/1981/6187/8662/8664
R-HSA-8978868	Fatty acid metabolism	26	0.525796	1.74045	0.00495147	0.0154012	0.00815385	1287	tags=42%, list=24%, signal=33%	6256/32/3295/2194/3295/55825/5095/224/3295/91452/55825/2194/1962/2194/3295/10728/34/2194/1962/3295/3295/31
R-HSA-1643685	Disease	291	0.335127	1.74215	2.12502e-06	2.15477e-05	1.1408e-05	973	tags=20%, list=18%, signal=19%	1462/1462/5782/2146/2997/817/4650/5335/5782/10155/5903/5894/7094/1500/2146/23225/1500/1500/1462/2146/4869/9972/4000/25942/3710/8660/6416/7414/51143/4000/9208/6224/5782/8826/25942/6648/4000/3190/5348/6194/5782/3710/10013/30011/10552/3159/7094/6138/1778/7094/2962/6156/5721/10376/25978/2997/399687/3303/3304/4836/3838/5236/4869/5430/25/399687/5903/4869/23165/143/5095/2033/8671/9972/5594/5430/5903/465…
R-HSA-72649	Translation initiation complex formation	18	0.582825	1.74805	0.0108315	0.0286021	0.0151428	987	tags=23%, list=18%, signal=19%	6224/6194/8667/6194/6202/8661/1981/6187/8662/8664
R-HSA-72702	Ribosomal scanning and start codon recognition	18	0.582825	1.74805	0.0108315	0.0286021	0.0151428	987	tags=23%, list=18%, signal=19%	6224/6194/8667/6194/6202/8661/1981/6187/8662/8664
R-HSA-2500257	Resolution of Sister Chromatid Cohesion	27	0.528578	1.75153	0.00515311	0.0159306	0.00843416	1098	tags=34%, list=20%, signal=28%	5903/10726/23244/6249/57551/51143/1778/10376/5903/5903/4928/57551/5529/51143/1783/6249/23047/57551/23047/25909/51143/5501/5885/23047/5903/57122
R-HSA-1640170	Cell Cycle	138	0.37631	1.75328	6.64736e-05	0.000406049	0.000214975	1121	tags=30%, list=21%, signal=26%	9656/9656/9656/9656/9656/9656/5903/23225/10726/23244/25836/4659/6249/4869/57551/9972/4000/51143/4000/7158/4000/22994/27436/472/4659/1778/7158/5721/10376/25978/23224/10133/3014/4869/26003/5430/25/5903/4869/23165/2033/9798/9972/5594/5430/25836/5903/4173/7112/5108/7112/5708/26003/56655/4869/4659/4928/5116/22933/25777/5594/25978/7112/5430/57551/7158/5707/8615/5699/22994/5529/25836/91754/4000/7158/400…
R-HSA-6790901	rRNA modification in the nucleus and cytosol	15	0.613099	1.75687	0.011395	0.0294758	0.0156054	1412	tags=42%, list=26%, signal=31%	11056/6194/55623/10813/27340/6194/6187/51602/6194/4839/22984
R-HSA-983705	Signaling by the B Cell Receptor (BCR)	19	0.583778	1.75855	0.00713783	0.0214135	0.0113369	867	tags=28%, list=16%, signal=23%	6786/3710/3710/30011/6786/5721/5336/5708/5707/5699/8517/6786/6786
R-HSA-3371556	Cellular response to heat stress	43	0.471745	1.75873	0.0032225	0.0104064	0.00550946	1116	tags=31%, list=21%, signal=25%	817/5903/23225/9972/472/10013/3303/3304/9531/5903/23165/2033/9972/5594/5903/9531/4928/5594/9531/57805/10808/10728/9972/3308/9972/10808/5903/57122/6767/9972/9972
R-HSA-5687128	MAPK6/MAPK4 signaling	12	0.657455	1.77019	0.00870363	0.0247659	0.0131118	773	tags=23%, list=14%, signal=20%	3315/5721/989/5708/5707/5699/23112
R-HSA-211859	Biological oxidations	30	0.515693	1.77495	0.00300885	0.00990577	0.00524441	967	tags=31%, list=18%, signal=26%	6256/54996/7358/2938/125/1576/127/125/127/128/216/127/134147/2230/4837/125/10728
R-HSA-8854214	TBC/RABGAPs	12	0.659482	1.77565	0.00828959	0.0245779	0.0130123	1376	tags=46%, list=25%, signal=35%	64786/10133/26000/23637/26000/23163/7879/64786/27342/7249/4218/10133/26000
R-HSA-5663202	Diseases of signal transduction by growth factor receptors and second messengers	86	0.414112	1.78227	0.000208408	0.00112407	0.000595118	1654	tags=38%, list=31%, signal=28%	6500/818/1499/3065/5525/7094/81608/23189/816/816/2803/5037/9611/2243/1499/8546/4000/8660/7249/4000/5525/7414/55914/9611/3667/79109/3667/51411/51411/3667/253260/3320/7094/118788/9611/51411/51411/817/399687/7249/5879/8660/51411/51411/3320/7415/9611/8660/7249/54518/4763/253260/9611/81608/816/399687/4763/56829/399687/6714/2243/4000/1387/1499/7414/2932/1956/9611/408/4763/399687/9611/22938/572/84335/22…
R-HSA-3371453	Regulation of HSF1-mediated heat shock response	30	0.521209	1.79394	0.00251084	0.00837499	0.00443397	1116	tags=42%, list=21%, signal=33%	5903/23225/9972/472/3303/3304/9531/5903/23165/9972/5594/5903/9531/4928/5594/9531/57805/10808/9972/3308/9972/10808/5903/57122/6767/9972/9972
R-HSA-9648025	EML4 and NUDC in mitotic spindle formation	25	0.548056	1.79555	0.00315245	0.0103116	0.00545926	1098	tags=33%, list=20%, signal=27%	5903/10726/6249/57551/51143/27436/1778/10376/5903/5903/4928/57551/5529/91754/51143/1783/6249/57551/25909/51143/91754/5501/5903/57122
R-HSA-109582	Hemostasis	108	0.397934	1.79981	0.000108043	0.000615479	0.000325853	589	tags=13%, list=11%, signal=13%	64837/64780/51097/5335/64780/2316/6786/5894/7094/64837/25942/3710/7414/8165/25942/23303/3710/1072/10487/6786/7094/857/7094/10376/81/5770/10916/25/5594/9732/5336/5770/5580/7414/2243/7094/3043
R-HSA-2029480	Fcgamma receptor (FCGR) dependent phagocytosis	31	0.521063	1.80179	0.00270855	0.00897539	0.00475184	656	tags=17%, list=12%, signal=15%	4650/5335/3710/3710/1072/10552/25/5594/4650/5336/5580/4650/5594
R-HSA-2467813	Separation of Sister Chromatids	33	0.517329	1.81215	0.0015104	0.00580132	0.00307139	1098	tags=36%, list=20%, signal=29%	5903/10726/23244/6249/57551/51143/1778/5721/10376/5903/5903/5708/4928/57551/5707/5699/5529/51143/1783/6249/23047/57551/23047/25909/51143/5501/5885/23047/5903/57122
R-HSA-983231	Factors involved in megakaryocyte development and platelet production	34	0.510803	1.81488	0.00165623	0.00603336	0.00319424	945	tags=17%, list=17%, signal=15%	64837/64780/64780/64837/25942/8165/25942/23303/10376/25/9732/3043/23028/25942/5576/25/5576/64780
R-HSA-72695	Formation of the ternary complex, and subsequently, the 43S complex	15	0.636986	1.82532	0.00640366	0.0194411	0.0102927	1343	tags=57%, list=25%, signal=43%	6224/6194/8667/6194/6202/8661/6187/8662/8664/6194/8661/6234
R-HSA-111465	Apoptotic cleavage of cellular proteins	19	0.606262	1.82628	0.00395725	0.0126184	0.00668055	1522	tags=34%, list=28%, signal=25%	6709/22985/2620/1499/4000/22985/22985/5339/5339/4000/9414/9414/4001/1829/5339/7082/9414/5339/5747/9414/7082/4000/22985/1499/1829/22985/28988/9414/7082/22985/7082/5339/100506658/6709/1829/5747/118/5747/7082/9414/9414/28988/5339/5339
R-HSA-1989781	PPARA activates gene expression	14	0.650617	1.82824	0.00402071	0.0127406	0.00674526	1700	tags=56%, list=31%, signal=39%	5469/123/9967/9967/9611/9967/9611/9967/9611/9967/9611/9967/10499/9611/9967/1387/9611/9611/9611/9611/5469/9611/9611/1387/9967/9611/9611/9967
R-HSA-193704	p75 NTR receptor-mediated signalling	22	0.579232	1.82996	0.00326471	0.010476	0.00554631	825	tags=25%, list=15%, signal=22%	57142/57142/57142/8878/8878/8767/7204/8878/7984/7984/6453/7984/7984/6453/6453/8878/7984/25791/8878/55701/6453/6453/11214/8878/8874/8878/7984
R-HSA-6794362	Protein-protein interactions at synapses	16	0.634234	1.83124	0.00317347	0.0103138	0.00546043	713	tags=21%, list=13%, signal=19%	28988/23136/1739/8495/8495/8495/2037/8495/2035/2035/8496/2035/2035/2035/28988/57669
R-HSA-597592	Post-translational protein modification	216	0.365884	1.83248	3.30614e-06	3.22349e-05	1.70661e-05	1038	tags=26%, list=19%, signal=23%	9656/1462/9656/9656/1462/9656/9656/9656/7155/6256/6708/7155/51280/51280/1786/6711/5887/6708/10155/5903/23225/6709/1462/4869/221656/9972/221656/25942/7184/9919/51143/22872/57506/7158/10521/25942/11047/10970/3190/84259/25839/123169/8767/86/84861/378/5887/1778/7158/5721/10376/7317/7155/11316/8729/4869/8450/4905/8314/5903/8729/4869/23165/9554/2033/9972/5903/7155/51280/6711/6711/2243/5708/6711/4869/49…
R-HSA-5673001	RAF/MAP kinase cascade	49	0.481826	1.84949	0.00097445	0.0042566	0.00225357	793	tags=19%, list=15%, signal=17%	6708/817/6711/6708/5894/7094/6709/8660/7414/8826/7094/7094/5721/1739/5594/6711/5605/6711/7414/2243/7094/5708/6711/1739/8660/5594/5037/5707/5699/5529/6711
R-HSA-453274	Mitotic G2-G2/M phases	25	0.565727	1.85344	0.00160896	0.0059981	0.00317558	754	tags=25%, list=14%, signal=22%	4659/22994/4659/1778/5721/10376/10133/2033/5108/5708/4659/5116/5707/5699/22994
R-HSA-69275	G2/M Transition	25	0.565727	1.85344	0.00160896	0.0059981	0.00317558	754	tags=25%, list=14%, signal=22%	4659/22994/4659/1778/5721/10376/10133/2033/5108/5708/4659/5116/5707/5699/22994
R-HSA-5684996	MAPK1/MAPK3 signaling	50	0.480394	1.85613	0.00121894	0.00486615	0.00257629	793	tags=19%, list=15%, signal=17%	6708/817/6711/6708/5894/7094/6709/8660/7414/8826/7094/7094/5721/1739/5594/6711/5605/6711/7414/2243/7094/5708/6711/1739/8660/5594/5037/5707/5699/5529/6711
R-HSA-9607240	FLT3 Signaling	50	0.480394	1.85613	0.00121894	0.00486615	0.00257629	793	tags=19%, list=15%, signal=17%	6708/817/6711/6708/5894/7094/6709/8660/7414/8826/7094/7094/5721/1739/5594/6711/5605/6711/7414/2243/7094/5708/6711/1739/8660/5594/5037/5707/5699/5529/6711
R-HSA-112314	Neurotransmitter receptors and postsynaptic signal transmission	32	0.537957	1.86537	0.00102019	0.00437377	0.00231561	922	tags=25%, list=17%, signal=21%	28964/817/28964/28964/5564/10376/1739/3838/4905/2036/5594/1739/5594/8874/8573/5576/2036/5576
R-HSA-446652	Interleukin-1 family signaling	20	0.611359	1.86635	0.001666	0.00603336	0.00319424	1127	tags=59%, list=21%, signal=47%	5782/5782/8878/8878/6416/5782/8767/5782/8878/5721/8878/5708/8878/5707/5699/8517/8878/8878/6774/4791/8878/6885
R-HSA-1430728	Metabolism	320	0.356835	1.8758	3.66738e-08	6.41159e-07	3.39449e-07	1143	tags=25%, list=21%, signal=22%	1462/1462/6256/635/54996/2997/5335/7358/51074/5903/32/3157/10908/23225/3157/2938/635/90809/1462/3158/4082/9972/125/25942/3710/6224/2168/8826/25942/1576/3295/2194/790/6194/3295/5198/127/3710/54893/64802/8871/9967/125/5223/857/6138/6156/5721/2997/55825/5236/127/54893/1854/5903/23165/143/5095/2033/25939/9972/224/128/5903/2058/635/54893/5336/3295/2746/229/229/6194/6202/216/127/5708/593/10591/4082/274…
R-HSA-1169408	ISG15 antiviral mechanism	30	0.546026	1.87936	0.00104277	0.0044057	0.00233251	1229	tags=32%, list=23%, signal=25%	5335/5903/23225/9972/3838/8672/5903/23165/9972/5903/2317/4928/3839/1981/9972/9972/3840/5903/57122/9972/9972/2317/4927
R-HSA-6798695	Neutrophil degranulation	97	0.424545	1.88417	3.27961e-05	0.000234192	0.000123988	952	tags=22%, list=18%, signal=19%	10043/10043/9342/8987/6709/10857/7414/51143/8826/10970/28988/28988/10487/5223/1778/23526/3303/3304/5236/9798/55004/23352/5594/5580/7414/5708/3043/9588/2547/5594/8987/5788/7879/5707/8987/5236/1729/51143/847/5580/93100/8987/79792/10788/7414/51143
R-HSA-438064	Post NMDA receptor activation events	21	0.60319	1.88545	0.00113347	0.00467212	0.00247356	922	tags=29%, list=17%, signal=24%	28964/817/28964/28964/5564/10376/1739/3838/5594/1739/5594/8874/5576/5576
R-HSA-5617833	Cilium Assembly	27	0.570796	1.89142	0.00133787	0.00525815	0.00278382	1028	tags=27%, list=19%, signal=22%	22994/378/10013/10575/1778/10376/8729/8729/50807/5108/6950/5116/22994/22994/5116/8729
R-HSA-112315	Transmission across Chemical Synapses	36	0.53106	1.89704	0.000880575	0.00394324	0.00208767	922	tags=25%, list=17%, signal=21%	28964/817/28964/28964/5564/8500/10376/1739/3838/4905/2036/5594/1739/5594/8874/8573/8500/5576/2036/5576
R-HSA-9675108	Nervous system development	128	0.412386	1.90276	8.58842e-06	7.50746e-05	3.97468e-05	840	tags=20%, list=16%, signal=18%	28964/1809/6708/1809/1809/4650/5335/6711/6708/7094/28964/6709/28964/8660/6224/1809/3983/6194/1072/30011/10552/1808/10487/7204/7094/6138/7094/6156/5721/10376/6453/1739/10486/3983/6453/25/6453/5594/79784/4650/6711/5605/6711/25791/6194/6202/7094/3983/5708/6711/4650/1739/6144/8660/5594/6453/6453/287/1808/5788/6136/1981/286/5707/6187/4478/5699/10413/8874/6711/57698/5576/25
R-HSA-9007101	Rab regulation of trafficking	23	0.592497	1.90405	0.00166602	0.00603336	0.00319424	717	tags=19%, list=13%, signal=17%	6764/201627/6764/55667/64786/10133/10260/26000/23637/26000/23163/7879
R-HSA-194138	Signaling by VEGF	35	0.532158	1.90649	0.000405653	0.00194025	0.00102723	416	tags=17%, list=8%, signal=16%	4688/5335/5829/5829/5829/1500/5829/5829/5829/1500/1500/5829/5829/3710/5829/3710/4688/857/3315/5829/1495
R-HSA-4420097	VEGFA-VEGFR2 Pathway	35	0.532158	1.90649	0.000405653	0.00194025	0.00102723	416	tags=17%, list=8%, signal=16%	4688/5335/5829/5829/5829/1500/5829/5829/5829/1500/1500/5829/5829/3710/5829/3710/4688/857/3315/5829/1495
R-HSA-5683057	MAPK family signaling cascades	57	0.484856	1.91031	0.000105992	0.000610657	0.0003233	793	tags=18%, list=15%, signal=16%	6708/817/6711/6708/5894/7094/6709/8660/7414/8826/7094/7094/3315/5721/1739/5594/989/6711/5605/6711/7414/2243/7094/5708/6711/1739/8660/5594/5037/5707/5699/5529/23112/6711
R-HSA-422475	Axon guidance	124	0.415846	1.91533	3.4058e-06	3.258e-05	1.72488e-05	753	tags=19%, list=14%, signal=18%	28964/1809/6708/1809/1809/4650/5335/6711/6708/7094/28964/6709/28964/8660/6224/1809/3983/6194/1072/30011/10552/1808/10487/7204/7094/6138/7094/6156/5721/10376/6453/1739/10486/3983/6453/25/6453/5594/79784/4650/6711/5605/6711/25791/6194/6202/7094/3983/5708/6711/4650/1739/6144/8660/5594/6453/6453/287/1808/5788/6136/1981/286/5707/6187/4478/5699
R-HSA-392499	Metabolism of proteins	295	0.367072	1.9163	9.61517e-09	1.87496e-07	9.92659e-08	1029	tags=25%, list=19%, signal=23%	9656/1462/9656/9656/1462/9656/9656/9656/7155/6256/6708/7155/51280/51280/1786/6711/5887/6708/10155/5903/7094/23225/6709/1462/4869/221656/9972/5073/9669/221656/4000/25942/7184/9919/51143/4000/22872/57506/6224/7158/10521/25942/11047/4000/10970/3190/84259/25839/123169/6194/8767/86/84861/378/118/8667/5887/10575/7094/6138/1778/7158/7094/6156/5721/10376/7317/7155/3014/11316/8729/4869/8450/4905/8314/5903…
R-HSA-1852241	Organelle biogenesis and maintenance	44	0.509611	1.91881	0.000347753	0.00171175	0.000906254	643	tags=17%, list=12%, signal=15%	6256/5564/6648/22994/378/10013/10575/1778/10376/8729/8729/50807/2746/5108/6950/2746/5116
R-HSA-446203	Asparagine N-linked glycosylation	53	0.489661	1.92187	9.27954e-05	0.000540773	0.000286302	1028	tags=29%, list=19%, signal=24%	6708/6711/5887/6708/6709/9919/51143/22872/25839/378/5887/1778/10376/11316/8729/4905/8729/9554/6711/6711/6711/9919/287/286/8615/51143/6711/1783/375056/8615/287/6711/51143/10195/9919/286/6710/8729
R-HSA-68877	Mitotic Prometaphase	40	0.524247	1.92815	0.000327703	0.00166473	0.000881357	1098	tags=32%, list=20%, signal=26%	5903/10726/23244/6249/57551/51143/22994/27436/1778/10376/5903/5903/5108/4928/5116/57551/22994/5529/91754/51143/1783/6249/23047/57551/23047/25909/4926/51143/22994/91754/5116/5501/5885/23047/5903/57122
R-HSA-162582	Signal Transduction	341	0.366792	1.93621	4.01302e-10	2.0346e-08	1.07718e-08	953	tags=19%, list=18%, signal=20%	4688/64837/57142/57142/6256/5782/2146/57142/6708/817/4650/5335/5829/5829/5782/6711/2316/5829/6708/5903/8878/5894/7094/1500/2146/5829/10726/8878/5829/5829/64837/1500/1500/4659/6709/6249/2146/221656/5829/57551/5829/221656/3710/8660/7414/51143/5564/5782/8826/2194/10273/64759/5829/123169/6194/127/8767/5782/3710/4688/1072/10013/30011/10552/7204/7094/857/8878/4659/1778/7094/3315/7984/23526/2962/5721/10…
R-HSA-400206	Regulation of lipid metabolism by PPARalpha	15	0.679043	1.94583	0.00176696	0.00627934	0.00332447	1700	tags=53%, list=31%, signal=37%	5469/123/9967/9967/9611/9967/9611/9967/9611/9967/9611/9967/10499/9611/9967/1387/9611/9611/9611/9611/5469/9611/9611/1387/9967/9611/9611/9967
R-HSA-442755	Activation of NMDA receptors and postsynaptic events	23	0.607862	1.95343	0.00109426	0.00456009	0.00241425	922	tags=29%, list=17%, signal=24%	28964/817/28964/28964/5564/10376/1739/3838/5594/1739/5594/8874/8573/5576/5576
R-HSA-1500931	Cell-Cell communication	36	0.550296	1.96576	0.000272143	0.00143725	0.000760926	953	tags=24%, list=18%, signal=20%	5829/5829/6711/2316/5829/1500/5829/5829/5829/1500/1500/6709/2318/5829/5829/8826/5829/81/5829/1495/5339/4301/6711/6711/2533/6711/3691/1495/4301/1500/6711/8573/5339/23607/56288/56288/6711/1495
R-HSA-1169410	Antiviral mechanism by IFN-stimulated genes	31	0.571057	1.97467	0.000328349	0.00166473	0.000881357	1437	tags=34%, list=27%, signal=25%	5335/2316/5903/23225/9972/3838/8672/5903/23165/9972/5903/2317/4928/3839/1981/9972/9972/3840/5903/57122/9972/9972/2317/4927/6772/2316/10762/5903
R-HSA-2555396	Mitotic Metaphase and Anaphase	52	0.507264	1.98576	6.04813e-05	0.000378568	0.000200425	1121	tags=34%, list=21%, signal=28%	5903/10726/23244/6249/57551/4000/51143/4000/4000/1778/5721/10376/25978/5903/23165/9798/5903/7112/7112/5708/4928/22933/25978/7112/57551/5707/5699/5529/4000/4000/51143/1783/6249/23047/57551/23047/25909/51143/200014/7112/5501/5885/23047/4001/5903/57122/4000
R-HSA-68882	Mitotic Anaphase	52	0.507264	1.98576	6.04813e-05	0.000378568	0.000200425	1121	tags=34%, list=21%, signal=28%	5903/10726/23244/6249/57551/4000/51143/4000/4000/1778/5721/10376/25978/5903/23165/9798/5903/7112/7112/5708/4928/22933/25978/7112/57551/5707/5699/5529/4000/4000/51143/1783/6249/23047/57551/23047/25909/51143/200014/7112/5501/5885/23047/4001/5903/57122/4000
R-HSA-168249	Innate Immune System	171	0.414035	1.98703	1.01892e-07	1.61436e-06	8.54689e-07	952	tags=20%, list=18%, signal=17%	4688/10043/4650/5335/10043/9342/5894/8987/6709/10857/7184/3710/6416/7414/51143/57506/9208/8826/10970/28988/8767/3710/28988/4688/1072/10552/10487/5223/1778/23526/5721/3303/3304/5236/25/2033/9798/55004/23352/5594/4650/5336/5580/7414/2243/5708/3043/4650/9588/2547/5594/8987/5788/7879/5707/8987/5236/5699/8517/1729/51143/847/5580/25/93100/4650/8987/79792/10788/4791/7414/51143
R-HSA-8856688	Golgi-to-ER retrograde transport	33	0.569105	1.99351	0.000149606	0.000824458	0.000436493	469	tags=21%, list=9%, signal=19%	64837/51594/64837/51143/23303/378/1778/10376/11316/8729/4905/8729/9554
R-HSA-8953854	Metabolism of RNA	179	0.413042	2.00275	6.329e-08	1.0351e-06	5.48012e-07	1709	tags=33%, list=32%, signal=25%	6633/23524/85456/1736/1478/10992/23524/8106/3183/23451/23524/11338/51602/79869/9631/81608/23524/1981/23451/6829/6428/23350/23524/4691/10250/11100/23524/23451/1981/5903/10250/23524/23524/5976/23020/10772/85456/55660/6427/85456/6434/23524/5578/23644/23524/23524/10250/10250/23524/23524/10250/23524/6428/10250/6432/8189/23451/23524/23524/23524/23524/27043/23524/10250/57187/23524/6158/23524/27043/23524…
R-HSA-6811434	COPI-dependent Golgi-to-ER retrograde traffic	23	0.624753	2.00771	0.000613106	0.00285179	0.00150982	469	tags=22%, list=9%, signal=20%	64837/51594/64837/23303/378/10376/11316/8729/4905/8729/9554
R-HSA-8878166	Transcriptional regulation by RUNX2	18	0.669868	2.00912	0.000723651	0.00330532	0.00174994	840	tags=33%, list=16%, signal=28%	10273/10013/5721/100526737/10432/25/5594/10273/5708/5594/5707/5699/10413/4086/25
R-HSA-75153	Apoptotic execution phase	27	0.607594	2.01336	0.000300382	0.00157004	0.000831224	1526	tags=35%, list=28%, signal=26%	3009/6709/22985/2620/1499/4000/22985/22985/5339/5339/3008/3006/4000/5062/9414/9414/4001/3009/1829/5339/7082/9414/5339/5747/9414/7082/4000/22985/1499/5062/1829/22985/28988/9414/7082/22985/3009/7082/5062/5339/100506658/5062/3009/6709/1829/5747/118/5747/7082/9414/9414/28988/5062/5339/5339
R-HSA-450408	AUF1 (hnRNP D0) binds and destabilizes mRNA	10	0.801771	2.0307	0.000326715	0.00166473	0.000881357	753	tags=31%, list=14%, signal=27%	3315/5721/3303/3304/5708/1981/5707/5699
R-HSA-112316	Neuronal System	47	0.532177	2.03456	4.65885e-05	0.000310794	0.000164544	832	tags=24%, list=15%, signal=20%	28964/817/28964/28964/10313/5564/28988/28988/26037/8500/10376/26037/1739/3838/26037/4905/2036/5594/26037/26037/26037/1739/10611/5594/26037/10611/2035/8874/26037/8573/8500/5576
R-HSA-6811442	Intra-Golgi and retrograde Golgi-to-ER traffic	43	0.557462	2.07829	4.10111e-05	0.000277235	0.000146777	469	tags=17%, list=9%, signal=16%	64837/9342/51594/64837/51143/25839/23303/378/1778/10376/11316/8729/4905/8729/9554
R-HSA-1236975	Antigen processing-Cross presentation	11	0.791031	2.07839	0.000233582	0.00124659	0.000659984	772	tags=53%, list=14%, signal=46%	4688/4688/5721/9554/5708/5707/6810/5699/8517
R-HSA-983168	Antigen processing: Ubiquitination & Proteasome degradation	34	0.587253	2.08651	7.00646e-05	0.00042289	0.000223891	995	tags=32%, list=18%, signal=26%	8925/8925/8925/151636/10273/8925/84861/5721/7317/151636/23352/10273/5708/23327/5930/63891/4008/5707/63893/4008/5699/26270/5930/223082/63893/4008/4008/7317/4008/4008
R-HSA-913531	Interferon Signaling	45	0.552997	2.08778	2.50932e-05	0.000187092	9.9052e-05	1178	tags=26%, list=22%, signal=21%	817/5335/2316/5903/23225/9972/5770/3838/8672/5903/23165/25939/9972/5903/5770/5580/2317/4928/3839/1981/5580/9972/9972/3840/5580/5903/3437/57122/9972/9972/25939/2317
R-HSA-6807878	COPI-mediated anterograde transport	30	0.610379	2.10085	6.01241e-05	0.000378568	0.000200425	1360	tags=47%, list=25%, signal=36%	6708/6711/6708/6709/51143/25839/378/1778/10376/11316/8729/4905/8729/6711/6711/6711/287/286/8615/51143/6711/1783/8615/287/6711/51143/286/6710/8729/6711/288/55860/6709/6711/6711/288/84364/9276
R-HSA-1280218	Adaptive Immune System	111	0.463524	2.11259	3.00373e-07	3.71437e-06	1.9665e-06	1013	tags=24%, list=19%, signal=21%	4688/64837/5335/6786/8925/5894/64837/8925/8925/3710/51143/151636/22872/5493/10273/8925/8767/3710/84861/4688/30011/6786/1778/5721/10376/7317/151636/9554/23352/10273/5336/2533/5708/23327/5930/63891/4008/5788/7879/5707/6810/63893/4008/5699/5529/8517/26270/51143/1783/5930/223082/6786/63893/6786/4008/4008/51143/7317/4008/4008/6786/6494
R-HSA-450531	Regulation of mRNA stability by proteins that bind AU-rich elements	21	0.676938	2.11598	6.33131e-05	0.00039146	0.000207251	833	tags=28%, list=15%, signal=24%	5073/1994/3315/5721/3303/3304/5580/5073/5708/1981/5707/5699/5580
R-HSA-199991	Membrane Trafficking	158	0.450065	2.14583	1.82764e-09	5.79135e-08	3.06611e-08	1028	tags=22%, list=19%, signal=19%	64837/6708/6711/9342/6708/1601/3267/51594/64837/6709/6764/9919/51143/5564/22872/201627/6764/25839/23303/55667/9847/64786/378/23048/8871/30011/10552/1778/10376/25978/29763/6453/23048/10133/11316/8729/6643/6453/10260/4905/6453/8729/9554/26000/23048/2017/6711/6711/9847/6711/23637/57186/274/25978/6453/9698/9919/23557/7082/26000/23163/6453/23048/287/7879/286/274/6810/8615/51143/6711/1783/375056/29924/…
R-HSA-5653656	Vesicle-mediated transport	167	0.446938	2.15442	2.11677e-09	6.31297e-08	3.34228e-08	1028	tags=21%, list=19%, signal=19%	64837/6708/6711/9342/6708/1601/3267/51594/64837/6709/7184/6764/9919/51143/5564/22872/201627/6764/25839/23303/55667/9847/64786/378/23048/8871/30011/10552/1778/10376/25978/29763/6453/23048/10133/11316/8729/6643/6453/10260/4905/6453/8729/9554/26000/23048/2017/6711/6711/9847/6711/3043/23637/57186/274/25978/6453/9698/9919/23557/7082/26000/23163/6453/23048/287/7879/286/274/6810/8615/51143/6711/1783/375…
R-HSA-199977	ER to Golgi Anterograde Transport	41	0.583305	2.16662	2.71968e-05	0.000196983	0.000104289	1028	tags=31%, list=19%, signal=26%	6708/6711/6708/6709/9919/51143/22872/25839/378/1778/10376/11316/8729/4905/8729/9554/6711/6711/6711/9919/287/286/8615/51143/6711/1783/375056/8615/287/6711/51143/9919/286/6710/8729
R-HSA-948021	Transport to the Golgi and subsequent modification	41	0.583305	2.16662	2.71968e-05	0.000196983	0.000104289	1028	tags=31%, list=19%, signal=26%	6708/6711/6708/6709/9919/51143/22872/25839/378/1778/10376/11316/8729/4905/8729/9554/6711/6711/6711/9919/287/286/8615/51143/6711/1783/375056/8615/287/6711/51143/9919/286/6710/8729
R-HSA-1280215	Cytokine Signaling in Immune system	136	0.476619	2.22004	1.27334e-09	4.61132e-08	2.44137e-08	1250	tags=29%, list=23%, signal=24%	5782/6708/817/5335/3936/5782/6711/2316/6708/5903/8878/5894/7094/23225/8878/6709/9972/7184/8660/6416/7414/5782/8826/6648/8767/5782/1072/7094/8878/7094/5721/1739/5770/3838/8672/5903/27250/8878/23165/25939/9972/5594/3181/5903/5770/5580/6711/2317/5605/6711/7414/2243/6950/7094/5708/6711/1739/8878/4928/8660/5594/5037/3839/1981/5707/6810/4478/5699/5529/8517/8878/6711/8878/3936/5580/5037/6774/6711/4791/7…
R-HSA-5357801	Programmed Cell Death	45	0.604891	2.2837	1.11561e-06	1.20344e-05	6.37135e-06	1526	tags=33%, list=28%, signal=24%	3009/6709/22985/2620/1499/4000/22985/22985/5339/5339/3008/3006/4000/5062/9414/26060/9414/4001/3320/3009/8737/1829/5339/7082/3320/9414/5414/5339/5747/9414/7082/4000/22985/1499/5062/1829/22985/28988/9414/7082/22985/572/3009/7082/5062/5339/100506658/5062/3009/6709/1829/572/5747/118/5747/7082/9414/9414/28988/5062/5339/5339
R-HSA-109581	Apoptosis	43	0.612961	2.2852	1.09037e-06	1.20177e-05	6.36255e-06	1526	tags=32%, list=28%, signal=24%	3009/6709/22985/2620/1499/4000/22985/22985/5339/5339/3008/3006/4000/5062/9414/26060/9414/4001/3009/8737/1829/5339/7082/9414/5414/5339/5747/9414/7082/4000/22985/1499/5062/1829/22985/28988/9414/7082/22985/572/3009/7082/5062/5339/100506658/5062/3009/6709/1829/572/5747/118/5747/7082/9414/9414/28988/5062/5339/5339
R-HSA-168256	Immune System	318	0.437594	2.30211	1e-10	8.45e-09	4.47368e-09	1079	tags=23%, list=20%, signal=22%	4688/64837/5782/6708/10043/817/4650/5335/3936/5782/10043/6711/9342/2316/6708/6786/5903/8878/8925/5894/7094/23225/8878/64837/8987/6709/8925/10857/9972/8925/7184/3710/8660/6416/7414/51143/151636/22872/57506/9208/5493/5782/8826/6648/10970/10273/8925/28988/8767/5782/3710/84861/28988/4688/1072/30011/10552/10487/5223/6786/7094/8878/1778/7094/23526/5721/10376/3303/3304/1739/7317/5770/3838/5236/8672/25/1…
R-HSA-983169	Class I MHC mediated antigen processing & presentation	43	0.628432	2.34288	3.59065e-07	4.33443e-06	2.29478e-06	995	tags=32%, list=18%, signal=27%	4688/8925/8925/8925/151636/22872/10273/8925/84861/4688/5721/7317/151636/9554/23352/10273/5708/23327/5930/63891/4008/5707/6810/63893/4008/5699/8517/26270/5930/223082/63893/4008/4008/7317/4008/4008

## Sheet: Overall phospho (GO-BP)
ID	Description	setSize	enrichmentScore	NES	pvalue	p.adjust	qvalues	rank	leading_edge	core_enrichment
GO:0045653	negative regulation of megakaryocyte differentiation	14	-0.916392	-2.65194	1e-10	2.42031e-09	1.16447e-09	674	tags=100%, list=9%, signal=92%	554313/8294/8359/8360/8361/8362/8363/8364/8365/8366/8367/8368/8370
GO:0016054	organic acid catabolic process	59	-0.53238	-2.17055	3.62725e-06	3.13889e-05	1.5102e-05	1627	tags=48%, list=21%, signal=39%	64900/2109/3667/9663/9663/23498/32/2746/3667/64900/64900/8647/3667/26061/54363/55825/8659/1891/32/1962/6898/51179/8647/3667/2746/8647/51179/55825/4846/10295/4846/32/144193/3667/1962/5860/5105/32/593/8309/383/51181/593/1629/11001/64902/2746/51181/3667/10840/440503/10841/5092/5106/440503/56922/8647/1892/5226/2746/55576/32/32
GO:0046395	carboxylic acid catabolic process	59	-0.53238	-2.17055	3.62725e-06	3.13889e-05	1.5102e-05	1627	tags=48%, list=21%, signal=39%	64900/2109/3667/9663/9663/23498/32/2746/3667/64900/64900/8647/3667/26061/54363/55825/8659/1891/32/1962/6898/51179/8647/3667/2746/8647/51179/55825/4846/10295/4846/32/144193/3667/1962/5860/5105/32/593/8309/383/51181/593/1629/11001/64902/2746/51181/3667/10840/440503/10841/5092/5106/440503/56922/8647/1892/5226/2746/55576/32/32
GO:0006739	NADP metabolic process	11	-0.80105	-2.15909	9.54611e-05	0.000555899	0.000267457	608	tags=67%, list=8%, signal=62%	2330/55276/5223/3417/25796/51181/51181/2330/6888/5226/133686/3417
GO:0009063	cellular amino acid catabolic process	23	-0.64501	-2.10829	0.000179482	0.000936088	0.000450376	1098	tags=72%, list=14%, signal=62%	189/3034/1743/189/4846/152926/23498/2746/8659/6898/2746/4846/10295/4846/144193/5860/593/383/593/1629/64902/2746/10841/5092/56922/2746
GO:0006575	cellular modified amino acid metabolic process	26	-0.624018	-2.10735	6.73463e-05	0.000413966	0.000199169	1180	tags=48%, list=15%, signal=41%	4522/8659/114884/4522/6647/6567/635/25974/2938/3417/2686/10840/10841/445/635/2938/445/2938/3417
GO:0006335	DNA replication-dependent nucleosome assembly	17	-0.696022	-2.09786	0.000101201	0.000581674	0.000279858	674	tags=67%, list=9%, signal=61%	121504/554313/8294/8359/8360/8361/8362/8363/8364/8365/8366/8367/8368/8370
GO:0034723	DNA replication-dependent nucleosome organization	17	-0.696022	-2.09786	0.000101201	0.000581674	0.000279858	674	tags=67%, list=9%, signal=61%	121504/554313/8294/8359/8360/8361/8362/8363/8364/8365/8366/8367/8368/8370
GO:0000183	rDNA heterochromatin assembly	22	-0.64306	-2.07038	0.00025244	0.00126342	0.000607865	795	tags=48%, list=10%, signal=44%	5253/121504/554313/8294/8359/8360/8361/8362/8363/8364/8365/8366/8367/8368/8370
GO:0044282	small molecule catabolic process	97	-0.459302	-2.05151	1.89509e-06	1.77371e-05	8.53379e-06	1627	tags=52%, list=21%, signal=43%	64900/229/2109/3667/2023/9663/9663/23498/32/2746/3667/1806/64900/64900/8647/128/3667/5211/2023/221937/26061/5236/54363/1807/2821/55825/2023/2821/8659/1891/2821/32/1962/6898/51179/8647/3607/3667/7167/2746/229/8647/8578/9784/572/216/51179/127/55825/4846/55276/10295/4846/32/144193/230/9784/3667/5223/1962/5860/127/5105/32/593/229/8309/5236/383/572/51181/593/1629/217/26007/11001/64902/230/2746/51181/3…
GO:0043648	dicarboxylic acid metabolic process	18	-0.663101	-2.0177	0.000527088	0.00237688	0.00114358	1641	tags=74%, list=21%, signal=59%	7054/2271/23498/2746/4190/4522/8659/6898/4522/2746/144193/5105/3417/2746/10840/10841/445/2746/445/3417
GO:1901606	alpha-amino acid catabolic process	19	-0.653267	-2.01391	0.000320434	0.00155353	0.000747443	2175	tags=70%, list=28%, signal=51%	189/3034/1743/189/4846/23498/2746/8659/6898/2746/4846/4846/144193/5860/383/64902/2746/10841/5092/56922/2746
GO:0006767	water-soluble vitamin metabolic process	13	-0.709491	-1.99046	0.000765185	0.00322962	0.00155385	1873	tags=75%, list=24%, signal=57%	55163/1528/3141/4522/4522/25974/80704/1727/9446/10840/56922/80704
GO:0055114	oxidation-reduction process	196	-0.397515	-1.98573	1.13941e-07	1.42335e-06	6.84807e-07	1648	tags=49%, list=21%, signal=41%	5160/7054/5160/2194/229/81542/2109/10580/3667/2023/2271/23498/648791/32/2746/3667/23474/1806/4190/51422/8647/128/3667/114112/10580/1571/5211/51706/2023/1576/90673/221937/9131/26061/90673/5236/3939/9131/54363/5034/2194/1429/201163/51422/57553/4522/1535/3162/5562/2821/10580/664/55825/2023/2821/10580/8659/1564/1891/51478/2194/2821/32/9650/5562/1962/51179/221037/28976/8647/10580/3607/10580/4522/3667/…
GO:0090181	regulation of cholesterol metabolic process	17	-0.649565	-1.95784	0.000602558	0.00264034	0.00127034	1635	tags=65%, list=21%, signal=51%	2194/32/22937/2194/5562/2194/32/5562/6647/2330/32/32/57678/338/23541/2330/1717/4597/32/32
GO:0009072	aromatic amino acid family metabolic process	11	-0.720523	-1.94205	0.00169668	0.00619848	0.00298225	1641	tags=77%, list=21%, signal=61%	7054/23498/4522/51078/6898/4522/144193/5860/10841/5092
GO:0045638	negative regulation of myeloid cell differentiation	32	-0.544518	-1.93805	0.000456321	0.00209434	0.00100764	748	tags=29%, list=9%, signal=26%	1499/121504/554313/8294/8359/8360/8361/8362/8363/8364/8365/8366/8367/8368/8370/8451/1499
GO:0006766	vitamin metabolic process	18	-0.631266	-1.92084	0.00173262	0.0062853	0.00302402	1873	tags=67%, list=24%, signal=51%	55163/1528/873/3141/1576/4522/4522/25974/80704/1727/9446/10840/56922/80704
GO:0031055	chromatin remodeling at centromere	22	-0.589104	-1.89667	0.00154419	0.00577766	0.00277978	674	tags=39%, list=9%, signal=36%	121504/554313/8294/8359/8360/8361/8362/8363/8364/8365/8366/8367/8368/8370
GO:0034080	CENP-A containing nucleosome assembly	21	-0.592989	-1.88611	0.0014665	0.00555404	0.00267219	674	tags=40%, list=9%, signal=37%	121504/554313/8294/8359/8360/8361/8362/8363/8364/8365/8366/8367/8368/8370
GO:0061641	CENP-A containing chromatin organization	21	-0.592989	-1.88611	0.0014665	0.00555404	0.00267219	674	tags=40%, list=9%, signal=37%	121504/554313/8294/8359/8360/8361/8362/8363/8364/8365/8366/8367/8368/8370
GO:0033762	response to glucagon	15	-0.645949	-1.88425	0.00290012	0.00950749	0.00457429	1699	tags=77%, list=22%, signal=60%	5573/115/1244/1373/115/1373/1373/5575/115/5576/1373/1244/5860/5105/383/5207/1373/445/5577/1373/2642/445/5207
GO:0045540	regulation of cholesterol biosynthetic process	15	-0.640449	-1.8682	0.00313686	0.0101615	0.00488893	1635	tags=64%, list=21%, signal=51%	2194/32/22937/2194/5562/2194/32/5562/6647/32/32/57678/338/23541/1717/4597/32/32
GO:0106118	regulation of sterol biosynthetic process	15	-0.640449	-1.8682	0.00313686	0.0101615	0.00488893	1635	tags=64%, list=21%, signal=51%	2194/32/22937/2194/5562/2194/32/5562/6647/32/32/57678/338/23541/1717/4597/32/32
GO:0016233	telomere capping	31	-0.530131	-1.86787	0.000711825	0.00302917	0.00145741	674	tags=35%, list=9%, signal=32%	121504/554313/8294/8359/8360/8361/8362/8363/8364/8365/8366/8367/8368/8370
GO:0006066	alcohol metabolic process	88	-0.422653	-1.86094	0.000129192	0.000715988	0.00034448	1421	tags=46%, list=18%, signal=38%	23262/128/3635/22937/5331/23262/1576/23262/54363/2194/403313/5562/55825/5331/51478/2194/32/5562/51474/7167/6647/8578/9784/216/801/116519/127/55825/124/2330/32/125/9784/1727/56848/5860/127/5105/32/3417/3158/847/57678/217/26007/338/56848/23262/23541/5805/55902/127/5092/5106/1559/26007/2330/6817/1717/4597/125/125/125/26007/125/125/127/32/127/3417/127/32/127
GO:0006336	DNA replication-independent nucleosome assembly	23	-0.56449	-1.8451	0.00320041	0.0103172	0.00496388	674	tags=32%, list=9%, signal=29%	121504/554313/8294/8359/8360/8361/8362/8363/8364/8365/8366/8367/8368/8370
GO:0006625	protein targeting to peroxisome	19	-0.593951	-1.83105	0.00279725	0.00919464	0.00442378	1297	tags=43%, list=16%, signal=36%	5192/26061/54363/55825/1891/1962/51179/51179/55825/1962/3417/8309/847/11001/3417
GO:0043574	peroxisomal transport	19	-0.593951	-1.83105	0.00279725	0.00919464	0.00442378	1297	tags=43%, list=16%, signal=36%	5192/26061/54363/55825/1891/1962/51179/51179/55825/1962/3417/8309/847/11001/3417
GO:0072662	protein localization to peroxisome	19	-0.593951	-1.83105	0.00279725	0.00919464	0.00442378	1297	tags=43%, list=16%, signal=36%	5192/26061/54363/55825/1891/1962/51179/51179/55825/1962/3417/8309/847/11001/3417
GO:0072663	establishment of protein localization to peroxisome	19	-0.593951	-1.83105	0.00279725	0.00919464	0.00442378	1297	tags=43%, list=16%, signal=36%	5192/26061/54363/55825/1891/1962/51179/51179/55825/1962/3417/8309/847/11001/3417
GO:0046165	alcohol biosynthetic process	41	-0.484141	-1.81588	0.00133446	0.0051677	0.00248631	1421	tags=51%, list=18%, signal=42%	32/23262/22937/23262/1576/23262/2194/403313/5562/51478/2194/32/5562/6647/116519/32/1727/56848/5860/5105/32/3158/57678/338/56848/23262/23541/5805/5092/5106/1717/4597/32/32
GO:0006720	isoprenoid metabolic process	25	-0.540013	-1.80512	0.00399972	0.0123172	0.00592613	731	tags=60%, list=9%, signal=55%	7054/6383/4035/128/1571/1576/4035/55825/216/127/55825/124/125/127/1956/3158/338/127/1559/4597/125/125/125/125/125/127/127/127/127
GO:0006805	xenobiotic metabolic process	21	-0.565382	-1.7983	0.00361114	0.0113232	0.00544787	1510	tags=68%, list=19%, signal=55%	2052/1244/1571/3172/1576/2052/1429/1564/134147/134147/1727/2938/1244/2180/9446/1555/1548/1559/6817/2938/2938
GO:1901615	organic hydroxy compound metabolic process	117	-0.388068	-1.7958	0.000120673	0.000673593	0.000324083	1441	tags=42%, list=18%, signal=35%	51422/8647/23262/128/1571/3635/22937/5331/51706/23262/1576/3939/23262/54363/2194/403313/51422/5562/55825/5331/51478/2194/32/5562/8647/51474/7167/6647/8647/6567/8578/9784/216/801/116519/127/55825/51422/124/2330/32/125/9784/1727/51422/56848/5860/127/9839/5105/5007/32/5007/51422/3417/8309/3158/847/57678/217/26007/11001/338/56848/23262/23541/5805/55902/127/5092/5106/1559/26007/2330/8647/6817/1717/459…
GO:0034724	DNA replication-independent nucleosome organization	24	-0.539914	-1.79032	0.00421574	0.0127917	0.00615443	674	tags=30%, list=9%, signal=28%	121504/554313/8294/8359/8360/8361/8362/8363/8364/8365/8366/8367/8368/8370
GO:0043486	histone exchange	24	-0.534834	-1.77347	0.00445213	0.013378	0.00643649	674	tags=34%, list=9%, signal=31%	121504/554313/8294/8359/8360/8361/8362/8363/8364/8365/8366/8367/8368/8370
GO:0006695	cholesterol biosynthetic process	24	-0.532606	-1.76608	0.00453093	0.0135677	0.00652776	1370	tags=53%, list=17%, signal=44%	2194/32/22937/2194/403313/5562/51478/2194/32/5562/6647/116519/32/1727/32/3158/57678/338/23541/1717/4597/32/32
GO:1902653	secondary alcohol biosynthetic process	24	-0.532606	-1.76608	0.00453093	0.0135677	0.00652776	1370	tags=53%, list=17%, signal=44%	2194/32/22937/2194/403313/5562/51478/2194/32/5562/6647/116519/32/1727/32/3158/57678/338/23541/1717/4597/32/32
GO:0006631	fatty acid metabolic process	75	-0.40888	-1.74992	0.000640486	0.00276354	0.00132961	1666	tags=48%, list=21%, signal=39%	873/7054/2194/64900/2109/3667/9663/9663/2052/32/3667/5565/64900/64900/51422/8647/128/3667/1571/22937/1576/26061/54363/2052/2194/9611/51422/9611/5562/55825/1564/1891/2194/32/5562/1962/51179/28976/8647/3667/9611/8647/51179/116519/127/55825/51422/51085/22949/51085/32/3667/2938/51422/1962/127/11277/5105/32/51422/8309/2180/57678/11001/3667/1555/1548/55902/440503/127/5106/1559/440503/5577/8647/1892/293…
GO:0006081	cellular aldehyde metabolic process	17	-0.571135	-1.72144	0.00659032	0.0184768	0.00888963	849	tags=58%, list=11%, signal=52%	7167/229/216/127/127/229/3417/26007/64902/127/26007/229/6888/26007/229/127/229/127/3417/127/127
GO:0071377	cellular response to glucagon stimulus	12	-0.627404	-1.71887	0.0193203	0.0429062	0.0206433	1256	tags=67%, list=16%, signal=56%	1373/115/1373/1373/5575/115/5576/1373/5105/383/1373/445/5577/1373/2642/445
GO:1903707	negative regulation of hemopoiesis	38	-0.468085	-1.71852	0.00320913	0.0103346	0.00497223	748	tags=25%, list=9%, signal=23%	1499/121504/554313/8294/8359/8360/8361/8362/8363/8364/8365/8366/8367/8368/8370/8451/1499
GO:0017144	drug metabolic process	12	-0.626265	-1.71575	0.0196505	0.0435436	0.0209499	1427	tags=89%, list=18%, signal=73%	873/1244/8647/1571/1576/1564/8647/8647/124/2330/1244/1555/1548/1559/2330/8647
GO:0072524	pyridine-containing compound metabolic process	11	-0.634865	-1.71117	0.0221821	0.0476561	0.0229286	205	tags=57%, list=3%, signal=56%	55163/23498/93100/93100/554235/55739/4860/133686
GO:0016126	sterol biosynthetic process	26	-0.506312	-1.70985	0.00723905	0.019988	0.00961675	1509	tags=56%, list=19%, signal=46%	32/51422/22937/51706/2194/403313/51422/5562/51478/2194/32/5562/6647/116519/51422/32/1727/51422/32/51422/3158/57678/338/23541/1717/4597/32/32
GO:0001676	long-chain fatty acid metabolic process	20	-0.549119	-1.7093	0.0133953	0.0324208	0.0155985	1666	tags=52%, list=21%, signal=41%	873/2052/1571/1576/26061/2052/1564/28976/2938/2180/11001/1555/1548/1559/2938/2938
GO:0006082	organic acid metabolic process	232	-0.334116	-1.70896	2.42234e-05	0.000173312	8.33848e-05	1648	tags=43%, list=21%, signal=36%	5160/26137/7054/5160/2194/64900/229/2109/54938/3667/2023/9663/9663/2271/23498/2052/32/2746/3667/5565/1806/64900/64900/4190/3141/51422/1244/8647/128/3667/1571/5211/22937/55746/3172/2023/1576/221937/8671/26061/5236/3939/54363/2052/1373/2194/9611/51422/55604/4522/79814/26137/9611/1807/5562/663/2821/51078/55825/2023/2821/8659/1564/1891/2194/2821/32/5562/8671/1373/1373/1962/6898/51179/8671/28976/8647/…
GO:0006790	sulfur compound metabolic process	49	-0.433657	-1.70173	0.00400487	0.0123208	0.00592787	1648	tags=51%, list=21%, signal=40%	5160/5160/2194/32/23474/3141/1244/1373/2194/4522/122961/2194/32/1373/1373/4522/6647/635/8050/25974/80704/32/2938/1373/1244/32/3417/3158/2180/9446/2686/57678/1373/55902/56922/6817/635/1373/4597/2938/2938/26227/32/3417/80704/32
GO:0043436	oxoacid metabolic process	229	-0.332739	-1.69905	1.54956e-05	0.000115121	5.53876e-05	1648	tags=44%, list=21%, signal=37%	5160/26137/7054/5160/2194/64900/229/2109/54938/3667/2023/9663/9663/2271/23498/2052/32/2746/3667/5565/1806/64900/64900/4190/3141/51422/1244/8647/128/3667/1571/5211/22937/55746/3172/2023/1576/221937/8671/26061/5236/3939/54363/2052/1373/2194/9611/51422/4522/79814/26137/9611/1807/5562/663/2821/51078/55825/2023/2821/8659/1564/1891/2194/2821/32/5562/8671/1373/1373/1962/6898/51179/8671/28976/8647/3607/5…
GO:1901617	organic hydroxy compound biosynthetic process	61	-0.413017	-1.69387	0.00401391	0.0123364	0.00593536	1441	tags=43%, list=18%, signal=36%	51422/8647/23262/22937/51706/23262/1576/23262/2194/403313/51422/5562/51478/2194/32/5562/8647/6647/8647/116519/51422/32/1727/51422/56848/5860/9839/5105/5007/32/5007/51422/8309/3158/57678/11001/338/56848/23262/23541/5805/5092/5106/8647/1717/4597/32/32
GO:0019752	carboxylic acid metabolic process	224	-0.332307	-1.69253	2.20734e-05	0.000159774	7.68714e-05	1648	tags=44%, list=21%, signal=37%	5160/26137/7054/5160/2194/64900/229/2109/54938/3667/2023/9663/9663/2271/23498/2052/32/2746/3667/5565/1806/64900/64900/4190/3141/51422/1244/8647/128/3667/1571/5211/22937/55746/3172/2023/1576/221937/8671/26061/5236/3939/54363/2052/1373/2194/9611/51422/4522/79814/26137/9611/1807/5562/2821/51078/55825/2023/2821/8659/1564/1891/2194/2821/32/5562/8671/1373/1373/1962/6898/51179/8671/28976/8647/3607/51540…
GO:0072329	monocarboxylic acid catabolic process	33	-0.471117	-1.68539	0.00932485	0.0246278	0.011849	1627	tags=47%, list=21%, signal=38%	64900/2109/3667/9663/9663/32/3667/64900/64900/8647/3667/26061/54363/55825/1891/32/1962/51179/8647/3667/8647/51179/55825/32/3667/1962/5105/32/8309/51181/11001/64902/51181/3667/440503/5106/440503/8647/1892/5226/32/32
GO:0006721	terpenoid metabolic process	22	-0.520033	-1.67429	0.0114335	0.0287043	0.0138104	1463	tags=59%, list=19%, signal=48%	4035/128/1571/1576/4035/55825/216/127/55825/124/125/127/1956/3158/338/127/1559/125/125/125/125/125/127/127/127/127
GO:1902930	regulation of alcohol biosynthetic process	20	-0.536759	-1.67083	0.0182174	0.0413408	0.0198901	1635	tags=55%, list=21%, signal=43%	2194/32/22937/2194/5562/2194/32/5562/6647/32/32/57678/338/23541/1717/4597/32/32
GO:0055076	transition metal ion homeostasis	22	-0.518634	-1.66979	0.0120643	0.0298525	0.0143628	1145	tags=48%, list=15%, signal=42%	3162/147138/22/23516/540/8301/8943/6647/55240/55240/7779/2495/283375/4501/4501
GO:0033865	nucleoside bisphosphate metabolic process	23	-0.509308	-1.66473	0.0162207	0.0376377	0.0181084	2045	tags=50%, list=26%, signal=37%	2194/3157/1743/3295/6822/5160/5160/2194/32/2194/2194/32/8050/32/32/3158/2180/57678/55902/6817/4597/32/32
GO:0033875	ribonucleoside bisphosphate metabolic process	23	-0.509308	-1.66473	0.0162207	0.0376377	0.0181084	2045	tags=50%, list=26%, signal=37%	2194/3157/1743/3295/6822/5160/5160/2194/32/2194/2194/32/8050/32/32/3158/2180/57678/55902/6817/4597/32/32
GO:0034032	purine nucleoside bisphosphate metabolic process	23	-0.509308	-1.66473	0.0162207	0.0376377	0.0181084	2045	tags=50%, list=26%, signal=37%	2194/3157/1743/3295/6822/5160/5160/2194/32/2194/2194/32/8050/32/32/3158/2180/57678/55902/6817/4597/32/32
GO:0044281	small molecule metabolic process	382	-0.306369	-1.64446	2.67102e-06	2.39551e-05	1.15254e-05	1653	tags=41%, list=21%, signal=36%	83549/5160/4354/115/26137/7054/5160/2194/64900/8623/229/2109/10580/23632/54938/3667/9612/2023/9663/9663/2271/23498/648791/2052/32/93100/2746/3667/5565/1806/64900/64900/4190/3141/51422/1244/8647/23262/128/3667/10580/1571/2986/3635/93100/5211/10499/22937/55746/5331/23262/3172/2023/498/1576/90673/3486/221937/8671/26061/90673/9414/5236/3939/23262/54363/2052/1373/2194/403313/9414/9611/201163/4311/5142…
GO:1902652	secondary alcohol metabolic process	42	-0.433042	-1.63113	0.00547299	0.0158018	0.00760265	1370	tags=41%, list=17%, signal=34%	22937/1576/2194/403313/5562/51478/2194/32/5562/51474/6647/8578/9784/116519/2330/32/9784/1727/32/3417/3158/847/57678/338/23541/1559/2330/1717/4597/32/3417/32
GO:0006520	cellular amino acid metabolic process	58	-0.40059	-1.62239	0.00555529	0.0160096	0.00770261	1520	tags=51%, list=19%, signal=41%	7054/54938/23498/2746/1806/3172/1373/4522/79814/1807/51078/8659/1373/1373/6898/51540/4522/2746/6567/635/4846/10295/4846/144193/1373/5860/593/383/593/1629/64902/1373/2746/5805/10841/51733/5092/445/56922/635/1373/2746/445/26227
GO:1901605	alpha-amino acid metabolic process	35	-0.44591	-1.62039	0.00852755	0.0229326	0.0110335	1520	tags=53%, list=19%, signal=43%	23498/2746/3172/1373/4522/79814/51078/8659/1373/1373/6898/4522/2746/635/4846/4846/144193/1373/5860/383/64902/1373/2746/10841/5092/445/56922/635/1373/2746/445/26227
GO:0046173	polyol biosynthetic process	15	-0.549944	-1.6042	0.0184207	0.0417465	0.0200853	1421	tags=55%, list=18%, signal=45%	23262/23262/1576/23262/56848/5860/5105/56848/23262/5805/5092/5106
GO:0044283	small molecule biosynthetic process	138	-0.338066	-1.60051	0.000576805	0.00254913	0.00122645	1520	tags=45%, list=19%, signal=38%	23498/32/2746/5565/1806/4190/51422/8647/23262/1571/22937/23262/2023/1576/5236/23262/1373/2194/403313/51422/54963/4522/5562/2821/55825/2023/2821/51478/2194/2821/32/5562/1373/1373/23516/5151/8647/4522/7167/2746/229/6647/10591/8647/5903/635/116519/55825/51422/51085/4913/51085/32/230/7360/1267/1727/5223/51422/56848/1373/5860/7360/5105/5007/32/5007/229/51422/8309/5236/3158/5207/10591/2203/2686/57678/1…
GO:0034508	centromere complex assembly	26	-0.469258	-1.58472	0.0185799	0.0419824	0.0201988	674	tags=31%, list=9%, signal=29%	121504/554313/8294/8359/8360/8361/8362/8363/8364/8365/8366/8367/8368/8370
GO:0008203	cholesterol metabolic process	41	-0.416091	-1.56064	0.016624	0.0383194	0.0184364	1370	tags=39%, list=17%, signal=33%	22937/1576/2194/403313/5562/51478/2194/32/5562/51474/6647/8578/9784/116519/2330/32/9784/1727/32/3158/847/57678/338/23541/1559/2330/1717/4597/32/32
GO:0016125	sterol metabolic process	43	-0.413409	-1.55826	0.0118728	0.0294726	0.01418	1509	tags=44%, list=19%, signal=36%	32/51422/22937/51706/1576/2194/403313/51422/5562/51478/2194/32/5562/51474/6647/8578/9784/116519/51422/2330/32/9784/1727/51422/32/51422/3158/847/57678/338/23541/1559/2330/1717/4597/32/32
GO:0032787	monocarboxylic acid metabolic process	157	-0.32064	-1.55743	0.00156552	0.00584336	0.00281139	1648	tags=43%, list=21%, signal=36%	5160/26137/7054/5160/2194/64900/229/2109/3667/2023/9663/9663/23498/2052/32/3667/5565/64900/64900/3141/51422/1244/8647/128/3667/1571/5211/22937/55746/2023/1576/221937/8671/26061/5236/3939/54363/2052/2194/9611/51422/26137/9611/5562/2821/55825/2023/2821/8659/1564/1891/2194/2821/32/5562/8671/1962/51179/8671/28976/8647/3607/3667/7167/229/9611/863/8647/5903/3643/51179/116519/127/55825/51422/51085/8050/…
GO:0019395	fatty acid oxidation	26	-0.460813	-1.5562	0.0224573	0.0481016	0.0231429	1606	tags=55%, list=20%, signal=45%	2109/3667/32/3667/51422/8647/128/3667/26061/54363/51422/5562/55825/1891/32/5562/1962/51179/8647/3667/8647/51179/127/55825/51422/32/3667/51422/1962/127/32/51422/8309/11001/3667/440503/127/440503/8647/1892/127/32/127/127/32/127
GO:0034440	lipid oxidation	26	-0.460813	-1.5562	0.0224573	0.0481016	0.0231429	1606	tags=55%, list=20%, signal=45%	2109/3667/32/3667/51422/8647/128/3667/26061/54363/51422/5562/55825/1891/32/5562/1962/51179/8647/3667/8647/51179/127/55825/51422/32/3667/51422/1962/127/32/51422/8309/11001/3667/440503/127/440503/8647/1892/127/32/127/127/32/127
GO:0046890	regulation of lipid biosynthetic process	44	-0.404988	-1.52982	0.0144594	0.0343653	0.016534	1642	tags=50%, list=21%, signal=40%	26137/2194/10580/476/32/5565/51422/10580/22937/2194/51422/26137/5562/10580/10580/2194/32/5562/10580/10580/6647/10580/116519/51422/51085/51085/32/51422/56848/11277/5105/32/51422/3417/57678/338/56848/23541/10580/440503/10580/345275/440503/1717/4597/32/3417/32
GO:0043603	cellular amide metabolic process	206	0.276057	1.34948	0.021647	0.0468639	0.0225474	1754	tags=24%, list=22%, signal=20%	728689/84271/9221/1660/6147/6238/6238/114134/677/23/5160/5160/2194/6158/54938/728689/1979/3184/10600/32/1981/23474/7458/3141/6238/8893/1244/132864/1975/274/65109/1373/1660/2194/26065/4311/6128/4522/6142/5562/1975/1938/113251/9513/2194/32/5562/1981/1373/1373/6197/1975/1938/8301/6152/4522/6647/9451/56478/274/1975/1978/8050/6202/25974/32/144193/6130/2938/5187/5223/56848/1373/1244/1956/32/3417/3158/3…
GO:1902532	negative regulation of intracellular signal transduction	151	0.299584	1.39364	0.0140509	0.033626	0.0161783	1610	tags=25%, list=20%, signal=21%	57447/56957/55031/9454/23607/9938/2023/84335/2909/8737/472/4140/2023/8994/55914/10636/1605/4534/79109/9611/201163/94134/143872/9938/4233/9611/5562/4140/80014/23607/2023/27/10625/5562/80824/23334/154043/8994/408/54922/9611/84952/54922/7353/5037/801/805/808/1739/54206/54922/4534/5187/54206/10395/84335/91663/3688/5527/2909/6794/57447/2203/9446/10395/154043/5037/1654/26007/94134/5140/2203/54922/23189…
GO:0002275	myeloid cell activation involved in immune response	130	0.304934	1.3963	0.013804	0.0332024	0.0159745	1383	tags=22%, list=18%, signal=18%	93100/5211/23526/5879/5236/823/4311/1535/28988/3162/10788/2821/2242/2207/2821/1938/2821/56888/55860/10788/1938/1729/388697/353189/3728/55276/230/3728/1727/5223/2495/5836/56848/6709/10043/2040/11277/10857/3417/5236/383/2444/847/1654/10788/11001/230/56848/10788/2821/102/28988/5836/1729/4860/5236/5236/5236/3417
GO:0043269	regulation of ion transport	109	0.315813	1.40379	0.022966	0.0489668	0.0235592	1561	tags=33%, list=20%, signal=27%	476/9454/817/10991/79026/4638/8737/79026/2035/8647/29763/79026/6786/79026/79073/5174/6786/22941/54899/9943/79026/823/274/6786/10991/288/65125/1535/816/5318/3603/79026/5318/79026/79026/816/1499/2035/79026/79026/3764/54923/920/5318/8647/5174/154043/1729/816/4638/79026/8501/8647/817/2035/274/2035/57520/1499/4638/50488/8501/801/805/808/1739/2035/50488/4846/65125/818/5318/4846/29763/79026/7779/2035/51…
GO:0036230	granulocyte activation	121	0.311425	1.40786	0.0140669	0.033626	0.0161783	1383	tags=21%, list=18%, signal=18%	93100/5211/23526/5879/5236/823/4311/1535/28988/10788/2821/2207/2821/1938/2821/56888/55860/10788/1938/1729/388697/353189/3728/55276/230/3728/1727/5223/2495/5836/6709/10043/2040/10857/3417/5236/383/2444/847/1654/10788/11001/230/10788/2821/102/28988/5836/1729/4860/5236/5236/5236/3417
GO:0098771	inorganic ion homeostasis	115	0.315107	1.40842	0.0186358	0.0419824	0.0201988	1326	tags=23%, list=17%, signal=20%	6786/8477/8671/6786/288/1535/3162/4035/664/27/147138/22/3709/8671/79572/23516/8671/540/54923/920/1729/118987/8301/8943/11346/6647/817/11346/55240/801/805/808/3709/55240/7779/2495/817/1244/1956/54822/23241/55177/9446/666/283375/6915/6915/1729/54923/54923/54923/4501/4501
GO:0030099	myeloid cell differentiation	117	0.314171	1.41353	0.0224671	0.0481016	0.0231429	2088	tags=28%, list=26%, signal=21%	5925/4297/55904/103/9846/9070/8563/64783/3303/3304/55904/5371/123169/3428/5814/23218/5925/8085/9644/9739/5771/118/9846/4297/8085/4208/10006/2313/2475/972/2124/6772/23112/5925/5371/123169/54861/5814/27086/3059/405/2039/23411/9757/7994/9739/123169/3428/51621/8563/23411/79576/4067/6714/3065/64783/22985/123169/5371/9646/5371/3635/64783/22985/11006/2150/58508/64783/5591/5469/302
GO:0048514	blood vessel morphogenesis	118	0.313381	1.41391	0.0220241	0.0474153	0.0228127	2347	tags=29%, list=30%, signal=21%	57608/57608/57608/57608/4691/6786/57608/57608/6091/4691/57608/64783/6558/3315/57608/5371/4691/29072/7494/857/10413/5747/54583/4691/57608/51421/51564/6786/7082/55636/4215/4691/54453/6772/5315/5335/153090/64855/4638/5371/54453/6672/23328/7082/51548/51421/3315/51564/22905/5286/4691/161198/57608/3315/4086/23411/7082/92140/6909/23411/7082/5747/64783/728/5371/4846/5371/6786/64783/64783/9693/5469/302/15…
GO:0046777	protein autophosphorylation	87	0.331962	1.41622	0.0186688	0.0419824	0.0201988	1483	tags=24%, list=19%, signal=20%	5062/8737/472/85456/4140/85456/5747/9943/84451/9748/9344/85456/5747/23235/10040/816/2242/4140/85456/816/85456/5062/816/22848/9451/817/5062/23235/3643/50488/23235/85456/801/805/808/50488/54206/85456/54206/85456/85456/817/1956/5527/54822/6794/85456/2444/1654/9943/5062/54206/54206/814/816/54206
GO:0001525	angiogenesis	102	0.323295	1.42235	0.0210587	0.0460409	0.0221514	2551	tags=34%, list=32%, signal=24%	57608/57608/57608/57608/4691/6786/57608/57608/6091/4691/57608/64783/6558/3315/57608/5371/4691/29072/7494/857/5747/54583/4691/57608/51421/51564/6786/7082/4215/4691/6772/5315/5335/153090/64855/5371/6672/23328/7082/51548/51421/3315/51564/22905/5286/4691/161198/57608/3315/4086/23411/7082/92140/23411/7082/5747/64783/728/5371/4846/5371/6786/64783/64783/5469/302/153090/6786/2549/92140/64783/375056/4627/…
GO:0002446	neutrophil mediated immunity	120	0.315469	1.42244	0.0143804	0.0342432	0.0164753	1383	tags=21%, list=18%, signal=18%	93100/5211/23526/5879/5236/823/4311/1535/28988/10788/2821/2207/2821/1938/2821/56888/55860/10788/1938/1729/388697/353189/3728/55276/230/3728/1727/5223/2495/5836/6709/10043/2040/10857/3417/5236/383/2444/847/1654/10788/11001/230/10788/2821/102/28988/5836/1729/4860/5236/5236/5236/3417
GO:0006820	anion transport	114	0.318206	1.42372	0.0227663	0.048675	0.0234188	1526	tags=30%, list=19%, signal=25%	10991/32/5565/9854/8737/51422/1244/8647/124565/10499/124565/51706/5174/28234/8671/3993/10991/51422/6542/114884/3993/32/8671/124565/23516/57605/286410/8671/320/3039/3040/8647/5174/8501/80148/6575/8647/6567/124565/8501/116519/51422/11309/353189/6514/32/51422/1244/3688/6566/32/51422/383/286410/320/2180/286410/11001/10809/28234/55089/28234/8647/5348/10599/5348/10599/11309/55089/32/32
GO:0043299	leukocyte degranulation	128	0.312067	1.42489	0.0140176	0.0335859	0.016159	1383	tags=21%, list=18%, signal=18%	93100/5211/23526/5879/5236/823/4311/1535/28988/3162/10788/2821/2242/2207/2821/1938/2821/56888/55860/10788/1938/1729/388697/353189/3728/55276/230/3728/1727/5223/2495/5836/56848/6709/10043/2040/10857/3417/5236/383/2444/847/1654/10788/11001/230/56848/10788/2821/102/28988/5836/1729/4860/5236/5236/5236/3417
GO:0031669	cellular response to nutrient levels	64	0.355866	1.43239	0.023502	0.0497671	0.0239442	1571	tags=29%, list=20%, signal=23%	5469/10991/1981/51422/8897/79567/9131/25959/9131/10991/23235/201163/51422/10634/3162/5562/2242/79567/5562/25959/1981/23334/25959/84219/9451/23235/23235/25959/51422/1824/51422/5105/51422/1824/283375/2642
GO:0022407	regulation of cell-cell adhesion	89	0.334974	1.43505	0.0165507	0.0382072	0.0183825	1317	tags=22%, list=17%, signal=19%	5747/5879/7082/5747/288/65125/23513/5578/4301/920/2039/3169/5062/8943/57669/5074/23513/572/5062/50488/4301/4301/1739/2113/50488/23513/65125/4301/7082/50848/9223/7409/4155/91663/4301/5105/23513/383/572/4690/9223/57678/1947/572/4301/445/5062/375056/4860/445/4301/57669
GO:0048608	reproductive structure development	90	0.334985	1.43764	0.0176857	0.040287	0.0193831	2094	tags=32%, list=27%, signal=24%	2316/867/10155/2316/6696/55870/25836/64783/5594/2186/7262/2316/29072/2316/2316/2316/2316/5594/5747/6256/54583/6696/9667/2186/55636/8531/3295/10155/6599/25836/546/4678/3297/6696/8531/6696/3295/1739/3297/8289/405/23411/3295/9757/55870/6696/2186/3383/8320/23411/6788/4678/2316/6714/5747/6599/57448/64783/546/3326/4846/7536/64783/1739/64783/5469/25836
GO:0055080	cation homeostasis	112	0.322905	1.43872	0.0152741	0.0359843	0.0173129	1326	tags=24%, list=17%, signal=20%	6786/8477/8671/6786/288/1535/3162/4035/664/27/147138/22/3709/8671/79572/23516/8671/540/54923/920/1729/118987/8301/8943/11346/6647/817/11346/55240/801/805/808/3709/55240/7779/2495/817/1956/54822/23241/55177/9446/666/283375/6915/6915/1729/54923/54923/54923/4501/4501
GO:0006812	cation transport	165	0.303764	1.4388	0.00895121	0.0238033	0.0114524	1584	tags=35%, list=20%, signal=29%	10928/22941/476/9454/817/10991/357/79026/4638/357/79026/1244/2035/8647/29763/124565/79026/124565/6786/79026/498/5174/6786/22941/9943/8671/79026/823/274/6786/3993/357/10991/6542/288/65125/1535/816/5318/3603/79026/357/5318/2207/79026/22/79026/816/1499/2035/3993/3709/8671/79026/124565/79572/79026/23516/3764/8671/540/54923/920/5318/8647/5174/154043/1729/816/4638/357/79026/8501/6575/8647/10928/817/203…
GO:0061458	reproductive system development	92	0.334446	1.44041	0.016347	0.0378216	0.0181969	2094	tags=31%, list=27%, signal=23%	2316/867/10155/2316/6696/55870/25836/64783/5594/2186/7262/2316/29072/2316/2316/2316/2316/5594/5747/6256/54583/6696/9667/2186/55636/8531/3295/10155/6599/25836/546/4678/3297/6696/8531/6696/3295/1739/3297/8289/405/23411/3295/9757/55870/6696/2186/3383/8320/23411/6788/4678/2316/6714/5747/6599/57448/64783/546/3326/4846/7536/64783/1739/64783/5469/25836
GO:0048598	embryonic morphogenesis	109	0.32431	1.44156	0.0179792	0.0408954	0.0196758	1720	tags=23%, list=22%, signal=18%	4771/5573/23513/3201/6299/677/7054/5469/8289/65979/23242/65979/2909/23513/23332/90102/57619/25836/3172/1605/57619/4522/65979/65125/23513/90102/1499/1856/10427/90102/90102/4853/4522/23242/57669/57619/6647/23513/65979/1499/23242/1739/23513/90102/65125/80856/90102/10395/4155/91663/3688/9839/2909/23513/65979/10395/90102/367/4647/1499/90102/23242/23242/2909/90102/57669
GO:0002274	myeloid leukocyte activation	149	0.311482	1.45107	0.00862935	0.0231461	0.0111362	1471	tags=23%, list=19%, signal=19%	472/22931/6709/399687/93100/5211/9867/23526/5879/5236/823/4311/6542/1535/28988/3162/10788/2821/2242/2207/2821/1938/399687/399687/399687/2821/56888/55860/10788/4853/1938/1729/388697/399687/353189/3728/55276/230/3728/1727/5223/2495/5836/56848/6709/10043/2040/11277/10857/3417/5236/383/399687/2444/847/1654/10788/11001/230/56848/10788/2821/102/28988/5836/814/1729/4860/399687/5236/5236/5236/3417
GO:0009617	response to bacterium	106	0.326529	1.45233	0.0180605	0.0410202	0.0197358	1772	tags=30%, list=22%, signal=24%	9590/55914/6714/10458/664/10497/10458/7054/7425/249/8764/3454/55970/1244/128/1571/23328/55914/1373/10458/1535/9590/664/2207/5578/26057/1373/1373/6197/920/342979/4853/9590/9590/342979/342979/23118/9590/2289/4846/4846/1267/4781/7110/5836/1373/1244/9590/9590/5105/342979/383/9590/2686/1373/342979/338/9590/342979/342979/342979/6915/6915/445/9590/5836/1373/342979/342979/445/55576
GO:0070302	regulation of stress-activated protein kinase signaling cascade	60	0.367066	1.4551	0.0120253	0.0297797	0.0143278	1822	tags=20%, list=23%, signal=16%	57551/5770/28988/5594/5770/6416/28988/5594/9448/57551/4215/9821/153090/9611/23328/9506/1739/9821/5605/8767/27250/7984/1616/7984/6788/64170/57551/51776/4067/7984/9821
GO:1905475	regulation of protein localization to membrane	58	0.370516	1.45942	0.0207337	0.0455533	0.0219168	1626	tags=26%, list=21%, signal=21%	4641/10580/6810/9847/6711/25921/4035/10580/5174/25921/1605/288/10580/4035/10580/1173/2039/5174/10580/8301/10580/8650/10580/5533/572/8650/1739/9847/55022/2040/1956/3688/572/6711/367/572/10580/102/10580/8650/55022
GO:0060249	anatomical structure homeostasis	125	0.320964	1.4595	0.0116878	0.029177	0.0140378	2019	tags=27%, list=26%, signal=21%	5925/57551/9531/4130/7515/6696/26058/9531/51542/5594/6558/3315/7414/5371/2547/54386/5073/3178/9531/5981/26058/57482/5925/55183/1736/3181/7515/5594/10413/85456/118/9401/7515/57551/6696/7414/7082/26058/54440/4130/4130/10575/5925/546/5371/8290/6696/6672/4130/4155/25978/7082/5981/6696/51548/4130/27347/7515/1736/3315/55183/24144/3315/3192/7082/55183/6696/26058/57551/7082/6714/7414/9531/3181/546/3326/5…
GO:0008286	insulin receptor signaling pathway	48	0.38594	1.46371	0.0234439	0.049678	0.0239013	1906	tags=37%, list=24%, signal=28%	3667/23189/9847/197/7249/2549/23371/6714/10458/10458/10580/9847/1979/3667/2887/2549/3667/64710/3667/64710/10580/8412/64710/5286/23235/10458/5562/10580/10580/23371/5562/23516/64710/324/10580/64710/10580/3667/10580/23235/3643/23235/1978/9847/55022/23371/3667/23371/23371/4690/2888/23371/3667/10580/23189/10580/23371/23371/23371/23371/55022
GO:0009725	response to hormone	231	0.296854	1.46407	0.00222445	0.00770081	0.00370506	1663	tags=27%, list=21%, signal=23%	10458/490/5829/115/7054/5829/64900/4641/7425/249/10580/9847/10521/1979/3667/5469/9612/8289/476/2887/9663/9663/2549/9882/3667/64900/64900/8893/64710/1244/132864/3667/64710/10580/201475/10499/22937/10865/8412/64710/5747/9131/25959/1605/3939/9131/1373/5747/9882/5829/9611/5286/23235/54828/10458/10634/1535/9611/1829/3162/5562/10580/1829/10580/115/6294/55667/23371/5562/25959/25959/94056/1373/1373/23516…
GO:0071902	positive regulation of protein serine/threonine kinase activity	106	0.330505	1.47002	0.0154988	0.0363702	0.0174986	2295	tags=31%, list=29%, signal=23%	57551/5770/6868/6091/5894/28988/5594/3619/5770/8754/2146/8844/8844/6416/28988/11214/11214/8826/5788/5594/673/57551/2146/4215/11214/2146/972/57521/153090/84962/219771/1852/23328/11214/11214/27347/11214/5605/8767/1654/7984/23411/1616/7984/4331/23411/1852/6788/57498/57551/51776/6714/7984/1654/8567/728/3326/8826/8682/11183/9693/11214/153090/8844/11214/10926/8091/5788/11214/3326/23328/8517/11214/51776
GO:0007423	sensory organ development	79	0.351321	1.47024	0.0208298	0.0456122	0.0219452	729	tags=13%, list=9%, signal=12%	10763/10763/10763/10848/8323/23047/4171/23094/86/285590/25836/131544/23094/23047/5594/4171/131544/10848/23047/56006/10152/10763/6597/5594/23094/6256
GO:0030100	regulation of endocytosis	59	0.372453	1.47079	0.0188707	0.0422522	0.0203286	998	tags=13%, list=13%, signal=12%	1201/867/1601/22848/5770/10059/11031/3190/5770/1201/9779/9765/5336/857/81/22848/338692/23607
GO:0070371	ERK1 and ERK2 cascade	63	0.365953	1.47129	0.0217732	0.0471044	0.0226631	1151	tags=38%, list=15%, signal=33%	10318/1956/11331/10636/10636/153090/148/9368/10636/677/25865/673/9590/673/6764/9590/6714/2889/677/57447/25865/5469/6764/4035/10636/201163/9590/4035/5578/920/4853/9590/5151/9590/154043/84231/408/9590/1739/54206/54206/9590/1956/9590/9590/57447/154043/9590/9590/54206/54206/54206/57447/57447/57447/57447
GO:0048878	chemical homeostasis	215	0.300026	1.47334	0.00228364	0.00785208	0.00377783	1516	tags=27%, list=19%, signal=23%	51599/648791/3667/9854/4035/2969/64710/1244/8647/3667/64710/6786/3172/64710/6786/9324/8477/5879/221937/8671/1373/6786/51599/288/26137/65125/1535/4233/3162/5562/4035/664/27/115/147138/22/3709/5562/8671/79572/1373/1373/23516/4645/8671/64710/540/54923/920/8647/3169/1729/118987/64710/8301/3607/8943/3667/408/388697/11346/51474/5575/6647/8647/817/572/11346/9324/3643/55240/801/805/808/116519/3709/115/51…
GO:0050801	ion homeostasis	131	0.321575	1.47571	0.00709231	0.0196712	0.00946433	1463	tags=28%, list=19%, signal=23%	4035/2969/1244/8647/6786/3172/6786/8477/8671/1373/6786/288/65125/1535/3162/5562/4035/664/27/147138/22/3709/5562/8671/79572/1373/1373/23516/8671/540/54923/920/8647/1729/118987/8301/8943/11346/6647/8647/817/11346/55240/801/805/808/3709/51085/65125/55240/51085/7779/2495/1373/817/1244/1956/54822/23241/55177/9446/666/57678/1373/283375/6915/6915/8647/1373/1729/54923/54923/54923/4501/4501
GO:0050878	regulation of body fluid levels	109	0.332082	1.47611	0.0143047	0.0341154	0.0164138	2263	tags=30%, list=29%, signal=22%	2316/790/11234/8323/7094/2243/2316/3708/3925/9612/9612/5894/5594/3315/7414/2316/2316/112/2316/1080/2316/7094/3925/7494/7094/2316/3925/5336/857/5594/9612/3710/11215/64780/23186/7414/9612/2313/1080/8165/9612/7094/7094/11215/64780/3043/27347/3315/3066/3315/6583/2039/2243/55604/4067/2316/6714/7414/3065/5580/7094/3710/22841/4846/57572/2243/2150/55604/5469/3066/302/3925/7414/7094/51043/4627/5580/3315/5…
GO:0045936	negative regulation of phosphate metabolic process	168	0.309791	1.47659	0.00718018	0.0198658	0.00955796	1022	tags=16%, list=13%, signal=14%	1981/80824/57662/10160/2039/324/57662/154043/5062/63898/10160/408/5575/54922/9611/863/54922/2029/5062/5037/801/805/808/1739/51422/51085/65125/54206/54922/55022/51085/124790/5576/5187/54206/51422/84335/5502/80725/91663/51422/57447/5207/4690/10160/2203/154043/5037/5502/2203/54922/392617/5037/2203/5062/5577/392617/392617/54206/54206/5207/54206/57447/57447/57447/5502/55022/57447
GO:0098609	cell-cell adhesion	172	0.310304	1.4784	0.00471178	0.0139819	0.00672704	1798	tags=31%, list=23%, signal=26%	6793/8502/1500/375056/4301/6793/1829/6714/4771/10458/2889/1465/5573/4301/23513/7414/677/5318/10611/10458/7082/11135/23607/8764/79576/5062/23513/7082/7094/9069/4267/27134/5074/4478/1500/27134/8502/5747/5879/1500/9414/7082/5747/8502/9414/288/144100/1500/1500/10458/65125/9414/1829/5318/5097/23513/1829/5318/23607/5578/1499/421/4301/57662/8502/920/9414/2039/144100/5318/5097/144100/1500/3169/57662/5062…
GO:0042391	regulation of membrane potential	62	0.368988	1.47863	0.0207788	0.0455898	0.0219344	1751	tags=30%, list=22%, signal=24%	1829/7415/6714/10458/664/10497/5318/10458/22941/476/817/22941/54899/8671/6455/274/288/10458/1829/5318/664/1829/5318/8671/3764/8671/5318/6647/817/572/274/1739/3728/1824/5318/55022/3728/817/572/666/1824/572/5318/5318/5318/5348/5348/55022
GO:0035239	tube morphogenesis	173	0.311059	1.47883	0.00454644	0.0135954	0.00654112	1869	tags=26%, list=24%, signal=21%	54828/10163/57619/154810/65979/7403/65979/7249/2549/154810/375056/6714/7857/23513/6299/677/4638/7082/25865/4215/5469/8289/65979/2549/23242/65979/2909/4638/23513/7082/4035/2969/57619/25836/6786/6786/5747/23328/1605/7082/6786/5747/5286/57619/54828/4522/65979/4233/90627/3162/23513/4035/5578/1499/154810/1856/10427/29924/9788/4853/94/3169/4638/4522/23242/54922/57669/57619/9451/54922/23513/65979/1499/4…
GO:0046883	regulation of hormone secretion	47	0.391677	1.47906	0.0203154	0.0447951	0.0215521	1596	tags=30%, list=20%, signal=24%	6810/3667/6453/2746/3667/9854/4035/3667/5211/3172/9324/5879/6453/8997/8997/6453/2029/4035/5578/3709/3667/408/2746/2029/572/9324/6453/94121/3709/6514/9324/3667/7110/1956/6566/572/5532/2746/3667/572/2746
GO:0014070	response to organic cyclic compound	210	0.303727	1.48525	0.00291701	0.00954265	0.00459121	1782	tags=24%, list=23%, signal=20%	4131/2316/4131/11335/4131/867/4131/1601/790/2316/10059/6696/51366/4869/9612/9612/10521/4131/1026/5594/10257/4131/8754/23367/4869/2146/4131/7184/2316/2316/112/2316/4848/9188/11214/1080/2316/11214/64083/4478/8085/22933/2316/4869/857/6597/5594/10413/9612/4193/6256/4131/4131/65010/9804/29966/8085/6696/9667/4208/2146/4131/4131/9612/2475/11214/10424/2146/4869/1080/57506/6772/4131/9612/8805/23367/11331/…
GO:0010563	negative regulation of phosphorus metabolic process	169	0.311923	1.48772	0.00598713	0.0170166	0.00818713	1022	tags=16%, list=13%, signal=14%	1981/80824/57662/10160/2039/324/57662/154043/5062/63898/10160/408/5575/54922/9611/863/54922/2029/5062/5037/801/805/808/1739/51422/51085/65125/54206/54922/55022/51085/124790/5576/5187/54206/51422/84335/5502/80725/91663/51422/57447/5207/4690/10160/2203/154043/5037/5502/2203/54922/392617/5037/2203/5062/5577/392617/392617/54206/54206/5207/54206/57447/57447/57447/5502/55022/57447
GO:0001933	negative regulation of protein phosphorylation	114	0.332895	1.48944	0.0124923	0.0306373	0.0147404	1318	tags=19%, list=17%, signal=17%	3486/10636/1605/9611/201163/51422/65125/9611/100506658/1981/80824/2039/324/154043/5062/408/5575/54922/9611/54922/5062/5037/801/805/808/1739/51422/51085/65125/54206/54922/55022/51085/124790/5576/5187/54206/51422/84335/80725/91663/51422/57447/4690/154043/5037/54922/5037/5062/5577/54206/54206/54206/57447/57447/57447/55022/57447
GO:0002697	regulation of immune effector process	70	0.363325	1.49123	0.0115481	0.0288984	0.0139037	1894	tags=32%, list=24%, signal=25%	7158/7158/151636/7158/9846/26057/8417/23369/7158/7158/9188/55183/7494/5788/151636/9846/149041/9984/84106/399687/972/7158/9698/57506/6772/54440/8915/7158/6810/7158/6830/7158/3105/26057/55183/8767/84106/9188/23369/7158/55183/3383/440275/8417/3105/4067/7158/399687/728/54440
GO:0048511	rhythmic process	74	0.359692	1.4915	0.0155454	0.036402	0.0175139	2437	tags=34%, list=31%, signal=24%	11335/7153/23064/4297/7153/10059/5563/9612/9612/5371/2146/9967/23064/9612/4297/23077/2146/9612/2475/2146/9612/23394/5371/4791/10075/11335/10075/57805/56339/9611/7153/3066/3192/23411/5501/8242/23411/22992/6714/7153/3065/11335/5371/4846/5371/5936/5591/22992/3066/9112/5500/11335/3192/25942/10514/25942/4800/11335/9612/8553/22992/1859/8242/983
GO:0010389	regulation of G2/M transition of mitotic cell cycle	47	0.39526	1.49259	0.0162793	0.037693	0.0181351	1745	tags=30%, list=22%, signal=23%	57551/22994/5108/22994/22974/1778/1026/5108/22994/5108/57551/23476/22897/5108/22974/5108/5708/54801/22974/5699/5108/5721/5707/57551/994
GO:0032102	negative regulation of response to external stimulus	54	0.383012	1.49307	0.0166081	0.0383112	0.0184325	1076	tags=18%, list=14%, signal=16%	90102/25959/90102/25959/10509/90102/6647/7353/25959/2113/90102/4846/10509/4846/90102/11277/383/90102/26007/90102/26007/90102/26007
GO:0010594	regulation of endothelial cell migration	46	0.395974	1.49352	0.0180425	0.0410093	0.0197306	1591	tags=25%, list=20%, signal=20%	57608/57608/57608/57608/57608/57608/6868/57608/3315/57608/5747/4208/57608/23616/51564/4215/9564/54453/5335/153090/54453/6672/23328/3315/23616/27086/51564/5286/7114/57608/3315/23411
GO:0010243	response to organonitrogen compound	249	0.299322	1.49444	0.00141106	0.00538359	0.00259018	1771	tags=27%, list=22%, signal=23%	375056/55914/6776/23371/7415/6714/10458/2889/5573/9882/677/10458/490/5829/115/7054/5829/64900/4641/7425/10580/9847/1979/3667/9612/3184/2887/9663/9663/2549/9882/3667/64900/4035/64900/3141/8893/64710/1244/132864/3667/64710/10580/201475/1571/55139/22937/8412/64710/5747/55914/9131/1605/3939/9131/1373/5747/9882/5829/5286/23235/10458/1535/5562/10580/4035/2207/10580/115/1938/1499/55667/23371/3709/5562/9…
GO:0055082	cellular chemical homeostasis	141	0.324244	1.49514	0.00347829	0.0109692	0.00527754	1477	tags=24%, list=19%, signal=20%	9854/4035/2969/64710/1244/64710/6786/64710/6786/9324/8477/5879/221937/8671/6786/26137/1535/3162/5562/4035/664/27/22/3709/5562/8671/79572/23516/8671/64710/540/54923/920/1729/118987/64710/3607/8943/408/11346/6647/817/572/11346/9324/801/805/808/3709/51085/51085/7779/9324/2495/817/1244/5105/54822/23241/572/55177/5532/9446/666/572/283375/5106/6915/6915/1729/54923/54923/54923/4501/4501
GO:0038093	Fc receptor signaling pathway	60	0.377249	1.49546	0.00826325	0.0223968	0.0107757	2807	tags=34%, list=36%, signal=23%	644150/9846/5594/6416/5788/5336/5594/644150/5747/9846/10006/9402/8915/5335/27040/5708/5699/5721/5707/4067/6714/5747/5580/3326/5284/5788/5580/3326/8517/4775/5284/9402/6654/27040/25/5595/4790/5580/8976/6885/6654/2889/5747/4773
GO:0001568	blood vessel development	142	0.323347	1.49585	0.00802747	0.0219498	0.0105606	1616	tags=19%, list=20%, signal=16%	57608/57608/57608/57608/84168/4691/6786/57608/57608/6091/26057/4691/57608/64783/5594/6558/3315/57608/5371/4691/29072/7798/7494/857/5594/10413/5747/4193/54583/4691/4208/57608/51421/51564/6786/7082/55636/4215/4691/54453/6772/5315/5335/153090/64855/4638/5371/54453/6672/23328/9784/7082/4052/26057/51548/51421/3315/51564/22905/5286/4691/8289/161198/57608/3315/4086/23411/7082/92140
GO:0009991	response to extracellular stimulus	128	0.327659	1.49608	0.00606442	0.017189	0.00827006	1307	tags=24%, list=17%, signal=21%	221937/9131/25959/3939/9131/1373/10991/23235/201163/51422/54828/2029/10634/1535/3162/5562/2242/664/1938/79567/32/5562/25959/1981/23334/25959/1373/1373/920/1938/84219/3607/4852/6647/9451/2029/23235/23235/25959/1978/51422/1824/32/51422/1373/1956/6566/5105/32/51422/2909/383/5207/2180/847/1373/1824/283375/5313/5106/6915/6915/445/2909/1373/2642/5313/445/5207/32/32
GO:0043523	regulation of neuron apoptotic process	46	0.397147	1.49795	0.0177791	0.04047	0.0194711	840	tags=16%, list=11%, signal=14%	10763/10763/80315/10763/1201/9759/1201/6416/116986/10763/6648/80315/55074/4208
GO:0030001	metal ion transport	140	0.326211	1.50318	0.00358514	0.0112645	0.00541962	1561	tags=34%, list=20%, signal=28%	476/9454/817/10991/357/79026/4638/357/79026/1244/2035/8647/29763/124565/79026/124565/6786/79026/6786/9943/8671/79026/274/6786/357/10991/288/65125/1535/816/5318/3603/79026/357/5318/79026/22/79026/816/1499/2035/3709/8671/79026/124565/79026/23516/3764/8671/540/54923/920/5318/8647/154043/1729/816/4638/357/79026/6575/8647/817/2035/274/2035/124565/57520/1499/4638/55240/801/805/808/3709/1739/2035/4846/6…
GO:0001894	tissue homeostasis	51	0.390959	1.50372	0.0154815	0.0363621	0.0174947	1528	tags=25%, list=19%, signal=20%	2271/51599/7082/9069/3635/27134/27134/5879/9414/7082/51599/9414/9414/5578/100506658/1499/9414/118/9414/6647/1499/9069/4846/7082/4846/50848/4155/9414/1956/3688/9414/6794/51599/9414/1499/51599/51599/7122/51599/9414/9414
GO:1901342	regulation of vasculature development	74	0.363223	1.50614	0.0123619	0.0304188	0.0146353	1616	tags=22%, list=20%, signal=18%	57608/57608/1786/57608/57608/6786/57608/57608/57608/6558/3315/57608/5371/7494/6648/54583/57608/51564/6786/7082/4215/54453/6772/5315/5335/153090/64855/5371/54453/6672/23328/7082/51548/3315/51564/22905/5286/27250/57608/3315/4086/23411/7082/92140
GO:0001944	vasculature development	156	0.322058	1.50665	0.00526678	0.0153384	0.00737969	1616	tags=19%, list=20%, signal=16%	57608/57608/1786/57608/57608/84168/5784/4691/6786/57608/57608/6091/26057/4691/57608/64783/5594/6558/3315/57608/5371/4691/29072/7798/7494/6648/857/5594/10413/5747/4193/54583/4691/4208/57608/51421/51564/6786/7082/55636/4215/4691/54453/6772/5315/5335/153090/64855/4638/5371/7763/54453/6672/23328/9784/7082/4052/26057/51548/51421/3315/51564/22905/5286/4691/8289/161198/27250/57608/3315/4086/23411/7082/9…
GO:0006302	double-strand break repair	78	0.363338	1.51324	0.0118331	0.0294516	0.0141699	2205	tags=38%, list=28%, signal=28%	23064/7515/151987/7158/4171/7158/2177/25836/51366/151636/7158/3014/4171/5371/2547/54386/7158/254394/23503/29072/23064/7158/25939/55183/151636/7913/9656/7515/85456/9401/7515/9656/9656/7158/7158/7158/4173/25836/5371/8290/3297/7158/4172/51548/7515/9320/27434/3297/55183/51720/25939/24144/4171/7158/55183/286257/22992/9320/7158/4173/5371/5371/85456/64710/55135/5591/55183/22992/9112/25836/7913/84501/715…
GO:0003008	system process	297	0.296634	1.51337	0.000449892	0.0020765	0.000999059	1721	tags=27%, list=22%, signal=24%	56288/10458/92840/11076/8470/11346/5573/7414/83715/10497/5318/10611/10458/6641/80005/490/4638/5829/115/7054/7082/5829/10580/22941/1979/476/22839/817/2023/2909/4638/51473/7082/7094/64787/1244/2035/23262/128/10580/25836/2986/27134/9867/5331/6786/23262/27134/2023/89797/6786/22941/5747/8925/10636/1605/9414/7082/6455/274/23262/1373/6786/5747/1429/5829/8997/9414/5286/8997/4311/288/143872/10458/1535/941…
GO:0032870	cellular response to hormone stimulus	184	0.315254	1.51523	0.00339924	0.0108009	0.00519657	1699	tags=27%, list=22%, signal=23%	5573/9882/677/10458/490/5829/115/5829/64900/4641/10580/9847/10521/1979/3667/5469/9612/8289/476/2887/9663/9663/2549/9882/3667/64900/64900/64710/1244/132864/3667/64710/10580/201475/10499/10865/8412/64710/5747/9131/25959/9131/1373/5747/9882/5829/9611/5286/23235/54828/10458/10634/1535/9611/5562/10580/10580/115/6294/55667/23371/5562/25959/25959/94056/1373/1373/23516/10865/64710/324/11214/3169/10580/64…
GO:0043122	regulation of I-kappaB kinase/NF-kappaB signaling	63	0.376981	1.51563	0.0148273	0.0350648	0.0168706	1782	tags=32%, list=23%, signal=26%	2316/2316/8878/55870/8878/26057/10133/3315/54386/8878/2316/2316/2316/8878/9188/8878/11214/2316/11214/2316/1936/23476/8878/8878/4215/11214/972/10133/57506/6772/8915/8878/153090/84962/23005/11214/11214/26057/11214/3315/8767/9188/3315/23411/92140/55870/57708/23411/64170/2316/3065
GO:0052126	movement in host environment	41	0.414685	1.51635	0.0229018	0.0488973	0.0235257	1788	tags=34%, list=23%, signal=26%	1500/55770/9525/2060/6714/2060/83737/8764/1500/1500/1605/5034/2060/1500/1500/4233/1499/920/1500/1500/1500/5817/6575/1499/1500/50848/1956/3688/1500/1500/1499/1500
GO:0090630	activation of GTPase activity	47	0.401601	1.51654	0.0138576	0.0332541	0.0159994	2365	tags=37%, list=30%, signal=26%	92154/613/85440/85440/85440/23513/54828/8394/26037/57533/26084/23216/9882/85440/23513/25791/26037/54828/26037/8394/57186/2889/9882/23513/79735/26037/79735/9938/9882/23061/9712/23513/26037/85440/23216/23526/8477/92154/9882/92154/26084/92154/54828/143872/9938/23513/9712/23216/9712/26000/57533/9882/23061/23513/23513/64786/26084/92154/23513/57148/92154/9882/92154
GO:0006839	mitochondrial transport	49	0.397536	1.51887	0.0175615	0.0401221	0.0193037	1509	tags=28%, list=19%, signal=23%	32/5565/51422/498/9131/9131/9868/51422/5562/664/22885/32/5562/22885/22885/5533/572/22885/51422/32/1267/51422/22885/32/51422/572/666/572/32/32
GO:0003007	heart morphogenesis	54	0.389664	1.519	0.0144478	0.0343653	0.016534	1152	tags=18%, list=15%, signal=15%	5318/5318/1499/1856/10427/4853/5318/94/3643/1499/4846/55742/5318/4846/10395/11277/10395/55742/5318/1499/5318/5318/7122
GO:0034765	regulation of ion transmembrane transport	80	0.361816	1.52118	0.00975683	0.0255508	0.0122932	1377	tags=26%, list=17%, signal=22%	79026/6786/79026/79073/5174/6786/22941/9943/79026/823/274/6786/288/65125/1535/79026/79026/79026/79026/79026/3764/54923/5174/154043/1729/79026/8501/817/274/57520/50488/8501/801/805/808/1739/50488/65125/79026/7779/56848/817/2040/3688/79026/9446/154043/56848/79026/9943/79026/79026/79026/79026/1729/79026/79026/54923/5348/54923/5348/54923/79026
GO:1901575	organic substance catabolic process	492	0.285291	1.52147	5.21507e-05	0.000334498	0.000160936	1628	tags=26%, list=21%, signal=24%	6158/64900/23358/229/2109/132671/51322/56957/3667/55031/3184/219988/55596/23607/10600/2023/116224/9663/9663/23498/32/2746/3667/1981/8737/472/1806/64900/4035/85456/64900/116224/8125/51422/10921/51429/8647/128/3667/29763/201475/5211/4478/55139/55746/5331/85456/2023/1576/81545/5747/221937/9131/10908/8671/26061/4534/5236/823/3939/85456/9131/54363/65109/1373/1660/5747/9611/51422/6128/89853/55819/26137…
GO:0010950	positive regulation of endopeptidase activity	44	0.408057	1.5215	0.018602	0.0419824	0.0201988	1945	tags=41%, list=25%, signal=31%	6091/4137/11047/4137/5371/3428/4137/64115/8915/4137/5371/3297/4155/7023/5978/444/3297/8767/1654/23411/5721/3428/23411/64170/4067/11047/1654/5371/5371
GO:0006811	ion transport	252	0.305202	1.52295	0.000858524	0.00351349	0.00169043	1512	tags=31%, list=19%, signal=27%	357/32/79026/4638/357/5565/9854/8737/79026/51422/1244/2035/8647/29763/124565/10499/79026/124565/6786/51706/79026/498/79073/5174/6786/22941/54899/9943/28234/8671/79026/823/274/6786/3993/357/10991/51422/6542/288/65125/1535/816/5318/3603/79026/357/5318/2207/79026/147138/22/79026/816/1499/2035/114884/3993/32/3709/8671/79026/124565/79572/79026/23516/57605/286410/3764/8671/540/54923/920/320/5318/3039/3…
GO:2000116	regulation of cysteine-type endopeptidase activity	50	0.398926	1.52498	0.015425	0.0362568	0.0174441	1945	tags=32%, list=25%, signal=25%	6091/4137/5894/4137/5371/3428/4137/4193/64780/79886/8915/4137/5371/6197/3297/7023/64780/5978/444/3297/8767/1654/23411/3428/23411/64170/6714/1654/831/5371/5371
GO:0042326	negative regulation of phosphorylation	129	0.333316	1.525	0.00423353	0.0128206	0.00616832	950	tags=16%, list=12%, signal=14%	2039/324/154043/5062/408/5575/54922/9611/863/54922/5062/5037/801/805/808/1739/51422/51085/65125/54206/54922/55022/51085/124790/5576/5187/54206/51422/84335/80725/91663/51422/57447/5207/4690/2203/154043/5037/2203/54922/5037/2203/5062/5577/54206/54206/5207/54206/57447/57447/57447/55022/57447
GO:0002703	regulation of leukocyte mediated immunity	35	0.435967	1.52538	0.0152405	0.0359597	0.0173011	1791	tags=39%, list=23%, signal=30%	7158/7158/7158/9846/8417/7158/7158/9188/55183/5788/9846/9984/84106/7158/57506/54440/7158/6810/7158/6830/7158/3105/55183/84106/9188/7158/55183/3383/8417/3105/4067/7158
GO:0090305	nucleic acid phosphodiester bond hydrolysis	51	0.396619	1.52549	0.0137011	0.0330063	0.0158802	2821	tags=47%, list=36%, signal=31%	5073/80153/5981/4848/51585/25939/8450/81608/27340/3005/3005/5395/81608/81887/3297/7508/51585/51585/10556/81608/80153/5981/65095/3297/25939/1676/60528/196513/5073/88745/81608/51585/142/7538/54487/10146/23351/54487/51585/25939/55775/55802/27044/54840/11284
GO:0006936	muscle contraction	77	0.367639	1.5279	0.0122515	0.030219	0.0145391	1679	tags=29%, list=21%, signal=24%	7414/5318/6641/80005/490/4638/5829/5829/10580/476/817/2023/4638/7094/10580/2023/274/5829/5286/143872/1829/5318/10580/1829/6525/5318/2017/2023/10580/1938/3764/1938/5318/25802/10580/10580/4638/6647/10580/817/274/4638/801/805/808/1739/3728/1824/5318/3728/103910/10627/817/4638/9446/5829/2017/1824/5318/10580/5318/10580/6915/6915/5318/5829/9732/5348/5348
GO:0023061	signal release	101	0.3461	1.52891	0.0096843	0.0253824	0.0122121	1508	tags=24%, list=19%, signal=20%	6453/2746/3667/9854/23513/4035/3667/5211/3172/9324/5879/6453/8997/8997/6453/2029/23513/4035/2207/5578/3709/320/3667/408/2746/23513/6567/2029/572/9324/6453/808/94121/3709/23513/818/6514/7779/9324/3667/7110/56848/1956/6566/23513/572/5532/320/57678/2746/3667/572/56848/283849/2746/2597
GO:0045785	positive regulation of cell adhesion	100	0.346921	1.52899	0.00558021	0.0160664	0.00772997	1756	tags=24%, list=22%, signal=19%	2316/64926/2243/2316/9780/6239/64926/8754/2316/2316/2316/3676/64926/2316/8826/7494/5788/2316/857/10808/10808/6708/80005/9448/9780/64115/9402/64926/7082/8943/972/54453/54440/8915/6810/54453/64926/3105/57091/7082/64926/6708/8767/9092/2039/7082/2243/64926/3383/8874/3105/55604/79576/4067/7082/2316/6714
GO:0045860	positive regulation of protein kinase activity	157	0.326155	1.53078	0.00191252	0.00681817	0.00328039	1356	tags=20%, list=17%, signal=17%	10746/80725/5747/23328/84451/1605/253260/6885/9344/79109/9448/151195/5747/57679/51422/65125/28988/10040/5562/115/55890/5562/1856/94056/56892/920/11214/7164/5062/84231/253260/57679/408/23118/5575/11214/6647/219771/57679/5062/3643/50488/801/805/808/10006/1739/115/51422/50488/65125/55615/253260/9043/5576/51422/80725/1956/9839/55437/11214/7164/51422/6794/2180/1654/6416/10006/84254/28988/5062/7164/557…
GO:0050678	regulation of epithelial cell proliferation	71	0.371922	1.53113	0.0107754	0.0274299	0.0131972	1193	tags=20%, list=15%, signal=18%	57608/5925/57608/57608/57608/57608/57608/6868/6091/57608/6239/57608/57142/3676/5925/7494/857/10413/4208/57608/57142/83481/57142/2475/57521/6772/5335/153090/5925/11331
GO:0030518	intracellular steroid hormone receptor signaling pathway	38	0.425583	1.53219	0.0173244	0.0396097	0.0190572	1983	tags=24%, list=25%, signal=18%	1601/51366/9612/9612/10521/4848/8085/6597/10413/9612/29966/8085/9667/9612/9612/11331/9611/27086/6597/8289/23411/1616/23411/6714/3065/6294/79039/6294
GO:0061041	regulation of wound healing	43	0.414848	1.53257	0.0204375	0.0450322	0.0216661	1488	tags=23%, list=19%, signal=19%	4638/23332/90102/5747/5747/2207/5578/100506658/90102/90102/90102/2039/4638/4638/94121/90102/4846/4846/50848/90102/3688/4638/90102/90102/23189/6915/6915/90102
GO:0098655	cation transmembrane transport	113	0.342908	1.533	0.00350422	0.0110214	0.00530268	1582	tags=31%, list=20%, signal=25%	22941/476/817/10991/357/79026/357/79026/8647/79026/6786/79026/498/5174/6786/22941/9943/8671/79026/823/274/6786/357/10991/6542/288/65125/1535/79026/357/79026/79026/3709/8671/79026/79026/23516/3764/8671/540/54923/8647/5174/154043/1729/357/79026/8501/6575/8647/817/274/57520/50488/8501/801/805/808/3709/1739/50488/65125/79026/7779/56848/817/2040/3688/54822/79026/9446/154043/56848/79026/9943/79026/7902…
GO:0034764	positive regulation of transmembrane transport	50	0.401166	1.53354	0.01406	0.033626	0.0161783	1160	tags=17%, list=15%, signal=15%	2316/8660/8660/6786/2316/8660/65125/2316/2316/2316/1080/2316/9847/2316/5336/673/81/3799/8660/65010/6786/287/1080/5348/5335/8660
GO:0010810	regulation of cell-substrate adhesion	63	0.381531	1.53392	0.0118965	0.0294842	0.0141856	1463	tags=21%, list=19%, signal=17%	4035/23332/90102/23499/5747/5879/1605/9748/5034/9448/5747/54828/55604/4035/90102/8874/90102/57662/90102/2039/94/55604/57662/57669/50488/22998/50488/90102/3728/3728/90102/10395/91663/10395/90102/1793/90102/23189/90102/57669
GO:1901700	response to oxygen-containing compound	375	0.294084	1.53444	0.000236106	0.0011913	0.000573163	1762	tags=28%, list=22%, signal=25%	55914/6776/23371/1829/23095/7415/6714/10458/2889/6434/5573/9882/664/677/10497/10458/490/5829/115/26137/7054/5829/64900/4641/7425/249/10580/6810/9847/1979/3667/5469/9612/3184/476/2887/9663/9663/2549/9882/3454/3667/9854/8737/472/64900/4035/64900/55970/3141/55929/8893/64710/1244/128/132864/3667/64710/10580/201475/1571/5211/10499/5074/4478/55139/22937/3172/8412/64710/9324/5747/23328/55914/5879/9131/2…
GO:0050920	regulation of chemotaxis	43	0.415515	1.53503	0.0201703	0.0445068	0.0214134	2047	tags=30%, list=26%, signal=23%	23604/10059/65125/6868/6091/5594/3315/5594/5747/5771/23077/972/6810/27347/23053/3315/9097/7114/3315/57509/57509/4067/5747/728/65125/65125/2150/23604
GO:1903828	negative regulation of cellular protein localization	31	0.449453	1.53731	0.0229623	0.0489668	0.0235592	1382	tags=26%, list=18%, signal=22%	1601/9531/4130/9201/9555/4137/9531/8500/4137/9531/4137/4130/8500/4130/4137/6672/4130/23327/4130
GO:0009266	response to temperature stimulus	77	0.370097	1.53811	0.00999988	0.0259896	0.0125043	2553	tags=38%, list=32%, signal=26%	9531/5903/4137/23225/9531/1026/5594/3303/3304/4137/9972/9531/4137/5903/10808/5594/10808/4928/5903/817/2475/57521/9972/5903/4137/10273/3297/57805/10294/27000/3066/3297/10273/23411/1616/6548/440275/23411/27000/4067/8021/7041/9531/3326/4846/9972/23279/23165/3066/5903/9972/3326/5903/5903/9972/4927/57122/7041/1616/10728/22911/9972/2033/5595
GO:1901698	response to nitrogen compound	266	0.306886	1.53834	0.00044359	0.00205417	0.000988315	1785	tags=22%, list=23%, signal=19%	4131/2316/4131/8660/1786/80315/4131/54557/4131/790/5903/55023/9181/55667/5770/8660/2316/1072/8660/11031/4869/9612/9612/4131/1026/5594/10257/7917/4131/5770/23367/4869/2146/54996/4131/7184/2316/2316/112/2316/8683/3676/5903/9188/1080/2316/8826/64083/9847/7494/22933/2316/4869/857/80315/2058/5594/55023/9612/5747/4193/5771/4131/5903/4131/55667/8660/65010/64397/54583/9804/4208/2146/5829/4131/4131/9612/9…
GO:1901701	cellular response to oxygen-containing compound	282	0.304034	1.53873	0.000665709	0.0028635	0.0013777	1719	tags=26%, list=22%, signal=23%	10458/2889/6434/5573/9882/664/677/10497/10458/490/5829/115/26137/7054/5829/64900/4641/10580/6810/9847/1979/3667/5469/3184/2887/9663/9663/2549/9882/3667/9854/8737/472/64900/4035/64900/64710/1244/128/132864/3667/64710/10580/201475/5074/4478/55139/8412/64710/9324/5747/23328/5879/9131/25959/1605/9131/1373/5747/9882/5829/5286/23235/10458/26137/1535/4233/5562/2242/10580/4035/664/27/10580/115/5578/1499/…
GO:0050673	epithelial cell proliferation	77	0.37025	1.53875	0.00999988	0.0259896	0.0125043	1193	tags=20%, list=15%, signal=18%	57608/5925/57608/57608/57608/57608/57608/6868/6091/57608/5594/6239/57608/57142/3676/5925/7494/857/5594/10413/4208/57608/57142/83481/57142/2475/57521/6772/5335/153090/5925/11331
GO:0007229	integrin-mediated signaling pathway	36	0.434743	1.5389	0.021977	0.0474128	0.0228115	1821	tags=33%, list=23%, signal=26%	2316/7791/7791/7094/2316/2533/8754/2316/2316/2316/3676/2316/7094/7094/2316/5747/2533/84106/7791/9564/7791/7094/27040/7094/2533/84106/3683/2039/2316/6714/5747/7094
GO:0051648	vesicle localization	68	0.377079	1.53966	0.0109076	0.0276528	0.0133045	1756	tags=30%, list=22%, signal=24%	9919/357/23095/9554/22872/23513/4542/10342/4641/9321/357/357/23513/23332/84364/4542/10282/357/9321/23513/4542/357/1499/63971/10427/4645/4542/8301/8943/357/26286/23513/1499/22872/10749/79083/23513/10749/6794/23513/23095/4647/1499/23243/84364/84364/55717/84364
GO:0051650	establishment of vesicle localization	68	0.377079	1.53966	0.0109076	0.0276528	0.0133045	1756	tags=30%, list=22%, signal=24%	9919/357/23095/9554/22872/23513/4542/10342/4641/9321/357/357/23513/23332/84364/4542/10282/357/9321/23513/4542/357/1499/63971/10427/4645/4542/8301/8943/357/26286/23513/1499/22872/10749/79083/23513/10749/6794/23513/23095/4647/1499/23243/84364/84364/55717/84364
GO:0034101	erythrocyte homeostasis	38	0.427698	1.53981	0.0159815	0.0372261	0.0179104	2470	tags=31%, list=31%, signal=21%	5925/55904/103/3303/3304/55904/5925/5771/118/6772/5925/3059/405/2039/51621/4067/22985/3635/22985/5591/5469/7538/118/3635/5469/6774
GO:0021987	cerebral cortex development	32	0.448761	1.54021	0.0198258	0.0438404	0.0210927	903	tags=18%, list=11%, signal=16%	2316/6867/2316/6091/3014/23224/57142/2316/2316/2316/2316/2316/57142/25777/57142
GO:0045926	negative regulation of growth	55	0.394161	1.54105	0.014333	0.0341565	0.0164336	1992	tags=35%, list=25%, signal=27%	5925/4133/4133/6696/55841/1026/3303/3304/323/57142/5371/4133/5925/4133/6597/9538/57446/5747/6696/57142/57142/4133/4133/5925/5371/57805/6696/6696/6597/1654/23411/6696/393/23411/6788/5747/2931/9686/1654/5371/5371/6494/4133
GO:0051235	maintenance of location	81	0.366103	1.54172	0.00539564	0.015621	0.00751565	1049	tags=19%, list=13%, signal=17%	55187/32/3709/540/54923/920/1729/8943/114885/817/801/805/808/3709/32/2495/817/32/9446/338/440503/114885/440503/1729/54923/54923/57584/54923/32/32
GO:0007283	spermatogenesis	80	0.366804	1.54216	0.0082061	0.0222809	0.0107199	2083	tags=35%, list=26%, signal=26%	23064/22994/3267/22994/644150/23139/3014/29127/2802/7917/22994/23064/1080/27125/6522/57446/644150/989/26003/84132/65010/676/51574/10657/8531/26003/6522/1080/9698/989/546/84132/3297/1788/6522/55339/5414/56339/8531/84132/54888/23139/3297/6732/9425/23411/7917/23411/6732/5887/546/26064/51574/90780/84678/5049/55339/3267/6595
GO:1903034	regulation of response to wounding	48	0.407021	1.54366	0.0116643	0.0291421	0.014021	1488	tags=23%, list=19%, signal=19%	4638/4035/23332/90102/5747/5747/4035/2207/5578/100506658/90102/90102/90102/2039/4638/8578/4638/94121/90102/4846/4846/50848/90102/3688/4638/90102/90102/23189/6915/6915/90102
GO:0048232	male gamete generation	81	0.366663	1.54408	0.00526793	0.0153384	0.00737969	2083	tags=35%, list=26%, signal=26%	23064/22994/3267/22994/644150/23139/3014/29127/2802/7917/22994/23064/1080/27125/6522/57446/644150/989/26003/84132/65010/676/51574/10657/8531/26003/6522/1080/9698/989/546/84132/3297/1788/6522/55339/5414/56339/8531/84132/54888/23139/3297/6732/9425/23411/7917/23411/6732/5887/546/26064/51574/90780/84678/5049/55339/3267/6595
GO:0032147	activation of protein kinase activity	100	0.35053	1.54489	0.00414621	0.0126427	0.00608271	1294	tags=18%, list=16%, signal=15%	84451/253260/6885/9344/79109/9448/51422/65125/28988/10040/5562/115/55890/5562/5062/84231/253260/408/23118/5575/6647/5062/3643/50488/1739/115/51422/50488/65125/55615/253260/9043/5576/51422/1956/55437/51422/6794/6416/28988/5062/5577
GO:1903078	positive regulation of protein localization to plasma membrane	19	0.507168	1.54682	0.0212719	0.0464442	0.0223455	1119	tags=18%, list=14%, signal=16%	1201/25921/8878/8878/6711/8878/1201/8878/8878/3799/8878/8878/8878/6810
GO:0044786	cell cycle DNA replication	15	0.54204	1.54739	0.0230703	0.0491215	0.0236336	3154	tags=57%, list=40%, signal=34%	4171/4171/5981/3978/4173/546/4172/5981/4171/546/4173/10926/3978/546/56655/3978/4172/58525/546/546
GO:0002220	innate immune response activating cell surface receptor signaling pathway	26	0.468488	1.54798	0.0231766	0.0492464	0.0236937	2676	tags=38%, list=34%, signal=25%	5894/5336/8915/5708/5699/5721/5707/64170/4067/6714/5580/56667/5580/8517/2033/4790/5580/6885
GO:0002223	stimulatory C-type lectin receptor signaling pathway	26	0.468488	1.54798	0.0231766	0.0492464	0.0236937	2676	tags=38%, list=34%, signal=25%	5894/5336/8915/5708/5699/5721/5707/64170/4067/6714/5580/56667/5580/8517/2033/4790/5580/6885
GO:0002758	innate immune response-activating signal transduction	26	0.468488	1.54798	0.0231766	0.0492464	0.0236937	2676	tags=38%, list=34%, signal=25%	5894/5336/8915/5708/5699/5721/5707/64170/4067/6714/5580/56667/5580/8517/2033/4790/5580/6885
GO:0010595	positive regulation of endothelial cell migration	32	0.451054	1.54808	0.018701	0.0419824	0.0201988	1591	tags=29%, list=20%, signal=24%	57608/57608/57608/57608/57608/57608/6868/57608/3315/57608/57608/51564/4215/9564/54453/5335/54453/23328/3315/27086/51564/5286/7114/57608/3315/23411
GO:0071901	negative regulation of protein serine/threonine kinase activity	35	0.443181	1.55062	0.0125915	0.0307881	0.0148129	2263	tags=32%, list=29%, signal=23%	5925/5770/9555/1026/3315/5770/80824/5925/857/57521/153090/5925/1852/7023/3315/27250/3315/23411/23411/1852/4067/5580/5998/153090/5998/26524/5580/3315/5576
GO:0032526	response to retinoic acid	15	0.543171	1.55062	0.0227907	0.0486934	0.0234276	1741	tags=31%, list=22%, signal=24%	23064/23064/10413/6256/11331/22938/54332/3066/4067
GO:0044706	multi-multicellular organism process	28	0.466051	1.55239	0.0208332	0.0456122	0.0219452	1644	tags=33%, list=21%, signal=26%	790/10155/10916/6696/285590/55870/5594/7005/2182/5594/6256/6696/2475/10155/3297/6696/6696/3297/8289/55870/6696
GO:0043009	chordate embryonic development	139	0.336908	1.55392	0.0018005	0.00648598	0.00312057	1240	tags=18%, list=16%, signal=16%	57679/201163/56243/57619/4522/65979/4628/23513/115/1499/51478/1856/10427/29924/57662/55224/4853/118/320/94/3169/57662/4522/23242/57679/57669/57619/23513/65979/57679/1499/23242/10006/1739/115/29924/23513/4846/4846/7779/56243/10395/7205/4628/1956/3688/9839/2909/23513/3054/320/65979/10395/8451/367/338/56243/10006/1499/23242/23242/102/2909/57669/26227
GO:0002262	myeloid cell homeostasis	42	0.423982	1.55539	0.00883258	0.0236298	0.0113689	2066	tags=25%, list=26%, signal=19%	5925/55904/103/6868/3303/3304/55904/5925/5771/118/6772/5925/3059/405/2039/51621/4067/22985/8314/3635/22985/5591/5469
GO:0046887	positive regulation of hormone secretion	26	0.470858	1.55581	0.0215113	0.0467663	0.0225004	1649	tags=25%, list=21%, signal=20%	8660/8660/2243/6696/8660/5208/2182/1080/3799/8660/6696/1080/6810/8660/6696/5208/6696/6453/6696/2243
GO:1901699	cellular response to nitrogen compound	188	0.323171	1.55583	0.00126319	0.00495361	0.00238331	1758	tags=27%, list=22%, signal=22%	6776/23371/6714/1660/10458/2889/546/5573/9882/677/10458/490/5829/115/7054/5829/64900/4641/10580/9847/1979/3667/3184/2887/9663/9663/2549/9882/3667/64900/4035/64900/64710/132864/3667/64710/10580/201475/8412/64710/5747/9131/9131/1373/1660/5747/9882/5829/5286/23235/10458/1535/5562/10580/4035/10580/115/1499/55667/23371/3709/5562/94056/1373/1373/23516/64710/2039/324/10580/1729/64710/10580/3667/9882/557…
GO:0032231	regulation of actin filament bundle assembly	41	0.425618	1.55633	0.0155842	0.0364651	0.0175443	1863	tags=23%, list=24%, signal=18%	2316/11346/171024/2316/285590/3925/8500/11346/171024/2316/2316/2316/395/2316/3925/2316/3925/171024/5829/7082/2475/8500/29109/7082/171024/55704/11346/23370/7984/7082/7984/6548/55604/7082/2316/7984/90102/8500
GO:0032409	regulation of transporter activity	61	0.38892	1.55734	0.0156567	0.0365519	0.0175861	1377	tags=25%, list=17%, signal=21%	79026/6786/79026/5174/6786/22941/9943/79026/823/6786/288/65125/79026/79026/79026/79026/79026/5174/154043/79026/817/57520/50488/801/805/808/1739/50488/65125/79026/56848/817/2040/3688/79026/9446/154043/56848/79026/9943/79026/79026/79026/79026/79026/79026/5348/5348/79026
GO:0051651	maintenance of location in cell	57	0.395209	1.5582	0.0142549	0.0340229	0.0163693	1196	tags=20%, list=15%, signal=17%	288/1535/55187/3709/540/54923/920/1729/8943/817/801/805/808/3709/2495/817/9446/1729/54923/54923/57584/54923
GO:0033993	response to lipid	188	0.324018	1.55991	0.00118374	0.00468955	0.00225626	1164	tags=21%, list=15%, signal=19%	1535/9611/1829/9590/5562/2242/1829/27/5578/1938/1499/6294/5562/25959/25959/1373/1373/6197/6898/920/342979/1938/9590/11214/3169/9590/342979/342979/3667/23118/11214/9611/572/9590/1499/808/25959/1978/2113/4846/54206/55022/4846/687/1267/10424/3667/5187/7110/54206/56848/1373/1244/9590/1956/9590/5105/11214/342979/3417/383/572/9590/5207/2180/2686/847/57678/1373/367/3667/572/342979/338/56848/1499/9590/34…
GO:0001666	response to hypoxia	79	0.372765	1.55998	0.00684401	0.0190587	0.00916963	1756	tags=29%, list=22%, signal=23%	4000/4000/7515/4000/10059/4000/4000/3708/6868/5894/5371/7184/22933/857/7515/4193/81/4000/7515/54583/2475/4000/4000/5315/4000/84962/5371/11331/10273/3297/5708/1788/5699/7515/5978/3297/4000/10273/405/23411/5721/5707/3383/6548/23411/6714
GO:0031668	cellular response to extracellular stimulus	74	0.376258	1.56019	0.00786674	0.0215674	0.0103766	1571	tags=27%, list=20%, signal=22%	5469/10991/2909/1981/51422/8897/79567/9131/25959/9131/10991/23235/201163/51422/10634/3162/5562/2242/79567/5562/25959/1981/23334/25959/84219/9451/23235/23235/25959/51422/1824/51422/5105/51422/2909/1824/283375/2909/2642
GO:0071347	cellular response to interleukin-1	32	0.455112	1.56201	0.0175761	0.0401259	0.0193056	1845	tags=30%, list=23%, signal=23%	8986/8878/8878/27316/8878/8878/8878/54726/149041/8878/8878/4215/8878/153090/5708/5699/8767/5721/5707/3383/27316/8878
GO:0006836	neurotransmitter transport	33	0.448371	1.5626	0.0216283	0.0468564	0.0225438	1119	tags=19%, list=14%, signal=17%	28964/81539/9342/8541/10059/8500/81539/4208/23557/28964/5413/8500/6810
GO:0002444	myeloid leukocyte mediated immunity	132	0.340441	1.56359	0.001576	0.00586129	0.00282001	1164	tags=18%, list=15%, signal=16%	1535/28988/3162/10788/2821/2242/2207/2821/1938/2821/56888/55860/10788/1938/1729/388697/353189/3728/55276/230/3728/1727/5223/2495/5836/56848/6709/10043/2040/10857/3417/5236/383/2444/847/1654/10788/11001/230/56848/10788/2821/102/28988/5836/1729/4860/5236/5236/5236/3417
GO:0071417	cellular response to organonitrogen compound	174	0.327912	1.56402	0.00131088	0.0050955	0.00245157	1758	tags=27%, list=22%, signal=22%	6776/23371/6714/10458/2889/5573/9882/677/10458/490/5829/115/7054/5829/64900/4641/10580/9847/1979/3667/3184/2887/9663/9663/2549/9882/3667/64900/4035/64900/64710/132864/3667/64710/10580/201475/8412/64710/5747/1373/5747/9882/5829/5286/23235/10458/1535/5562/10580/4035/10580/115/1499/55667/23371/3709/5562/94056/1373/1373/23516/64710/2039/324/10580/1729/64710/10580/3667/9882/5575/6647/10580/23235/3643/…
GO:0009612	response to mechanical stimulus	38	0.434434	1.56406	0.0123615	0.0304188	0.0146353	1210	tags=30%, list=15%, signal=26%	4131/4131/4131/4131/9531/5894/9531/4131/9780/4131/4131/9531/9759/6416/4131/4131/5493/9780/4131/4131/22927/6772/8915/4131/7273/7508
GO:0007219	Notch signaling pathway	50	0.409533	1.56553	0.010527	0.0270869	0.0130322	2540	tags=34%, list=32%, signal=24%	55343/22848/157285/151636/6868/6091/64783/1999/157285/151636/10413/23013/22848/6772/23013/64855/23013/22938/56339/8470/4904/22905/23013/11060/6909/5584/79576/6714/23013/64783/3572/4846/64783/64783/64783/29924/22848/3572/23286/6774/29924/64783/3572/2033/29924
GO:0006898	receptor-mediated endocytosis	80	0.37244	1.56585	0.00575459	0.0164614	0.00792001	693	tags=10%, list=9%, signal=10%	1201/9260/867/1601/22848/11031/9260/28988/3190/54874/7184/5298/1201/28988/9779/3676/5336/857/10487/10808/10808
GO:0007623	circadian rhythm	55	0.400563	1.56608	0.0125645	0.0307462	0.0147928	2819	tags=38%, list=36%, signal=25%	7153/23064/4297/7153/5563/5371/2146/9967/23064/4297/23077/2146/2475/2146/5371/10075/10075/57805/56339/9611/7153/3066/3192/23411/5501/23411/22992/7153/3065/5371/5371/5936/5591/22992/3066/9112/5500/3192/25942/10514/25942/8553/22992/1859/983/10743/2033/3192/22992/9611/23077/8864/4841/9967
GO:0030048	actin filament-based movement	46	0.415682	1.56785	0.0102874	0.0266252	0.01281	1157	tags=25%, list=15%, signal=22%	7456/23224/4542/274/1829/4628/5318/1829/4542/5318/4645/3764/5318/4542/57669/817/274/1739/22998/55742/3728/1824/5318/3728/817/4628/55742/1824/4647/5318/5318/5318/57669
GO:0060538	skeletal muscle organ development	33	0.449961	1.56814	0.0208018	0.0456079	0.0219431	1494	tags=24%, list=19%, signal=19%	5925/607/283149/10521/607/4209/9759/4209/6840/5925/857/4208/8531/64855/221496/5925/8531/1310/79784
GO:0009792	embryo development ending in birth or egg hatching	141	0.340454	1.56989	0.00102505	0.00412953	0.00198682	1690	tags=24%, list=21%, signal=20%	23513/3201/677/56243/115/56957/5469/8289/65979/56243/23242/65979/2909/23513/472/57619/25836/55746/9644/253260/57679/201163/56243/57619/4522/65979/4628/23513/115/1499/51478/1856/10427/29924/57662/55224/4853/118/320/94/3169/57662/253260/4522/23242/57679/57669/57619/23513/65979/57679/1499/23242/10006/1739/115/29924/23513/4846/253260/4846/7779/56243/10395/7205/4628/1956/3688/9839/2909/23513/3054/320/…
GO:0007259	receptor signaling pathway via JAK-STAT	26	0.475433	1.57092	0.0190132	0.0423154	0.020359	3291	tags=70%, list=42%, signal=41%	602/5788/857/5771/6772/3297/3455/3066/3297/3059/4067/3572/9646/84444/3066/84444/5788/3572/6774/3572/79893/602/22876/55620/3059/4771/9646/3066
GO:0097696	receptor signaling pathway via STAT	26	0.475433	1.57092	0.0190132	0.0423154	0.020359	3291	tags=70%, list=42%, signal=41%	602/5788/857/5771/6772/3297/3455/3066/3297/3059/4067/3572/9646/84444/3066/84444/5788/3572/6774/3572/79893/602/22876/55620/3059/4771/9646/3066
GO:0040029	regulation of gene expression, epigenetic	69	0.384365	1.57283	0.00848259	0.0228514	0.0109944	2297	tags=43%, list=29%, signal=31%	3159/1786/9555/3014/64783/91746/2146/3428/9759/9188/55183/8085/23451/22933/7913/54737/51535/3008/8085/3005/2146/8971/51535/2146/3005/51535/3009/1788/56339/23451/9031/3009/29890/51548/3159/3066/55183/8289/9188/29890/9425/3192/23411/55183/3428/57708/23411/2931/23451/64783/22880/23451/64783/23451/64783/84444/55183/3008/3066/9112/23451/9031/7913/64783/3192/84444/23272/29890/3159/25942/3009/10514/2594…
GO:0070527	platelet aggregation	23	0.494646	1.57287	0.022285	0.047844	0.023019	2253	tags=41%, list=29%, signal=30%	2316/7094/2243/2316/3315/7414/2316/2316/2316/2316/7094/7094/2316/7414/7094/7094/3043/3315/3315/2039/2243/4067/2316/7414/5580/7094/2243/7414/7094/4627/5580/3315
GO:0045861	negative regulation of proteolysis	59	0.398311	1.5729	0.00790297	0.0216476	0.0104152	1945	tags=27%, list=25%, signal=20%	1201/4130/5894/63893/5371/7917/3428/1201/63893/4193/64780/79886/4130/4130/6599/5371/6197/57805/4130/64780/4130/9097/1654/6449/3428/7917/6714/6599/64215/1654/57448/3326/831/5371/5371
GO:1990778	protein localization to cell periphery	105	0.354694	1.57309	0.00401859	0.0123385	0.00593639	1486	tags=24%, list=19%, signal=21%	25921/23513/4035/9053/2035/23136/4926/10580/201475/23499/5174/25921/1605/9053/288/2037/5318/9135/23513/10580/4035/5318/2207/10580/2035/1173/63971/4301/55667/5318/285172/5174/10580/8301/10580/8650/9053/10580/23513/199920/145567/2035/10243/2035/285172/8650/4301/4301/1739/9847/2035/23513/4301/3728/5318/55022/2035/50848/3728/285172/9053/91663/1956/4301/3688/23241/23513/23095/64398/285172/6711/367/531…
GO:0045445	myoblast differentiation	15	0.551088	1.57322	0.0188758	0.0422522	0.0203286	1688	tags=32%, list=21%, signal=25%	5925/10521/5925/4208/5925/5978/6909
GO:0034762	regulation of transmembrane transport	103	0.355836	1.57342	0.0034681	0.0109523	0.00526941	1598	tags=30%, list=20%, signal=25%	10580/9847/22941/3667/817/2887/79026/3667/8737/79026/51422/3667/10580/79026/6786/79026/79073/5174/6786/22941/9943/79026/823/274/6786/51422/288/65125/1535/10580/79026/79026/10580/100506658/79026/79026/79026/3764/54923/5174/10580/154043/1729/10580/3667/79026/8501/10580/817/274/57520/3643/50488/8501/801/805/808/1739/9847/51422/50488/65125/55022/79026/7779/3667/51422/56848/817/2040/3688/51422/79026/9…
GO:0002790	peptide secretion	100	0.357129	1.57398	0.00305558	0.00995394	0.00478909	1615	tags=31%, list=20%, signal=25%	7425/6810/3667/23607/399687/6453/2746/3667/9854/4035/399687/3667/80725/201475/5211/80725/3172/9324/5879/6453/3993/8997/8997/6453/2029/4628/2821/4253/4035/23607/2821/5578/4253/399687/399687/399687/3993/2821/3709/2039/4253/3667/408/26286/2746/399687/6567/2029/572/9324/6453/55240/94121/3709/818/55240/6514/9324/3667/56848/80725/4628/1956/6566/572/5532/399687/57678/2746/3667/572/56848/2821/283849/4253…
GO:0007266	Rho protein signal transduction	57	0.399212	1.57398	0.0131715	0.0319541	0.0153739	1544	tags=29%, list=20%, signal=24%	396/64283/11135/65979/23365/65979/2909/64787/6242/23365/79567/8477/5879/25959/8997/8997/201163/6242/143872/65979/23365/4233/90627/27/79567/25959/25959/57449/11214/408/54922/2059/11214/54922/65979/23365/11135/25959/23365/54922/50848/10395/3688/11214/64787/2909/65979/23365/10395/2059/54922/23365/23189/64283/23365/64787/6242/2909/64787/64787
GO:0030098	lymphocyte differentiation	76	0.378003	1.57407	0.00596605	0.0169879	0.0081733	1079	tags=17%, list=14%, signal=15%	54856/602/2177/6868/931/359948/56262/2547/9759/3676/7494/5788/5336/5771/359948/149041/64115/55636/2475/8943/359948/972/54440
GO:0032103	positive regulation of response to external stimulus	106	0.353924	1.57419	0.00440745	0.0132953	0.00639671	2812	tags=38%, list=36%, signal=25%	23604/10059/65125/6868/26057/5894/10133/5594/3315/23369/2547/3428/5336/5594/10432/5747/972/10622/10133/9698/57506/8915/6810/5708/22938/23328/5699/26057/27347/3315/8767/27250/7114/3315/23369/5721/5707/3428/64170/4067/6714/5747/10497/5580/728/65125/56667/10432/3572/65125/2150/23604/5591/5469/25942/5580/3315/1240/23328/25942/8517/26471/3572/9958/5469/6774/3572/2033/5595/10432/4790/26057/5580/6885/55…
GO:0048871	multicellular organismal homeostasis	104	0.355123	1.57473	0.00416091	0.012675	0.00609828	1539	tags=27%, list=19%, signal=23%	2887/2271/51599/32/1981/5565/7082/85440/9069/3635/27134/27134/5879/9414/7082/51599/9414/201163/4233/9414/5562/115/5578/271/100506658/1499/32/23371/5562/1981/4645/9414/324/118/388697/23228/271/5575/9414/6647/1499/216/9069/115/51085/4846/7082/23371/4846/51085/32/50848/5576/23371/4155/23371/9414/1956/3688/32/9414/6794/51599/2180/9414/23371/192111/1499/23371/51599/5577/51599/23371/7122/23371/23371/51…
GO:0051051	negative regulation of transport	92	0.3657	1.57502	0.00346398	0.0109504	0.00526853	1404	tags=21%, list=18%, signal=18%	4131/84079/4131/8660/4131/27236/4131/9531/8660/8660/65125/9531/4131/3303/80223/9972/4131/79651/4131/64285/6236/9531/55917/79651/80223/79651/27236/857/23479/4131/4131/8660/4131/817/4131/80223/2475/338692/972/392/4131/2065/9972/8660/84079/55529/6672/23327/4131/51548/27347/5978
GO:0051150	regulation of smooth muscle cell differentiation	10	0.622185	1.57536	0.0225491	0.0482439	0.0232114	1709	tags=28%, list=22%, signal=22%	1786/26057/6648/26057/27250/23411/23411
GO:0031589	cell-substrate adhesion	91	0.366212	1.57631	0.00324141	0.0104061	0.00500664	1463	tags=24%, list=19%, signal=20%	4035/23332/90102/80725/10580/23499/80725/5747/5879/1605/9748/9344/5034/9448/5747/5829/54828/55604/10580/4035/2017/10580/90102/1499/8874/90102/57662/90102/2039/94/55604/57662/10580/10580/57669/10580/1499/50488/10979/22998/50488/90102/55742/3728/3728/90102/10395/7205/80725/91663/3688/54822/10395/90102/5829/2017/55742/1793/10580/1499/90102/23189/10580/5829/90102/10420/10420/57669
GO:0032922	circadian regulation of gene expression	23	0.495957	1.57704	0.0208656	0.0456508	0.0219638	2783	tags=49%, list=35%, signal=32%	4297/5371/4297/23077/5371/10075/10075/3066/3192/23411/5501/23411/22992/3065/5371/5371/22992/3066/9112/5500/3192/10514/8553/22992/10743/3192/22992/23077/8864
GO:0050806	positive regulation of synaptic transmission	26	0.477486	1.57771	0.0184581	0.0417701	0.0200966	1868	tags=33%, list=24%, signal=26%	10059/8878/8878/5594/8878/8878/8878/5594/3799/3710/6780/8878/8878/8878/6810/440275/22941/10497/3710/8878/54434
GO:0007034	vacuolar transport	39	0.43654	1.57782	0.0105664	0.0271208	0.0130485	971	tags=14%, list=12%, signal=12%	1201/81609/151636/51542/3303/1201/9765/151636/4926/23557/8943
GO:1904738	vascular associated smooth muscle cell migration	10	0.623607	1.57896	0.022009	0.0474153	0.0228127	2028	tags=33%, list=26%, signal=25%	8826/4193/80005/4208/9732/85440/54434/85440/8826/85440
GO:1904752	regulation of vascular associated smooth muscle cell migration	10	0.623607	1.57896	0.022009	0.0474153	0.0228127	2028	tags=33%, list=26%, signal=25%	8826/4193/80005/4208/9732/85440/54434/85440/8826/85440
GO:1903779	regulation of cardiac conduction	21	0.506116	1.57931	0.0232879	0.0494151	0.0237749	920	tags=29%, list=12%, signal=26%	2316/6786/2316/3708/3270/2316/2316/2316/2316/2316/857/3710/3270/6786/817/287
GO:0042060	wound healing	126	0.347102	1.57939	0.00460491	0.0137041	0.00659341	1491	tags=20%, list=19%, signal=17%	2909/4638/23513/23332/90102/7094/23499/3172/5747/5879/1605/5747/55604/4628/3162/23513/2207/5578/100506658/90102/5493/3709/90102/90102/2039/4853/221037/94/55604/4638/408/5575/23513/4638/94121/3709/8165/64145/2113/23513/90102/4846/80856/4846/50848/5493/10627/90102/5576/5339/7409/4628/1956/3688/5339/2909/4638/23513/90102/1793/90102/23189/6915/6915/375056/5577/2909/90102
GO:0043620	regulation of DNA-templated transcription in response to stress	27	0.477347	1.58234	0.02187	0.047229	0.0227231	1665	tags=24%, list=21%, signal=19%	9531/9531/3303/9531/22933/54583/6197/3297/5708/5699/9774/9774/3297/405/5721/5707
GO:0003012	muscle system process	111	0.354061	1.58291	0.00328284	0.0104964	0.00505009	1241	tags=22%, list=16%, signal=20%	5747/5829/5286/143872/1535/1829/816/5318/3162/10580/1829/6525/5318/2017/2023/10580/5578/1938/816/8470/8470/3764/1938/5318/25802/11214/10580/816/10580/4638/8470/11214/6647/10580/817/274/4638/801/805/808/1739/4846/54206/818/3728/8470/1824/5318/8470/4846/3728/103910/10627/54206/817/8470/11214/4638/9446/5829/2017/6416/1824/8470/5318/10580/5318/10580/6915/6915/5318/5829/9732/54206/54206/5348/816/5348/…
GO:0060047	heart contraction	49	0.4143	1.58292	0.00993817	0.0258726	0.012448	1366	tags=26%, list=17%, signal=22%	6786/6786/274/6786/1829/5318/1829/5318/3709/3764/5318/6647/817/274/801/805/808/3709/1739/4846/3728/1824/5318/4846/3728/817/9446/1824/5318/5318/5318/5348/5348
GO:0071364	cellular response to epidermal growth factor stimulus	21	0.507576	1.58387	0.0230057	0.0490176	0.0235836	1120	tags=23%, list=14%, signal=20%	867/790/4691/4691/4691/5782/8826/4691/4691/5782/5335/153090
GO:0002263	cell activation involved in immune response	166	0.334417	1.58593	0.00128485	0.00501318	0.00241197	1901	tags=28%, list=24%, signal=22%	10970/867/602/3936/7158/9342/7158/10043/11031/7158/9846/51143/6709/1778/10043/28988/5594/3303/3304/7414/2547/7158/7374/28988/23352/23218/9961/64333/7158/8621/8826/55183/7494/5788/23526/5336/79980/10487/5594/8729/7374/9846/9798/149041/9984/84106/7414/8729/2475/8987/8621/972/7158/55004/51143/7158/5315/6810/7158/6830/114790/10075/27040/10075/5708/47/7158/8621/3043/27086/55183/8767/84106/8621/3683/16…
GO:0030865	cortical cytoskeleton organization	23	0.498864	1.58628	0.0197301	0.0436598	0.0210058	1523	tags=22%, list=19%, signal=18%	2037/7094/2035/23136/6242/5879/3993/6242/2037/2035/3993/2035/2035/1739/2035/2035/6242
GO:0014855	striated muscle cell proliferation	15	0.555717	1.58644	0.0169183	0.0389398	0.0187349	2470	tags=46%, list=31%, signal=32%	5594/5594/10413/6256/4208/4086/6909/9686/4211/983/6774
GO:0071900	regulation of protein serine/threonine kinase activity	143	0.341913	1.58666	0.000835677	0.00344749	0.00165868	2295	tags=31%, list=29%, signal=23%	5925/57551/5770/9555/51755/6868/6091/5894/1026/28988/51755/5594/3315/1022/1022/3619/5770/8754/2146/8844/8844/6416/28988/51755/80824/11214/5925/11214/8826/5788/857/5594/673/51755/57551/2146/4215/11214/2146/57018/972/57521/153090/84962/5925/219771/1852/7023/23328/51755/11214/11214/27347/11214/57018/3315/5605/8767/27250/1654/3315/7984/23411/1616/7984/4331/23411/1852/6788/51755/57498/57551/51776/4067…
GO:1901565	organonitrogen compound catabolic process	262	0.317155	1.58757	0.00014236	0.000781969	0.000376225	1949	tags=30%, list=25%, signal=24%	2316/1462/51271/1201/54557/867/1601/9531/4130/1462/171024/2316/8878/10868/8878/1854/151636/9531/9736/644/11047/3303/3304/171024/5371/7917/8754/25897/8878/64285/7374/7184/9531/2316/2316/1201/2316/8878/23352/116986/8878/2316/23113/147339/4905/4478/25939/7494/5930/64219/22933/8450/151636/2316/11124/857/10868/5747/4193/171024/7374/84132/991/57602/149041/54583/23077/23163/8878/23042/8878/2475/23607/14…
GO:0072659	protein localization to plasma membrane	91	0.368848	1.58766	0.00285819	0.00937997	0.00451294	1199	tags=20%, list=15%, signal=17%	9053/288/5318/23513/10580/4035/5318/2207/10580/1173/63971/4301/55667/5318/285172/5174/10580/8301/10580/8650/9053/10580/23513/199920/145567/285172/8650/4301/4301/1739/9847/23513/4301/3728/5318/55022/50848/3728/285172/9053/91663/1956/4301/3688/23241/23513/64398/285172/6711/367/5318/115548/4301/10580/145567/5318/10580/5318/8650/4301/92359/55022
GO:0051785	positive regulation of nuclear division	15	0.556667	1.58915	0.0157998	0.0368305	0.0177201	1193	tags=31%, list=15%, signal=26%	5925/55023/25836/9555/5925/22933/4926/55023/5925/25836/11331
GO:0071229	cellular response to acid chemical	20	0.514669	1.58928	0.0232197	0.0493041	0.0237215	1224	tags=24%, list=16%, signal=21%	1786/80315/7494/80315/2475/55004/57521/3297/1788
GO:0021543	pallium development	43	0.430327	1.58975	0.0128269	0.0312896	0.0150542	981	tags=21%, list=12%, signal=19%	2316/7515/6867/2316/6091/3014/23224/57142/2146/2316/2316/2316/2316/2316/7515/3799/7515/57142/2146/25777/57142/2146
GO:1903350	response to dopamine	15	0.557	1.5901	0.0155201	0.0363702	0.0174986	2553	tags=57%, list=32%, signal=39%	2316/2316/5594/2316/2316/112/2316/2316/2316/5594/83855/3066/2316/2931/3066/25942/25942/2931/9368/25/5595
GO:1903351	cellular response to dopamine	15	0.557	1.5901	0.0155201	0.0363702	0.0174986	2553	tags=57%, list=32%, signal=39%	2316/2316/5594/2316/2316/112/2316/2316/2316/5594/83855/3066/2316/2931/3066/25942/25942/2931/9368/25/5595
GO:0061351	neural precursor cell proliferation	36	0.44945	1.59096	0.013787	0.0331872	0.0159672	686	tags=20%, list=9%, signal=19%	10763/2316/10763/10763/5108/9181/8323/2316/29127/5108/2316/7005/2316/2316/2316/10763/22933/2316/5108/9253
GO:0045023	G0 to G1 transition	10	0.628582	1.59156	0.0195786	0.0434177	0.0208894	2467	tags=62%, list=31%, signal=43%	11335/6045/23269/2146/6241/2146/2146/153090/11335/11335/5469/153090/11335/11335/5469
GO:0070316	regulation of G0 to G1 transition	10	0.628582	1.59156	0.0195786	0.0434177	0.0208894	2467	tags=62%, list=31%, signal=43%	11335/6045/23269/2146/6241/2146/2146/153090/11335/11335/5469/153090/11335/11335/5469
GO:0014812	muscle cell migration	20	0.515538	1.59197	0.0218293	0.0471928	0.0227057	2049	tags=38%, list=26%, signal=29%	6093/85440/85440/85440/5058/199/85440/9732/6714/80005/4035/85440/3486/4035/51177/55742/55742/9732
GO:0006904	vesicle docking involved in exocytosis	10	0.628877	1.5923	0.0193086	0.0429062	0.0206433	2296	tags=36%, list=29%, signal=25%	8541/1080/1080/10497/1080
GO:0015672	monovalent inorganic cation transport	68	0.390018	1.59249	0.00667684	0.0186686	0.00898196	1561	tags=31%, list=20%, signal=25%	476/817/10991/357/357/8647/124565/124565/498/9943/8671/274/357/10991/288/65125/5318/357/5318/8671/124565/3764/8671/5318/8647/154043/357/6575/8647/817/274/124565/57520/1739/4846/65125/5318/4846/5187/56848/817/2040/3688/154043/56848/5318/9943/5318/55089/5318/8647/5348/5348/55089
GO:0000387	spliceosomal snRNP assembly	15	0.557951	1.59281	0.0152405	0.0359597	0.0173011	2780	tags=53%, list=35%, signal=34%	96764/8161/135295/9092/10772/9733/6631/1207/9129/10772
GO:0002366	leukocyte activation involved in immune response	163	0.337346	1.59461	0.000537371	0.00241622	0.00116251	1797	tags=26%, list=23%, signal=21%	10970/867/602/3936/7158/9342/7158/10043/11031/7158/9846/51143/6709/1778/10043/28988/5594/3303/3304/7414/2547/7158/7374/28988/23352/23218/9961/64333/7158/8621/8826/55183/7494/5788/23526/5336/79980/10487/5594/7374/9846/9798/149041/9984/84106/7414/2475/8987/8621/972/7158/55004/51143/7158/5315/6810/7158/6830/114790/10075/27040/10075/5708/47/7158/8621/3043/27086/55183/8767/84106/8621/3683/1654/7158/55…
GO:0060421	positive regulation of heart growth	10	0.630126	1.59546	0.0187685	0.0420774	0.0202445	563	tags=19%, list=7%, signal=17%	32/32/32/32/32
GO:0021537	telencephalon development	52	0.412137	1.59793	0.0111654	0.0281452	0.0135414	981	tags=19%, list=12%, signal=17%	2316/7515/6867/2316/6091/3014/23224/57142/2146/2316/2316/2316/2316/2316/7515/9253/3799/7515/57142/2146/25777/57142/55636/2146
GO:0060395	SMAD protein signal transduction	10	0.63122	1.59823	0.0182284	0.0413408	0.0198901	3562	tags=61%, list=45%, signal=34%	1601/10923/6711/10923/10432/4086/6711/10432/6711/142/10432/10432/10432/4087/6711/11030/6711/4087/10432/10432/25937/10432
GO:0071559	response to transforming growth factor beta	61	0.399223	1.5986	0.00912144	0.0242144	0.0116502	2431	tags=32%, list=31%, signal=23%	7791/867/1601/7791/6868/283149/3303/5371/8754/857/5747/4208/5829/7791/7791/5371/56288/10273/56288/22938/4052/3066/10273/23370/4086/23411/23411/283149/6714/5747/7041/3326/26036/5371/5371/678/3066/6660/142/3326/867/9958/5139/23370/6794/7041
GO:0070972	protein localization to endoplasmic reticulum	37	0.448983	1.60122	0.0113008	0.0284632	0.0136944	2185	tags=42%, list=28%, signal=30%	54557/6138/57142/6224/6194/9919/8729/57142/6194/6202/57142/287/8729/6156/6731/9697/287/6144/6449/6136/11079/8729/11231/9919/6194/23471/6181/375056
GO:0097064	ncRNA export from nucleus	20	0.518595	1.60141	0.0212732	0.0464442	0.0223455	3151	tags=69%, list=40%, signal=42%	5903/4869/23225/9972/4869/5903/4869/4928/5903/4869/9972/5903/8021/5901/9972/23279/23165/5903/9972/5903/5903/9972/4927/57122/9972/7248/8021/10762/5903/5903/4927/7175/5903/7175/4928/8086
GO:0002244	hematopoietic progenitor cell differentiation	35	0.457781	1.6017	0.00827846	0.0223988	0.0107766	2343	tags=47%, list=30%, signal=33%	7153/4297/7153/23335/23094/103/23094/5788/10413/9739/23215/23094/23215/4297/5708/5977/23215/56339/5699/5978/7153/1106/9739/5721/5707/7153/23094/23215/5591/54443/5788/25942/25942/6654
GO:0043010	camera-type eye development	46	0.424874	1.60253	0.00753539	0.0207508	0.00998374	729	tags=12%, list=9%, signal=11%	10763/10763/10763/10848/23047/86/131544/23047/131544/10848/23047/10152/10763/6597/6256
GO:0055085	transmembrane transport	228	0.325817	1.60275	0.00018398	0.000953128	0.000458574	1598	tags=30%, list=20%, signal=26%	10580/9847/10928/22941/3667/476/817/2887/5192/10991/357/32/79026/3667/357/5565/8737/79026/51422/1244/8647/3667/124565/10580/79026/124565/6786/79026/498/79073/5174/6786/22941/9943/9131/28234/8671/79026/823/274/9131/9868/6786/357/10991/51422/6542/288/65125/1535/10580/79026/357/7095/79026/10580/100506658/147138/22/79026/32/3709/8671/79026/124565/79026/23516/286410/3764/8671/540/54923/2039/118/8647/5…
GO:0001701	in utero embryonic development	92	0.37232	1.60353	0.00227111	0.00782857	0.00376653	2371	tags=33%, list=30%, signal=24%	10155/86/26005/5594/57142/2186/7262/29072/4848/56006/80790/5930/1999/9644/5594/6256/118/57662/54583/4836/2186/57142/57142/55636/8531/10155/5335/6830/5930/7763/4678/3297/8531/57187/57187/54888/5930/4904/3297/405/5930/2186/7403/8320/85451/6788/4678/57498/57448/9646/5930/4846/4836/57662/5469/5930/4627/57680/6926/25942/29924/25942/57187/5930/54888/118
GO:0016202	regulation of striated muscle tissue development	29	0.475625	1.60363	0.0214325	0.0466606	0.0224496	1813	tags=29%, list=23%, signal=22%	10521/5594/9759/22933/5594/10413/4208/2475/8531/2065/64855/8531/6909/2931/9686
GO:0048634	regulation of muscle organ development	29	0.475625	1.60363	0.0214325	0.0466606	0.0224496	1813	tags=29%, list=23%, signal=22%	10521/5594/9759/22933/5594/10413/4208/2475/8531/2065/64855/8531/6909/2931/9686
GO:0052548	regulation of endopeptidase activity	78	0.385106	1.60391	0.00411138	0.0125985	0.00606145	1945	tags=30%, list=25%, signal=23%	6091/4137/5894/63893/11047/4137/5371/3428/4137/63893/4193/64115/64780/79886/8915/4137/5371/6197/3297/4155/7023/64780/5978/444/3297/8767/20/9097/1654/23411/5721/3428/23411/64170/4067/4898/6714/3065/11047/1654/57448/831/5371/5371
GO:0030218	erythrocyte differentiation	36	0.453254	1.60443	0.012972	0.0316185	0.0152125	3125	tags=43%, list=40%, signal=26%	5925/55904/103/3303/3304/55904/5925/5771/118/6772/5925/3059/405/2039/51621/4067/22985/3635/22985/5591/5469/7538/118/3635/5469/6774/51341/22985/22985/22985/22985/51341/22985/55646/3059/118
GO:0031349	positive regulation of defense response	73	0.387858	1.60512	0.0050145	0.0147111	0.00707788	3130	tags=46%, list=40%, signal=28%	26057/5894/10133/23369/2547/3428/5336/10432/4208/10622/10133/9698/57506/8915/5708/5699/26057/8767/27250/23369/5721/5707/3428/64170/4067/6714/10497/5580/56667/10432/3572/2150/5591/5469/25942/5580/25942/8517/26471/3572/9958/5469/6774/3572/2033/5595/10432/4790/26057/5580/6885/26065/8673/26065/4841/10432/10432/84699/5058/63940/3605/10133/23369/8737/9491
GO:0001935	endothelial cell proliferation	33	0.4606	1.60522	0.0144649	0.0343653	0.016534	1591	tags=36%, list=20%, signal=29%	57608/57608/57608/57608/57608/57608/6868/57608/57608/3676/7494/857/4208/57608/2475/57521/6772/5335/51548/1739/57608/405/23411
GO:0043410	positive regulation of MAPK cascade	119	0.355843	1.60562	0.00198814	0.00704721	0.00339059	2295	tags=30%, list=29%, signal=22%	57608/57608/57551/57608/57608/5770/2243/57608/57608/6091/5894/57608/28988/5594/57608/5770/8754/2146/8844/8844/6416/28988/11214/11214/8826/5788/5594/673/57551/57608/2146/4215/11214/2146/972/55004/9821/153090/84962/11331/1852/23328/11214/11214/27347/11214/9821/5605/8767/2264/57608/7984/1616/7984/2243/3383/1852/6788/64170/57498/57551/51776/7936/6714/7984/9821/8567/728/8826/6764/2243/8682/2150/11183/…
GO:0010952	positive regulation of peptidase activity	52	0.414412	1.60675	0.0103534	0.026729	0.01286	1945	tags=39%, list=25%, signal=30%	84168/6091/4137/11047/4137/5371/3428/4137/857/64115/8915/4137/5371/3297/4155/7023/5978/444/3297/8767/1654/23411/5721/3428/23411/64170/4067/11047/1654/5371/5371
GO:0071560	cellular response to transforming growth factor beta stimulus	58	0.408223	1.60794	0.00566933	0.0162626	0.00782434	2431	tags=33%, list=31%, signal=23%	7791/867/1601/7791/6868/283149/3303/5371/8754/857/5747/4208/5829/7791/7791/5371/56288/10273/56288/22938/4052/3066/10273/23370/4086/23411/23411/283149/6714/5747/7041/3326/26036/5371/5371/678/3066/6660/142/3326/867/9958/5139/23370/6794/7041
GO:0007249	I-kappaB kinase/NF-kappaB signaling	68	0.393886	1.60828	0.00588747	0.016795	0.0080805	1845	tags=32%, list=23%, signal=25%	2316/602/2316/8878/55870/8878/26057/10133/3315/54386/8878/2316/2316/2316/8878/9188/8878/11214/2316/11214/2316/1936/23476/8878/8878/4215/11214/972/10133/57506/6772/8915/8878/153090/84962/23005/79753/11214/11214/26057/11214/3315/8767/9188/3315/23411/92140/55870/57708/23411/64170/2316/3065/79753/8878
GO:1901215	negative regulation of neuron death	44	0.431369	1.60842	0.0103055	0.0266499	0.0128219	1878	tags=29%, list=24%, signal=22%	10763/10763/80315/10763/1201/867/1201/6416/116986/10763/6648/80315/55074/4208/2065/23394/3297/1981/5978/3297/23411/6453/23411/5584/728/3326
GO:0007041	lysosomal transport	34	0.461918	1.60863	0.0107627	0.0274201	0.0131925	971	tags=15%, list=12%, signal=14%	1201/81609/151636/51542/3303/1201/9765/151636/4926/23557/8943
GO:0007005	mitochondrion organization	103	0.363864	1.60891	0.00229541	0.00787507	0.0037889	1531	tags=24%, list=19%, signal=20%	4000/7159/9531/56947/4000/4000/10059/8878/4000/8878/4000/4137/23130/9531/10953/10133/3303/3308/4137/79065/8878/9531/4137/8878/8878/64083/6648/54471/4000/57602/7159/4836/9804/8878/8878/4000/4000/9821/10133/8878/4000/4137/8936/10075/11331/10075/57805/79778/54332/2017/9821/54832/4205/2011/79784/4000
GO:0048469	cell maturation	28	0.483052	1.60902	0.0130089	0.0316339	0.0152199	1145	tags=21%, list=15%, signal=18%	5925/1026/1080/5925/7494/22933/65010/23294/2475/1080/5925
GO:0030522	intracellular receptor signaling pathway	72	0.389218	1.61011	0.00412587	0.0126179	0.00607079	2084	tags=28%, list=26%, signal=21%	1601/51366/26057/9612/9612/10521/3303/3304/55252/55252/23369/5371/2146/4848/8085/6597/10413/9612/6256/81/29966/8085/9667/2146/9612/2146/9698/9612/8805/5371/11331/22938/9611/26057/27086/8767/6597/8289/405/23369/23411/1616/23411/6714/3065/6294/5371/79039/5371/6294/55252/5469/8805
GO:0009306	protein secretion	94	0.372766	1.6102	0.00178168	0.00643315	0.00309515	1615	tags=29%, list=20%, signal=24%	7425/6810/3667/23607/399687/2746/3667/9854/4035/399687/3667/80725/201475/5211/80725/3172/9324/5879/3993/2029/4628/2821/4253/4035/23607/2821/5578/4253/399687/399687/399687/3993/2821/3709/2039/4253/3667/408/26286/2746/399687/2029/572/9324/55240/94121/3709/818/55240/6514/9324/3667/56848/80725/4628/1956/6566/572/5532/399687/57678/2746/3667/572/56848/2821/4253/375056/2746/399687/2597
GO:0035592	establishment of protein localization to extracellular region	94	0.372766	1.6102	0.00178168	0.00643315	0.00309515	1615	tags=29%, list=20%, signal=24%	7425/6810/3667/23607/399687/2746/3667/9854/4035/399687/3667/80725/201475/5211/80725/3172/9324/5879/3993/2029/4628/2821/4253/4035/23607/2821/5578/4253/399687/399687/399687/3993/2821/3709/2039/4253/3667/408/26286/2746/399687/2029/572/9324/55240/94121/3709/818/55240/6514/9324/3667/56848/80725/4628/1956/6566/572/5532/399687/57678/2746/3667/572/56848/2821/4253/375056/2746/399687/2597
GO:0033674	positive regulation of kinase activity	171	0.337415	1.61027	0.000489311	0.00222869	0.00107228	1508	tags=22%, list=19%, signal=19%	6453/3667/5062/8737/51422/51429/3667/80725/10746/80725/5747/23328/84451/1605/253260/6885/6453/9344/79109/9448/151195/5747/57679/51422/6453/65125/4233/28988/10040/5562/115/55890/5562/1856/94056/56892/920/11214/7164/5062/84231/253260/3667/57679/408/23118/5575/11214/6647/219771/57679/5903/572/5062/3643/50488/6453/801/805/808/10006/1739/115/51422/50488/65125/55615/253260/9043/5576/3667/51422/80725/19…
GO:0070849	response to epidermal growth factor	24	0.499248	1.61116	0.0223568	0.0479648	0.0230771	1120	tags=24%, list=14%, signal=21%	867/790/4691/4691/5594/4691/5782/8826/5594/4691/4691/5782/5335/153090
GO:0042110	T cell activation	104	0.363425	1.61154	0.00225987	0.00780499	0.00375518	2552	tags=39%, list=32%, signal=27%	602/3936/64926/2177/6868/64926/64926/4478/7494/5788/55824/857/10808/10808/6708/5771/149041/64115/2000/84941/9402/64926/55636/2475/8943/972/54440/8915/55824/27040/56339/64926/3105/5699/64926/6708/1739/27086/1503/8767/3683/9092/27240/3936/64926/3383/440275/8320/3105/79576/4067/6714/9231/23513/23303/54440/3572/1739/678/11006/2150/5591/960/51043/4627/5788/9402/3953/6654/3572/3105/6794/3105/6774/27040…
GO:1904358	positive regulation of telomere maintenance via telomere lengthening	14	0.581833	1.61193	0.0235702	0.0498471	0.0239827	1999	tags=41%, list=25%, signal=31%	5594/5073/3178/1736/3181/5594/10575/1736/3181/6950/140609/5073
GO:0051031	tRNA transport	20	0.522033	1.61202	0.0198828	0.043935	0.0211383	3151	tags=67%, list=40%, signal=41%	5903/23225/9972/5903/4928/5903/9804/9972/5903/4904/8021/5901/9972/23279/23165/5903/9972/5903/5903/9972/4927/57122/9972/8021/10762/5903/5903/4927/7175/5903/7175/4928/8086
GO:0051289	protein homotetramerization	19	0.528567	1.61209	0.0140882	0.0336508	0.0161903	813	tags=21%, list=10%, signal=18%	51074/200186/7083/64784/25939/2801/6648/64784
GO:0032233	positive regulation of actin filament bundle assembly	24	0.500056	1.61377	0.0220755	0.0474601	0.0228343	1773	tags=26%, list=22%, signal=20%	2316/11346/171024/2316/285590/11346/171024/2316/2316/2316/2316/2316/171024/5829/2475/29109/171024/55704/11346/7984/7984/55604/2316/7984
GO:0003281	ventricular septum development	16	0.552079	1.61378	0.0186664	0.0419824	0.0201988	2224	tags=29%, list=28%, signal=21%	6091/64783/7798/4193/54583/4052/64783/4846/64783/64783/64783/6926
GO:0010803	regulation of tumor necrosis factor-mediated signaling pathway	13	0.592149	1.61415	0.0234108	0.0496417	0.0238839	2284	tags=50%, list=29%, signal=36%	6868/3303/3304/5771/8887/8567/2150/8517
GO:0055021	regulation of cardiac muscle tissue growth	15	0.56595	1.61565	0.0130089	0.0316339	0.0152199	2437	tags=41%, list=31%, signal=28%	5594/5594/10413/4208/2475/6909/2931/9686/2931/4211/983
GO:0048008	platelet-derived growth factor receptor signaling pathway	20	0.523371	1.61615	0.0187705	0.0420774	0.0202445	1204	tags=22%, list=15%, signal=19%	867/5770/5770/5782/8826/5771/9678/9564/5782/7763
GO:0001782	B cell homeostasis	10	0.638351	1.61629	0.016068	0.0373995	0.0179939	2858	tags=62%, list=36%, signal=40%	149041/4208/972/8915/4067/6654/55619/25/6654/5585
GO:0048880	sensory system development	57	0.41001	1.61656	0.00817315	0.0222304	0.0106956	729	tags=14%, list=9%, signal=13%	10763/10763/10763/10848/23047/23094/86/285590/25836/131544/23094/23047/131544/10848/23047/56006/10152/10763/6597/23094/6256
GO:0150063	visual system development	57	0.41001	1.61656	0.00817315	0.0222304	0.0106956	729	tags=14%, list=9%, signal=13%	10763/10763/10763/10848/23047/23094/86/285590/25836/131544/23094/23047/131544/10848/23047/56006/10152/10763/6597/23094/6256
GO:0098662	inorganic cation transmembrane transport	98	0.3704	1.61748	0.00255838	0.00858706	0.00413145	1377	tags=29%, list=17%, signal=25%	476/817/357/79026/357/79026/8647/79026/6786/79026/498/6786/9943/8671/79026/274/6786/357/288/65125/1535/79026/357/79026/79026/3709/8671/79026/79026/23516/3764/8671/540/54923/8647/154043/1729/357/79026/6575/8647/817/274/57520/801/805/808/3709/1739/65125/79026/7779/56848/817/2040/3688/54822/79026/9446/154043/56848/79026/9943/79026/79026/283375/8647/79026/79026/1729/79026/79026/54923/5348/54923/5348/…
GO:0038084	vascular endothelial growth factor signaling pathway	10	0.639244	1.61855	0.015798	0.0368305	0.0177201	342	tags=30%, list=4%, signal=29%	57608/57608/57608/57608/57608/57608/6091/57608/3315/57608
GO:0032239	regulation of nucleobase-containing compound transport	14	0.584256	1.61864	0.0218766	0.047229	0.0227231	3207	tags=62%, list=41%, signal=37%	55781/9972/29072/10657/6830/9972/57187/55677/57187/54888/55677/55677/9972/55677/9972/55677/9972/55677/57187/54888/9972/64062/6830/55677/7175/7175/26993/8737/54888
GO:0048026	positive regulation of mRNA splicing, via spliceosome	12	0.60621	1.61881	0.023572	0.0498471	0.0239827	1808	tags=34%, list=23%, signal=26%	4691/4691/27316/4691/29896/9967/4928/4691/4691/22938/6434/4691/494115/494115/6625/27316/29896
GO:0043406	positive regulation of MAP kinase activity	77	0.389546	1.61894	0.00517307	0.0150905	0.00726044	2295	tags=32%, list=29%, signal=23%	57551/5770/6091/5894/28988/5594/5770/8754/2146/8844/8844/6416/28988/11214/11214/8826/5788/5594/673/57551/2146/4215/11214/2146/972/153090/84962/1852/23328/11214/11214/27347/11214/5605/8767/7984/1616/7984/1852/57498/57551/51776/6714/7984/8567/728/8826/8682/11183/11214/153090/8844/11214/5788/11214/23328/8517/11214/51776
GO:0034341	response to interferon-gamma	34	0.464983	1.6193	0.0102072	0.0264619	0.0127315	2530	tags=40%, list=32%, signal=27%	7791/7791/5371/2058/5771/3799/65010/817/7791/7791/6772/6810/5371/3459/6672/3105/23580/3383/3105/5580/3326/5371/5371/5469/2317/51466/960/5580/3326/3105/3105/23580/5469/1612
GO:0071346	cellular response to interferon-gamma	34	0.464983	1.6193	0.0102072	0.0264619	0.0127315	2530	tags=40%, list=32%, signal=27%	7791/7791/5371/2058/5771/3799/65010/817/7791/7791/6772/6810/5371/3459/6672/3105/23580/3383/3105/5580/3326/5371/5371/5469/2317/51466/960/5580/3326/3105/3105/23580/5469/1612
GO:0002460	adaptive immune response based on somatic recombination of immune receptors built from immunoglobulin superfamily domains	50	0.423773	1.61996	0.00665686	0.0186296	0.00896316	2470	tags=50%, list=31%, signal=34%	602/7158/7158/6868/7158/8417/7158/7374/7158/55183/5788/7374/149041/9984/4208/2475/972/7158/54440/8915/7158/7158/6830/4791/7158/3105/1739/55183/8767/7158/23180/55183/3383/8417/3105/5580/7158/54440/3635/1739/55183/51043/7158/5788/5580/715/3105/3105/3635/6774
GO:0061097	regulation of protein tyrosine kinase activity	22	0.513212	1.62001	0.0215943	0.0468153	0.022524	1023	tags=24%, list=13%, signal=21%	1856/5062/5062/10006/54206/54206/80725/10006/5062/54206/54206/54206
GO:0048515	spermatid differentiation	16	0.554275	1.6202	0.0186664	0.0419824	0.0201988	2505	tags=48%, list=32%, signal=33%	3267/23139/1080/27125/65010/1080/54888/23139/6732/9425/6732/90780/3267/6595/23139/1080/27125/54888/3267
GO:0071887	leukocyte apoptotic process	22	0.513535	1.62104	0.0215943	0.0468153	0.022524	2071	tags=47%, list=26%, signal=35%	8660/8660/8660/6868/8660/4208/84941/972/8915/8660/27086/3059/23411/1676/23411/4067/8660/6950/9693/8660
GO:0045070	positive regulation of viral genome replication	13	0.594811	1.62141	0.0214714	0.0467125	0.0224745	2214	tags=42%, list=28%, signal=30%	7155/7153/7155/7153/103/23367/6780/23367/7153/7155/6732/1654/7155/5586/23367/6732/7153/1654/64710/23367/23367
GO:1904377	positive regulation of protein localization to cell periphery	22	0.513667	1.62145	0.0215943	0.0468153	0.022524	1598	tags=29%, list=20%, signal=23%	10580/6810/6711/2037/25921/4035/2035/4926/10580/25921/2037/10580/4035/10580/2035/10580/10580/10580/2035/2035/1739/2035/2035/1956/3688/6711/10580/10580
GO:1904356	regulation of telomere maintenance via telomere lengthening	22	0.513831	1.62197	0.0215943	0.0468153	0.022524	2264	tags=36%, list=29%, signal=26%	5594/5073/3178/1736/3181/5594/10575/1736/3192/6714/3181/6950/140609/5073/3192/142
GO:0034329	cell junction assembly	114	0.36263	1.62249	0.00222722	0.00770081	0.00370506	1842	tags=32%, list=23%, signal=26%	29904/7094/153562/7145/8394/5339/1981/56288/8502/1500/4301/7145/6714/56288/2889/7145/4301/7414/5318/10611/7082/4641/10580/7145/22941/10160/7145/51599/1981/5062/7082/4035/23332/90102/7094/23136/10580/1500/10160/23499/8502/22941/5747/5879/1500/9748/7082/9344/9448/5747/8502/51599/201163/54828/1500/1500/28988/5318/10580/4035/5318/2017/10580/5578/100506658/90102/7145/1499/8874/421/4301/1981/90102/5766…
GO:0016573	histone acetylation	48	0.428003	1.62324	0.00640734	0.018029	0.00867422	2766	tags=44%, list=35%, signal=29%	8986/4297/86/284058/10847/200186/284058/26009/9329/4297/9678/284058/7862/9767/57634/5977/55677/200186/55677/55677/11177/10847/23411/7994/11177/51773/23411/9767/26036/90780/55689/55677/6418/25942/55689/55677/25942/26155/55677/51773/1386/2033/5595/1386/6885/7994/200186
GO:0031099	regeneration	38	0.451159	1.62427	0.00755057	0.0207741	0.00999496	1367	tags=32%, list=17%, signal=27%	4131/4131/4131/607/4131/790/3936/6696/4131/607/1026/4131/2146/4131/5782/10413/4131/4131/6696/2146/83481/4131/4131/2146/5782/5315/4131/6156/6696/4131/6696
GO:0075733	intracellular transport of virus	22	0.514643	1.62453	0.021312	0.0464635	0.0223548	3151	tags=71%, list=40%, signal=43%	51271/5903/23225/9972/5903/4928/3838/5903/9972/5903/3839/8021/5901/9972/23279/9397/23165/5903/9972/5903/5903/9972/4927/57122/9972/8021/10762/5903/5903/4927/7175/5903/7175/4928/8086
GO:1903363	negative regulation of cellular protein catabolic process	22	0.514647	1.62455	0.021312	0.0464635	0.0223548	2269	tags=44%, list=29%, signal=32%	4130/5371/7917/4130/4130/153090/6599/5371/57805/4130/4130/9097/6449/7917/6599/3326/5371/5371/302/153090/51322/3326
GO:0070646	protein modification by small protein removal	74	0.391974	1.62536	0.00444029	0.0133683	0.00643184	2539	tags=38%, list=32%, signal=26%	10868/86/3607/9736/221937/11047/55252/55252/1080/54726/221937/55593/10868/4193/84132/991/29844/57602/9804/221937/1080/84132/5708/221937/84132/5699/64426/9097/51720/4086/26054/5721/5707/5887/11047/56970/8314/221937/9733/55252/221937/5887/23358/221937/8517/1080/3607/9958/983/324/23358/9100/2033
GO:0001825	blastocyst formation	13	0.596319	1.62552	0.0206403	0.0454468	0.0218656	1926	tags=42%, list=24%, signal=32%	86/57142/4848/57142/57142/6830/8320/9646
GO:0051438	regulation of ubiquitin-protein transferase activity	14	0.587106	1.62654	0.0207475	0.0455533	0.0219168	1534	tags=38%, list=19%, signal=31%	10059/151636/151636/2801/991/10273/84259/10273
GO:0014902	myotube differentiation	14	0.587125	1.62659	0.0207475	0.0455533	0.0219168	1126	tags=24%, list=14%, signal=21%	607/607/9759/7494/4208/2475/64855
GO:0010823	negative regulation of mitochondrion organization	15	0.569793	1.62662	0.0118959	0.0294842	0.0141856	1218	tags=40%, list=15%, signal=34%	4000/9531/4000/4000/10059/4000/4000/4137/9531/3303/4137/9531/4137/4000/4000/4000/4000/4137/10075/10075
GO:0062197	cellular response to chemical stress	100	0.369149	1.62695	0.00144311	0.0054856	0.00263926	1785	tags=29%, list=23%, signal=23%	4688/1201/23064/9181/2177/5563/4137/5594/3315/3303/3304/4137/5371/2547/2146/1201/23064/4137/57332/22933/6648/857/5594/4193/57332/55074/2146/6780/5829/92241/9181/2146/8531/6810/4638/4137/5371/3297/8531/9506/57332/27347/5978/3315/9181/3066/3297/1654/405/3315/23411/92241/23334/9181/23411/6714/4688/624/5580
GO:0003015	heart process	54	0.417418	1.62719	0.00584941	0.0167018	0.00803567	1515	tags=23%, list=19%, signal=19%	2316/10848/6786/2316/10059/3708/10848/3270/2316/2316/9759/2316/11214/2316/11214/2316/857/10413/4193/3710/3270/6786/817/287/2475/11214/5348/7273/11214/23327/11214/11214/444/1739/10848/4205/287
GO:0002708	positive regulation of lymphocyte mediated immunity	14	0.587453	1.6275	0.0207475	0.0455533	0.0219168	2415	tags=57%, list=31%, signal=39%	7158/7158/7158/8417/7158/7158/55183/5788/7158/54440/7158/7158/7158/3105/55183/7158/55183/8417/3105/7158/54440/55183/7158/5788/3105/3105
GO:0009314	response to radiation	98	0.372782	1.62788	0.00230725	0.0078994	0.0038006	2321	tags=31%, list=29%, signal=22%	867/11346/602/7158/7158/2177/25836/4869/7158/3014/1026/11346/5371/2547/7158/4869/3428/7158/8450/5788/4869/10413/85456/1936/4193/4836/2475/4869/10277/7158/7158/7158/25836/5371/3297/7508/1788/57805/7158/56339/3297/51720/11346/7158/23411/5501/3383/3428/440275/23411/51776/7158/5371/5371/85456/4836/64710/5936/5591/9397/9112/25836/5500/7158/8091/5788/221927/163859/142/26155/51776/867
GO:0022412	cellular process involved in reproduction in multicellular organism	48	0.429249	1.62797	0.00607188	0.0171944	0.00827267	2656	tags=43%, list=34%, signal=29%	7153/7153/3267/23139/6045/1080/8085/22933/27125/65010/8085/676/2475/1080/3297/1788/54888/7153/23139/3297/6732/9425/9757/6732/994/6714/7153/90780/23318/3267/6595/23139/84501/1080/27125/6654/54888/5139/3267/8894/56907/676/9757
GO:1903902	positive regulation of viral life cycle	20	0.527261	1.62817	0.0162678	0.037693	0.0181351	1829	tags=36%, list=23%, signal=28%	7155/7153/7155/7153/103/23367/3838/6780/972/23367/25978/7153/7155/6732/1654/7155/5586/23367/6732/7153/1654
GO:0052547	regulation of peptidase activity	87	0.381739	1.62858	0.00198222	0.00703425	0.00338436	1945	tags=29%, list=25%, signal=23%	84168/6091/4137/5894/63893/11047/4137/5371/3428/4137/63893/857/4193/64115/64780/79886/8915/4137/5371/6197/3297/4155/7023/64780/5978/444/3297/8767/20/9097/1654/23411/5721/3428/23411/64170/4067/4898/6714/3065/11047/1654/57448/831/5371/5371
GO:0090342	regulation of cell aging	13	0.597661	1.62918	0.0200862	0.0443529	0.0213393	2354	tags=53%, list=30%, signal=38%	3159/4000/4000/4000/4000/4000/6787/4000/4215/4000/4000/4000/26156/3159/4904/4000/23411/23411/5591/8091/3159/4000/26156/4000
GO:1903533	regulation of protein targeting	26	0.49319	1.6296	0.0113933	0.0286264	0.0137729	1875	tags=22%, list=24%, signal=17%	9531/56947/23255/9531/9531/9847/54471/57602/10075/10075/79778/123264/9847/2039/2931/9531/8314
GO:0051402	neuron apoptotic process	52	0.420406	1.62999	0.00805268	0.0219799	0.0105751	1146	tags=19%, list=15%, signal=17%	10763/5925/10763/80315/10763/1201/9759/1201/6416/116986/1822/5925/10763/6648/80315/55074/4208/2065/5925/23394
GO:0046425	regulation of receptor signaling pathway via JAK-STAT	19	0.534595	1.63047	0.012406	0.0304788	0.0146641	3099	tags=72%, list=39%, signal=44%	602/5788/857/5771/3297/3066/3297/3059/4067/3572/84444/3066/84444/5788/3572/6774/3572/79893/602/22876/55620/3059/4771
GO:1904892	regulation of receptor signaling pathway via STAT	19	0.534595	1.63047	0.012406	0.0304788	0.0146641	3099	tags=72%, list=39%, signal=44%	602/5788/857/5771/3297/3066/3297/3059/4067/3572/84444/3066/84444/5788/3572/6774/3572/79893/602/22876/55620/3059/4771
GO:0055008	cardiac muscle tissue morphogenesis	10	0.644286	1.63132	0.0152579	0.0359733	0.0173077	2417	tags=54%, list=31%, signal=37%	5629/5629/7273/5318/5318/5318/5318/5469/5318/5318/5318/5318/5318/5318/5318
GO:0001654	eye development	56	0.414937	1.63145	0.0082782	0.0223988	0.0107766	729	tags=14%, list=9%, signal=13%	10763/10763/10763/10848/23047/23094/86/285590/25836/131544/23094/23047/131544/10848/23047/56006/10152/10763/6597/23094/6256
GO:0043161	proteasome-mediated ubiquitin-dependent protein catabolic process	97	0.374302	1.63236	0.00157233	0.00585466	0.00281682	1949	tags=33%, list=25%, signal=25%	54557/1601/4130/3303/3304/5371/7917/25897/7184/22933/8450/11124/857/4193/991/23607/10277/4130/4130/6599/5371/10075/10273/10075/5708/54442/57805/23607/4130/23327/5699/25897/51548/4130/10612/26270/9097/10273/11060/6449/23411/5721/9870/5707/7917/23411/5887/6599/2931/55968/3326/5371/5371/197131
GO:0007269	neurotransmitter secretion	28	0.490068	1.63239	0.0113393	0.028514	0.0137188	1119	tags=19%, list=14%, signal=16%	28964/9342/8541/10059/8500/4208/23557/28964/5413/8500/6810
GO:0099643	signal release from synapse	28	0.490068	1.63239	0.0113393	0.028514	0.0137188	1119	tags=19%, list=14%, signal=16%	28964/9342/8541/10059/8500/4208/23557/28964/5413/8500/6810
GO:0046633	alpha-beta T cell proliferation	10	0.644773	1.63255	0.0147178	0.0348858	0.0167845	2415	tags=74%, list=31%, signal=51%	64926/64926/64926/5788/64115/2000/64926/64926/3105/64926/8767/64926/3105/51043/5788/3105/3105
GO:1905898	positive regulation of response to endoplasmic reticulum stress	10	0.644902	1.63288	0.0147178	0.0348858	0.0167845	1709	tags=55%, list=22%, signal=43%	5770/7917/5770/7494/857/5771/153090/6449/23411/7917/23411
GO:0051091	positive regulation of DNA-binding transcription factor activity	62	0.407651	1.63357	0.00620571	0.0175253	0.00843188	1791	tags=35%, list=23%, signal=28%	8986/9181/7158/7158/4869/7158/9208/3303/3304/200186/54386/7158/4869/9759/64784/7158/4869/857/6597/64784/9181/4869/7158/57506/8915/7158/7158/4791/11331/64784/7158/9208/9181/200186/8767/6597/3059/7158/7984/92140/7984/3383/9181/6788/5584/7984/7158
GO:0016579	protein deubiquitination	70	0.398166	1.63423	0.00263004	0.00879898	0.00423341	2539	tags=38%, list=32%, signal=26%	10868/86/3607/9736/221937/11047/55252/55252/1080/54726/221937/55593/10868/4193/84132/991/29844/57602/9804/221937/1080/84132/5708/221937/84132/5699/64426/9097/51720/4086/5721/5707/5887/11047/56970/8314/221937/9733/55252/221937/5887/23358/221937/8517/1080/3607/9958/983/324/23358/9100/2033
GO:0071277	cellular response to calcium ion	13	0.599537	1.63429	0.018978	0.0422978	0.0203505	909	tags=14%, list=12%, signal=12%	5563/8826/118/673/4208/817
GO:0048675	axon extension	36	0.461703	1.63433	0.00930454	0.0246161	0.0118434	1199	tags=30%, list=15%, signal=26%	4131/4131/4133/4131/4131/4133/9201/80208/4137/4131/28988/57142/4137/7414/4131/23499/4131/4137/28988/4133/4133/4131/4131/1808/57142/4131/57142/23499/7414/4131/4133/57698/4131/4133/23394/4137/23499
GO:0070498	interleukin-1-mediated signaling pathway	19	0.53589	1.63442	0.0118453	0.0294516	0.0141699	1845	tags=44%, list=23%, signal=34%	8986/8878/8878/8878/8878/8878/54726/8878/8878/4215/8878/5708/5699/8767/5721/5707/8878
GO:0002286	T cell activation involved in immune response	21	0.523804	1.6345	0.0170779	0.0391906	0.0188556	2847	tags=66%, list=36%, signal=42%	602/3936/149041/2475/972/27086/8767/3683/3936/3383/440275/8320/2150/51043/6774/3936/7248/602/5663
GO:0007091	metaphase/anaphase transition of mitotic cell cycle	13	0.600134	1.63592	0.018701	0.0419824	0.0201988	1145	tags=27%, list=15%, signal=23%	5925/51143/55781/5925/991/51143/5925
GO:0030071	regulation of mitotic metaphase/anaphase transition	13	0.600134	1.63592	0.018701	0.0419824	0.0201988	1145	tags=27%, list=15%, signal=23%	5925/51143/55781/5925/991/51143/5925
GO:0044784	metaphase/anaphase transition of cell cycle	13	0.600134	1.63592	0.018701	0.0419824	0.0201988	1145	tags=27%, list=15%, signal=23%	5925/51143/55781/5925/991/51143/5925
GO:1902099	regulation of metaphase/anaphase transition of cell cycle	13	0.600134	1.63592	0.018701	0.0419824	0.0201988	1145	tags=27%, list=15%, signal=23%	5925/51143/55781/5925/991/51143/5925
GO:0009611	response to wounding	149	0.351215	1.63617	0.000456152	0.00209434	0.00100764	1238	tags=16%, list=16%, signal=14%	4131/2316/4131/4131/4131/11234/8323/1809/7094/2243/2316/6696/3708/6868/5894/4131/5594/6239/6558/3315/7414/4131/23499/4131/2316/2316/2316/6416/5339/2316/7094/7494/7094/2316/5336/857/5594/5747/4131/4131/378/3710/5493/6696/5339/64780/23186/83481/4131/23499/7414/4131/146206/2475/8165/4131/2065/84962/4638/7094/11331/23499/7094/6696
GO:0050853	B cell receptor signaling pathway	19	0.53653	1.63638	0.0118453	0.0294516	0.0141699	967	tags=18%, list=12%, signal=16%	54923/23180/23228/23180/54923/54923/54923
GO:0071692	protein localization to extracellular region	96	0.375185	1.63705	0.00189594	0.00677466	0.00325946	1615	tags=29%, list=20%, signal=24%	7425/6810/3667/23607/399687/2746/3667/9854/4035/399687/3667/80725/201475/5211/80725/3172/9324/5879/3993/2029/4628/2821/4253/4035/23607/2821/5578/4253/399687/399687/399687/3993/2821/3709/2039/4253/3667/408/26286/2746/399687/2029/572/9324/55240/94121/3709/818/55240/6514/9324/3667/56848/80725/4628/1956/6566/572/5532/399687/57678/2746/3667/572/56848/2821/4253/375056/2746/399687/2597
GO:0035335	peptidyl-tyrosine dephosphorylation	22	0.518731	1.63744	0.0170779	0.0391906	0.0188556	1031	tags=25%, list=13%, signal=22%	23371/80824/54961/23371/4534/23371/23371/23371/23371/23371/23371/23371/54961
GO:0043618	regulation of transcription from RNA polymerase II promoter in response to stress	22	0.518777	1.63758	0.0170779	0.0391906	0.0188556	1833	tags=36%, list=23%, signal=28%	9531/9531/3303/9531/22933/54583/3297/5708/5699/3297/405/5721/5707/9531
GO:0043407	negative regulation of MAP kinase activity	15	0.573711	1.63781	0.0114785	0.028773	0.0138434	2246	tags=39%, list=28%, signal=28%	5770/5770/80824/857/153090/1852/27250/1852/4067/5580/5998/153090/5998/5580
GO:0007155	cell adhesion	299	0.320914	1.63788	2.28213e-05	0.000164038	7.89227e-05	1830	tags=30%, list=23%, signal=26%	396/4008/8394/8496/8496/54822/6793/56288/8502/1500/375056/4301/6793/55914/1829/6714/56288/4771/10458/2889/320/1465/5573/4301/23513/7414/677/5318/10611/10458/80005/4008/220296/5829/396/7082/5829/11135/25865/10580/6810/4008/23607/8764/79576/9855/8496/5062/23513/472/7082/4035/23332/90102/7094/9069/4267/80725/10580/27134/5074/4478/1500/4008/23499/8777/80725/27134/8502/5747/55914/5879/1500/1605/9748/9…
GO:1901222	regulation of NIK/NF-kappaB signaling	21	0.52529	1.63914	0.0167956	0.0386862	0.0186129	472	tags=20%, list=6%, signal=19%	23328/6885/56892/54923/7205/1956/1654/54923/54923/54923
GO:0032212	positive regulation of telomere maintenance via telomerase	12	0.614029	1.63969	0.0192119	0.0427269	0.020557	1999	tags=42%, list=25%, signal=31%	5594/5073/3178/1736/5594/10575/1736/6950/140609/5073
GO:0050775	positive regulation of dendrite morphogenesis	10	0.647596	1.6397	0.0136376	0.0328789	0.0158189	1228	tags=50%, list=16%, signal=42%	29904/10458/10458/8997/8997/10458/28988/816/816/816/28988/816
GO:0032757	positive regulation of interleukin-8 production	10	0.647744	1.64007	0.0136376	0.0328789	0.0158189	1081	tags=36%, list=14%, signal=31%	3303/3304/972/57506/8915
GO:0003279	cardiac septum development	24	0.508664	1.64155	0.0161701	0.0376088	0.0180945	1155	tags=19%, list=15%, signal=16%	4628/9321/4853/9784/4846/55742/4846/9784/25831/4628/55742
GO:0055024	regulation of cardiac muscle tissue development	18	0.544831	1.64253	0.0220664	0.0474601	0.0228343	2437	tags=39%, list=31%, signal=27%	5594/5594/10413/4208/2475/2065/6909/2931/9686/2931/4211/983
GO:0070102	interleukin-6-mediated signaling pathway	10	0.648834	1.64283	0.0136376	0.0328789	0.0158189	2536	tags=55%, list=32%, signal=37%	867/10413/5771/6772/6714/3572/9646/867/3572/6774/3572
GO:0051224	negative regulation of protein transport	21	0.526633	1.64333	0.0162311	0.0376377	0.0181084	612	tags=14%, list=8%, signal=13%	9531/9531/80223/79651/64285/9531/79651/80223/79651
GO:0007276	gamete generation	118	0.364333	1.6438	0.00123784	0.00487273	0.00234439	2083	tags=33%, list=26%, signal=25%	7153/23064/22994/7153/3267/22994/644150/2177/23139/3014/6045/29127/2802/7917/22994/254394/5073/23064/1080/8085/22933/27125/6522/57446/644150/989/26003/84132/65010/8085/676/51574/2475/10657/8531/26003/6522/1080/9698/989/546/84132/3297/1788/6522/55339/5414/56339/8531/84132/54888/7153/23139/3297/6732/1654/9425/4086/23411/9757/7917/23411/6732/994/6714/7153/5887/1654/546/26064/51574/4846/90780/84678/5…
GO:0045010	actin nucleation	15	0.5759	1.64405	0.0110611	0.0279732	0.0134586	2841	tags=39%, list=36%, signal=25%	27236/10152/27236/25802/8936/25802/51466/84501/9026/25802/56907/8976/10152/9873
GO:0080182	histone H3-K4 trimethylation	10	0.649715	1.64506	0.0132346	0.0320568	0.0154233	824	tags=22%, list=10%, signal=20%	4297/55904/55904/8085/9739/3008/4297/8085
GO:0016079	synaptic vesicle exocytosis	22	0.52124	1.64536	0.0153843	0.0362162	0.0174245	1119	tags=17%, list=14%, signal=14%	28964/9342/8541/10059/23557/28964/5413/6810
GO:1903321	negative regulation of protein modification by small protein conjugation or removal	26	0.498048	1.64565	0.009598	0.0251775	0.0121135	1092	tags=32%, list=14%, signal=28%	8878/8878/51366/151636/11338/3303/3304/8878/84875/8878/8878/151636/857/8878/8878/2475/8878
GO:0071396	cellular response to lipid	131	0.358672	1.64595	0.000570187	0.00253072	0.00121759	1585	tags=22%, list=20%, signal=18%	10521/3667/5469/9612/3184/8289/476/3667/472/1244/3667/4478/23328/9131/25959/1605/9131/1373/9611/9611/5562/2242/27/5578/6294/5562/25959/25959/1373/1373/11214/3169/3667/11214/9611/572/25959/1978/4846/54206/55022/4846/687/10424/3667/5187/7110/54206/56848/1373/1244/1956/5105/11214/383/572/57678/1373/367/3667/572/338/56848/23376/5106/6915/6915/445/54206/54206/1373/445/54206/55022
GO:0002443	leukocyte mediated immunity	164	0.347672	1.64655	0.00030002	0.00147214	0.000708285	1901	tags=27%, list=24%, signal=22%	10970/867/602/55904/7158/9342/7158/10043/11031/6868/7158/9846/51143/6709/1778/8417/10043/28988/5594/3303/3304/55904/7414/2547/7158/7374/28988/23352/23218/9961/64333/7158/9188/8621/8826/55183/5788/23526/79980/10487/5594/7374/9846/9798/9984/84106/7414/8987/8621/972/7158/55004/51143/57506/54440/8915/7158/5315/6810/7158/6830/114790/10075/27040/10075/5708/47/7158/3105/8621/3043/1739/55183/84106/8621/9…
GO:0051249	regulation of lymphocyte activation	88	0.384949	1.64664	0.00243882	0.00824831	0.00396847	2071	tags=36%, list=26%, signal=27%	8660/7158/8660/64926/30011/7158/2177/8660/7158/1026/64926/2547/7158/7158/64926/55183/7494/5788/55824/857/10808/10808/6708/5771/8660/149041/9984/64115/4208/9402/64926/8943/972/7158/54440/8915/7158/7158/6830/8660/55824/27040/7158/56339/30011/64926/3105/64926/6708/1739/30011/55183/8767/9092/7158/27240/22806/55183/64926/3105/79576/4067/6714/9231/7158/23513/8660/54440/3572/3635/1739/678/11006/5591/551…
GO:0034728	nucleosome organization	58	0.418077	1.64676	0.00419331	0.0127487	0.0061337	2287	tags=44%, list=29%, signal=32%	8208/3159/1058/4171/9555/4869/3014/10847/4171/2186/4869/1060/29072/4869/8208/6597/3008/3005/2186/8971/676/3005/4869/4676/11198/6599/6830/546/10036/8290/3009/4678/3009/3159/4673/6597/8289/1060/10847/4171/1616/7994/2186/51773/4678/6599/546/9733/3008/6601/50809/6418/3159/3009/55355/5757
GO:0006929	substrate-dependent cell migration	12	0.616682	1.64678	0.0189394	0.0422726	0.0203384	1339	tags=22%, list=17%, signal=18%	23294/4628/2017/23607/57669/4628/4690/2017/57669
GO:0031116	positive regulation of microtubule polymerization	17	0.551274	1.64725	0.0196635	0.0435436	0.0209499	1402	tags=36%, list=18%, signal=30%	4131/4131/4131/4131/6249/4137/4131/3303/3304/4137/4131/4131/4137/4926/4131/4131/4131/4131/6249/4131/4137/4131/57606
GO:0050807	regulation of synapse organization	40	0.45292	1.6481	0.0107966	0.0274613	0.0132123	1379	tags=19%, list=17%, signal=16%	1201/10059/1072/28988/1201/28988/10152/5747/378/991/54583/4208/23613/1072/1072/153090/23394/25791/1981/25978/26037/26037
GO:0002700	regulation of production of molecular mediator of immune response	24	0.510756	1.6483	0.0156077	0.0364925	0.0175574	2207	tags=53%, list=28%, signal=39%	7158/7158/7158/7158/7158/9188/55183/7494/5788/9984/972/7158/57506/54440/8915/7158/6810/7158/6830/7158/3105/55183/9188/7158/55183/3105/7158/54440/2150/5591/55183/7158/5788
GO:0030097	hemopoiesis	211	0.336747	1.64924	0.000105379	0.000602333	0.000289798	2066	tags=29%, list=26%, signal=23%	5925/54856/7153/4297/602/55904/7153/23335/23094/2177/103/6868/9846/931/23094/9070/8563/64783/3303/3304/359948/55904/56262/5371/2547/123169/3428/9759/5814/23218/3676/8621/5925/7494/8085/5788/5336/9644/10413/6708/9739/23215/23094/5771/118/23215/359948/9846/149041/4297/8085/64115/4208/10006/55636/2313/2475/8943/359948/8621/972/2124/6772/54440/23112/5925/5371/123169/54861/5708/5977/23215/56339/8621/5…
GO:0045022	early endosome to late endosome transport	12	0.617679	1.64944	0.0189394	0.0422726	0.0203384	1797	tags=38%, list=23%, signal=29%	84079/1601/5594/4478/5594/84079/5605/6714/7879
GO:0098927	vesicle-mediated transport between endosomal compartments	12	0.617679	1.64944	0.0189394	0.0422726	0.0203384	1797	tags=38%, list=23%, signal=29%	84079/1601/5594/4478/5594/84079/5605/6714/7879
GO:0001570	vasculogenesis	12	0.617696	1.64948	0.0189394	0.0422726	0.0203384	1317	tags=21%, list=17%, signal=18%	5747/5747/1499/54922/54922/1499/54922/1499/54922
GO:0019439	aromatic compound catabolic process	146	0.355658	1.6495	0.000714007	0.00303428	0.00145987	1785	tags=23%, list=23%, signal=18%	55095/8241/6138/1854/4869/1994/26058/644/3315/3303/3304/23369/23367/9887/5073/4869/6224/7374/9967/6194/80153/4848/26058/56006/51594/25939/1736/4869/85456/7374/149041/3005/8087/6194/6202/10644/2475/3005/8531/26058/22794/4869/9698/23112/6156/23367/3297/5708/56339/8531/1981/80153/56829/5699/54888/1736/3315/4904/10921/3297/9939/25939/3315/6144/23369/3192/1676/23367/5721/5707/26058/6136/8021/2931/5580
GO:0050865	regulation of cell activation	112	0.370239	1.64962	0.001352	0.00521607	0.00250958	2071	tags=31%, list=26%, signal=24%	8660/7158/8660/64926/30011/7158/2177/8660/7158/9846/1026/64926/2547/7158/7158/64926/55183/7494/5788/55824/857/10808/10808/6708/5771/8660/9846/149041/9984/84106/64115/4208/9402/64926/8943/399687/972/7158/54440/8915/7158/6810/7158/6830/8660/55824/27040/7158/56339/30011/64926/3105/64926/6708/1739/30011/55183/8767/84106/9092/7158/2039/27240/22806/55183/64926/3105/79576/4067/6714/5580/9231/7158/399687…
GO:0030879	mammary gland development	32	0.480748	1.64999	0.00804531	0.0219792	0.0105747	1193	tags=22%, list=15%, signal=19%	8660/790/8660/8660/6091/9612/9612/5594/6239/57142/5371/7494/1999/857/5594/9612/8660/57142/57142/9612/9612/8660/5371/11331
GO:0022610	biological adhesion	300	0.322407	1.6501	2.25944e-05	0.000162784	7.83197e-05	1830	tags=30%, list=23%, signal=26%	396/4008/8394/8496/8496/54822/6793/56288/8502/1500/375056/4301/6793/55914/1829/6714/56288/4771/10458/2889/320/1465/5573/4301/23513/7414/677/5318/10611/10458/80005/4008/220296/5829/396/7082/5829/11135/25865/10580/6810/4008/23607/8764/79576/9855/8496/5062/23513/472/7082/4035/23332/90102/7094/9069/4267/80725/10580/27134/5074/4478/1500/4008/23499/8777/80725/27134/8502/5747/55914/5879/1500/1605/9748/9…
GO:1905818	regulation of chromosome separation	15	0.578036	1.65015	0.0103654	0.0267331	0.012862	1145	tags=24%, list=15%, signal=21%	5925/51143/55781/5925/4926/991/51143/5925
GO:0065004	protein-DNA complex assembly	69	0.403291	1.65028	0.0032393	0.0104061	0.00500664	2273	tags=48%, list=29%, signal=35%	5925/8208/1058/4171/9555/4869/3014/4171/1022/1022/4869/1060/7343/5925/8450/4869/11176/8208/6597/23126/3008/3005/8971/55729/3005/4869/4676/23126/4173/5925/546/10036/8290/3009/4678/7508/4172/3009/4673/6597/1060/4171/26054/1616/7994/4331/51773/4678/5887/11176/546/4173/55814/9733/3008/50809/6418/5887/3009/142/55355
GO:0002694	regulation of leukocyte activation	103	0.373368	1.65094	0.00115782	0.00461044	0.0022182	2071	tags=33%, list=26%, signal=25%	8660/7158/8660/64926/30011/7158/2177/8660/7158/9846/1026/64926/2547/7158/7158/64926/55183/7494/5788/55824/857/10808/10808/6708/5771/8660/9846/149041/9984/84106/64115/4208/9402/64926/8943/399687/972/7158/54440/8915/7158/6810/7158/6830/8660/55824/27040/7158/56339/30011/64926/3105/64926/6708/1739/30011/55183/8767/84106/9092/7158/27240/22806/55183/64926/3105/79576/4067/6714/9231/7158/399687/23513/866…
GO:0060766	negative regulation of androgen receptor signaling pathway	10	0.652274	1.65154	0.0125628	0.0307462	0.0147928	1782	tags=29%, list=23%, signal=22%	1601/9612/9612/6597/9612/9612/9612/9611/27086/6597/23411/23411/3065
GO:0043408	regulation of MAPK cascade	161	0.3509	1.65214	0.000381657	0.00179692	0.000864544	1376	tags=19%, list=17%, signal=17%	9867/10746/8412/3486/23328/10636/84451/1605/6885/9344/9448/9611/201163/9611/28988/9590/5562/4035/5578/1499/5562/1856/80824/54923/920/4853/9590/5151/11214/7164/9590/154043/84231/408/23118/11214/9611/6647/9590/5037/260425/3643/1499/50488/1739/50488/54206/9043/5187/54206/9590/1956/9839/9590/11214/7164/9590/57447/154043/5037/6416/367/1499/9590/5037/28988/7164/9590/54206/54206/54923/54923/54206/57447/…
GO:0031935	regulation of chromatin silencing	10	0.652605	1.65238	0.0124284	0.0305096	0.014679	2283	tags=58%, list=29%, signal=41%	3159/3008/3005/8971/3005/3009/3009/51548/3159/57708/3008/3159/25942/3009/25942
GO:0071496	cellular response to external stimulus	95	0.380634	1.65252	0.00107906	0.0043246	0.00208068	1571	tags=27%, list=20%, signal=22%	5469/476/10991/2909/1981/51422/8897/10746/79567/5879/9131/25959/1605/9131/10991/23235/201163/51422/10634/1535/3162/5562/2242/664/79567/5562/25959/1981/23334/25959/84219/9451/572/23235/23235/25959/51422/1824/50848/51422/1956/5105/51422/2909/572/6416/1824/572/283375/2909/2642
GO:0046831	regulation of RNA export from nucleus	13	0.606689	1.65379	0.0164846	0.0380882	0.0183252	3018	tags=60%, list=38%, signal=37%	55781/9972/29072/10657/6830/9972/57187/55677/57187/54888/55677/55677/9972/55677/9972/55677/9972/55677/57187/54888/9972/64062/6830/55677/7175/7175/26993
GO:0051241	negative regulation of multicellular organismal process	229	0.336141	1.65437	9.05694e-05	0.000536489	0.000258119	2363	tags=34%, list=30%, signal=25%	5925/8986/4000/4133/1786/4000/602/5108/4133/9181/157285/1809/4000/2243/6696/4000/4000/50807/6868/6091/55841/64783/7090/6558/57142/80223/5371/5108/123169/9759/112/4133/50807/5925/4133/5793/80223/22933/5788/157285/5108/55593/5747/4193/5771/80005/4000/149041/9984/64115/6696/4208/57142/9678/51564/83481/57142/80223/23557/9181/4133/2475/8531/4000/5108/23607/972/4000/57506/6772/4000/153090/64855/4133/59…
GO:0050803	regulation of synapse structure or activity	41	0.452538	1.65476	0.00533387	0.0155045	0.00745962	1379	tags=18%, list=17%, signal=15%	1201/10059/1072/28988/1201/28988/10152/5747/378/991/54583/4208/23613/1072/1072/153090/23394/25791/1981/25978/26037/26037
GO:0006998	nuclear envelope organization	21	0.530635	1.65582	0.0148197	0.0350648	0.0168706	2437	tags=47%, list=31%, signal=33%	4000/4000/4000/4000/4000/221035/4000/25777/4000/4000/4000/221496/26092/4000/26092/80346/6683/91754/55968/91754/137886/23175/4000/4000/983
GO:0006367	transcription initiation from RNA polymerase II promoter	34	0.475594	1.65625	0.00742979	0.0204964	0.00986135	1260	tags=26%, list=16%, signal=22%	10155/10923/1026/29959/1022/1022/7005/10923/5430/10413/2962/6256/55729/5430/10155/22938
GO:0044319	wound healing, spreading of cells	12	0.620574	1.65717	0.0173044	0.0396097	0.0190572	1128	tags=22%, list=14%, signal=19%	2316/2316/6868/6239/2316/2316/2316/2316/2316/146206/2475/84962
GO:0090504	epiboly	12	0.620574	1.65717	0.0173044	0.0396097	0.0190572	1128	tags=22%, list=14%, signal=19%	2316/2316/6868/6239/2316/2316/2316/2316/2316/146206/2475/84962
GO:0090505	epiboly involved in wound healing	12	0.620574	1.65717	0.0173044	0.0396097	0.0190572	1128	tags=22%, list=14%, signal=19%	2316/2316/6868/6239/2316/2316/2316/2316/2316/146206/2475/84962
GO:0072595	maintenance of protein localization in organelle	12	0.620883	1.658	0.0170319	0.0391721	0.0188467	2844	tags=54%, list=36%, signal=35%	602/5371/25777/5371/6672/3192/11079/5371/5371/3192/3192/6672/602/23345
GO:0030032	lamellipodium assembly	23	0.521474	1.65818	0.0125002	0.0306373	0.0147404	2159	tags=30%, list=27%, signal=22%	3983/3983/3983/7414/9759/84448/64083/3983/7414/146206/2475/3983/84962/3983/55704/2039/8874/3983/55604/7414/9459/84448/55704/55604/3983/7414
GO:0045089	positive regulation of innate immune response	42	0.452193	1.65889	0.00372367	0.0116056	0.00558373	2846	tags=41%, list=36%, signal=26%	5894/2547/3428/5336/10432/10622/57506/8915/5708/5699/5721/5707/3428/64170/4067/6714/5580/56667/10432/5591/5469/25942/5580/25942/8517/5469/2033/10432/4790/5580/6885/26065/26065/4841/10432/10432
GO:0000079	regulation of cyclin-dependent protein serine/threonine kinase activity	24	0.514136	1.65921	0.0144828	0.0343814	0.0165418	1756	tags=19%, list=22%, signal=14%	6868/1026/1022/1022/57018/219771/7023/57018/4331/6714
GO:0034453	microtubule anchoring	12	0.621339	1.65921	0.0164869	0.0380882	0.0183252	1378	tags=27%, list=17%, signal=22%	5108/5108/90060/5108/11127/57662/23299/5108/5108/5108
GO:0001505	regulation of neurotransmitter levels	35	0.474247	1.65931	0.00460345	0.0137041	0.00659341	1119	tags=21%, list=14%, signal=18%	28964/1201/81539/9342/8541/10059/8500/1201/81539/4208/23557/28964/5413/8500/6810
GO:0036293	response to decreased oxygen levels	84	0.390625	1.65953	0.00161274	0.00597641	0.0028754	1756	tags=29%, list=22%, signal=23%	4000/80315/867/4000/7515/4000/10059/4000/4000/3708/6868/5894/5371/7184/22933/857/80315/7515/4193/81/4000/7515/54583/2475/4000/4000/5315/4000/84962/5371/11331/10273/3297/5708/1788/5699/7515/5978/3297/4000/10273/405/23411/5721/5707/3383/6548/23411/6714
GO:0002250	adaptive immune response	74	0.400386	1.66024	0.00365092	0.0114248	0.00549676	2622	tags=49%, list=33%, signal=33%	602/7158/2243/7158/6868/7158/8417/28988/7158/7374/28988/7158/55183/5788/55824/7374/149041/9984/4208/2475/972/7158/54440/8915/7158/7158/6830/4791/55824/27040/7158/3105/1739/55183/8767/7158/27240/23411/23180/55183/2243/3383/440275/8320/23411/8417/3105/4067/5580/7158/54440/3572/3635/2243/1739/11006/55183/51043/7158/5788/5580/715/3572/3105/64092/3105/3635/6774/27040/81622/3572/1191/5580/7248
GO:0002521	leukocyte differentiation	112	0.372696	1.66056	0.001224	0.00483053	0.00232409	2850	tags=40%, list=36%, signal=26%	5925/54856/602/2177/6868/9846/931/8563/359948/56262/2547/3428/9759/3676/5925/7494/5788/5336/9644/5771/359948/9846/149041/64115/4208/55636/2475/8943/359948/972/2124/54440/5925/56339/27086/27434/8767/3059/9092/23411/22806/3428/8563/8320/23411/79576/4067/6714/22985/54440/3635/678/22985/11006/2150/5591/5469/302/51043/4627/5788/142/3953/6654/55619/6794/23228/3635/5469/6774/9644/2033/25/8546/7248/51341…
GO:0003179	heart valve morphogenesis	10	0.655955	1.66086	0.0114879	0.028773	0.0138434	1145	tags=35%, list=15%, signal=30%	5925/6091/5925/4193/4208/2475/5925
GO:1901361	organic cyclic compound catabolic process	151	0.357141	1.66139	0.000209092	0.00107069	0.000515135	1785	tags=24%, list=23%, signal=19%	55095/8241/6696/6138/1854/4869/1994/26058/644/3315/3303/3304/23369/23367/9887/5073/4869/6224/7374/9967/6194/80153/4848/26058/56006/51594/25939/1736/4869/85456/7374/149041/6696/3005/8087/6194/6202/10644/2475/3005/8531/26058/22794/4869/9698/23112/6156/23367/3297/5708/6696/56339/8531/9784/1981/80153/56829/5699/6696/54888/1736/3315/4904/10921/3297/9939/25939/3315/6144/23369/3192/1676/6696/23367/5721/…
GO:0018393	internal peptidyl-lysine acetylation	50	0.434621	1.66143	0.00456183	0.0136283	0.00655692	2304	tags=37%, list=29%, signal=26%	8986/4297/86/284058/10847/200186/7917/284058/26009/9329/4297/9678/284058/7862/9767/57634/5977/55677/200186/55677/55677/11177/10847/23411/7994/11177/51773/7917/23411/9767/26036/90780/55689/55677/6418/25942/55689/55677/25942/26155/55677
GO:0051973	positive regulation of telomerase activity	16	0.56845	1.66163	0.0139653	0.0334866	0.0161112	2553	tags=48%, list=32%, signal=33%	5594/5073/1736/3181/5594/10575/1736/3181/3326/6950/140609/5073/55135/3326/10728/5595
GO:0055007	cardiac muscle cell differentiation	30	0.491133	1.66195	0.00796528	0.021799	0.010488	2354	tags=38%, list=30%, signal=27%	4000/4000/4000/4000/4000/6416/11214/11214/6256/4000/4208/2475/11214/4000/4000/4000/7273/4629/11214/11214/11214/8470/4205/8289/4000/3192/6548/2931/11214/4629/115701/11214/3192/6926/4000/11214/11214/2931/4000
GO:0009408	response to heat	65	0.411519	1.66215	0.00265832	0.00884583	0.00425595	2553	tags=40%, list=32%, signal=28%	9531/5903/4137/23225/9531/1026/5594/3303/3304/4137/9972/9531/4137/5903/10808/5594/10808/4928/5903/817/2475/57521/9972/5903/4137/10273/3297/57805/10294/27000/3066/3297/10273/23411/1616/23411/27000/4067/8021/7041/9531/3326/4846/9972/23279/23165/3066/5903/9972/3326/5903/5903/9972/4927/57122/7041/1616/10728/9972/2033/5595
GO:0038179	neurotrophin signaling pathway	11	0.643993	1.66239	0.018978	0.0422978	0.0203505	2951	tags=43%, list=37%, signal=27%	5894/9564/8936/57498/6714/9693/6654/6654/2889/9693
GO:0043113	receptor clustering	13	0.609857	1.66242	0.0156535	0.0365519	0.0175861	636	tags=16%, list=8%, signal=15%	2316/2316/2316/2316/2316/3676/2316/2316
GO:0071407	cellular response to organic cyclic compound	153	0.35629	1.6625	0.00022614	0.00115038	0.000553478	2557	tags=34%, list=32%, signal=25%	2316/11335/1601/2316/10059/6696/51366/4869/9612/9612/10521/5594/23367/4869/2146/7184/2316/2316/112/2316/4848/11214/1080/2316/11214/64083/4478/8085/22933/2316/4869/857/6597/5594/10413/9612/4193/6256/65010/29966/8085/6696/9667/4208/2146/9612/11214/10424/2146/4869/1080/57506/6772/9612/8805/23367/11331/3297/11335/6696/22938/54332/7023/9611/11214/11214/83855/6696/11214/5978/27086/3066/3297/6597/8289/2…
GO:0021954	central nervous system neuron development	18	0.551572	1.66285	0.0184581	0.0417701	0.0200966	1152	tags=27%, list=15%, signal=23%	4133/4133/1009/9201/6091/4137/4137/4137/4133/4133/5747/23077/4133/4133/4137
GO:0045088	regulation of innate immune response	64	0.413233	1.6633	0.00259693	0.0086976	0.00418464	2846	tags=44%, list=36%, signal=28%	5770/103/5894/2547/5770/3428/25939/5336/10432/5771/10622/57506/6772/8915/5708/3459/56339/3105/5699/3455/25939/5721/5707/3428/3105/64170/4067/6714/5580/3326/56667/10432/5591/5469/25942/5580/3326/10906/25942/8517/3105/3105/5469/2033/10432/4790/25939/5580/6885/26065/26065/4841/10432/10432
GO:0051642	centrosome localization	14	0.600823	1.66454	0.0138339	0.0332227	0.0159843	1499	tags=30%, list=19%, signal=25%	5903/23224/5903/5903/3799/25777/23299/5903/56288/56288/29109/1739/1783
GO:0061842	microtubule organizing center localization	14	0.600823	1.66454	0.0138339	0.0332227	0.0159843	1499	tags=30%, list=19%, signal=25%	5903/23224/5903/5903/3799/25777/23299/5903/56288/56288/29109/1739/1783
GO:0030521	androgen receptor signaling pathway	18	0.552398	1.66534	0.0176254	0.0401792	0.0193313	1782	tags=27%, list=23%, signal=21%	1601/9612/9612/10521/6597/9612/9667/9612/9612/9611/27086/6597/8289/23411/1616/23411/3065
GO:0045943	positive regulation of transcription by RNA polymerase I	10	0.657766	1.66545	0.0110848	0.0280104	0.0134765	1489	tags=48%, list=19%, signal=39%	4691/4691/4691/7343/6597/4691/2475/4691/4141/4691/6597
GO:0051153	regulation of striated muscle cell differentiation	19	0.546781	1.66764	0.00918189	0.0243124	0.0116973	3213	tags=52%, list=41%, signal=31%	2146/9759/11214/11214/7494/4208/2146/2475/11214/2146/64855/11214/11214/11214/4904/2931/11214/11214/11214/11214/2931/64855/11214/11214/4773/30846/9150/5058/11214/11214/64855/5629
GO:0006970	response to osmotic stress	28	0.500665	1.66769	0.00841759	0.0227157	0.0109291	873	tags=20%, list=11%, signal=18%	4638/9053/572/4638/54206/9053/54206/1956/4638/572/1654/572/9943/54206/54206/54206
GO:0001934	positive regulation of protein phosphorylation	236	0.337942	1.66771	5.03202e-05	0.000325453	0.000156584	2297	tags=29%, list=29%, signal=22%	57608/57608/8986/57551/57608/57608/1601/9181/5770/2243/8878/65125/8878/57608/57608/22974/6868/6091/5894/57608/1026/28988/5594/57608/2547/3619/54386/5770/8754/2146/8878/8844/8844/112/6416/8878/28988/116986/8878/11214/11214/8826/5788/857/5594/85456/5747/673/9448/57551/57608/10006/2146/8087/8878/8878/9181/4215/2475/11214/2146/972/55004/9821/57521/57506/8878/2065/153090/84962/23394/22974/219771/11331…
GO:0043401	steroid hormone mediated signaling pathway	41	0.456233	1.66828	0.00493132	0.0145083	0.00698031	2691	tags=36%, list=34%, signal=24%	1601/51366/9612/9612/10521/4848/11214/11214/8085/6597/10413/9612/6256/29966/8085/9667/9612/11214/10424/9612/11331/9611/11214/11214/11214/27086/6597/8289/23411/1616/23411/6714/3065/6294/79039/6294/5469/11214/11214/11214/142/11214/9612/1616/5469/6294/2033/51341/11214/9612/11214/9611
GO:0031445	regulation of heterochromatin assembly	11	0.646281	1.66829	0.0173157	0.0396097	0.0190572	3452	tags=68%, list=44%, signal=38%	1786/10155/54737/51535/55729/51535/51535/10155/51548/22880/23272/23133/22880/55729/23133/7175/5253/7175/5253/51535/5253/10155/55729
GO:1902750	negative regulation of cell cycle G2/M phase transition	22	0.528521	1.66834	0.0121485	0.029989	0.0144284	1734	tags=28%, list=22%, signal=22%	57551/9555/1026/57551/5708/5699/51720/5721/5707/57551
GO:1900363	regulation of mRNA polyadenylation	10	0.659271	1.66926	0.0105474	0.0271168	0.0130466	3438	tags=69%, list=44%, signal=39%	25962/23144/3297/23144/25962/3297/56254/7936/9646/25962/1025/7936/6829/23144/9646/7936/23144/6829
GO:0010761	fibroblast migration	22	0.528914	1.66958	0.0121485	0.029989	0.0144284	2082	tags=41%, list=26%, signal=30%	7145/2039/5747/2039/7145/8394/26060/7145/5058/7145/9590/117584/7145/8394/9590/7145/7145/7145/7145/84159/5747/5747/9590/7145/8874/2039/9590/9590/7145/9590/7145/9590/3688/9590/9590/9590/9590
GO:0071230	cellular response to amino acid stimulus	18	0.553995	1.67015	0.0176254	0.0401792	0.0193313	1482	tags=32%, list=19%, signal=26%	1786/80315/7494/80315/2475/55004/57521/3297/1788/3297
GO:1902017	regulation of cilium assembly	16	0.571627	1.67092	0.013415	0.0324431	0.0156092	2031	tags=39%, list=26%, signal=29%	4134/4134/23224/4134/4134/51473/989/4134/4134/989/4134/4134/55704/51473/2909/23329/55704/4134
GO:0000956	nuclear-transcribed mRNA catabolic process	59	0.42323	1.6713	0.00312683	0.0101615	0.00488893	1124	tags=13%, list=14%, signal=11%	55095/6138/9887/5073/6224/9967/6194/80153/4848/56006/51594/85456/149041/6194/6202/22794/23112/6156
GO:0051668	localization within membrane	22	0.52948	1.67137	0.0118676	0.0294726	0.01418	636	tags=13%, list=8%, signal=12%	2316/6249/2316/2316/2316/2316/3676/2316/5788/2316
GO:0016064	immunoglobulin mediated immune response	20	0.541316	1.67157	0.0118295	0.0294516	0.0141699	2853	tags=69%, list=36%, signal=44%	602/7158/7158/7158/7158/7374/7158/55183/5788/7374/9984/972/7158/8915/7158/7158/6830/7158/55183/7158/55183/5580/7158/3635/55183/7158/5788/5580/715/3635/1191/5580/6830/602/7158
GO:0019724	B cell mediated immunity	20	0.541316	1.67157	0.0118295	0.0294516	0.0141699	2853	tags=69%, list=36%, signal=44%	602/7158/7158/7158/7158/7374/7158/55183/5788/7374/9984/972/7158/8915/7158/7158/6830/7158/55183/7158/55183/5580/7158/3635/55183/7158/5788/5580/715/3635/1191/5580/6830/602/7158
GO:0033047	regulation of mitotic sister chromatid segregation	22	0.531146	1.67663	0.011025	0.0279047	0.0134257	1316	tags=24%, list=17%, signal=20%	5925/25836/9555/51143/55781/5925/4926/991/8260/51143/5925/25836/546/8260
GO:0060429	epithelium development	240	0.339308	1.67715	4.21705e-05	0.000284009	0.000136644	1499	tags=25%, list=19%, signal=22%	57664/23242/65979/2909/23513/472/7082/23332/90102/57619/4926/5926/27134/57664/4478/55746/27134/3172/8502/5879/25959/1605/9414/7082/823/1373/2194/8502/9414/57619/26084/5926/94134/4522/65979/4233/9414/1829/5318/90627/23513/1829/5318/90102/5493/1499/1173/2194/4301/25959/1856/10427/90102/25959/2317/57662/1373/1373/8502/9788/90102/9414/4853/118/5318/94/3169/57662/4522/23242/388697/4852/54922/57669/576…
GO:2000106	regulation of leukocyte apoptotic process	16	0.573857	1.67744	0.0130022	0.0316339	0.0152199	2071	tags=54%, list=26%, signal=40%	8660/8660/8660/6868/8660/4208/84941/972/8915/8660/27086/3059/23411/23411/4067/8660/6950/9693/8660
GO:0051457	maintenance of protein location in nucleus	10	0.662519	1.67748	0.00987556	0.0257529	0.0123904	2844	tags=54%, list=36%, signal=35%	602/5371/25777/5371/6672/3192/5371/5371/3192/3192/6672/602/23345
GO:0010657	muscle cell apoptotic process	19	0.550134	1.67787	0.00862117	0.0231442	0.0111353	1833	tags=36%, list=23%, signal=28%	1786/9531/8241/9531/9531/6416/6648/817/3297/3297/27250/23411/23411/9531
GO:0010660	regulation of muscle cell apoptotic process	19	0.550134	1.67787	0.00862117	0.0231442	0.0111353	1833	tags=36%, list=23%, signal=28%	1786/9531/8241/9531/9531/6416/6648/817/3297/3297/27250/23411/23411/9531
GO:0010718	positive regulation of epithelial to mesenchymal transition	11	0.650405	1.67894	0.0148223	0.0350648	0.0168706	2082	tags=31%, list=26%, signal=23%	1601/283149/2146/2146/2475/2146/3066/283149/7041/8313/3066
GO:0031400	negative regulation of protein modification process	172	0.352441	1.67915	0.000151698	0.000815902	0.000392551	1225	tags=17%, list=16%, signal=15%	9611/201163/51422/2029/65125/9611/5562/100506658/1499/10625/5562/1981/80824/2039/324/154043/5062/408/5575/54922/9611/54922/2029/5062/5037/1499/801/805/808/1739/51422/51085/65125/54206/54922/55022/51085/124790/5576/5187/54206/51422/56848/84335/5502/80725/91663/51422/57447/4690/154043/5037/5502/56848/1499/54922/392617/5037/23376/5062/5577/392617/392617/54206/54206/5348/5348/54206/57447/57447/57447/…
GO:0009988	cell-cell recognition	10	0.663648	1.68034	0.00987556	0.0257529	0.0123904	2002	tags=33%, list=25%, signal=25%	9898/4478/10575/1739/6950/7417/1739
GO:0032272	negative regulation of protein polymerization	34	0.482653	1.68084	0.00597675	0.0170027	0.00818045	939	tags=14%, list=12%, signal=13%	4133/4133/6709/3925/6711/57482/6840/4133/3925/4133/3925/6708/118/25802/2059/120/120/146206/4133
GO:0047496	vesicle transport along microtubule	15	0.58885	1.68102	0.00869585	0.0233043	0.0112123	1141	tags=38%, list=14%, signal=33%	4133/1201/4133/1778/1201/4133/4133/11127/3799/23557/4133/8943/4133
GO:0003170	heart valve development	13	0.616745	1.6812	0.0134398	0.0324778	0.0156259	1145	tags=26%, list=15%, signal=22%	5925/6091/5925/4193/4208/2475/5925
GO:0072089	stem cell proliferation	29	0.498822	1.68184	0.0105242	0.0270869	0.0130322	2291	tags=34%, list=29%, signal=25%	10763/10763/10763/9181/29127/7005/10763/5788/10413/9253/9181/51548/9181/3192/85440/9181/79576/85440/9733/85440/6660/3192/8091/5788/6926/85440
GO:0018394	peptidyl-lysine acetylation	53	0.433251	1.68377	0.0033035	0.0105508	0.00507624	2304	tags=37%, list=29%, signal=27%	8986/4297/86/284058/5563/10847/200186/7917/284058/26009/9329/4297/9678/284058/7862/9767/57634/5977/55677/200186/3066/55677/55677/11177/10847/23411/7994/11177/51773/7917/23411/9767/26036/90780/55689/3066/55677/6418/25942/55689/55677/25942/26155/55677
GO:0031050	dsRNA processing	22	0.533716	1.68474	0.0106036	0.0271264	0.0130512	2734	tags=39%, list=35%, signal=26%	103/9612/9612/23369/3181/9612/9612/9698/9612/79753/56339/9611/5605/23369/4086/79753/3181/79753/23318/389421/51593/9612/54487/6774/54487/9612/9611/51593
GO:0035196	production of miRNAs involved in gene silencing by miRNA	22	0.533716	1.68474	0.0106036	0.0271264	0.0130512	2734	tags=39%, list=35%, signal=26%	103/9612/9612/23369/3181/9612/9612/9698/9612/79753/56339/9611/5605/23369/4086/79753/3181/79753/23318/389421/51593/9612/54487/6774/54487/9612/9611/51593
GO:0070918	production of small RNA involved in gene silencing by RNA	22	0.533716	1.68474	0.0106036	0.0271264	0.0130512	2734	tags=39%, list=35%, signal=26%	103/9612/9612/23369/3181/9612/9612/9698/9612/79753/56339/9611/5605/23369/4086/79753/3181/79753/23318/389421/51593/9612/54487/6774/54487/9612/9611/51593
GO:0048534	hematopoietic or lymphoid organ development	217	0.342325	1.68499	6.43855e-05	0.000398136	0.000191554	2066	tags=30%, list=26%, signal=23%	5925/54856/7153/4297/602/55904/7153/23335/23094/2177/103/6868/9846/931/23094/9070/5894/8563/64783/5594/3303/3304/359948/55904/56262/5371/2547/123169/3428/9759/5814/23218/3676/8621/5925/7494/8085/5788/5336/9644/5594/10413/6708/9739/23215/23094/5771/118/23215/359948/9846/149041/4297/8085/64115/4208/10006/55636/2313/2475/8943/359948/8621/972/2124/6772/54440/23112/5925/5371/4791/123169/54861/5708/597…
GO:0019725	cellular homeostasis	173	0.354464	1.68518	0.000130525	0.000720798	0.000346794	1515	tags=22%, list=19%, signal=19%	10723/4688/8660/57551/1201/11346/9531/4130/8660/6786/6560/57130/8660/3607/3708/931/5563/5894/9531/221937/56255/5594/6558/57142/56262/11346/5371/1657/3270/7184/9531/1201/5981/10723/1080/7494/5788/10723/6522/5336/221937/857/6597/5594/23479/118/3799/8660/3710/65010/54583/57551/3270/57142/6786/221937/57142/817/287/23557/55636/8943/6522/1080/4130/5335/4130/6810/8660/5371/10723/6522/9497/221937/4130/11…
GO:0031398	positive regulation of protein ubiquitination	29	0.499837	1.68526	0.00982726	0.0256772	0.0123539	2118	tags=37%, list=27%, signal=27%	2801/857/991/23077/8915/10075/10273/10075/84259/5414/8767/10273/1654/56254/2931/1654/9646/9112/1025
GO:0002637	regulation of immunoglobulin production	13	0.61829	1.68541	0.0131641	0.0319541	0.0153739	2207	tags=61%, list=28%, signal=44%	7158/7158/7158/7158/7158/55183/7494/5788/9984/7158/54440/7158/6810/7158/6830/7158/55183/7158/55183/7158/54440/5591/55183/7158/5788
GO:0090307	mitotic spindle assembly	20	0.545814	1.68546	0.00989255	0.0257755	0.0124013	1338	tags=38%, list=17%, signal=32%	2316/2316/22974/29127/3303/3304/2316/2316/2316/2316/2801/2316/991/22974/22974/25978
GO:0043331	response to dsRNA	13	0.618379	1.68565	0.0131641	0.0319541	0.0153739	1730	tags=50%, list=22%, signal=39%	4869/5594/4869/9188/4869/857/5594/4869/57506/8767/9188/23180/64170
GO:0090501	RNA phosphodiester bond hydrolysis	23	0.530286	1.6862	0.010099	0.0262253	0.0126177	2592	tags=58%, list=33%, signal=39%	5073/80153/4848/51585/25939/81608/27340/81608/51585/51585/10556/81608/80153/65095/25939/60528/5073/88745/81608/51585/54487/23351/54487/51585/25939
GO:0019882	antigen processing and presentation	43	0.456543	1.6866	0.00624968	0.0176174	0.00847617	1797	tags=38%, list=23%, signal=30%	4688/64837/3831/51143/1778/64837/29127/11127/22872/8943/972/51143/200576/5708/3105/5699/1783/9554/23180/5721/5707/51143/3383/3105/4688/7879
GO:0051148	negative regulation of muscle cell differentiation	16	0.577633	1.68848	0.0123143	0.0303498	0.014602	2317	tags=37%, list=29%, signal=26%	1786/26057/2146/9759/7494/2146/2146/26057/4904/27250/2931/5725/2931/4775
GO:0033144	negative regulation of intracellular steroid hormone receptor signaling pathway	15	0.591549	1.68873	0.00786106	0.0215674	0.0103766	1782	tags=28%, list=23%, signal=22%	1601/9612/9612/4848/6597/9612/29966/9612/9612/11331/9611/27086/6597/23411/23411/3065
GO:0030155	regulation of cell adhesion	169	0.354078	1.68878	0.000374914	0.00177326	0.000853159	1483	tags=23%, list=19%, signal=20%	5062/23513/472/7082/4035/23332/90102/5074/4008/23499/8502/5747/5879/1605/9748/7082/5034/4008/9448/5747/8502/201163/288/54828/55604/65125/23513/2242/4035/27/5578/90102/8874/4301/90102/57662/8502/920/90102/2039/4008/94/55604/3169/57662/5062/8943/57669/5074/4008/23513/572/5062/8502/8502/50488/4301/4301/1739/22998/4008/2113/50488/23513/90102/65125/4301/3728/8502/7082/50848/3728/90102/9223/10395/7409/…
GO:0019083	viral transcription	63	0.420221	1.68947	0.00278044	0.00919464	0.00442378	3035	tags=55%, list=38%, signal=34%	5903/6138/23225/9972/6224/6194/5903/1105/6597/5430/4928/2962/5903/7469/6194/6202/7469/5430/6156/9972/5903/22938/7023/23076/5978/6597/6144/51773/7936/6136/8021/3065/9972/64710/23279/6194/23165/6181/5903/1025/9972/8091/5903/5903/9972/4927/7538/5430/57122/51773/9972/2033/6187/8021/10762/7936/22879/5903/5903/9150/4927/6597/7175/5903/7175/3065/6829/51773/6125
GO:0090090	negative regulation of canonical Wnt signaling pathway	43	0.457413	1.68981	0.00605128	0.0171674	0.00825969	1368	tags=18%, list=17%, signal=15%	1500/8994/1500/1500/1500/1856/324/1500/8994/1500/1500/267/1500/1500/6794/1500/1500
GO:0002705	positive regulation of leukocyte mediated immunity	23	0.531511	1.69009	0.00953407	0.025031	0.012043	2207	tags=48%, list=28%, signal=35%	7158/7158/7158/9846/8417/7158/7158/9188/55183/5788/9846/7158/57506/54440/7158/6810/7158/7158/3105/55183/9188/7158/55183/8417/3105/7158/54440/2150/55183/7158/5788
GO:0014909	smooth muscle cell migration	18	0.560624	1.69014	0.015405	0.0362373	0.0174347	2028	tags=28%, list=26%, signal=21%	9759/8826/4193/80005/4208/9732/85440/6714/54434/85440/8826/85440
GO:0030308	negative regulation of cell growth	41	0.462558	1.69141	0.0042604	0.0128894	0.00620141	1992	tags=41%, list=25%, signal=31%	5925/4133/4133/6696/1026/3303/3304/323/57142/5371/4133/5925/4133/6597/9538/57446/6696/57142/57142/4133/4133/5925/5371/57805/6696/6696/6597/1654/23411/6696/393/23411/2931/9686/1654/5371/5371/6494/4133
GO:0070059	intrinsic apoptotic signaling pathway in response to endoplasmic reticulum stress	18	0.561269	1.69208	0.0151274	0.0357473	0.0171989	2106	tags=47%, list=27%, signal=35%	5770/3708/3303/5371/7917/5770/7494/5771/153090/5371/23411/7917/23411/5371/5371/153090
GO:0061640	cytoskeleton-dependent cytokinesis	39	0.468163	1.69212	0.00344906	0.0109367	0.00526194	1108	tags=17%, list=14%, signal=15%	23176/1058/1072/3925/6711/29127/3619/10112/23503/3925/3925/989/9798/5413/989/1072/1072
GO:0060420	regulation of heart growth	19	0.554847	1.69224	0.00763992	0.0210013	0.0101043	563	tags=10%, list=7%, signal=9%	32/32/32/32
GO:0051251	positive regulation of lymphocyte activation	52	0.436496	1.69237	0.00474725	0.0140707	0.00676975	2071	tags=44%, list=26%, signal=33%	8660/7158/8660/64926/30011/7158/8660/7158/1026/64926/2547/7158/7158/64926/55183/7494/5788/857/10808/10808/6708/8660/64115/4208/9402/64926/8943/972/7158/54440/8915/7158/7158/8660/7158/30011/64926/3105/64926/6708/30011/55183/8767/9092/7158/55183/64926/3105/79576/4067/6714/7158/8660/54440/3572/3635/11006/5591/55183/8660
GO:1905477	positive regulation of protein localization to membrane	38	0.470117	1.69253	0.00388971	0.0120143	0.00578038	890	tags=16%, list=11%, signal=14%	7159/1201/56947/25921/8878/8878/23255/6711/8878/1201/8878/8878/9847/54471/3799/7159/4836/8878/8878
GO:0017015	regulation of transforming growth factor beta receptor signaling pathway	24	0.524737	1.69342	0.00944446	0.0248378	0.0119501	2625	tags=41%, list=33%, signal=27%	1601/6868/283149/3303/857/10273/22938/4052/10273/23411/23411/283149/7041/3326/26036/3326/6794/7041/2033/51341
GO:1903844	regulation of cellular response to transforming growth factor beta stimulus	24	0.524737	1.69342	0.00944446	0.0248378	0.0119501	2625	tags=41%, list=33%, signal=27%	1601/6868/283149/3303/857/10273/22938/4052/10273/23411/23411/283149/7041/3326/26036/3326/6794/7041/2033/51341
GO:0060998	regulation of dendritic spine development	24	0.52476	1.69349	0.00944446	0.0248378	0.0119501	1788	tags=26%, list=23%, signal=20%	10059/1072/50807/28988/28988/50807/10152/4208/2475/23613/1072/1072/50807/25791/26037/26037/50807/3066/26037/6453/22941/9231
GO:0051781	positive regulation of cell division	14	0.611518	1.69417	0.011025	0.0279047	0.0134257	1333	tags=21%, list=17%, signal=18%	8502/6840/8502/8502/8502/8502/8502/847/8502
GO:0016055	Wnt signaling pathway	120	0.375772	1.69435	0.000575215	0.00254574	0.00122482	1943	tags=25%, list=25%, signal=20%	23043/6885/147906/23189/57664/2011/154810/7403/7249/283149/154810/1500/55031/7415/6714/2889/6299/57447/55031/64897/2887/57664/51473/4035/5218/57664/1500/5331/23499/8994/5879/1500/9209/6885/1500/1500/65125/5562/4035/1499/1173/5331/154810/5562/1856/324/1500/8994/1500/1500/267/219771/1499/10979/1500/801/65125/3728/3728/1956/9839/1500/6794/57447/5532/1500/1654/1499/1500/23189/57447/57447/57447/57447
GO:0198738	cell-cell signaling by wnt	120	0.375772	1.69435	0.000575215	0.00254574	0.00122482	1943	tags=25%, list=25%, signal=20%	23043/6885/147906/23189/57664/2011/154810/7403/7249/283149/154810/1500/55031/7415/6714/2889/6299/57447/55031/64897/2887/57664/51473/4035/5218/57664/1500/5331/23499/8994/5879/1500/9209/6885/1500/1500/65125/5562/4035/1499/1173/5331/154810/5562/1856/324/1500/8994/1500/1500/267/219771/1499/10979/1500/801/65125/3728/3728/1956/9839/1500/6794/57447/5532/1500/1654/1499/1500/23189/57447/57447/57447/57447
GO:0042058	regulation of epidermal growth factor receptor signaling pathway	26	0.512969	1.69495	0.00580607	0.0165934	0.00798349	727	tags=17%, list=9%, signal=15%	867/30011/6868/92799/79651/64285/5782/9961/79651/58513/79651/5771
GO:0036294	cellular response to decreased oxygen levels	50	0.443465	1.69524	0.00348053	0.0109692	0.00527754	1756	tags=29%, list=22%, signal=23%	4000/80315/867/4000/4000/10059/4000/4000/22933/80315/4193/4000/54583/2475/4000/4000/4000/84962/11331/10273/5708/1788/5699/4000/10273/405/23411/5721/5707/3383/6548/23411/6714
GO:0000266	mitochondrial fission	12	0.634847	1.69529	0.0132195	0.0320454	0.0154179	1262	tags=31%, list=16%, signal=26%	56947/10059/4137/4137/4137/54471/4137/54332
GO:0050434	positive regulation of viral transcription	20	0.549076	1.69553	0.00947749	0.0249035	0.0119817	3104	tags=48%, list=39%, signal=29%	1105/6597/5430/2962/7469/7469/5430/22938/7023/23076/6597/51773/7936/64710/1025/5430/51773/2033/7936/9150/6597/6829/51773/2963
GO:0051101	regulation of DNA binding	32	0.494196	1.69615	0.00483825	0.0143024	0.00688124	2847	tags=53%, list=36%, signal=34%	5925/10155/602/25836/3428/5925/22933/3005/22927/3005/10155/64855/5925/25836/6672/7023/3066/7114/3428/51773/84444/3066/25836/84444/8091/25942/142/55355/25942/1460/51773/2033/51341/64855/8864/6672/602/25836/5663
GO:0010498	proteasomal protein catabolic process	107	0.381984	1.69639	0.000625238	0.00270908	0.0013034	1949	tags=32%, list=25%, signal=25%	54557/1601/4130/3303/3304/5371/7917/25897/64285/7184/22933/8450/11124/857/4193/991/23607/10277/4130/4130/153090/6599/29954/5371/10075/10273/10075/5708/54442/57805/23607/4130/23327/5699/25897/51548/4130/10612/26270/9097/10273/11060/6449/23411/5721/9870/5707/7917/23411/114881/5887/6599/2931/55968/3326/5371/5371/197131
GO:0043086	negative regulation of catalytic activity	187	0.352269	1.69664	8.79668e-05	0.000524079	0.000252148	774	tags=11%, list=10%, signal=11%	10763/5925/8660/10763/4133/10763/1201/867/4659/4133/5770/8660/4171/4659/8660/65125/9555/103/151636/4869/4137/5894/63893/1026/4171/3315/54776/4137/5770/4869/3428/1201/4137/4659/9961/4133/63893/80824/5925/4133/8826/10763/5788/151636/4660/4659/4869/857/4193/5771/57662/259282/8660/4659
GO:0010717	regulation of epithelial to mesenchymal transition	20	0.549562	1.69703	0.00933913	0.0246445	0.0118571	1076	tags=16%, list=14%, signal=14%	90102/1499/90102/90102/3169/1499/90102/90102/90102/1499/90102/90102
GO:0045859	regulation of protein kinase activity	214	0.345587	1.69769	2.68598e-05	0.000188262	9.05775e-05	2295	tags=28%, list=29%, signal=21%	5925/57551/867/5770/65125/9555/103/51755/4869/22974/6868/6091/5894/1026/28988/51755/5594/3315/1022/1022/2547/3619/5770/8754/4869/2146/8844/8844/112/6416/28988/116986/9961/51755/80824/11214/5925/11214/8826/5788/11124/4869/857/5594/5747/5771/673/9448/51755/57551/10006/2146/4215/2475/11214/2146/57018/4869/972/57521/2065/153090/84962/5925/23394/22974/219771/7273/11331/27040/1852/7023/23328/51755/1121…
GO:0030183	B cell differentiation	38	0.471672	1.69812	0.00349078	0.0109903	0.0052877	779	tags=19%, list=10%, signal=17%	54856/602/6868/931/359948/56262/9759/3676/7494/5788/5336/5771/359948
GO:0032602	chemokine production	13	0.623017	1.69829	0.0116479	0.0291244	0.0140125	2033	tags=39%, list=26%, signal=29%	6868/972/57506/4155/27086/8767/1654/1654/2150
GO:1903146	regulation of autophagy of mitochondrion	16	0.581016	1.69836	0.0114888	0.028773	0.0138434	2478	tags=36%, list=31%, signal=25%	10059/10133/57602/10133/10075/10075/2017/54832/7249/2931/2017/2017/2931/7416/7416/55187
GO:1901185	negative regulation of ERBB signaling pathway	17	0.568546	1.69886	0.0111517	0.0281336	0.0135358	1206	tags=19%, list=15%, signal=16%	2060/8874/29924/29924/54206/54206/1956/54206/54206/54206
GO:0019953	sexual reproduction	140	0.368708	1.699	0.000211637	0.00108193	0.000520546	2437	tags=38%, list=31%, signal=27%	7153/23064/22994/7153/3267/22994/644150/2177/55870/23139/3014/6045/29127/2802/9898/7917/22994/254394/5073/9759/23064/1080/8085/22933/27125/6522/57446/644150/989/26003/84132/65010/8085/676/51574/2475/10657/8531/26003/6522/1080/9698/989/10575/546/84132/3297/1788/6522/55339/5414/56339/8531/84132/54888/7153/23139/3066/3297/6732/1654/9425/4086/23411/9757/55870/7917/23411/6732/994/6714/7153/10497/5887/…
GO:0034620	cellular response to unfolded protein	43	0.459956	1.69921	0.00558834	0.0160749	0.00773405	1236	tags=30%, list=16%, signal=25%	4000/9531/4000/7094/5770/4000/4000/4000/9531/10133/3303/3304/5770/7184/9531/7094/7494/7094/5771/118/4000/22872/4000/4000/10133/4000/153090/7094/10273/3297/55738/7094
GO:0010562	positive regulation of phosphorus metabolic process	272	0.338006	1.69951	9.70671e-06	7.46188e-05	3.5901e-05	2297	tags=29%, list=29%, signal=23%	57608/57608/8986/57551/57608/57608/1601/4659/5903/9181/5770/2243/8878/4659/65125/8878/57608/57608/22974/6868/6091/5563/4137/5894/57608/1026/28988/5208/5594/57608/4137/2547/3619/54386/5770/8754/2146/8878/8844/8844/112/6416/4137/8878/28988/4659/116986/5903/8878/11214/11214/8826/5788/4659/857/5594/85456/5747/23479/673/5903/4659/9448/57551/4208/57608/10006/2146/8087/8189/8878/8878/9181/4215/2475/1121…
GO:0045937	positive regulation of phosphate metabolic process	272	0.338006	1.69951	9.70671e-06	7.46188e-05	3.5901e-05	2297	tags=29%, list=29%, signal=23%	57608/57608/8986/57551/57608/57608/1601/4659/5903/9181/5770/2243/8878/4659/65125/8878/57608/57608/22974/6868/6091/5563/4137/5894/57608/1026/28988/5208/5594/57608/4137/2547/3619/54386/5770/8754/2146/8878/8844/8844/112/6416/4137/8878/28988/4659/116986/5903/8878/11214/11214/8826/5788/4659/857/5594/85456/5747/23479/673/5903/4659/9448/57551/4208/57608/10006/2146/8087/8189/8878/8878/9181/4215/2475/1121…
GO:0042592	homeostatic process	403	0.32373	1.6999	6.4953e-07	6.93877e-06	3.33842e-06	2100	tags=27%, list=27%, signal=23%	10723/5925/4688/8660/57551/1201/10848/11346/9531/4130/7515/55904/8660/6786/6560/57104/6696/57130/8660/65125/3607/103/3708/26058/6868/931/3925/5563/1778/26504/5894/9531/221937/51542/56255/7090/5594/6558/3315/3303/3304/9898/57142/55904/56262/11346/7414/5371/2547/200186/54386/10848/5073/2146/3178/1657/3270/6194/7184/9531/64784/1201/112/5981/26058/57482/10723/1080/51474/3925/5925/55183/7494/57104/578…
GO:0032507	maintenance of protein location in cell	21	0.54544	1.70202	0.0106036	0.0271264	0.0130512	2844	tags=52%, list=36%, signal=34%	602/5371/64083/857/25777/5371/6672/54832/7114/55704/3192/11079/5371/55704/5371/3192/288/55187/288/3192/6672/602/23345
GO:0042246	tissue regeneration	12	0.637564	1.70254	0.0121348	0.029989	0.0144284	1101	tags=44%, list=14%, signal=38%	607/607/1026/2146/5782/10413/2146/83481/2146/5782/5315
GO:1902533	positive regulation of intracellular signal transduction	234	0.344814	1.70296	2.63118e-05	0.000184839	8.89307e-05	1832	tags=23%, list=23%, signal=19%	57608/2316/57608/8660/57551/57608/57608/867/157285/5770/8660/2243/2316/10059/8660/90809/57608/57608/6091/26057/6655/5894/57608/28988/5594/3303/3304/57608/57142/23369/54386/5770/8754/2146/8844/2316/8844/2316/29995/2316/6416/28988/9188/11214/2316/11214/8826/64083/5788/157285/2316/857/5594/5747/1936/5771/673/81/8660/9448/149041/57551/57608/23476/57142/2146/57142/4215/2475/11214/2146/972/55004/9821/5…
GO:1904950	negative regulation of establishment of protein localization	24	0.527716	1.70303	0.00916463	0.0242874	0.0116853	612	tags=17%, list=8%, signal=16%	9531/4137/9531/4137/80223/79651/64285/9531/4137/79651/80223/79651
GO:0018105	peptidyl-serine phosphorylation	94	0.394386	1.70359	0.000552307	0.00246548	0.00118621	1490	tags=39%, list=19%, signal=33%	3320/85440/2039/85440/2039/85440/85456/11184/5578/5062/85456/8412/2932/5144/3270/3320/1981/1956/1981/1981/253260/2011/85456/5058/6197/85456/25865/85440/4140/673/5586/673/2011/51085/1981/817/85456/6714/25865/817/1981/5062/8737/472/85440/85456/57118/4140/85456/8412/375449/253260/79109/85456/375449/369/65125/5562/4140/5578/85456/5562/1981/6197/85456/2039/154043/5062/253260/375449/408/23228/375449/94…
GO:0072673	lamellipodium morphogenesis	11	0.660037	1.7038	0.0108208	0.0274778	0.0132202	1977	tags=35%, list=25%, signal=27%	6642/23189/10006/10163/6714/6643/8874/51177/10006/10006/23189
GO:0018108	peptidyl-tyrosine phosphorylation	78	0.409112	1.70389	0.00135973	0.00521989	0.00251142	1785	tags=26%, list=23%, signal=21%	867/79834/9181/5770/6868/5770/6416/9961/8826/10152/79834/5788/857/5747/5771/79834/1198/10006/7465/9181/2475/972/79834/2065/23394/7273/3297/57091/9031/1198/9181/79834/3066/5605/3297/8767/3059/2264/2039/3383/9181/4067/6714/5747/5580
GO:0018212	peptidyl-tyrosine modification	78	0.409112	1.70389	0.00135973	0.00521989	0.00251142	1785	tags=26%, list=23%, signal=21%	867/79834/9181/5770/6868/5770/6416/9961/8826/10152/79834/5788/857/5747/5771/79834/1198/10006/7465/9181/2475/972/79834/2065/23394/7273/3297/57091/9031/1198/9181/79834/3066/5605/3297/8767/3059/2264/2039/3383/9181/4067/6714/5747/5580
GO:1901214	regulation of neuron death	69	0.416527	1.70444	0.00174175	0.00630367	0.00303286	2636	tags=39%, list=33%, signal=26%	10763/10763/80315/10763/7159/1201/867/4137/4137/9759/1201/6416/4137/116986/10763/6648/80315/7159/54583/55074/4208/2475/2065/23394/4137/3297/1981/5978/3297/23411/1616/6453/23411/5584/2931/728/54434/3326/84678/6418/142/3326/6453/8517/26471/2931/867/1616/6774/1386/25/1191/7159/6453/7248/1386
GO:0048589	developmental growth	161	0.362276	1.7057	0.000151304	0.000815902	0.000392551	1482	tags=23%, list=19%, signal=20%	4131/4131/4133/4131/607/10848/4131/10155/4133/9201/6696/285590/25836/26058/80208/4137/55841/4131/607/1026/28988/5594/57142/4137/7414/4131/10848/2146/7262/23499/4131/6416/26058/5782/4137/28988/3676/4133/11214/4133/11214/8826/5930/8085/5594/10413/5747/6256/118/4131/4131/1808/9798/8085/6696/4208/57142/2146/83481/4131/57142/23499/7414/4131/4133/55636/2475/11214/2146/57698/8531/26058/54440/5782/10155/…
GO:0002478	antigen processing and presentation of exogenous peptide antigen	37	0.478284	1.70573	0.00414123	0.0126399	0.00608138	1797	tags=40%, list=23%, signal=31%	4688/64837/3831/51143/1778/64837/29127/11127/22872/972/51143/200576/5708/3105/5699/1783/9554/5721/5707/51143/3105/4688/7879
GO:0048002	antigen processing and presentation of peptide antigen	37	0.478284	1.70573	0.00414123	0.0126399	0.00608138	1797	tags=40%, list=23%, signal=31%	4688/64837/3831/51143/1778/64837/29127/11127/22872/972/51143/200576/5708/3105/5699/1783/9554/5721/5707/51143/3105/4688/7879
GO:0060765	regulation of androgen receptor signaling pathway	13	0.626095	1.70668	0.0108208	0.0274778	0.0132202	1782	tags=29%, list=23%, signal=22%	1601/9612/9612/6597/9612/9667/9612/9612/9611/27086/6597/23411/23411/3065
GO:0042303	molting cycle	17	0.571363	1.70728	0.0107412	0.027388	0.013177	1475	tags=26%, list=19%, signal=21%	10848/8323/25836/10848/4926/79574/79574/25836/79574/54888/64434/10848/3066
GO:0042633	hair cycle	17	0.571363	1.70728	0.0107412	0.027388	0.013177	1475	tags=26%, list=19%, signal=21%	10848/8323/25836/10848/4926/79574/79574/25836/79574/54888/64434/10848/3066
GO:0002699	positive regulation of immune effector process	41	0.467154	1.70821	0.00325469	0.0104379	0.00502195	1894	tags=36%, list=24%, signal=28%	7158/7158/7158/9846/26057/8417/23369/7158/7158/9188/55183/7494/5788/9846/399687/972/7158/9698/57506/54440/8915/7158/6810/7158/7158/3105/26057/55183/8767/9188/23369/7158/55183/8417/3105/4067/7158/399687/54440
GO:0045596	negative regulation of cell differentiation	133	0.371501	1.70833	0.000294053	0.00145291	0.000699034	2506	tags=42%, list=32%, signal=30%	5925/4133/1786/5108/4133/9181/157285/1809/6696/51755/50807/26057/64783/51755/5594/57142/5108/123169/2146/9759/112/51755/4133/50807/8621/5925/4133/5793/7494/22933/157285/857/5108/5594/10413/5747/4193/5771/81/149041/51755/6696/57142/2146/51564/57142/23557/9181/4133/2146/5108/8621/972/6772/153090/4133/5925/123169/5108/50807/6696/5977/57187/25791/51755/8621/57187/6696/26057/5108/50807/5978/9181/4904/…
GO:0006887	exocytosis	217	0.347192	1.70894	3.77295e-05	0.000256329	0.000123326	1878	tags=23%, list=24%, signal=18%	2316/28964/10970/867/8407/10916/7094/9342/8541/2243/2316/10059/51097/10043/11031/9846/51143/6709/1778/10043/28988/5594/10257/3303/3304/7414/80223/2547/2316/2316/2316/28988/23352/23218/9961/64333/1080/8621/2316/7094/4905/8826/80223/5788/7094/2316/23526/79980/10487/5594/55114/81/9846/9798/84106/64780/8407/7414/80223/23557/28964/22927/8987/8621/5413/55004/1080/51143/5315/6810/7094/114790/10075/7273/…
GO:0010821	regulation of mitochondrion organization	47	0.452771	1.70976	0.00243589	0.00824743	0.00396805	1253	tags=27%, list=16%, signal=23%	4000/7159/9531/56947/4000/4000/10059/8878/4000/8878/4000/4137/9531/10133/3303/4137/8878/9531/4137/8878/8878/64083/54471/4000/57602/7159/4836/8878/8878/4000/4000/10133/8878/4000/4137/10075/10075/79778
GO:0042327	positive regulation of phosphorylation	257	0.342685	1.71086	6.45769e-06	5.27267e-05	2.53681e-05	2297	tags=29%, list=29%, signal=22%	57608/57608/8986/57551/57608/57608/1601/5903/9181/5770/2243/8878/65125/8878/57608/57608/22974/6868/6091/5563/4137/5894/57608/1026/28988/5208/5594/57608/4137/2547/3619/54386/5770/8754/2146/8878/8844/8844/112/6416/4137/8878/28988/116986/5903/8878/11214/11214/8826/5788/857/5594/85456/5747/23479/673/5903/9448/57551/57608/10006/2146/8087/8878/8878/9181/4215/2475/11214/2146/972/55004/9821/57521/57506/8…
GO:0032434	regulation of proteasomal ubiquitin-dependent protein catabolic process	39	0.473664	1.712	0.00278231	0.00919464	0.00442378	2730	tags=51%, list=35%, signal=34%	1601/4130/3303/3304/7917/25897/22933/857/4193/991/4130/4130/6599/10273/57805/4130/25897/51548/4130/9097/10273/6449/7917/5887/6599/2931/3326/51322/5887/3326/2931/6599/3300/1191/116224/51322/6449
GO:0046620	regulation of organ growth	30	0.506287	1.71323	0.00466448	0.0138548	0.0066659	2437	tags=35%, list=31%, signal=25%	55841/5594/5594/10413/5747/4208/2475/8531/54440/1852/8531/6909/1852/6788/5747/2931/9686/54440/32/26524/2931/4211/23286/983
GO:0031397	negative regulation of protein ubiquitination	24	0.530923	1.71338	0.00846505	0.022824	0.0109812	1092	tags=35%, list=14%, signal=31%	8878/8878/51366/151636/11338/3303/3304/8878/84875/8878/8878/151636/857/8878/8878/2475/8878
GO:0051146	striated muscle cell differentiation	54	0.439557	1.71349	0.00254447	0.00855892	0.00411791	1682	tags=27%, list=21%, signal=22%	5925/4000/607/4000/4000/4000/4000/607/2146/9759/6416/11214/5925/11214/7494/6256/25802/4000/2318/4208/2146/2475/11214/2146/4000/4000/4000/64855/5925/7273/4629/11214/11214/11214/8470/4904/4205/8289/4000/3192/25802/6548
GO:0060415	muscle tissue morphogenesis	12	0.641866	1.71403	0.0106434	0.0271833	0.0130786	2433	tags=55%, list=31%, signal=38%	4638/5629/5629/7273/5318/4638/5318/5318/5318/4638/5469/4638/5318/5318/5318/4638/4638/5318/4638/5318/5318/5318
GO:0070199	establishment of protein localization to chromosome	10	0.676969	1.71407	0.00718839	0.0198658	0.00955796	2249	tags=44%, list=28%, signal=32%	25836/9555/1736/10575/25836/3009/3009/1736/6950/55135/25836/3009
GO:0061462	protein localization to lysosome	13	0.62894	1.71444	0.0102694	0.0266009	0.0127984	971	tags=28%, list=12%, signal=25%	57142/9765/4926/23163/57142/57142/8943
GO:0032642	regulation of chemokine production	12	0.642026	1.71445	0.0106434	0.0271833	0.0130786	2033	tags=41%, list=26%, signal=30%	6868/972/57506/4155/27086/8767/1654/1654/2150
GO:0050000	chromosome localization	19	0.562137	1.71447	0.0064515	0.0181204	0.00871817	2368	tags=45%, list=30%, signal=32%	1778/3619/1060/283489/4926/283489/283489/283489/25978/283489/283489/1060/3192/283489/283489/283489/3192/283489/25978/283489
GO:0051303	establishment of chromosome localization	19	0.562137	1.71447	0.0064515	0.0181204	0.00871817	2368	tags=45%, list=30%, signal=32%	1778/3619/1060/283489/4926/283489/283489/283489/25978/283489/283489/1060/3192/283489/283489/283489/3192/283489/25978/283489
GO:0071478	cellular response to radiation	47	0.454088	1.71474	0.00240275	0.00814412	0.00391834	2295	tags=35%, list=29%, signal=25%	7158/7158/25836/4869/7158/3014/1026/2547/7158/4869/3428/7158/8450/4869/10413/85456/1936/4193/4836/4869/7158/7158/7158/25836/3297/7508/7158/56339/3297/7158/23411/3428/440275/23411/51776/7158/85456/4836/64710/9397/25836/7158/8091/163859/142/26155/51776
GO:1905114	cell surface receptor signaling pathway involved in cell-cell signaling	132	0.373639	1.71606	0.000196081	0.00101243	0.000487106	1943	tags=25%, list=25%, signal=20%	23043/6885/147906/23189/57664/2011/154810/7403/7249/283149/154810/1500/55031/7415/6714/10458/2889/6299/10497/10458/57447/22941/55031/64897/2887/57664/51473/4035/5218/57664/1500/5331/23499/22941/8994/5879/1500/9209/6885/6455/1500/1500/10458/65125/5562/4035/1499/1173/5331/154810/5562/1856/324/1500/8994/1500/1500/267/219771/1499/10979/1500/801/65125/3728/3728/1956/9839/1500/6794/57447/5532/1500/1654…
GO:0035265	organ growth	43	0.464677	1.71665	0.00459634	0.0137041	0.00659341	1109	tags=16%, list=14%, signal=14%	80014/32/8470/8470/11214/8470/11214/6647/8470/8470/32/8470/11214/32/6416/367/8470/32/32
GO:0098930	axonal transport	17	0.574518	1.71671	0.0103308	0.0266928	0.0128426	1804	tags=58%, list=23%, signal=45%	4133/4133/4130/1778/4137/3315/4137/4137/4133/4133/11127/3799/23557/4133/8943/4130/4130/4133/4137/4130/4130/3315/3315/6683/23095
GO:0035966	response to topologically incorrect protein	60	0.433238	1.71741	0.00085227	0.0034925	0.00168033	1878	tags=36%, list=24%, signal=28%	4000/9531/4000/7094/5770/4000/4000/4000/9531/10133/3315/3303/3304/3308/7917/5770/7184/9531/7094/7494/7094/10808/10808/5771/118/4000/22872/4000/4000/10133/4000/153090/7094/29954/10273/3297/55738/7094/3315/3297/26270/4000/10273/3315/1616/7917/2931/7094/9531/3326
GO:0006376	mRNA splice site selection	16	0.587545	1.71745	0.00942493	0.0248378	0.0119501	2011	tags=39%, list=25%, signal=29%	23064/27316/91746/23064/8683/135295/6426/8683/6426/51747/10772/27316/7536/51747
GO:0032637	interleukin-8 production	18	0.56969	1.71747	0.0126362	0.0308486	0.014842	1166	tags=29%, list=15%, signal=24%	602/3303/3304/5788/972/57506/8915/23005
GO:0032677	regulation of interleukin-8 production	18	0.56969	1.71747	0.0126362	0.0308486	0.014842	1166	tags=29%, list=15%, signal=24%	602/3303/3304/5788/972/57506/8915/23005
GO:0030278	regulation of ossification	30	0.507639	1.7178	0.0045242	0.0135677	0.00652776	2884	tags=46%, list=37%, signal=29%	9260/51430/25836/9260/5594/51430/9759/5594/5747/4208/51564/25836/5978/51564/4086/5747/8313/3572/25836/3572/23051/3572/5595/5587/5747/154/25836/2778/197
GO:1902749	regulation of cell cycle G2/M phase transition	52	0.443274	1.71865	0.00323302	0.0104007	0.00500406	1745	tags=33%, list=22%, signal=26%	57551/22994/5108/22994/9555/4869/22974/1778/1026/5108/22994/4869/4869/5108/51512/57551/23476/22897/5108/4869/22974/5108/5708/54801/22974/5699/5108/51720/5721/5707/57551/994
GO:0051302	regulation of cell division	34	0.493624	1.71904	0.00404211	0.0123985	0.00596522	1026	tags=18%, list=13%, signal=16%	28964/79848/29127/3619/10112/23503/29072/6840/22933/25909/25909/8502/25909/28964/2124
GO:0006986	response to unfolded protein	53	0.442338	1.71908	0.00227428	0.00782857	0.00376653	1614	tags=34%, list=20%, signal=27%	4000/9531/4000/7094/5770/4000/4000/4000/9531/10133/3315/3303/3304/3308/5770/7184/9531/7094/7494/7094/10808/10808/5771/118/4000/22872/4000/4000/10133/4000/153090/7094/10273/3297/55738/7094/3315/3297/26270/4000/10273/3315/1616
GO:0046622	positive regulation of organ growth	12	0.643933	1.71955	0.0103723	0.0267331	0.012862	563	tags=12%, list=7%, signal=12%	32/32/32/32
GO:1904029	regulation of cyclin-dependent protein kinase activity	25	0.523039	1.71969	0.00835512	0.0225668	0.0108575	2466	tags=26%, list=31%, signal=18%	6868/1026/1022/1022/57018/219771/7023/57018/4331/6714/3326/26524/3326/81669/324
GO:0043405	regulation of MAP kinase activity	91	0.399528	1.71971	0.000415044	0.00192774	0.000927486	2295	tags=33%, list=29%, signal=24%	57551/5770/51755/6091/5894/28988/51755/5594/5770/8754/2146/8844/8844/6416/28988/51755/80824/11214/11214/8826/5788/857/5594/673/51755/57551/2146/4215/11214/2146/972/153090/84962/1852/23328/51755/11214/11214/27347/11214/5605/8767/27250/7984/1616/7984/1852/51755/57498/57551/51776/4067/6714/7984/5580/8567/728/8826/51755/51755/51755/8682/11183/5998/11214/153090/8844/5998/11214/5788/5580/11214/23328/85…
GO:0032609	interferon-gamma production	11	0.66628	1.71992	0.00833964	0.0225447	0.0108468	2415	tags=32%, list=31%, signal=23%	602/64115/54440/3105/8767/8320/3105/23513/54440/2150/3105/3105
GO:0070482	response to oxygen levels	87	0.403312	1.72061	0.000584907	0.00257759	0.00124014	1756	tags=29%, list=22%, signal=23%	4000/80315/867/4000/7515/4000/10059/4000/4000/3708/6868/5894/1026/5371/7184/22933/857/80315/7515/4193/81/4000/7515/54583/2475/4000/4000/5315/4000/84962/5371/11331/10273/3297/5708/1788/5699/7515/5978/3066/3297/4000/10273/405/23411/5721/5707/3383/6548/23411/6714
GO:0051347	positive regulation of transferase activity	197	0.354586	1.72164	9.54126e-05	0.000555899	0.000267457	2297	tags=30%, list=29%, signal=22%	57551/5903/5770/65125/151636/22974/6868/6091/4137/5894/1026/28988/5208/5594/4137/2547/3619/5770/8754/5073/2146/8844/8844/112/6416/4137/28988/116986/5903/11214/11214/8826/5788/151636/2801/1736/3181/5594/5747/673/5903/991/9448/57551/10006/2146/4215/2475/11214/2146/972/57521/8915/2065/10575/153090/84962/23394/5903/4137/22974/219771/11331/27040/1852/10273/84259/23328/5208/11214/57091/22974/11214/2734…
GO:0032504	multicellular organism reproduction	142	0.372204	1.72187	0.000297346	0.00146451	0.000704614	2083	tags=34%, list=26%, signal=26%	7153/23064/22994/7153/3267/22994/6696/644150/2177/285590/55870/23139/3014/6045/9612/9612/29127/2802/5594/7917/22994/254394/5073/2182/9759/23064/1080/8085/22933/27125/6522/5594/57446/644150/9612/989/6256/26003/84132/65010/8085/6696/676/51574/9612/2475/10657/8531/26003/6522/1080/9698/989/9612/23394/546/84132/3297/1788/6522/6696/55339/5414/56339/8531/84132/6696/54888/7153/23139/3066/3297/6732/1654/9…
GO:0048609	multicellular organismal reproductive process	142	0.372204	1.72187	0.000297346	0.00146451	0.000704614	2083	tags=34%, list=26%, signal=26%	7153/23064/22994/7153/3267/22994/6696/644150/2177/285590/55870/23139/3014/6045/9612/9612/29127/2802/5594/7917/22994/254394/5073/2182/9759/23064/1080/8085/22933/27125/6522/5594/57446/644150/9612/989/6256/26003/84132/65010/8085/6696/676/51574/9612/2475/10657/8531/26003/6522/1080/9698/989/9612/23394/546/84132/3297/1788/6522/6696/55339/5414/56339/8531/84132/6696/54888/7153/23139/3066/3297/6732/1654/9…
GO:0034394	protein localization to cell surface	16	0.589576	1.72339	0.00914976	0.0242688	0.0116763	1899	tags=46%, list=24%, signal=35%	2316/4130/2316/7414/2316/2316/2316/2316/2316/8729/23163/7414/287/8729/4130/4130/6810/4130/23327/4130/20/287/2316/7414/3326/8729
GO:0002833	positive regulation of response to biotic stimulus	57	0.437196	1.72374	0.00229079	0.00786792	0.00378546	2846	tags=41%, list=36%, signal=27%	26057/5894/10133/23369/2547/3428/5336/10432/10622/10133/9698/57506/8915/5708/23328/5699/26057/8767/23369/5721/5707/3428/64170/4067/6714/10497/5580/56667/10432/2150/5591/5469/25942/5580/23328/25942/8517/9958/5469/2033/5595/10432/4790/26057/5580/6885/26065/26065/4841/10432/10432
GO:0010332	response to gamma radiation	19	0.565288	1.72409	0.00603303	0.0171314	0.00824234	2321	tags=54%, list=29%, signal=38%	867/2177/3014/1026/5371/2547/5788/10413/4193/5371/3297/3297/51776/5371/5371/5591/5788/142/51776/867
GO:0072413	signal transduction involved in mitotic cell cycle checkpoint	14	0.622343	1.72416	0.00891833	0.0237362	0.0114201	1471	tags=23%, list=19%, signal=19%	472/85456/85456/85456/85456/85456/85456/85456/85456/85456/85456
GO:0072431	signal transduction involved in mitotic G1 DNA damage checkpoint	14	0.622343	1.72416	0.00891833	0.0237362	0.0114201	1471	tags=23%, list=19%, signal=19%	472/85456/85456/85456/85456/85456/85456/85456/85456/85456/85456
GO:1902400	intracellular signal transduction involved in G1 DNA damage checkpoint	14	0.622343	1.72416	0.00891833	0.0237362	0.0114201	1471	tags=23%, list=19%, signal=19%	472/85456/85456/85456/85456/85456/85456/85456/85456/85456/85456
GO:1902402	signal transduction involved in mitotic DNA damage checkpoint	14	0.622343	1.72416	0.00891833	0.0237362	0.0114201	1471	tags=23%, list=19%, signal=19%	472/85456/85456/85456/85456/85456/85456/85456/85456/85456/85456
GO:1902403	signal transduction involved in mitotic DNA integrity checkpoint	14	0.622343	1.72416	0.00891833	0.0237362	0.0114201	1471	tags=23%, list=19%, signal=19%	472/85456/85456/85456/85456/85456/85456/85456/85456/85456/85456
GO:0019884	antigen processing and presentation of exogenous antigen	39	0.477176	1.72469	0.00258239	0.00865828	0.00416572	1797	tags=39%, list=23%, signal=30%	4688/64837/3831/51143/1778/64837/29127/11127/22872/8943/972/51143/200576/5708/3105/5699/1783/9554/5721/5707/51143/3105/4688/7879
GO:0010631	epithelial cell migration	85	0.405375	1.72519	0.000599987	0.0026328	0.00126671	1591	tags=22%, list=20%, signal=18%	57608/57608/57608/29941/57608/57608/57608/6868/6091/57608/6239/3315/57608/57142/8754/23499/5793/5336/5747/80005/9448/4208/57608/57142/23616/5829/51564/83481/57142/23499/4215/2475/9564/54453/5335/153090/23499/54453/6672/23328/3315/23616/27086/51564/5286/161198/7114/57608/3315/23411
GO:0090130	tissue migration	85	0.405375	1.72519	0.000599987	0.0026328	0.00126671	1591	tags=22%, list=20%, signal=18%	57608/57608/57608/29941/57608/57608/57608/6868/6091/57608/6239/3315/57608/57142/8754/23499/5793/5336/5747/80005/9448/4208/57608/57142/23616/5829/51564/83481/57142/23499/4215/2475/9564/54453/5335/153090/23499/54453/6672/23328/3315/23616/27086/51564/5286/161198/7114/57608/3315/23411
GO:0090132	epithelium migration	85	0.405375	1.72519	0.000599987	0.0026328	0.00126671	1591	tags=22%, list=20%, signal=18%	57608/57608/57608/29941/57608/57608/57608/6868/6091/57608/6239/3315/57608/57142/8754/23499/5793/5336/5747/80005/9448/4208/57608/57142/23616/5829/51564/83481/57142/23499/4215/2475/9564/54453/5335/153090/23499/54453/6672/23328/3315/23616/27086/51564/5286/161198/7114/57608/3315/23411
GO:1900006	positive regulation of dendrite development	21	0.552968	1.72551	0.00877788	0.0235038	0.0113083	1930	tags=40%, list=24%, signal=31%	23242/6453/29904/10458/10458/22941/6453/23242/22941/6453/8997/8997/6453/10458/28988/816/816/816/23242/6453/23242/23242/23242/28988/816
GO:0046794	transport of virus	25	0.524815	1.72552	0.00807892	0.0220128	0.0105909	2986	tags=62%, list=38%, signal=39%	51271/5903/23225/9972/5903/857/4928/3838/5903/200576/9972/5903/3839/8021/5901/9972/23279/9397/23165/5903/9972/200576/5903/5903/9972/4927/57122/9972/8021/10762/5903/5903/4927/7175/5903/7175
GO:1904705	regulation of vascular associated smooth muscle cell proliferation	12	0.646463	1.7263	0.00982992	0.0256772	0.0123539	840	tags=37%, list=11%, signal=33%	1786/1026/4209/4209/6648/4193/4208
GO:1990874	vascular associated smooth muscle cell proliferation	12	0.646463	1.7263	0.00982992	0.0256772	0.0123539	840	tags=37%, list=11%, signal=33%	1786/1026/4209/4209/6648/4193/4208
GO:0030178	negative regulation of Wnt signaling pathway	52	0.445362	1.72674	0.00279749	0.00919464	0.00442378	1568	tags=18%, list=20%, signal=15%	64897/2887/4035/1500/8994/1500/1500/1500/4035/1856/324/1500/8994/1500/1500/267/1500/1500/6794/1500/1500
GO:0003206	cardiac chamber morphogenesis	23	0.543372	1.72781	0.00713294	0.0197655	0.0095097	2784	tags=45%, list=35%, signal=30%	10848/6091/64783/10848/4193/6256/54583/4208/55636/10277/10848/6909/2931/64783/4846/64783/64783/5469/10848/64783/6926/2931/6654/5469/64783/57211/6654/6091/26508
GO:0072332	intrinsic apoptotic signaling pathway by p53 class mediator	27	0.521399	1.72837	0.00686218	0.0190835	0.00918157	2576	tags=53%, list=33%, signal=36%	7159/602/1026/3190/5371/7917/3428/4193/7159/972/23378/5371/22938/23411/3428/7917/23411/624/5371/5371/960/10514/26471/6794/2033/7159
GO:0016447	somatic recombination of immunoglobulin gene segments	11	0.66973	1.72882	0.00806396	0.0219913	0.0105806	2207	tags=72%, list=28%, signal=52%	7158/7158/7158/7158/7374/7158/55183/5788/7374/9984/7158/7158/7158/6830/7158/55183/7158/55183/7158/5591/55183/7158/5788
GO:0035710	CD4-positive, alpha-beta T cell activation	10	0.682977	1.72928	0.00631736	0.017792	0.00856018	2470	tags=67%, list=31%, signal=46%	602/149041/64115/2475/54440/27086/8767/54440/51043/6774
GO:2001237	negative regulation of extrinsic apoptotic signaling pathway	30	0.51105	1.72934	0.00396307	0.0122165	0.00587767	2495	tags=50%, list=32%, signal=35%	51530/4000/4000/55023/9181/4000/2243/4000/4000/5894/3303/3304/51530/10413/55023/4000/9181/4000/4000/51530/9821/4000/2017/9181/9821/4000/51530/1654/2243/3383/9181/6714/9821/1654/57448/4846/2243/8682/2017/2017/4000/51530/4000/51530/55023/1495
GO:0061045	negative regulation of wound healing	17	0.57878	1.72944	0.00896247	0.0238128	0.0114569	1076	tags=24%, list=14%, signal=20%	23332/90102/90102/90102/90102/90102/4846/4846/90102/90102/90102/90102
GO:0060491	regulation of cell projection assembly	58	0.439089	1.72952	0.0015197	0.00571396	0.00274913	950	tags=15%, list=12%, signal=13%	100506658/9513/2039/324/116985/23242/2059/116985/11135/23242/26053/10801/64787/2909/83715/2059/10801/23242/23189/23242/64787/2909/64787/64787
GO:0017157	regulation of exocytosis	48	0.456353	1.73076	0.00208635	0.00735327	0.00353784	1797	tags=26%, list=23%, signal=21%	28964/2243/10059/9846/1080/4905/9846/84106/64780/23557/28964/5413/1080/6810/5414/64780/8573/5978/84106/2243/4067/10497/7879
GO:0042147	retrograde transport, endosome to Golgi	28	0.519963	1.73197	0.00411889	0.012609	0.00606651	1928	tags=39%, list=24%, signal=30%	387680/27236/387680/63893/51542/387680/26000/9779/63893/27236/4926/8729/8729/26000/6643/387680/51272/200576/26000/387680/387680/9779/7879/8729/253725/387680
GO:0030866	cortical actin cytoskeleton organization	21	0.555092	1.73214	0.00821611	0.0222885	0.0107236	1523	tags=21%, list=19%, signal=17%	2037/7094/2035/23136/6242/3993/6242/2037/2035/3993/2035/2035/1739/2035/2035/6242
GO:0016925	protein sumoylation	29	0.513868	1.73257	0.00572173	0.0163825	0.00788205	2986	tags=58%, list=38%, signal=36%	10155/5903/23225/9972/9759/5903/4928/4193/5903/10155/9972/5903/405/26054/8021/10363/26036/9972/23279/23165/5903/9972/5903/5903/9972/4927/57122/8535/9972/8021/10762/5903/5903/4927/7175/5903/7175
GO:0030512	negative regulation of transforming growth factor beta receptor signaling pathway	15	0.607051	1.73298	0.00536491	0.0155623	0.0074874	1918	tags=34%, list=24%, signal=26%	6868/283149/3303/857/10273/4052/10273/23411/23411/283149/7041/26036
GO:1903845	negative regulation of cellular response to transforming growth factor beta stimulus	15	0.607051	1.73298	0.00536491	0.0155623	0.0074874	1918	tags=34%, list=24%, signal=26%	6868/283149/3303/857/10273/4052/10273/23411/23411/283149/7041/26036
GO:0021953	central nervous system neuron differentiation	29	0.514052	1.73319	0.00572173	0.0163825	0.00788205	1152	tags=22%, list=15%, signal=19%	4133/57147/4133/1009/9201/26058/6091/4137/4137/26058/4137/4133/4133/5747/23077/4133/26058/4133/4137
GO:0045055	regulated exocytosis	180	0.363418	1.73404	4.61679e-05	0.000305616	0.000147039	1236	tags=19%, list=16%, signal=17%	2316/28964/10970/867/8407/10916/7094/9342/8541/2243/2316/10059/51097/10043/11031/9846/51143/6709/1778/10043/28988/5594/10257/3303/3304/7414/80223/2547/2316/2316/2316/28988/23352/23218/9961/64333/8621/2316/7094/8826/80223/5788/7094/2316/23526/79980/10487/5594/55114/81/9846/9798/84106/64780/8407/7414/80223/23557/28964/22927/8987/8621/5413/55004/51143/5315/6810/7094/114790/10075/7273/27040/10075/570…
GO:0043393	regulation of protein binding	70	0.422486	1.73405	0.000683414	0.0029139	0.00140195	2099	tags=33%, list=27%, signal=25%	10763/10763/4133/10763/1601/4133/57326/151636/3925/1026/7262/9759/3676/4133/3925/4133/10763/151636/2801/3925/857/6708/2962/118/8189/23557/4133/8189/4133/23394/10273/3297/2035/6708/3297/8767/2011/10273/24144/6788/6714/5580/5901/3326/57326/4133/9693/147138/302/3925
GO:0007179	transforming growth factor beta receptor signaling pathway	46	0.459838	1.7344	0.00173562	0.00628882	0.00302571	1945	tags=28%, list=25%, signal=22%	7791/867/1601/7791/6868/283149/3303/5371/8754/857/5747/5829/7791/7791/5371/56288/10273/56288/22938/4052/10273/23370/4086/23411/23411/283149/6714/5747/7041/3326/26036/5371/5371
GO:0090169	regulation of spindle assembly	11	0.672061	1.73484	0.00765043	0.0210116	0.0101092	3124	tags=59%, list=40%, signal=36%	1778/3303/3304/4926/25978/3192/26054/3192/25978/3192/7175/7175/4926
GO:0035967	cellular response to topologically incorrect protein	49	0.454234	1.7355	0.00216299	0.0075835	0.00364861	1236	tags=29%, list=16%, signal=25%	4000/9531/4000/7094/5770/4000/4000/4000/9531/10133/3303/3304/7917/5770/7184/9531/7094/7494/7094/5771/118/4000/22872/4000/4000/10133/4000/153090/7094/29954/10273/3297/55738/7094
GO:0006469	negative regulation of protein kinase activity	63	0.431718	1.7357	0.00162896	0.00602038	0.00289656	949	tags=14%, list=12%, signal=13%	324/5062/5575/54922/54922/5062/51422/65125/54206/54922/124790/5576/54206/51422/84335/80725/51422/4690/54922/5062/5577/54206/54206/54206
GO:0006283	transcription-coupled nucleotide-excision repair	16	0.593837	1.73584	0.00818664	0.0222476	0.0107039	1632	tags=39%, list=21%, signal=31%	7515/1022/1022/5981/8450/7515/5430/3978/7515/5430/5981/7515/4331
GO:0007519	skeletal muscle tissue development	30	0.513037	1.73607	0.00382279	0.011843	0.00569797	1494	tags=25%, list=19%, signal=21%	5925/607/283149/10521/607/4209/9759/4209/6840/5925/857/4208/8531/64855/221496/5925/8531/1310/79784
GO:0016458	gene silencing	95	0.400073	1.73692	0.000395803	0.00185226	0.000891171	2386	tags=40%, list=30%, signal=29%	3159/1786/5903/9555/103/1994/26058/3014/23225/10847/9612/9612/10521/23369/9972/2146/4848/26058/5903/55183/8085/22933/3181/5430/4928/9612/5903/3008/8085/3005/2146/8087/8971/9612/2146/3005/26058/9698/5430/9612/23112/84962/9972/5903/3009/79753/56339/9611/1981/3009/51548/3159/3066/5605/55183/10847/23369/4086/23411/55183/9757/26058/57708/23411/8021/5901/79753/3181/79753/9972/5936/23279/84444/23318/551…
GO:0060337	type I interferon signaling pathway	19	0.569839	1.73796	0.00540533	0.015621	0.00751565	2793	tags=55%, list=35%, signal=36%	5770/103/5770/25939/5771/57506/6772/6672/56339/3105/3455/25939/3105/3326/3326/3105/3105/25939/26065/26065/6672
GO:0071357	cellular response to type I interferon	19	0.569839	1.73796	0.00540533	0.015621	0.00751565	2793	tags=55%, list=35%, signal=36%	5770/103/5770/25939/5771/57506/6772/6672/56339/3105/3455/25939/3105/3326/3326/3105/3105/25939/26065/26065/6672
GO:0050867	positive regulation of cell activation	63	0.432308	1.73807	0.00153073	0.00574812	0.00276557	2071	tags=40%, list=26%, signal=30%	8660/7158/8660/64926/30011/7158/8660/7158/9846/1026/64926/2547/7158/7158/64926/55183/7494/5788/857/10808/10808/6708/8660/9846/64115/4208/9402/64926/8943/972/7158/54440/8915/7158/6810/7158/8660/7158/30011/64926/3105/64926/6708/30011/55183/8767/9092/7158/2039/55183/64926/3105/79576/4067/6714/7158/8660/54440/3572/3635/11006/2150/5591/55183/8660
GO:0006897	endocytosis	161	0.369176	1.73819	7.73011e-05	0.000467732	0.000225038	1515	tags=16%, list=19%, signal=14%	1201/9260/867/1601/22848/283316/5770/10059/30011/10868/10043/11031/9260/10043/28988/5594/8871/3190/54874/5770/7184/5298/1201/28988/9779/9765/3676/58513/5336/857/10487/10808/5594/10808/10868/81/1808/23616/287/22848/338692/5298/6643/23607/54453/23048/200576/8936/9051/55738/54453/23607/30011/9784/9685/23327/3043/2017/23616/30011/22905/1808/5286/23301/20/26130/287
GO:0072655	establishment of protein localization to mitochondrion	34	0.499279	1.73874	0.00338622	0.0107706	0.00518199	1262	tags=24%, list=16%, signal=20%	7159/9531/56947/4137/9531/10953/3308/4137/9531/4137/57602/7159/4836/9804/4137/10075/10075/79778/54332
GO:0002696	positive regulation of leukocyte activation	59	0.440364	1.73896	0.00140598	0.00537746	0.00258723	2071	tags=42%, list=26%, signal=32%	8660/7158/8660/64926/30011/7158/8660/7158/9846/1026/64926/2547/7158/7158/64926/55183/7494/5788/857/10808/10808/6708/8660/9846/64115/4208/9402/64926/8943/972/7158/54440/8915/7158/6810/7158/8660/7158/30011/64926/3105/64926/6708/30011/55183/8767/9092/7158/55183/64926/3105/79576/4067/6714/7158/8660/54440/3572/3635/11006/2150/5591/55183/8660
GO:0042771	intrinsic apoptotic signaling pathway in response to DNA damage by p53 class mediator	18	0.576871	1.73912	0.0111171	0.0280691	0.0135047	2294	tags=53%, list=29%, signal=38%	602/1026/3190/5371/7917/3428/972/5371/22938/23411/3428/7917/23411/5371/5371/960/26471
GO:0031497	chromatin assembly	67	0.427255	1.73961	0.00106852	0.00428792	0.00206303	2290	tags=45%, list=29%, signal=33%	8208/3159/1786/1058/10155/4171/9555/4869/3014/4171/4869/1060/84875/22933/4869/11176/8208/54737/51535/3008/3005/8971/55729/51535/3005/4869/51535/4676/23378/10155/546/10036/8290/3009/4678/1788/3009/51548/3159/4673/1060/4171/23411/1616/7994/51773/23411/4678/3065/11176/546/22880/9733/3008/50809/6418/23272/8091/3159/3009/23133/55355/26155
GO:0051262	protein tetramerization	23	0.547107	1.73969	0.00621937	0.0175479	0.00844275	813	tags=22%, list=10%, signal=20%	51074/931/200186/7083/64784/25939/2801/6648/6241/64784
GO:0048646	anatomical structure formation involved in morphogenesis	224	0.354125	1.74096	2.13508e-05	0.000155269	7.4704e-05	2285	tags=28%, list=29%, signal=22%	57608/57608/57608/57608/602/8323/5784/4691/6786/3267/1072/86/6949/9555/57608/57608/6868/6091/4691/26504/57608/64783/5594/6558/3315/57608/57142/5371/123169/4691/8754/6949/6949/29072/6949/4848/23218/3676/11214/7798/11214/6949/7494/9644/857/5594/5747/25802/149041/54583/4691/4208/57608/10006/57142/51421/51564/6786/57142/287/7082/4215/11214/4691/9221/6949/6772/8915/1072/5315/5335/1072/200576/153090/64…
GO:0008285	negative regulation of cell population proliferation	158	0.370313	1.74169	0.000104032	0.000595733	0.000286622	820	tags=12%, list=10%, signal=11%	5074/863/23513/6567/1499/10006/9788/889/1739/25959/2113/23513/4846/6595/23371/4846/687/4781/10395/23371/2495/23371/5527/6794/23513/383/57447/9788/2444/10395/23371/367/10006/1499/23371/9788/23371/23371/23371/57447/57447/57447/57447
GO:1903035	negative regulation of response to wounding	20	0.564372	1.74276	0.005335	0.0155045	0.00745962	1076	tags=17%, list=14%, signal=15%	90102/90102/90102/90102/4846/4846/90102/90102/90102/90102
GO:0035914	skeletal muscle cell differentiation	12	0.652645	1.74281	0.00684711	0.0190587	0.00916963	1145	tags=35%, list=15%, signal=30%	5925/607/283149/10521/607/4209/4209/5925/4208/221496/5925
GO:0051984	positive regulation of chromosome segregation	12	0.652767	1.74314	0.00684711	0.0190587	0.00916963	1156	tags=29%, list=15%, signal=24%	5925/25836/9555/5925/22933/4926/5925/25836
GO:0032481	positive regulation of type I interferon production	23	0.548208	1.74319	0.00593827	0.0169244	0.00814274	2051	tags=37%, list=26%, signal=28%	9208/2547/3428/29072/5336/10622/57506/6772/4791/9208/8767/1654/3428/1654/55718/5591
GO:0002218	activation of innate immune response	34	0.500596	1.74332	0.00328309	0.0104964	0.00505009	2846	tags=44%, list=36%, signal=28%	5894/2547/3428/5336/10432/57506/8915/5708/5699/5721/5707/3428/64170/4067/6714/5580/56667/10432/5591/25942/5580/25942/8517/2033/10432/4790/5580/6885/4841/10432/10432
GO:0051607	defense response to virus	49	0.456314	1.74345	0.00189881	0.00677709	0.00326063	2391	tags=44%, list=30%, signal=31%	2316/2316/103/151636/26057/10521/23369/5371/2316/3428/29072/2316/2316/9188/2316/25939/5788/151636/2316/10622/9698/57506/6772/5371/11331/56829/26057/3455/9188/25939/23369/3428/440275/64170/2316/5371/5371/55718/2150/56829/55763/5788/25942/25942/3609/9958
GO:0032210	regulation of telomere maintenance via telomerase	18	0.578675	1.74456	0.0105647	0.0271208	0.0130485	2178	tags=35%, list=28%, signal=26%	5594/5073/3178/1736/5594/10575/1736/3192/6714/6950/140609/5073/3192
GO:1903322	positive regulation of protein modification by small protein conjugation or removal	36	0.492946	1.74493	0.00317757	0.0102543	0.0049336	2118	tags=36%, list=27%, signal=27%	9759/2801/857/991/23077/8915/10075/10273/10075/84259/5414/8767/10273/1654/405/56254/2931/1654/9646/9733/9112/1025
GO:0046700	heterocycle catabolic process	143	0.376169	1.74563	4.77427e-05	0.000313787	0.000150971	1785	tags=23%, list=23%, signal=18%	55095/8241/6138/1854/4869/1994/26058/644/3315/3303/3304/23369/23367/9887/5073/4869/6224/7374/9967/6194/80153/4848/26058/56006/51594/25939/1736/4869/85456/7374/149041/3005/8087/6194/6202/10644/2475/3005/8531/26058/22794/4869/9698/23112/6156/23367/3297/5708/56339/8531/1981/80153/56829/5699/54888/1736/3315/4904/10921/3297/9939/25939/3315/6144/23369/3192/1676/23367/5721/5707/26058/6136/8021/2931/5580
GO:0010847	regulation of chromatin assembly	12	0.653778	1.74584	0.00684711	0.0190587	0.00916963	3452	tags=67%, list=44%, signal=38%	1786/10155/84875/54737/51535/55729/51535/51535/10155/51548/22880/23272/23133/22880/55729/23133/7175/5253/7175/5253/51535/5253/10155/55729
GO:0006475	internal protein amino acid acetylation	52	0.450491	1.74663	0.00249597	0.0084049	0.00404381	2304	tags=39%, list=29%, signal=28%	8986/4297/86/284058/4137/10847/4137/200186/7917/284058/4137/26009/9329/4297/9678/284058/8260/7862/9767/57634/4137/5977/55677/8260/200186/55677/55677/11177/10847/23411/7994/11177/51773/7917/23411/9767/26036/90780/55689/55677/6418/25942/55689/55677/25942/26155/55677
GO:0000910	cytokinesis	62	0.435949	1.74697	0.00196485	0.00698064	0.00335856	1108	tags=16%, list=14%, signal=14%	28964/23176/1058/79848/1072/3925/6711/29127/3619/10112/23503/29072/6840/3925/3925/25909/989/25909/9798/8502/25909/28964/5413/989/1072/1072
GO:0002682	regulation of immune system process	307	0.341551	1.74707	2.0058e-06	1.86047e-05	8.95119e-06	2071	tags=29%, list=26%, signal=23%	5925/8660/4297/55904/5770/7158/23604/8660/64926/10059/30011/644150/7158/2177/8660/65125/103/151636/6868/7158/9846/931/26057/8417/9070/5894/2533/64783/1026/5594/3303/3304/55904/23369/64926/2547/123169/7917/5770/7158/3428/1997/6416/5814/3676/7158/9188/64926/5925/4478/25939/55183/7494/8085/5788/151636/5336/55824/857/10808/5594/10413/10432/10808/6708/644150/9739/5747/5771/8660/2533/9846/149041/4297/9…
GO:0030888	regulation of B cell proliferation	14	0.63098	1.74809	0.00660343	0.0184968	0.00889927	2207	tags=45%, list=28%, signal=33%	8660/8660/8660/1026/5788/8660/149041/4208/972/54440/8660/22806/4067/8660/54440/3635/8660/5788
GO:0014896	muscle hypertrophy	34	0.502175	1.74882	0.00314558	0.0101616	0.00488902	2354	tags=38%, list=30%, signal=27%	4000/4000/4000/4000/4000/2146/9759/29995/6416/11214/11214/5747/4000/4208/2146/817/2475/11214/2146/4000/4000/4000/7273/11214/11214/11214/8470/3066/4205/4000/6548/5747/2931/3572/11214/3066/1025/11214/4000/11214/142/11214/2931/3572/4000
GO:0008088	axo-dendritic transport	21	0.560576	1.74925	0.00709257	0.0196712	0.00946433	1676	tags=52%, list=21%, signal=41%	4133/4133/4130/80208/1778/4137/3315/4137/4137/4133/4133/11127/3799/23557/4133/8943/4130/4130/4133/4137/8936/4130/4130/3315/3315/3192/6683
GO:0051693	actin filament capping	19	0.573855	1.75021	0.00512635	0.0149746	0.00720466	950	tags=12%, list=12%, signal=11%	2039/118/25802/55604/2059/6709/6711/2059/6712/6712/6712
GO:0030261	chromosome condensation	17	0.585778	1.75035	0.0071837	0.0198658	0.00955796	3032	tags=52%, list=38%, signal=32%	7153/7153/25836/3619/3008/3005/8971/3005/25836/7273/3009/3009/7153/7153/22985/22985/3008/25836/8091/3009/983/22985/3007/22985/3008/25836/22985/22985/26993/22985
GO:0070841	inclusion body assembly	10	0.691381	1.75056	0.00498037	0.0146387	0.00704305	1482	tags=58%, list=19%, signal=47%	9531/4137/9531/3303/3304/4137/9531/4137/4137/3297/3297
GO:2001022	positive regulation of response to DNA damage stimulus	29	0.519218	1.75061	0.00475078	0.0140707	0.00676975	2942	tags=49%, list=37%, signal=31%	10155/7515/151636/3014/57332/55183/151636/7515/7515/57332/8087/10155/57805/57332/9774/7515/9774/55183/51720/23411/55183/23411/5580/55135/5591/55183/9774/84501/3090/8091/5580/142/3090/56907/5580/9774/8087/11284/3090/9774/9513/9774
GO:0120032	regulation of plasma membrane bounded cell projection assembly	56	0.445406	1.75125	0.00244911	0.00826507	0.00397654	950	tags=15%, list=12%, signal=13%	100506658/9513/2039/324/116985/23242/2059/116985/11135/23242/26053/10801/64787/2909/83715/2059/10801/23242/23189/23242/64787/2909/64787/64787
GO:0072657	protein localization to membrane	172	0.367583	1.7513	4.55107e-05	0.000302558	0.000145568	1124	tags=15%, list=14%, signal=13%	2316/7159/1201/54557/6249/1601/56947/25921/55667/2316/8878/285590/6138/8878/11031/8417/23255/2533/6711/10133/8500/3308/7917/8878/6224/23499/6194/2316/2316/1201/2316/8878/3676/9919/8878/2316/4905/64083/9847/2316/54471/857/26003/673/3799/55667/2533/7159/4836/84106/23163/6194/8878/6202/8878/23499/287/55690/8943/26003/6249/10133/23613/8878/8500/6810/6156
GO:0071453	cellular response to oxygen levels	52	0.451756	1.75153	0.00236196	0.00803222	0.0038645	1756	tags=30%, list=22%, signal=24%	4000/80315/867/4000/4000/10059/4000/4000/22933/857/80315/4193/4000/54583/2475/4000/4000/4000/84962/11331/10273/5708/1788/5699/4000/10273/405/23411/5721/5707/3383/6548/23411/6714
GO:0018209	peptidyl-serine modification	98	0.401115	1.75161	0.000357635	0.0017098	0.00082263	1490	tags=23%, list=19%, signal=19%	1981/5062/8737/472/85440/85456/57118/4140/85456/8412/375449/253260/79109/85456/375449/369/65125/5562/4140/5578/85456/5562/1981/6197/85456/2039/154043/5062/253260/375449/408/23228/375449/9451/23031/817/5062/375449/85456/375449/51085/375449/65125/375449/85456/253260/51085/85456/85456/817/1956/5105/375449/375449/4690/375449/85456/154043/375449/5062/375449/23031/814
GO:0051972	regulation of telomerase activity	19	0.574563	1.75237	0.0050566	0.0148206	0.00713055	2019	tags=42%, list=26%, signal=31%	143/5594/5073/1736/3181/5594/10575/143/1736/6714/3181/3326/6950/140609/5073/55135
GO:0044766	multi-organism transport	27	0.528684	1.75252	0.00506907	0.0148291	0.00713464	2986	tags=62%, list=38%, signal=39%	51271/5903/23225/9972/5903/857/4928/3838/5903/200576/9972/5903/3839/8021/7879/5901/9972/23279/9397/23165/5903/9972/200576/5903/5903/9972/4927/57122/9972/8021/10762/5903/5903/4927/7175/5903/7175
GO:1902579	multi-organism localization	27	0.528684	1.75252	0.00506907	0.0148291	0.00713464	2986	tags=62%, list=38%, signal=39%	51271/5903/23225/9972/5903/857/4928/3838/5903/200576/9972/5903/3839/8021/7879/5901/9972/23279/9397/23165/5903/9972/200576/5903/5903/9972/4927/57122/9972/8021/10762/5903/5903/4927/7175/5903/7175
GO:0051701	interaction with host	60	0.442164	1.75279	0.00048991	0.00222869	0.00107228	1788	tags=30%, list=23%, signal=24%	1500/55770/9525/2060/6714/2060/83737/23513/8764/23513/1500/1500/1605/5034/2060/1500/1500/4233/23513/1499/920/1500/1500/1500/5817/6575/23513/572/3643/1499/1500/23513/50848/1956/3688/1500/23513/572/1500/572/1499/1500/2597
GO:0001890	placenta development	38	0.486962	1.75317	0.00206763	0.00729556	0.00351008	2066	tags=38%, list=26%, signal=28%	10155/6696/55870/64783/5594/2186/7262/29072/5594/5747/6256/54583/6696/2186/10155/3297/6696/6696/3297/8289/405/55870/6696/2186/8320/6788/5747/57448/64783/3326/64783/64783/5469
GO:0051260	protein homooligomerization	33	0.503158	1.75354	0.00313896	0.0101615	0.00488893	1806	tags=40%, list=23%, signal=31%	51074/7158/7158/1994/7158/92799/27316/200186/7083/7158/64784/7158/25939/2801/6648/64784/7158/7158/7158/54442/64784/7158/115207/200186/25939/7158/79792/6683/7158/7408/27316
GO:0034220	ion transmembrane transport	158	0.372855	1.75365	7.78912e-05	0.00047031	0.000226278	1526	tags=29%, list=19%, signal=25%	10991/357/32/79026/357/5565/8737/79026/51422/8647/124565/79026/124565/6786/79026/498/79073/5174/6786/22941/9943/8671/79026/823/274/6786/357/10991/51422/6542/288/65125/1535/79026/357/79026/147138/79026/32/3709/8671/79026/124565/79026/23516/286410/3764/8671/540/54923/8647/5174/154043/1729/357/79026/8501/6575/8647/6567/817/274/124565/57520/50488/8501/801/805/808/3709/1739/51422/50488/65125/32/79026/…
GO:0045667	regulation of osteoblast differentiation	18	0.581711	1.75371	0.0093218	0.0246278	0.011849	1911	tags=35%, list=24%, signal=27%	9260/51430/9260/51430/9759/5747/4208/51564/5978/51564/4086/5747/8313/3572
GO:0071158	positive regulation of cell cycle arrest	20	0.568071	1.75419	0.00512848	0.0149746	0.00720466	1170	tags=16%, list=15%, signal=13%	1026/5371/4848/85456/51512/4193/23378/153090/5371
GO:0051310	metaphase plate congression	15	0.614656	1.75469	0.00460345	0.0137041	0.00659341	2368	tags=51%, list=30%, signal=36%	1778/3619/1060/283489/4926/283489/283489/283489/25978/283489/283489/1060/3192/283489/283489/283489/3192/283489/25978/283489
GO:0022406	membrane docking	52	0.452738	1.75534	0.00236196	0.00803222	0.0038645	1378	tags=28%, list=17%, signal=23%	1201/22994/5108/9342/8541/22994/26005/1778/8417/5108/22994/1201/1080/4905/4478/5108/22897/5108/1080/6810/5108/118987/54801/5108
GO:0034063	stress granule assembly	13	0.644158	1.75592	0.00648115	0.0181871	0.00875029	1893	tags=40%, list=24%, signal=31%	11273/5563/1778/4137/9898/4137/23369/4137/23215/23215/4137/23215/1654/23369/11273/1654/6311/23215
GO:0055013	cardiac muscle cell development	22	0.556319	1.75609	0.00688294	0.0191241	0.00920108	2354	tags=39%, list=30%, signal=28%	4000/4000/4000/4000/4000/6416/11214/11214/4000/2475/11214/4000/4000/4000/7273/4629/11214/11214/11214/8470/4205/4000/3192/2931/11214/4629/115701/11214/3192/6926/4000/11214/11214/2931/4000
GO:0021700	developmental maturation	49	0.459807	1.75679	0.00156908	0.00584958	0.00281438	1450	tags=30%, list=18%, signal=25%	4131/84079/5925/4131/4131/4131/26057/4131/1026/4131/4131/1080/5925/7494/22933/4131/4131/991/65010/23294/4131/4131/23557/2475/8943/1080/4131/153090/5925/84079/4131/26057/54888/64434
GO:0043549	regulation of kinase activity	234	0.355763	1.75704	8.90366e-06	6.98318e-05	3.35978e-05	2295	tags=29%, list=29%, signal=22%	5925/8660/57551/867/5903/5770/8660/8660/65125/9555/103/51755/4869/22974/6868/6091/4137/5894/1026/28988/5208/51755/5594/3315/1022/4137/1022/2547/3619/5770/8754/4869/2146/8844/8844/112/6416/4137/28988/116986/9961/51755/5903/80824/11214/5925/11214/8826/5788/11124/4869/857/5594/5747/5771/673/5903/8660/9448/11215/51755/57551/10006/2146/4215/2475/11214/2146/57018/4869/972/57521/8915/2065/153090/84962/5…
GO:0140056	organelle localization by membrane tethering	48	0.463521	1.75794	0.00146987	0.00556003	0.00267507	1378	tags=29%, list=17%, signal=24%	1201/22994/5108/9342/8541/22994/26005/1778/8417/5108/22994/1201/1080/4905/5108/22897/5108/1080/6810/5108/118987/54801/5108
GO:0050852	T cell receptor signaling pathway	49	0.460264	1.75854	0.00151979	0.00571396	0.00274913	2471	tags=41%, list=31%, signal=29%	65125/2533/5594/1997/5788/5336/55824/5594/5771/2533/149041/84106/9402/10657/9564/8915/5335/55824/27040/5708/3105/2533/5699/8767/84106/23180/5721/5707/3105/65125/1997/65125/3635/11006/5788/8517/9402/3105/6794/3105/3635/27040
GO:0051047	positive regulation of secretion	62	0.438958	1.75902	0.00165123	0.00606375	0.00291743	1552	tags=28%, list=20%, signal=23%	6810/23607/399687/6453/2746/9854/4035/23332/399687/8647/5879/6453/6453/1535/4628/2821/4035/23607/2207/2821/399687/399687/399687/2821/8647/408/2746/399687/8647/572/6453/94121/7110/56848/4628/1956/572/5532/399687/2746/572/56848/2821/8647/2746/399687/2597
GO:0014910	regulation of smooth muscle cell migration	17	0.588795	1.75937	0.00677388	0.0189229	0.00910428	2028	tags=30%, list=26%, signal=22%	9759/8826/4193/80005/4208/9732/85440/6714/54434/85440/8826/85440
GO:0050685	positive regulation of mRNA processing	14	0.63516	1.75967	0.00618417	0.0174804	0.00841028	1872	tags=38%, list=24%, signal=29%	4691/4691/27316/123169/4691/29896/9967/4928/4691/4691/123169/3297/22938/6434/4691/3297/494115/494115/6625/123169/27316/29896/123169
GO:0046578	regulation of Ras protein signal transduction	74	0.424731	1.76119	0.00121318	0.00479391	0.00230647	1434	tags=22%, list=18%, signal=19%	4650/5924/8660/4650/867/9181/157285/55667/8660/64926/8878/8660/8878/6091/3925/5894/64926/8878/4650/8878/8878/10260/11214/64926/3925/11214/157285/3925/8729/55114/79574/55667/8660/9448/4650/2059/4650/23616/8878/79574/8878/57221/64926/9181/8729/11214/8878/153090/8660/79574/55738/55667/64926/11214/11214/10564/64926/11214/9181/23616
GO:0071774	response to fibroblast growth factor	26	0.533321	1.7622	0.00336738	0.0107326	0.00516375	1097	tags=23%, list=14%, signal=20%	23064/867/5594/3178/23064/3187/8826/5594/5430/2962/3187/5430
GO:0034330	cell junction organization	195	0.364047	1.76232	2.839e-05	0.000197202	9.48789e-05	2042	tags=41%, list=26%, signal=33%	7094/10458/9748/57662/1499/57662/9414/23136/11346/56288/23613/5339/27134/1981/56288/9414/8394/8976/79778/1501/26037/1981/1981/84962/153090/23394/10580/5339/7408/7145/10611/11346/10397/8495/5318/5318/9414/90102/7145/56288/9414/51599/11346/92140/56288/25791/9253/144100/57679/27134/5586/26037/7082/1525/7414/6453/54828/26037/10163/1740/29904/7094/153562/7145/8394/5339/1981/8496/8496/56288/8502/1500/4…
GO:0031057	negative regulation of histone modification	13	0.64664	1.76269	0.00613823	0.0173664	0.00835543	2383	tags=58%, list=30%, signal=41%	1786/9555/51366/6830/9320/23411/23411/9320/26036/6418/25942/25942/26155/340602
GO:0043433	negative regulation of DNA-binding transcription factor activity	44	0.472798	1.76289	0.00245363	0.00827133	0.00397955	1752	tags=39%, list=22%, signal=31%	5925/2316/8323/2316/6045/2146/2316/84875/2316/9759/2316/2316/5925/2316/11124/54583/2146/2146/153090/5925/11331/6672/3066/11060/7114/23411/8887/440275/8320/23411/2316
GO:2000779	regulation of double-strand break repair	27	0.531866	1.76306	0.00444838	0.013378	0.00643649	2264	tags=56%, list=29%, signal=40%	151987/7158/7158/51366/151636/7158/5371/54386/7158/29072/7158/55183/151636/7913/7158/7158/7158/5371/3297/7158/51548/9320/3297/55183/24144/7158/55183/9320/7158/5371/5371/55135/5591/55183/7913/84501/7158/8091/142
GO:1900087	positive regulation of G1/S transition of mitotic cell cycle	12	0.660447	1.76365	0.00563285	0.0161729	0.0077812	1829	tags=39%, list=23%, signal=30%	55904/6868/26057/56257/55904/56257/8450/4193/57521/56257/1981/26057/1654/56257/1654
GO:0030900	forebrain development	73	0.426351	1.76442	0.000835677	0.00344749	0.00165868	1782	tags=25%, list=23%, signal=20%	2316/7155/7155/5108/7515/6867/9201/2316/6091/3014/23224/57142/5108/2146/2316/29072/2316/2316/2316/2316/5108/7515/9253/3799/7515/57142/2146/25777/57142/55636/2146/5108/153090/546/5108/56339/5108/7515/7155/6434/8289/7155/85440/8320/23334/2909/2316/6714/3065
GO:0002520	immune system development	232	0.358138	1.76516	5.9063e-06	4.89244e-05	2.35387e-05	2068	tags=32%, list=26%, signal=25%	5925/54856/7153/4297/602/55904/7158/7153/23335/7158/23094/2177/103/6868/7158/9846/931/23094/9070/5894/8563/64783/5594/3303/3304/359948/55904/56262/5371/2547/123169/7158/7374/3428/9759/5814/23218/3676/7158/8621/5925/25939/55183/7494/8085/5788/5336/9644/5594/10413/6708/9739/23215/23094/5771/118/7374/23215/359948/9846/149041/4297/9984/8085/64115/4208/10006/55636/2313/2475/8943/359948/8621/5395/972/2…
GO:0032436	positive regulation of proteasomal ubiquitin-dependent protein catabolic process	24	0.547018	1.76532	0.00539517	0.015621	0.00751565	1774	tags=39%, list=22%, signal=30%	1601/3303/3304/25897/22933/857/4193/991/10273/25897/51548/10273/6449/2931
GO:0090092	regulation of transmembrane receptor protein serine/threonine kinase signaling pathway	41	0.482983	1.76609	0.00171916	0.00624381	0.00300406	3205	tags=48%, list=41%, signal=29%	1601/6868/283149/63893/6711/51496/3303/51496/63893/857/4926/23144/221496/10273/23144/22938/4052/10273/23411/23411/283149/7041/6711/3326/26036/6711/4756/142/3326/1460/6794/7041/2033/25/51341/63893/4087/51341/6711/283149/23770/23144/4926/11030/6711/4087
GO:0042307	positive regulation of protein import into nucleus	18	0.586001	1.76664	0.00890751	0.0237362	0.0114201	1878	tags=45%, list=24%, signal=34%	2316/9531/10155/2316/51366/9531/5594/9531/2316/2316/2316/2316/2316/5594/57506/10155/3059/2316/5580/5901/9531/3326
GO:2001242	regulation of intrinsic apoptotic signaling pathway	51	0.459476	1.76726	0.00141886	0.00540668	0.00260129	2294	tags=36%, list=29%, signal=26%	9181/5770/23604/10059/3315/3303/3190/5770/7494/6648/857/4193/5771/9181/8531/972/57805/5414/8531/9774/3315/9181/9774/1654/3315/23411/9181/23411/6714/624/3065/1654/7417/23604/9774/960/3315/142/26155/26471
GO:0045747	positive regulation of Notch signaling pathway	15	0.619735	1.76919	0.00418811	0.0127454	0.00613211	2539	tags=43%, list=32%, signal=29%	22848/6091/1999/10413/22848/22938/22905/5584/6714/3572/4846/22848/3572/6774/3572/2033
GO:0016239	positive regulation of macroautophagy	29	0.524763	1.7693	0.00364113	0.0114057	0.00548756	3482	tags=56%, list=44%, signal=32%	9531/5563/9531/10133/23367/9531/10133/23367/10075/10075/54832/8767/7249/8408/23411/23367/23411/9531/5049/23367/51322/23367/79443/8517/55187/23367/5595/7248/6885/51322/3064/154/6829/10133/23367/140775/23367/23367/23367/7248/26353/6829/664/8408
GO:0048762	mesenchymal cell differentiation	46	0.469116	1.7694	0.0012025	0.00475777	0.00228909	1855	tags=30%, list=23%, signal=24%	1601/10155/1072/6949/283149/348262/10521/5594/57142/6949/2146/6949/6949/6949/5594/4208/57142/2146/57142/2475/2146/9221/6949/6772/1072/10155/1072/153090/23187/23187/3066/27250/23187/8320/283149/23187/7041/9231/6949/23187/90102/8313
GO:0007281	germ cell development	31	0.517341	1.76951	0.00234237	0.00800073	0.00384935	2395	tags=36%, list=30%, signal=25%	3267/6045/1080/8085/22933/27125/65010/8085/2475/1080/54888/6732/9425/9757/6732/994/6714/90780/23318/3267/6595/1080/27125/54888/5139
GO:0030168	platelet activation	44	0.474595	1.7696	0.00216115	0.0075835	0.00364861	2253	tags=38%, list=29%, signal=27%	2316/8323/7094/2243/2316/3708/5894/5594/3315/7414/2316/2316/2316/2316/7094/7094/2316/5336/5594/3710/7414/7094/7094/3043/3315/3315/2039/2243/4067/2316/6714/7414/5580/7094/3710/4846/2243/7414/7094/4627/5580/3315
GO:0032206	positive regulation of telomere maintenance	21	0.567204	1.76993	0.00555528	0.0160096	0.00770261	1999	tags=40%, list=25%, signal=30%	5594/5371/5073/3178/1736/3181/5594/10575/546/5371/51548/1736/3181/546/6950/140609/5371/5371/5073
GO:0033209	tumor necrosis factor-mediated signaling pathway	28	0.531468	1.77029	0.0023593	0.00803222	0.0038645	2033	tags=40%, list=26%, signal=30%	6868/3303/3304/5771/81/6772/5708/5699/7114/8887/5721/5707/8567/2150
GO:0032465	regulation of cytokinesis	28	0.531496	1.77038	0.0023593	0.00803222	0.0038645	935	tags=19%, list=12%, signal=17%	28964/79848/29127/3619/10112/23503/29072/6840/25909/25909/8502/25909/28964
GO:0050730	regulation of peptidyl-tyrosine phosphorylation	54	0.454221	1.77066	0.00128253	0.00501044	0.00241065	1911	tags=26%, list=24%, signal=20%	867/9181/5770/6868/5770/9961/8826/5788/857/5771/10006/9181/2475/972/2065/23394/3297/57091/9181/3066/3297/8767/3059/2039/3383/9181/4067/6714/5580/8826/3572
GO:0060996	dendritic spine development	33	0.508159	1.77097	0.00266388	0.00885484	0.00426029	1934	tags=34%, list=24%, signal=26%	25791/26037/6453/26037/29904/10458/26037/10611/10458/22941/6453/5062/26037/80725/80725/22941/6453/8997/8997/6453/10458/28988/816/9922/816/9922/5062/816/5062/6453/9922/80725/55619/9922/102/28988/5062/816/9922
GO:0001503	ossification	68	0.433821	1.77134	0.000717036	0.00304298	0.00146406	1644	tags=24%, list=21%, signal=19%	1462/9260/1462/51430/1009/6696/285590/25836/103/9260/5594/27316/51430/4209/9759/4209/9188/5594/5747/6696/4208/51564/1462/3295/6238/25836/6696/26156/6696/3295/5978/51564/9188/4086/3192/3295/6696
GO:0001892	embryonic placenta development	23	0.557505	1.77275	0.00453279	0.0135677	0.00652776	1834	tags=34%, list=23%, signal=26%	10155/5594/2186/7262/29072/5594/54583/2186/10155/3297/3297/405/2186/8320/6788/57448
GO:0072698	protein localization to microtubule cytoskeleton	18	0.588628	1.77456	0.00849322	0.0228601	0.0109986	1781	tags=38%, list=23%, signal=30%	22994/5108/4130/22994/26005/5108/22994/283489/4926/5108/283489/283489/5108/4130/4130/283489/5108/4130/283489/5108/4130/283489/3192/283489/283489/55968
GO:2000058	regulation of ubiquitin-dependent protein catabolic process	44	0.47598	1.77476	0.00209615	0.00737942	0.00355042	1945	tags=38%, list=25%, signal=29%	1601/4130/3303/3304/5371/7917/25897/22933/857/5747/4193/991/4130/4130/6599/5371/10273/57805/4130/25897/51548/4130/9097/10273/6449/7917/5747/5887/6599/2931/3326/5371/5371
GO:0031058	positive regulation of histone modification	31	0.519287	1.77617	0.00227297	0.00782857	0.00376653	2249	tags=44%, list=28%, signal=31%	8986/4000/1786/4000/4297/55904/4000/4000/25836/4000/55904/55183/4000/4297/23476/4000/4000/4000/25836/3009/22938/3009/55183/4000/23411/55183/56254/23411/7936/9646/9733/55183/25836/1025/51043/4000/3009
GO:0044092	negative regulation of molecular function	273	0.353127	1.77651	9.77187e-07	9.89322e-06	4.75988e-06	1234	tags=16%, list=16%, signal=15%	10763/5925/2316/8660/10763/4133/10763/1201/867/1601/4659/4133/8323/5770/8660/4171/2316/4659/8660/65125/9555/103/151636/4869/3925/4137/56257/6045/5894/63893/1026/4171/3315/54776/4137/5770/4869/2146/6236/2316/3428/55917/84875/2316/9759/1201/2316/4137/4659/56257/9961/3676/4133/63893/80824/2316/3925/5925/4133/8826/10763/5788/151636/2801/4660/2316/3925/4659/11124/4869/857/2962/4193/5771/57662/259282/8…
GO:0042274	ribosomal small subunit biogenesis	17	0.594589	1.77668	0.00561655	0.0161411	0.00776587	2112	tags=57%, list=27%, signal=42%	4869/55781/4869/6194/4869/27340/6194/6202/4869/25983/65095/64434/153443/6194/5591/88745
GO:0060419	heart growth	28	0.533617	1.77745	0.00222153	0.00770081	0.00370506	1032	tags=19%, list=13%, signal=16%	32/8470/8470/11214/8470/11214/8470/8470/32/8470/11214/32/6416/8470/32/32
GO:0060236	regulation of mitotic spindle organization	12	0.665774	1.77787	0.00462098	0.0137388	0.00661006	1590	tags=36%, list=20%, signal=29%	22974/1778/3303/3304/4926/22974/22974/25978/3192
GO:0070198	protein localization to chromosome, telomeric region	10	0.702272	1.77814	0.00377708	0.0117131	0.00563547	2019	tags=41%, list=26%, signal=31%	9555/54386/1736/10575/546/1736/546/6950/55135
GO:0001824	blastocyst development	19	0.583565	1.77983	0.00387094	0.0119802	0.00576397	1926	tags=42%, list=24%, signal=32%	86/57142/4848/1999/57142/57142/6830/4678/57187/57187/8320/4678/9646
GO:0006346	DNA methylation-dependent heterochromatin assembly	11	0.689611	1.78014	0.00490374	0.0144677	0.00696076	2541	tags=55%, list=32%, signal=38%	1786/10155/54737/51535/55729/51535/51535/10155/1788/23411/23411/3065/22880/23272/22880/55729
GO:0001932	regulation of protein phosphorylation	341	0.343896	1.78015	2.61992e-07	3.05481e-06	1.46974e-06	1975	tags=23%, list=25%, signal=19%	57608/5925/57608/8986/51074/57551/57608/57608/867/1601/55023/9181/5770/2243/8878/65125/55870/9555/8878/103/51755/57608/57608/4869/22974/6868/6091/5894/57608/1026/28988/51755/5594/3315/1022/57608/1022/5371/2547/3619/54386/5770/8754/4869/2146/8878/3270/8844/8844/112/6416/8878/28988/116986/9961/51755/8878/80824/11214/5925/11214/8826/22933/5788/11124/4869/857/5594/55023/85456/5747/5771/673/9448/51755…
GO:0071214	cellular response to abiotic stimulus	85	0.418395	1.7806	0.000290612	0.0014382	0.000691956	1833	tags=27%, list=23%, signal=21%	1201/9531/9181/7158/7158/25836/4869/7158/3014/9531/1026/9780/2547/7158/4869/9531/3428/9759/1201/6416/7158/8450/4869/10413/85456/1936/4193/9780/4836/92241/9181/22927/8531/4869/7158/8915/7158/7158/4638/25836/3297/7508/7158/56339/8531/27347/5978/9181/3297/1654/7158/23411/92241/3428/6548/440275/9181/23411/51776/624/7158/1654/9531
GO:0104004	cellular response to environmental stimulus	85	0.418395	1.7806	0.000290612	0.0014382	0.000691956	1833	tags=27%, list=23%, signal=21%	1201/9531/9181/7158/7158/25836/4869/7158/3014/9531/1026/9780/2547/7158/4869/9531/3428/9759/1201/6416/7158/8450/4869/10413/85456/1936/4193/9780/4836/92241/9181/22927/8531/4869/7158/8915/7158/7158/4638/25836/3297/7508/7158/56339/8531/27347/5978/9181/3297/1654/7158/23411/92241/3428/6548/440275/9181/23411/51776/624/7158/1654/9531
GO:0060322	head development	181	0.372249	1.7807	2.30965e-05	0.000165632	7.96896e-05	1006	tags=14%, list=13%, signal=13%	10763/2316/8660/10763/10763/7155/7155/9531/5108/7515/8323/6867/8660/9201/2316/2177/8660/25836/55201/26005/6091/3925/3014/23224/5894/9531/6310/5594/57142/8871/2547/5108/7917/2186/2146/9531/2316/29072/2316/2316/56006/9919/2316/3925/5793/10763/22933/2316/3925/1500/5108/7515/5594/9253/3799/378/1808/8660/7515/2186/57142/2146/25777/57142/5198/55636/2475/2146/5108/55201
GO:0050851	antigen receptor-mediated signaling pathway	60	0.44921	1.78073	0.000346166	0.00166525	0.000801194	2471	tags=38%, list=31%, signal=27%	65125/931/2533/5594/1997/5788/5336/55824/5594/5771/2533/149041/84106/4208/9402/10657/9564/8915/5335/55824/27040/5708/3105/2533/5699/27086/8767/84106/23180/5721/5707/3105/4067/65125/1997/65125/3635/11006/5788/8517/9402/3105/6794/3105/23228/3635/27040
GO:0046631	alpha-beta T cell activation	24	0.552111	1.78176	0.00490787	0.0144677	0.00696076	2552	tags=61%, list=32%, signal=41%	602/64926/64926/64926/5788/10808/10808/149041/64115/2000/64926/2475/8943/54440/64926/3105/64926/27086/8767/64926/8320/3105/79576/54440/51043/5788/3105/3105/6774/25/8546
GO:0044270	cellular nitrogen compound catabolic process	143	0.384213	1.78295	2.17848e-05	0.000158055	7.60442e-05	1785	tags=23%, list=23%, signal=18%	55095/8241/6138/1854/4869/1994/26058/644/3315/3303/3304/23369/23367/9887/5073/4869/6224/7374/9967/6194/80153/4848/26058/56006/51594/25939/1736/4869/85456/7374/149041/3005/8087/6194/6202/10644/2475/3005/8531/26058/22794/4869/9698/23112/6156/23367/3297/5708/56339/8531/1981/80153/56829/5699/54888/1736/3315/4904/10921/3297/9939/25939/3315/6144/23369/3192/1676/23367/5721/5707/26058/6136/8021/2931/5580
GO:0002562	somatic diversification of immune receptors via germline recombination within a single locus	12	0.668522	1.78521	0.00435114	0.0131382	0.00632114	2207	tags=68%, list=28%, signal=49%	7158/7158/7158/7158/7374/7158/55183/5788/7374/9984/7158/7158/7158/6830/7158/55183/7158/55183/7158/5591/55183/7158/5788
GO:0016444	somatic cell DNA recombination	12	0.668522	1.78521	0.00435114	0.0131382	0.00632114	2207	tags=68%, list=28%, signal=49%	7158/7158/7158/7158/7374/7158/55183/5788/7374/9984/7158/7158/7158/6830/7158/55183/7158/55183/7158/5591/55183/7158/5788
GO:0072665	protein localization to vacuole	18	0.592167	1.78523	0.00752653	0.0207448	0.00998086	1797	tags=30%, list=23%, signal=24%	57142/9765/4926/23163/57142/57142/8943/54832/23334/7879
GO:0030834	regulation of actin filament depolymerization	26	0.540343	1.7854	0.00264947	0.00882585	0.00424634	2039	tags=32%, list=26%, signal=24%	1072/6709/6711/57482/6840/51474/51474/51474/51474/6708/118/25802/2059/120/23616/120/146206/51474/51474/51474/1072/1072/6710/51474/6708/23616/2039/25802/55604/51474/6711/253725/6711/2150/55604
GO:0044703	multi-organism reproductive process	163	0.377718	1.78544	1.28824e-05	9.6868e-05	4.66057e-05	2083	tags=32%, list=26%, signal=25%	7153/23064/790/10155/22994/10916/7153/3267/22994/6696/644150/2177/285590/55870/23139/3014/6045/29127/2802/5594/9898/7917/22994/254394/5073/7005/2182/9759/23064/1080/8085/22933/27125/6522/5594/57446/644150/989/6256/26003/84132/65010/8085/6696/676/51574/2475/10657/8531/26003/6522/1080/9698/989/10155/10575/546/84132/3297/1788/6522/6696/55339/5414/56339/8531/84132/6696/54888/7153/23139/3066/3297/8289…
GO:1902041	regulation of extrinsic apoptotic signaling pathway via death domain receptors	20	0.578365	1.78598	0.00333939	0.0106544	0.0051261	2065	tags=39%, list=26%, signal=29%	9181/2243/5894/11124/9181/6810/6672/9181/1654/2243/3383/9181/6788/1654/8567/4846/2243/8682/147138
GO:0045071	negative regulation of viral genome replication	17	0.597703	1.78599	0.00500384	0.0146937	0.00706953	2390	tags=47%, list=30%, signal=33%	10155/3428/84875/54737/57506/10155/56829/6732/3428/440275/6732/22880/56829/23272/8091/3609/22880
GO:0006413	translational initiation	59	0.452298	1.78609	0.00079888	0.00334979	0.00161167	2253	tags=35%, list=29%, signal=26%	6138/8672/4869/9669/3315/23367/4869/6224/6194/8667/4869/54505/6256/6194/6202/8672/2475/22927/10657/4869/8661/6198/6156/23367/56339/1981/8562/3315/1654/8662/3315/6144/23367/440275/6136/1979/1654/9669/8664/5936/6194/6181/23367/54505/23367/3315
GO:0030307	positive regulation of cell growth	44	0.479317	1.7872	0.00170618	0.0062199	0.00299255	1567	tags=27%, list=20%, signal=22%	4131/4131/4131/4131/6868/4137/4131/28988/4137/4131/84717/23499/4131/4137/28988/4131/4131/9798/4131/23499/4131/2475/57698/57521/4131/23394/4137/6197/3009/23499/1981/23327/4131/3009/84717/57698/1654/84717
GO:0032940	secretion by cell	296	0.350644	1.78722	9.85087e-07	9.90924e-06	4.76759e-06	1246	tags=16%, list=16%, signal=15%	2316/28964/10970/8660/867/27236/8407/10916/7094/8660/9342/8541/2243/2316/10059/6696/51097/10043/8660/11031/3708/9846/51143/6709/1778/10043/5894/28988/5208/5594/6558/10257/3303/3304/8500/7414/80223/2547/79651/8754/64285/2316/2182/2316/2316/28988/23352/23218/9961/64333/1080/8621/2316/7094/79651/4905/8826/64083/7494/80223/79651/5788/7094/2316/23526/79980/27236/10487/5594/55114/81/3799/8660/9846/3710…
GO:0006457	protein folding	51	0.464901	1.78812	0.00108304	0.00433496	0.00208566	2293	tags=43%, list=29%, signal=31%	54557/9531/5903/10726/55898/9531/3315/3303/3304/7184/9531/5903/10808/10808/5903/9360/972/10575/5903/134218/10294/3315/27000/3315/6449/2580/1676/6625/27000/5887/64215/9531/3326/6950/2289/5903/10726/5887/3315/3326/5903/5903
GO:0003006	developmental process involved in reproduction	174	0.375224	1.78968	2.50736e-05	0.000178864	8.60559e-05	2094	tags=33%, list=27%, signal=26%	2316/23064/867/10155/22994/3267/2316/22994/6696/644150/55870/25836/23139/3014/6045/64783/29127/2802/5594/7917/22994/2186/7262/2316/29072/2316/2316/23064/1080/2316/8085/22933/27125/2316/6522/5594/57446/644150/5747/989/6256/26003/84132/65010/54583/8085/6696/9667/2186/676/51574/55636/2475/10657/8531/26003/6522/1080/3295/64207/9698/989/10155/6599/25836/546/11331/84132/4678/3297/1788/6522/6696/55339/5…
[truncated: 772 more rows]

## Sheet: Normalized phospho (GO-BP)
ID	Description	setSize	enrichmentScore	NES	pvalue	p.adjust	qvalues	rank	leading_edge	core_enrichment
[truncated: 1,214 more rows]
