# Supplementary material for: Integrative proteogenomic characterization of hepatocellular carcinoma across etiologies and stages
Source: Nat Commun. 2022 May 4;13:2436. doi: 10.1038/s41467-022-29960-8 (PMC9068765; doi:10.1038/s41467-022-29960-8)
Supplement: Supplementary file 11 — Supplementary Data 8 [file 41467_2022_29960_MOESM11_ESM.xlsx]

## Sheet: Overall phospho (sig kinases)
Kinase.Gene	mS	Enrichment	m	z.score	pvalue	p.adjust
AURKA	0.566503	7.8066	43	3.25433875649039	0.000568283302788358	0.0145859
CDK1	0.838615	11.5564	187	10.5253053693243	0.0000000000000000000000000330234682567345	7.62842e-24
CDK2	0.771177	10.6271	120	7.68923707530022	0.00000000000000740074857859041	8.54786e-13
CDK5	0.941	12.9673	47	5.98195508303165	0.00000000110237538993132	8.48829e-08
CDK7	0.939976	12.9532	10	2.75601803392021	0.00292548854719498	0.0355678
CSNK2A1	0.556434	7.66784	101	4.88589857959189	0.000000514790953040196	2.97292e-05
CSNK2A2	0.751179	10.3515	19	2.97205437162914	0.00147907146172075	0.0237557
MAPK1	0.416038	5.73315	93	3.32805200821637	0.000437277690636469	0.0140895
MAPK13	0.720208	9.92472	20	2.91009881571373	0.00180657250071989	0.0260824
MAPK3	0.535668	7.38168	90	4.41422620358759	0.00000506859606969673	0.000195141
MARK1	1.03069	14.2032	10	3.04423616603837	0.00116635969483218	0.0209353
NEK2	1.96731	27.1102	3	3.29738592800916	0.00048794653448218	0.0140895
PLK1	0.677483	9.33595	21	2.78524118898743	0.00267439603528004	0.0343214
PRKACA	-0.2413	-3.32519	93	-3.0412016691483	0.0011781797342865	0.0209353
PRKACG	-0.845211	-11.6473	23	-4.42241824861153	0.00000488011421659677	0.000195141
PRKCA	-0.39328	-5.41953	46	-3.17453603061358	0.000750381286054037	0.0173338
PRKCZ	-1.23934	-17.0786	4	-2.63628487602395	0.00419096646701494	0.0484057
SGK1	-0.788375	-10.8641	11	-2.86898647852143	0.00205894701073227	0.0279775
TTK	1.18572	16.3397	7	2.95912302277743	0.00154257955815788	0.0237557

## Sheet: Overall phospho (up substrates)
Kinase.Gene	Substrate.Gene	Substrate.Mod	Source	log2FC
AURKA	TOP2A	S1106	NetworKIN	4.06323
AURKA	TOP2A	S1247	NetworKIN	2.65617
AURKA	INCENP	S306	NetworKIN	2.60215
AURKA	TPX2	S738	NetworKIN	2.41955
AURKA	CDC20	T70	NetworKIN	2.35787
CDK1	MCM2	S13	NetworKIN	2.62429
CDK1	INCENP	S306	NetworKIN	2.60215
CDK1	CHAF1B	S429	NetworKIN	3.14915
CDK1	MAP4	S507	NetworKIN	2.49359
CDK1	NES	S680	NetworKIN	3.11899
CDK1	MAP2	T1605	NetworKIN	2.61607
CDK1	LMNA	T3	NetworKIN	2.6376
CDK1	RACGAP1	T342	NetworKIN	2.53913
CDK1	CDC20	T70	NetworKIN	2.35787
CDK1	NCL	T76	NetworKIN	3.38063
CDK1	NCL	T99	NetworKIN	2.43027
CDK1	TOP2A	S1247	PhosphoSitePlus	2.65617
CDK1	RB1	S249	PhosphoSitePlus	2.55095
CDK1	HMGA1	S36	PhosphoSitePlus	2.47047
CDK1	TPX2	S738	PhosphoSitePlus	2.41955
CDK1	NCL	T121	PhosphoSitePlus	3.47537
CDK2	COIL	T303	NetworKIN	2.37724
CDK2	MCM2	S13	PhosphoSitePlus	2.62429
CDK2	CDKN1A	S130	PhosphoSitePlus	2.77003
CDK2	RB1	S249	PhosphoSitePlus	2.55095
CDK2	HMGA1	S36	PhosphoSitePlus	2.47047
CDK2	NCL	T121	PhosphoSitePlus	3.47537
CDK2	NCL	T76	PhosphoSitePlus	3.38063
CDK5	MAP1B	S1396	NetworKIN	3.00974
CDK5	NES	S680	NetworKIN	3.11899
CDK5	MAP2	T1605	NetworKIN	2.61607
CDK7	MCM2	S13	PhosphoSitePlus	2.62429
CSNK2A1	TOP2A	S1106	NetworKIN	4.06323
CSNK2A1	TOP2A	S1247	NetworKIN	2.65617
CSNK2A1	STX4	S15	NetworKIN	2.32663
CSNK2A1	SUB1	S17	NetworKIN	2.5989
CSNK2A1	HSP90B1	S306	NetworKIN	2.40477
CSNK2A1	MAP1B	S937	NetworKIN	2.50707
CSNK2A1	MCM2	S13	PhosphoSitePlus	2.62429
CSNK2A1	MDC1	S376	PhosphoSitePlus	2.50692
CSNK2A2	HSP90B1	S306	NetworKIN	2.40477
CSNK2A2	MAP1B	S937	NetworKIN	2.50707
MAPK1	MAP2	T1605	NetworKIN	2.61607
MAPK1	TOP2A	S1247	PhosphoSitePlus	2.65617
MAPK1	CDKN1A	S130	PhosphoSitePlus	2.77003
MAPK3	MAP2	T1605	NetworKIN	2.61607
MAPK3	TOP2A	S1247	PhosphoSitePlus	2.65617
MARK1	MAP4	S507	NetworKIN	2.49359
NEK2	CDC20	T70	NetworKIN	2.35787
TTK	RACGAP1	T342	NetworKIN	2.53913
TTK	CDC20	T70	NetworKIN	2.35787

## Sheet: Overall phospho (down substrate
Kinase.Gene	Substrate.Gene	Substrate.Mod	Source	log2FC
PRKACA	GJB1	S233	NetworKIN	-3.04081
PRKACA	PLIN1	S497	NetworKIN	-3.11848
PRKACA	TBXA2R	S329	PhosphoSitePlus	-2.46348
PRKACA	PPP1R1A	S67	PhosphoSitePlus	-3.05449
PRKACA	PPP1R1A	T35	PhosphoSitePlus	-4.28219
PRKACG	PFKFB1	S33	NetworKIN	-2.92069
PRKACG	PLIN1	S497	NetworKIN	-3.11848
PRKACG	PPP1R1A	T35	NetworKIN	-4.28219
PRKCA	TBXA2R	S329	PhosphoSitePlus	-2.46348
PRKCA	PPP1R1A	S67	PhosphoSitePlus	-3.05449
PRKCA	ITGB1	S785	PhosphoSitePlus	-2.53105
PRKCZ	PHGDH	T78	PhosphoSitePlus	-2.91052
SGK1	NDRG2	T348	PhosphoSitePlus	-2.48645

## Sheet: Normalized phspho (sig kinases)
Kinase.Gene	mS	Enrichment	m	z.score	pvalue	p.adjust
AURKA	-0.618938	-12.1644	29	-3.07256764741911	0.00106112862466541	0.0261303
CDK1	0.3205	6.29898	135	4.33408799552638	0.0000073182812441795	0.000380551
CDK2	0.407835	8.01544	88	4.32211821190695	0.00000772691736739596	0.000380551
CDK5	1.59673	31.3816	35	9.79039975346061	0.0000000000000000000000619027151210865	1.21948e-20
CSNK2A2	0.734222	14.4301	18	3.34559826243405	0.000410526305725575	0.0134789
GSK3B	0.647931	12.7342	63	5.57110825398925	0.0000000126561990017728	1.24664e-06
MAPK1	0.318715	6.26389	64	2.96980408900028	0.00148994860860856	0.0326133
MAPK3	0.372938	7.32957	66	3.45830260589435	0.000271795224830844	0.0107087
PRKACG	-0.777458	-15.2799	15	-2.82642700282049	0.00235352355420051	0.0463644
PRKCA	-0.584318	-11.484	34	-3.12416222317467	0.000891560593873481	0.0250911

## Sheet: Norm phospho (up substrates)
Kinase.Gene	Substrate.Gene	Substrate.Mod	Source	log2FC
CDK1	MAP2	T1605	NetworKIN	2.60934
CDK1	NCL	T76	NetworKIN	2.82894
CDK1	HMGCS1	S495	PhosphoSitePlus	2.44509
CDK1	NCL	T121	PhosphoSitePlus	2.92369
CDK1	EZH2	T345	PhosphoSitePlus	3.46601
CDK2	CCDC6	S244	PhosphoSitePlus	3.01935
CDK2	NCL	T121	PhosphoSitePlus	2.92369
CDK2	EZH2	T345	PhosphoSitePlus	3.46601
CDK2	DPYSL3	T509	PhosphoSitePlus	2.39901
CDK2	NCL	T76	PhosphoSitePlus	2.82894
CDK5	MAP1B	S1389	NetworKIN	2.77898
CDK5	MAP1B	S1396	NetworKIN	4.9099
CDK5	MAP1B	S1400	NetworKIN	3.62029
CDK5	MAP1B	S1779	NetworKIN	4.15203
CDK5	MAP1B	S1965	NetworKIN	2.45191
CDK5	MAP1B	S2271	NetworKIN	3.65976
CDK5	MAP2	T1605	NetworKIN	2.60934
CDK5	MAP1B	T1949	NetworKIN	3.1631
CDK5	DPYSL3	S522	PhosphoSitePlus	3.14805
CDK5	PXN	S85	PhosphoSitePlus	2.37444
CSNK2A2	MAP1B	S1016	NetworKIN	3.57818
CSNK2A2	HSP90B1	S306	NetworKIN	2.54657
CSNK2A2	MAP1B	S937	NetworKIN	4.40722
CSNK2A2	MAP1B	S995	NetworKIN	3.31902
GSK3B	PXN	S106	NetworKIN	4.336
GSK3B	MAP1B	S1396	NetworKIN	4.9099
GSK3B	MAP1B	S1400	NetworKIN	3.62029
GSK3B	MAP1B	S1501	NetworKIN	3.37331
GSK3B	MAP1B	S1965	NetworKIN	2.45191
GSK3B	MAP1B	S2271	NetworKIN	3.65976
GSK3B	MAP1B	S25	NetworKIN	2.68467
GSK3B	MAP1B	S832	NetworKIN	3.91487
GSK3B	MAP1B	T1949	NetworKIN	3.1631
GSK3B	DPYSL3	T509	PhosphoSitePlus	2.39901
MAPK1	PXN	S106	NetworKIN	4.336
MAPK1	RAF1	S642	NetworKIN	3.01584
MAPK1	PXN	S85	NetworKIN	2.37444
MAPK1	MAP2	T1605	NetworKIN	2.60934
MAPK3	PXN	S106	NetworKIN	4.336
MAPK3	RAF1	S642	NetworKIN	3.01584
MAPK3	PXN	S85	NetworKIN	2.37444
MAPK3	MAP2	T1605	NetworKIN	2.60934
PRKACG	ITPR3	S934	NetworKIN	2.49354
PRKCA	PTPN12	S435	PhosphoSitePlus	2.44299

## Sheet: Norm phospho (down substrates)
Kinase.Gene	Substrate.Gene	Substrate.Mod	Source	log2FC
AURKA	CLASP1	S572	NetworKIN	-2.49728
CDK1	CLASP1	S572	NetworKIN	-2.49728
CDK1	STMN2	S62	NetworKIN	-2.51079
MAPK3	STMN2	S62	NetworKIN	-2.51079
PRKACG	PPP1R1A	T35	NetworKIN	-3.84566
PRKCA	PPP1R1A	S67	PhosphoSitePlus	-2.61796
PRKCA	ITGB1	S785	PhosphoSitePlus	-2.55841
