# Supplementary material for: Integrative proteogenomic characterization of hepatocellular carcinoma across etiologies and stages
Source: Nat Commun. 2022 May 4;13:2436. doi: 10.1038/s41467-022-29960-8 (PMC9068765; doi:10.1038/s41467-022-29960-8)
Supplement: Supplementary file 12 — Supplementary Data 9 [file 41467_2022_29960_MOESM12_ESM.xlsx]

## Sheet: mutation_summary
TUMOR_SAMPLE
