# Supplementary material for: Integrative proteogenomic characterization of hepatocellular carcinoma across etiologies and stages
Source: Nat Commun. 2022 May 4;13:2436. doi: 10.1038/s41467-022-29960-8 (PMC9068765; doi:10.1038/s41467-022-29960-8)
Supplement: Supplementary file 13 — Supplementary Data 10 [file 41467_2022_29960_MOESM13_ESM.xlsx]

## Sheet: mutations_clinical_associations
Parameter		Gene	WT	MUT	pvalue
alcohol	Absent	ALB	44	6	0.791383
	Present		61	11
	Absent	APOB	46	4	0.273176
	Present		61	11
	Absent	ARID1A	44	6	0.104745
	Present		54	18
	Absent	ARID2	47	3	1
	Present		68	4
	Absent	AXIN1	47	3	0.399394
	Present		70	2
	Absent	CDKN1A	47	3	0.52383
	Present		65	7
	Absent	CDKN2A	48	2	0.567132
	Present		71	1
	Absent	CTNNB1	32	18	1
	Present		45	27
	Absent	GPAM	48	2	0.306012
	Present		65	7
	Absent	KEAP1	47	3	0.399394
	Present		70	2
	Absent	RB1	49	1	1
	Present		70	2
	Absent	TP53	32	18	0.698657
	Present		49	23
	Absent	TSC2	49	1	0.647548
	Present		68	4
bclc	0	ALB	4	0	0.541781
	A		53	7
	B		21	7
	C		24	2
	D		3	1
	0	APOB	4	0	0.55885
	A		53	7
	B		24	4
	C		23	3
	D		3	1
	0	ARID1A	4	0	0.986142
	A		48	12
	B		20	8
	C		23	3
	D		3	1
	0	ARID2	4	0	0.780176
	A		56	4
	B		28	0
	C		23	3
	D		4	0
	0	AXIN1	4	0	0.764539
	A		57	3
	B		28	0
	C		25	1
	D		3	1
	0	CDKN1A	4	0	0.805157
	A		54	6
	B		26	2
	C		25	1
	D		3	1
	0	CDKN2A	4	0	0.865467
	A		58	2
	B		28	0
	C		25	1
	D		4	0
	0	CTNNB1	2	2	0.515881
	A		40	20
	B		18	10
	C		15	11
	D		2	2
	0	GPAM	4	0	0.431181
	A		57	3
	B		24	4
	C		24	2
	D		4	0
	0	KEAP1	4	0	0.743374
	A		58	2
	B		26	2
	C		25	1
	D		4	0
	0	RB1	4	0	0.166939
	A		60	0
	B		26	2
	C		25	1
	D		4	0
	0	TP53	4	0	0.278083
	A		40	20
	B		19	9
	C		17	9
	D		1	3
	0	TSC2	4	0	0.376347
	A		56	4
	B		28	0
	C		25	1
	D		4	0
edmondson	1	ALB	6	1	0.84953
	2		56	10
	3		37	4
	4		6	2
	1	APOB	7	0	0.0614491
	2		60	6
	3		34	7
	4		6	2
	1	ARID1A	4	3	0.328431
	2		53	13
	3		35	6
	4		6	2
	1	ARID2	7	0	0.263677
	2		63	3
	3		38	3
	4		7	1
	1	AXIN1	7	0	0.70259
	2		62	4
	3		41	0
	4		7	1
	1	CDKN1A	6	1	0.469234
	2		62	4
	3		38	3
	4		6	2
	1	CDKN2A	7	0	0.249003
	2		63	3
	3		41	0
	4		8	0
	1	CTNNB1	5	2	0.0166303
	2		34	32
	3		31	10
	4		7	1
	1	GPAM	7	0	0.759618
	2		60	6
	3		38	3
	4		8	0
	1	KEAP1	6	1	0.624211
	2		64	2
	3		39	2
	4		8	0
	1	RB1	7	0	0.422361
	2		65	1
	3		39	2
	4		8	0
	1	TP53	6	1	0.00126753
	2		50	16
	3		23	18
	4		2	6
	1	TSC2	7	0	0.134006
	2		64	2
	3		40	1
	4		6	2
frac_genome_altered		ALB	4676 (0-17066)	4244.5 (360-18616)	1
		APOB	4470 (0-17066)	6114.5 (1287-18616)	0.191599
		ARID1A	4489.5 (0-18616)	4760 (97-13623)	0.623868
		ARID2	4405.5 (0-18616)	9403 (1688-13701)	0.0702912
		AXIN1	4718 (0-18616)	3748 (2472-5703)	0.363023
		CDKN1A	4474.5 (0-18616)	5858 (299-13532)	0.516004
		CDKN2A	4718 (0-18616)	1709 (1624-3632)	0.0743017
		CTNNB1	4936 (0-18616)	3856 (97-17066)	0.111588
		GPAM	4588 (0-18616)	2895 (360-9811)	0.519314
		KEAP1	4474.5 (0-18616)	5741 (2472-6790)	0.594521
		RB1	4489.5 (0-18616)	8440 (4237-13683)	0.175847
		TP53	4387.5 (0-18616)	4760 (177-15977)	0.294498
		TSC2	4489.5 (0-18616)	5428 (3322-13532)	0.522105
hbv	Absent	ALB	93	16	0.691498
	Present		12	1
	Absent	APOB	98	11	0.0547722
	Present		9	4
	Absent	ARID1A	86	23	0.460348
	Present		12	1
	Absent	ARID2	103	6	0.555163
	Present		12	1
	Absent	AXIN1	104	5	1
	Present		13	0
	Absent	CDKN1A	99	10	0.597854
	Present		13	0
	Absent	CDKN2A	107	2	0.288938
	Present		12	1
	Absent	CTNNB1	70	39	0.54709
	Present		7	6
	Absent	GPAM	100	9	0.595066
	Present		13	0
	Absent	KEAP1	106	3	0.0874989
	Present		11	2
	Absent	RB1	106	3	1
	Present		13	0
	Absent	TP53	77	32	0.00969479
	Present		4	9
	Absent	TSC2	104	5	1
	Present		13	0
hcv	Absent	ALB	78	12	0.769817
	Present		27	5
	Absent	APOB	80	10	0.536354
	Present		27	5
	Absent	ARID1A	69	21	0.120629
	Present		29	3
	Absent	ARID2	85	5	1
	Present		30	2
	Absent	AXIN1	87	3	0.605544
	Present		30	2
	Absent	CDKN1A	84	6	0.288168
	Present		28	4
	Absent	CDKN2A	87	3	0.565912
	Present		32	0
	Absent	CTNNB1	56	34	0.832349
	Present		21	11
	Absent	GPAM	82	8	0.442962
	Present		31	1
	Absent	KEAP1	87	3	0.605544
	Present		30	2
	Absent	RB1	88	2	1
	Present		31	1
	Absent	TP53	60	30	1
	Present		21	11
	Absent	TSC2	88	2	0.112416
	Present		29	3
macro vascular invasion	no	ALB	87	15	0.735982
	yes		18	2
	no	APOB	91	11	0.268082
	yes		16	4
	no	ARID1A	82	20	1
	yes		16	4
	no	ARID2	97	5	0.322253
	yes		18	2
	no	AXIN1	99	3	0.188167
	yes		18	2
	no	CDKN1A	94	8	0.667626
	yes		18	2
	no	CDKN2A	100	2	0.418439
	yes		19	1
	no	CTNNB1	65	37	0.802489
	yes		12	8
	no	GPAM	95	7	0.6404
	yes		18	2
	no	KEAP1	98	4	1
	yes		19	1
	no	RB1	100	2	0.418439
	yes		19	1
	no	TP53	69	33	0.605906
	yes		12	8
	no	TSC2	97	5	0.589984
	yes		20	0
metastasis	no	ALB	95	16	1
	yes		10	1
	no	APOB	97	14	1
	yes		10	1
	no	ARID1A	89	22	1
	yes		9	2
	no	ARID2	105	6	0.492956
	yes		10	1
	no	AXIN1	106	5	1
	yes		11	0
	no	CDKN1A	101	10	0.5967
	yes		11	0
	no	CDKN2A	109	2	0.248696
	yes		10	1
	no	CTNNB1	71	40	0.531887
	yes		6	5
	no	GPAM	103	8	0.585701
	yes		10	1
	no	KEAP1	106	5	1
	yes		11	0
	no	RB1	108	3	1
	yes		11	0
	no	TP53	75	36	0.504724
	yes		6	5
	no	TSC2	107	4	0.381707
	yes		10	1
nafld	Absent	ALB	86	15	0.734257
	Present		19	2
	Absent	APOB	88	13	1
	Present		19	2
	Absent	ARID1A	81	20	1
	Present		17	4
	Absent	ARID2	95	6	1
	Present		20	1
	Absent	AXIN1	97	4	1
	Present		20	1
	Absent	CDKN1A	91	10	0.207887
	Present		21	0
	Absent	CDKN2A	98	3	1
	Present		21	0
	Absent	CTNNB1	63	38	0.806846
	Present		14	7
	Absent	GPAM	94	7	0.652034
	Present		19	2
	Absent	KEAP1	96	5	0.586366
	Present		21	0
	Absent	RB1	98	3	1
	Present		21	0
	Absent	TP53	69	32	0.323828
	Present		12	9
	Absent	TSC2	96	5	0.586366
	Present		21	0
sex	f	ALB	16	3	0.728062
	m		89	14
	f	APOB	18	1	0.46205
	m		89	14
	f	ARID1A	17	2	0.359973
	m		81	22
	f	ARID2	18	1	1
	m		97	6
	f	AXIN1	19	0	1
	m		98	5
	f	CDKN1A	18	1	1
	m		94	9
	f	CDKN2A	19	0	1
	m		100	3
	f	CTNNB1	16	3	0.0415617
	m		61	42
	f	GPAM	16	3	0.146049
	m		97	6
	f	KEAP1	17	2	0.172429
	m		100	3
	f	RB1	18	1	0.400992
	m		101	2
	f	TP53	10	9	0.19153
	m		71	32
	f	TSC2	19	0	1
	m		98	5
TMB		ALB	122 (25-446)	128 (73-9035)	0.0603764
		APOB	121 (25-446)	136 (76-9035)	0.0205672
		ARID1A	122.5 (25-241)	128 (52-9035)	0.740097
		ARID2	121 (25-446)	161 (127-9035)	0.00601397
		AXIN1	122 (25-9035)	140 (101-162)	0.255721
		CDKN1A	125.5 (25-446)	105.5 (82-9035)	0.790219
		CDKN2A	123 (25-9035)	148 (91-446)	0.350241
		CTNNB1	111 (25-241)	134 (82-9035)	0.00259839
		GPAM	125 (25-9035)	105 (53-208)	0.666466
		KEAP1	122 (25-9035)	136 (85-140)	0.756582
		RB1	122 (25-9035)	212 (132-239)	0.0445611
		TP53	121 (25-446)	127 (53-9035)	0.538391
		TSC2	123 (25-446)	138 (60-9035)	0.561107
vessel infiltration	no	ALB	96	16	1
	yes		5	0
	no	APOB	99	13	0.122438
	yes		3	2
	no	ARID1A	92	20	0.236176
	yes		3	2
	no	ARID2	105	7	1
	yes		5	0
	no	AXIN1	107	5	1
	yes		5	0
	no	CDKN1A	103	9	1
	yes		5	0
	no	CDKN2A	109	3	1
	yes		5	0
	no	CTNNB1	70	42	0.158191
	yes		5	0
	no	GPAM	103	9	1
	yes		5	0
	no	KEAP1	107	5	1
	yes		5	0
	no	RB1	109	3	1
	yes		5	0
	no	TP53	73	39	0.659462
	yes		4	1
	no	TSC2	107	5	1
	yes		5	0
