# Supplementary material for: Integrative proteogenomic characterization of hepatocellular carcinoma across etiologies and stages
Source: Nat Commun. 2022 May 4;13:2436. doi: 10.1038/s41467-022-29960-8 (PMC9068765; doi:10.1038/s41467-022-29960-8)
Supplement: Supplementary file 14 — Supplementary Data 11 [file 41467_2022_29960_MOESM14_ESM.xlsx]

## Sheet: CTNNB1
Annotation									Gene expression					Protein expression
ensembl_gene_id	entrezgene_id	gene_name	uniprot_id	seqnames	start	end	width	strand	logFC	logCPM	F	pvalue	p.adjust	logFC	AveExpr	t	pvalue	p.adjust
ENSG00000006534	221	ALDH3B1	P43353	11	67776048	67796744	20697	+	-0.150825	2.6164	0.822754	0.366156	0.551978	1.54328	-0.607833	4.72567	1.76413e-05	0.0198677
ENSG00000062485	1431	CS	O75390	12	56665483	56694176	28694	-	0.658132	6.43691	41.0965	2.82581e-09	2.90182e-07	0.857064	0.42315	4.81667	1.28805e-05	0.0181325
ENSG00000079819	2037	EPB41L2	O43491	6	131160487	131384462	223976	-	-0.451969	5.413	15.5154	0.000136467	0.00190609	-0.868432	-0.0176068	-4.40635	5.23267e-05	0.0253348
ENSG00000084072	10450	PPIE	Q9UNP9	1	40157854	40229586	71733	+	-0.155788	4.85855	0.531629	0.467314	0.645067	0.799285	-0.35691	4.22112	9.70353e-05	0.0341504
ENSG00000100354	23112	TNRC6B	Q9UPQ9	22	40440821	40731812	290992	+	-0.0735466	7.0227	0.69423	0.40635	0.589852	1.77794	0.629286	4.66057	2.20662e-05	0.0207091
ENSG00000103018	80777	CYB5B	O43169	16	69458428	69500169	41742	+	1.00957	6.28301	62.5974	1.2724e-12	3.78655e-10	0.972134	-0.166824	5.08541	5.03391e-06	0.00944864
ENSG00000103024	4832	NME3	Q13232	16	1820287	1821731	1445	-	0.483213	2.85919	2.6126	0.108589	0.246911	0.600038	0.0590376	4.04872	0.00017073	0.04578
ENSG00000103381	55313	CPPED1	Q9BRF8	16	12756919	12897874	140956	-	0.902216	6.09394	47.6584	2.41283e-10	3.62721e-08	0.806189	-0.719901	4.02226	0.000186028	0.0476146
ENSG00000103569	366	AQP9	O43315	15	58430368	58478110	47743	+	1.80804	9.84715	44.4346	7.97761e-10	9.69413e-08	1.25708	-0.490608	4.06271	0.000163135	0.04578
ENSG00000106049	11112	HIBADH	P31937	7	27565061	27702614	137554	-	0.891852	7.16269	39.2916	5.66514e-09	5.00661e-07	0.912896	-0.961364	4.45182	4.48978e-05	0.0253348
ENSG00000111058	79611	ACSS3	Q9H6R3	12	81331594	81650533	318940	+	1.6395	7.37753	67.4609	2.53744e-13	1.05717e-10	1.43791	-0.311924	5.17012	3.73253e-06	0.00944864
ENSG00000135821	2752	GLUL	P15104	1	182350839	182361341	10503	-	3.08264	12.6106	107.074	2.03163e-18	1.0559e-14	3.84431	0.335025	5.44655	1.39437e-06	0.00785169
ENSG00000141627	54808	DYM	Q7RTS9	18	46570039	46987717	417679	-	-0.0743572	4.8524	1.14991	0.285675	0.47205	-1.0895	0.185245	-4.15041	0.000122485	0.0399814
ENSG00000143545	5872	RAB13	P51153	1	153954127	153958834	4708	-	0.0962392	4.43847	0.847634	0.359031	0.545637	0.839262	0.481425	4.08395	0.000152235	0.0451176
ENSG00000144908	10840	ALDH1L1	O75891	3	125822412	125916837	94426	-	1.37215	8.72163	20.5317	1.37276e-05	0.000319769	1.80963	-3.11161	4.35105	6.29883e-05	0.0253348
ENSG00000151413	80224	NUBPL	Q8TB37	14	31959162	32330430	371269	+	1.1538	4.48044	74.6244	2.54802e-14	1.7693e-11	0.939835	-0.521499	4.2467	8.91567e-05	0.0334694
ENSG00000163050	56997	COQ8A	Q8NI60	1	227085237	227175246	90010	+	0.845334	6.55404	39.3048	5.63615e-09	5.00661e-07	1.10307	-0.120562	4.39774	5.38631e-05	0.0253348
ENSG00000166340	1200	TPP1	O14773	11	6634000	6640692	6693	-	0.334842	6.2786	12.2128	0.000661307	0.00623347	0.569533	-0.350663	4.13745	0.000127804	0.0399814
ENSG00000166912	54893	MTMR10	Q9NXD2	15	31231144	31283810	52667	-	0.0780334	5.82099	0.620696	0.432309	0.61394	1.72453	-2.88032	4.36751	5.9612e-05	0.0253348
ENSG00000168385	4735	SEPT2	Q15019	2	242254515	242293442	38928	+	-0.127051	7.54671	3.52822	0.0627081	0.169933	-0.525568	-0.0115005	-4.00819	0.000194698	0.0476672
ENSG00000171132	5581	PRKCE	Q02156	2	45878484	46415129	536646	+	-0.422149	4.44137	5.21735	0.0240831	0.0863062	2.41923	0.706207	4.53877	3.34456e-05	0.0253348
ENSG00000184640	10801	SEPT9	Q9UHD8	17	75276651	75496678	220028	+	-0.0838918	6.96412	0.739383	0.391537	0.575892	-0.562007	0.484177	-4.48002	4.08175e-05	0.0253348
ENSG00000242110	23600	AMACR	Q9UHK6	5	33986283	34008220	21938	-	2.04931	8.14717	82.1165	2.52067e-15	2.82742e-12	1.42971	-0.342335	4.39557	5.42565e-05	0.0253348

## Sheet: TP53
Annotation									Gene expression					Protein expression
ensembl_gene_id	entrezgene_id	gene_name	uniprot_id	seqnames	start	end	width	strand	logFC	logCPM	F	pvalue	p.adjust	logFC	AveExpr	t	pvalue	p.adjust
ENSG00000004455	204	AK2	P54819	1	33473585	33546597	73013	-	-0.0521186	6.88505	0.298381	0.585892	0.721455	-0.699513	-1.07707	-3.6359	0.000632573	0.0225585
ENSG00000004864	10165	SLC25A13	Q9UJS0	7	95749532	95951459	201928	-	-0.384554	7.60333	9.5775	0.00244081	0.0144741	-0.735202	-0.796549	-3.77983	0.000403653	0.0183304
ENSG00000009335	9690	UBE3C	Q15386	7	156931607	157062066	130460	+	-0.0765935	6.99086	1.39109	0.240506	0.394106	0.937994	0.512117	3.37769	0.00138567	0.0312109
ENSG00000009844	51534	VTA1	Q9NP79	6	142468367	142545826	77460	+	0.28058	5.65068	7.91644	0.00570805	0.0271123	0.536797	0.105499	3.46582	0.00106377	0.0289375
ENSG00000010256	7384	UQCRC1	P31930	3	48636435	48648409	11975	-	-0.351358	7.17006	10.6755	0.00140852	0.00971113	-0.619361	-0.634755	-4.09621	0.000146264	0.0122927
ENSG00000013810	10460	TACC3	Q9Y6A5	4	1723227	1746898	23672	+	1.00124	3.16351	38.5619	7.52272e-09	1.82827e-06	-1.01679	-2.35317	-3.36273	0.00144875	0.0320816
ENSG00000021826	1373	CPS1	P31327	2	211342406	211543831	201426	+	-0.937541	11.6429	6.92643	0.00958467	0.0388556	-1.99992	-2.35722	-3.20314	0.00231445	0.0402243
ENSG00000029363	9774	BCLAF1	Q9NYF8	6	136578001	136610989	32989	-	0.0865751	7.30707	1.8416	0.177258	0.318557	0.357354	0.3278	3.29641	0.00176268	0.0355758
ENSG00000036473	5009	OTC	P00480	X	38211798	38280703	68906	+	-1.04408	7.63409	13.2455	0.000401163	0.00390765	-1.30486	-1.38914	-3.93302	0.000248036	0.0151814
ENSG00000053372	51154	MRTO4	Q9UKD2	1	19578033	19586622	8590	+	0.784384	4.3636	45.4331	5.49388e-10	2.86114e-07	0.748398	0.248222	3.57015	0.000774485	0.0245121
ENSG00000053702	83714	NRIP2	Q9BQI9	12	2934514	2944710	10197	-	0.0390593	-0.223106	0.0307784	0.861025	0.916926	-0.981837	-1.42055	-3.84218	0.000331427	0.0169855
ENSG00000060971	30	ACAA1	P09110	3	38144620	38178733	34114	-	-0.278272	6.8257	2.85932	0.0933869	0.202343	-1.00513	-2.2205	-3.56891	0.00077742	0.0245121
ENSG00000063241	79763	ISOC2	Q96AB3	19	55964352	55973710	9359	-	-0.66996	5.60621	11.1213	0.00112945	0.00825135	-1.02872	-0.720299	-4.78269	1.44892e-05	0.00627606
ENSG00000063660	2817	GPC1	P35052	2	241375088	241407493	32406	+	0.166562	4.48815	0.498993	0.481283	0.63169	0.477276	0.762694	3.52024	0.000901982	0.0260465
ENSG00000065559	6416	MAP2K4	P45985	17	11924141	12047147	123007	+	-0.462721	5.46248	33.992	4.59163e-08	6.56424e-06	-0.707263	-0.884047	-3.53041	0.000874485	0.0257813
ENSG00000065882	23216	TBC1D1	Q86TI0	4	37892708	38140796	248089	+	0.140207	5.85507	1.60501	0.207597	0.356688	1.07332	0.515123	3.3674	0.00142876	0.0317999
ENSG00000066583	51015	ISOC1	Q96CN7	5	128430444	128449721	19278	+	-0.393964	5.67249	10.0255	0.00194834	0.0122884	-0.678075	-0.855868	-3.61449	0.000675788	0.0236358
ENSG00000067225	5315	PKM	P14618	15	72491370	72524164	32795	-	1.30691	6.96335	31.5531	1.23524e-07	1.31448e-05	0.873476	1.2752	3.17963	0.00247726	0.0411489
ENSG00000069275	64710	NUCKS1	Q9H1E3	1	205681947	205719404	37458	-	-0.194369	8.89088	3.6236	0.0593103	0.145649	-0.479595	-0.295678	-3.10232	0.00309186	0.0449878
ENSG00000072778	37	ACADVL	P49748	17	7120444	7128592	8149	+	-0.812745	8.08515	42.5046	1.65191e-09	5.87517e-07	-0.950362	-1.23132	-4.60417	2.67656e-05	0.00753586
ENSG00000073169	83642	SELO	Q9BVL4	22	50639408	50656045	16638	+	-0.602985	4.67364	7.62138	0.00665468	0.0299978	-0.683431	-1.3433	-3.07628	0.00332929	0.0472222
ENSG00000073578	6389	SDHA	P31040	5	218356	256815	38460	+	-0.51825	7.51582	23.4186	3.83623e-06	0.000135777	-0.592999	-0.934736	-3.22797	0.00215348	0.0389251
ENSG00000074842	56005	C19orf10	Q969H8	19	4641386	4670382	28997	-	-0.176696	5.76456	3.6455	0.0585583	0.144298	-0.414041	-0.196792	-3.04498	0.00363724	0.0495212
ENSG00000075142	6717	SRI	P30626	7	87834433	87856308	21876	-	0.241914	4.82578	2.68366	0.103947	0.217979	0.713627	0.258194	4.21021	0.000100593	0.0116734
ENSG00000075239	38	ACAT1	P24752	11	107992243	108018503	26261	+	-0.529411	8.3011	7.64055	0.00658851	0.0297995	-1.2312	-1.6259	-3.84172	0.000331912	0.0169855
ENSG00000075856	9733	SART3	Q15020	12	108916357	108955176	38820	-	0.319547	5.37862	16.1213	0.000102787	0.00147669	0.516335	0.739274	3.13734	0.00279755	0.0432775
ENSG00000076662	3385	ICAM3	P32942	19	10444452	10450499	6048	-	-0.278598	4.10011	4.48516	0.0362103	0.101659	0.844441	-0.29528	3.54644	0.000832757	0.0251531
ENSG00000079739	5236	PGM1	P36871	1	64058947	64125916	66970	+	-0.324163	7.32636	4.9597	0.0277705	0.0833058	-0.803585	-2.43007	-3.28614	0.0018167	0.0360332
ENSG00000082438	22837	COBLL1	Q53SF7	2	165510134	165700189	190056	-	-0.442693	7.36641	6.69404	0.0108408	0.0423402	-0.653257	-1.25649	-3.15683	0.00264543	0.0425795
ENSG00000084754	3030	HADHA	P40939	2	26413504	26467594	54091	-	-0.0812941	8.00871	0.835404	0.362509	0.521621	-0.629353	-1.35708	-3.40584	0.00127396	0.0307673
ENSG00000085491	29957	SLC25A24	Q6NUK1	1	108676658	108743471	66814	-	0.656663	4.26827	13.6657	0.0003279	0.00336811	0.615493	1.20393	3.46132	0.00107831	0.0290807
ENSG00000086102	4799	NFX1	Q12986	9	33290509	33371155	80647	+	-0.227429	5.83095	9.32543	0.00277264	0.0157994	-0.458647	0.66456	-3.32436	0.00162323	0.0336044
ENSG00000089050	10741	RBBP9	O75884	20	18467184	18477887	10704	-	-0.341121	5.98564	6.74039	0.0105772	0.0415509	-0.524673	-0.964673	-3.13808	0.00279164	0.0432775
ENSG00000089220	5037	PEBP1	P30086	12	118573663	118583389	9727	+	-0.417672	9.68331	8.55752	0.00410104	0.0212514	-1.11462	-1.79631	-5.00563	6.66373e-06	0.00416927
ENSG00000091140	1738	DLD	P09622	7	107531415	107572175	40761	+	-0.378575	6.82692	17.5587	5.28363e-05	0.000905356	-0.621157	-1.12437	-3.45067	0.00111351	0.0292825
ENSG00000091483	2271	FH	P07954	1	241660903	241683061	22159	-	-0.604524	7.81381	14.4469	0.000225953	0.00261704	-0.804776	-0.660454	-3.83334	0.000340856	0.0169855
ENSG00000096746	3189	HNRNPH3	P31942	10	70090931	70102948	12018	+	0.387328	4.50797	13.6172	0.000335603	0.00342941	0.551071	0.550943	3.84457	0.000328927	0.0169855
ENSG00000099797	9524	TECR	Q9NZ01	19	14627897	14676792	48896	+	-0.0850269	5.04744	0.524606	0.470264	0.622195	-0.660611	-0.836357	-4.02083	0.000186891	0.01368
ENSG00000099977	1652	DDT	P30046	22	24313554	24322660	9107	-	-0.689675	6.68481	12.3865	0.000607701	0.00521232	-0.968337	-1.89751	-3.24108	0.00207278	0.0384482
ENSG00000100003	23541	SEC14L2	O76054	22	30792846	30821305	28460	+	-0.472678	7.26299	2.83321	0.0948792	0.204422	-1.28912	-2.29463	-3.28721	0.00181104	0.0360332
ENSG00000100024	51733	UPB1	Q9UBR1	22	24863206	24924358	61153	+	-0.604598	6.85057	5.60005	0.0195271	0.0649432	-1.01557	-3.44945	-3.14676	0.00272301	0.0428972
ENSG00000100075	6576	SLC25A1	P53007	22	19163095	19166343	3249	-	-0.231638	5.88681	2.0488	0.154871	0.290385	-0.534942	-0.934858	-3.13999	0.00277646	0.0432775
ENSG00000100197	1565	CYP2D6	P10635	22	42522501	42526908	4408	-	-1.0078	6.57708	10.3254	0.00167682	0.0110042	-1.10499	-2.40724	-3.13255	0.00283622	0.0436359
ENSG00000100239	9701	PPP6R2	O75170	22	50781733	50883514	101782	+	-0.45248	6.24884	15.4862	0.000138351	0.00185086	-0.809495	-0.883865	-3.76306	0.000425527	0.0188673
ENSG00000100365	4689	NCF4	Q15080	22	37257030	37274057	17028	+	0.258706	2.08752	2.49419	0.116844	0.237575	0.797047	0.492605	3.41428	0.00124213	0.0305434
ENSG00000100401	5905	RANGAP1	P46060	22	41641615	41682255	40641	-	0.327685	5.60502	6.6476	0.0111117	0.0431391	0.442269	0.483939	3.36035	0.00145901	0.0320816
ENSG00000100462	10419	PRMT5	O14744	14	23389720	23398794	9075	-	0.438477	5.27779	16.5558	8.39723e-05	0.00127313	0.427752	0.0497984	3.12446	0.00290262	0.0438829
ENSG00000100614	5494	PPM1A	P35813	14	60712470	60765805	53336	+	-0.346123	7.01322	14.5624	0.00021391	0.002523	-0.474631	-0.933841	-3.56327	0.000790962	0.0245121
ENSG00000100889	5106	PCK2	Q16822	14	24563262	24579807	16546	+	-0.410162	8.00434	3.325	0.0706706	0.165359	-1.50256	-2.3638	-3.99982	0.000200038	0.0139063
ENSG00000100934	10484	SEC23A	Q15436	14	39501123	39578850	77728	-	-0.237383	7.57045	5.36231	0.0222383	0.0708032	-0.503692	-0.523508	-3.82291	0.000352307	0.0174021
ENSG00000100985	4318	MMP9	P14780	20	44637547	44645200	7654	+	1.178	3.11008	11.0114	0.00119249	0.00856598	1.29138	0.224197	3.51816	0.000907715	0.0260783
ENSG00000101323	54363	HAO1	Q9UJM8	20	7863628	7921121	57494	-	-0.881981	7.63747	11.25	0.00105996	0.00788187	-1.39341	-1.48104	-4.17654	0.000112404	0.0116734
ENSG00000101336	3055	HCK	P08631	20	30639991	30689659	49669	+	0.387562	3.32977	7.04733	0.00899197	0.03714	0.625532	0.05265	3.56274	0.000792258	0.0245121
ENSG00000101421	128866	CHMP4B	Q9H444	20	32399110	32442172	43063	+	0.188731	4.52472	5.37919	0.0220333	0.0705078	0.490258	0.487584	3.57689	0.000758639	0.0245121
ENSG00000101557	9097	USP14	P54578	18	158383	214629	56247	+	0.0723419	5.67707	0.509768	0.476597	0.627345	0.45268	0.401233	3.18617	0.00243089	0.0410291
ENSG00000101856	10857	PGRMC1	O00264	X	118370216	118378429	8214	+	-0.519532	8.93069	7.99978	0.00546674	0.0262916	-1.10879	-1.31529	-3.59812	0.000710743	0.0241927
ENSG00000102172	6611	SMS	P52788	X	21958691	22025798	67108	+	0.395513	5.55446	13.1782	0.000414368	0.00400271	0.620848	0.0365121	3.94789	0.000236472	0.0149131
ENSG00000102178	8266	UBL4A	P11441	X	153712056	153715009	2954	-	-0.148244	5.43747	2.08448	0.151353	0.285627	0.842707	0.36935	3.2054	0.00229934	0.0400854
ENSG00000103507	10295	BCKDK	O14874	16	31117428	31124110	6683	+	-0.0668148	4.74134	0.287294	0.592931	0.727298	-0.624514	-0.828445	-3.1137	0.00299319	0.044589
ENSG00000103642	114294	LACTB	P83111	15	63413999	63434260	20262	+	-0.446076	5.37744	26.3024	1.10657e-06	5.76283e-05	-0.534291	-0.526827	-3.48232	0.00101201	0.028072
ENSG00000103657	8925	HERC1	Q15751	15	63900817	64126141	225325	-	-0.136061	7.65243	1.19696	0.276076	0.433762	-1.09316	-1.75934	-3.17107	0.00253916	0.0418071
ENSG00000103876	2184	FAH	P16930	15	80444832	80479288	34457	+	-0.599898	6.81468	11.0911	0.00114645	0.00834205	-1.34615	-2.4769	-4.21076	0.000100411	0.0116734
ENSG00000104325	1666	DECR1	Q16698	8	91013633	91064320	50688	+	-0.855208	7.58886	28.9097	3.68458e-07	2.72915e-05	-1.30439	-1.38034	-4.44567	4.58378e-05	0.0101114
ENSG00000104435	11075	STMN2	Q93045	8	80523049	80578410	55362	+	-1.3776	2.63062	7.45154	0.00727201	0.0318823	1.00916	1.46181	4.27769	8.04442e-05	0.0116734
ENSG00000104805	4924	NUCB1	Q02818	19	49403307	49426629	23323	+	-0.10794	7.27944	0.856191	0.356625	0.515971	-0.509668	0.0526746	-3.43283	0.0011749	0.0296674
ENSG00000104823	1891	ECH1	Q13011	19	39306062	39322645	16584	-	-0.2208	6.52195	2.967	0.0875014	0.193032	-0.77701	-1.30588	-4.25842	8.57596e-05	0.0116734
ENSG00000105254	1155	TBCB	Q99426	19	36605191	36616849	11659	+	0.3256	4.54037	10.3731	0.0016374	0.0108136	0.521965	0.583885	3.43675	0.00116112	0.0295849
ENSG00000105379	2109	ETFB	P38117	19	51848423	51869672	21250	-	-0.373662	7.01106	5.05105	0.0263994	0.0802661	-0.916295	-0.894537	-4.07393	0.000157286	0.0124743
ENSG00000105398	6822	SULT2A1	Q06520	19	48373723	48389654	15932	-	-0.561143	9.0911	3.62183	0.0593715	0.145761	-1.8712	-1.61471	-4.4555	4.43431e-05	0.0101114
ENSG00000105607	2639	GCDH	Q92947	19	13001840	13025021	23182	+	-0.625569	5.05711	10.7667	0.0013462	0.00940596	-1.04698	-2.29392	-3.18592	0.00243269	0.0410291
ENSG00000106049	11112	HIBADH	P31937	7	27565061	27702614	137554	-	-0.58384	7.16269	14.9738	0.000176084	0.00219634	-0.666922	-0.961364	-3.31062	0.00169044	0.034614
ENSG00000107537	5264	PHYH	O14832	10	13319796	13344412	24617	-	-0.578983	7.35399	10.4768	0.0015549	0.010417	-0.940221	-1.52442	-4.11125	0.000139253	0.0122927
ENSG00000107738	64115	C10orf54	Q9H7M9	10	73507316	73533255	25940	-	0.403216	4.16545	7.04859	0.00898597	0.03714	0.817326	0.96091	3.37781	0.00138515	0.0312109
ENSG00000107882	51684	SUFU	Q9UMX1	10	104263744	104393292	129549	+	0.00213413	3.14177	0.000404589	0.983985	0.991532	-1.17766	-1.99302	-3.85257	0.00032067	0.0169855
ENSG00000107902	64077	LHPP	Q9H008	10	126150403	126306457	156055	+	-0.146302	3.6411	0.584781	0.445914	0.599402	-0.946082	-1.86405	-3.2651	0.0019323	0.0373074
ENSG00000107937	23560	GTPBP4	Q9BZE4	10	1034338	1065876	31539	+	0.603101	5.68002	19.466	2.21603e-05	0.000484433	0.882175	-1.97982	3.16142	0.00261067	0.0423652
ENSG00000108187	64081	PBLD	P30039	10	70042417	70092806	50390	-	-0.712948	6.93575	9.06591	0.0031631	0.017412	-1.11954	-2.92783	-3.79371	0.000386366	0.017833
ENSG00000108242	1562	CYP2C18	P33260	10	96443251	96495947	52697	+	-0.339755	6.35226	1.81048	0.180934	0.323529	-1.11961	-1.87569	-3.65399	0.000598111	0.0224531
ENSG00000108439	55163	PNPO	Q9NVS9	17	46018872	46025654	6783	+	-0.363754	6.76456	5.42268	0.0215144	0.0694078	-0.792636	-0.862318	-3.04525	0.00363446	0.0495212
ENSG00000108528	8402	SLC25A11	Q02978	17	4840425	4843546	3122	-	-0.574348	4.85751	28.7671	3.91075e-07	2.78178e-05	-0.830676	-0.755507	-4.6577	2.22846e-05	0.00738146
ENSG00000109576	51166	AADAT	Q8N5Z0	4	170981373	171012850	31478	-	-0.492212	3.12994	4.10665	0.0448849	0.119154	-0.919679	-2.54152	-3.43807	0.00115654	0.0295849
ENSG00000109919	23788	MTCH2	Q9Y6C9	11	47638867	47664175	25309	-	-0.263807	7.23494	5.50797	0.0205335	0.0671345	-0.712049	-0.446626	-3.43473	0.00116819	0.0296311
ENSG00000110244	337	APOA4	P06727	11	116691419	116694022	2604	-	1.82643	5.84683	5.98757	0.015825	0.0559146	0.832487	0.591618	3.26098	0.00195578	0.0374328
ENSG00000111275	217	ALDH2	P05091	12	112204691	112247782	43092	+	-0.727955	8.92623	13.4364	0.000365996	0.00365295	-1.38853	-2.32208	-4.19806	0.000104709	0.0116734
ENSG00000111605	11052	CPSF6	Q16630	12	69633317	69668138	34822	+	0.150686	6.14804	2.054	0.154353	0.289601	0.444414	0.589257	3.19836	0.00234674	0.0405353
ENSG00000111716	3945	LDHB	P07195	12	21788276	21910791	122516	-	0.778136	5.49235	12.8551	0.00048425	0.0044692	0.903783	0.392083	3.49485	0.000974326	0.0272957
ENSG00000111906	51020	HDDC2	Q7Z4H3	6	125541108	125623282	82175	-	0.485384	3.69542	18.1447	4.03894e-05	0.000743633	0.592076	0.749767	3.19058	0.00240013	0.040955
ENSG00000112294	7915	ALDH5A1	P51649	6	24495080	24537435	42356	+	-0.862428	7.27618	24.7205	2.18066e-06	9.27065e-05	-1.29773	-1.5522	-5.30847	2.28377e-06	0.00214332
ENSG00000112304	55856	ACOT13	Q9NPJ3	6	24667263	24705293	38031	+	-0.540737	6.12858	12.6109	0.000545005	0.00482237	-0.741434	-1.59502	-3.74314	0.00045298	0.0193237
ENSG00000112972	3157	HMGCS1	Q01581	5	43289497	43313614	24118	-	0.299582	8.58087	1.64035	0.202695	0.351075	-1.07793	-2.57668	-3.08765	0.00322364	0.0463069
ENSG00000112992	23530	NNT	Q13423	5	43602794	43707507	104714	+	-0.517314	8.31712	10.2238	0.00176419	0.0114335	-1.14159	-0.818508	-4.10738	0.000141022	0.0122927
ENSG00000113492	64902	AGXT2	Q9BYV1	5	34998206	35048198	49993	-	-0.928928	5.66344	12.1924	0.000667914	0.00558742	-1.21377	-2.72983	-3.21335	0.00224692	0.0395516
ENSG00000113615	10802	SEC24A	O95486	5	133984479	134063513	79035	+	-0.315274	6.89335	8.42667	0.00438606	0.0223159	-0.415457	-0.0979177	-3.10033	0.00310946	0.0451272
ENSG00000113790	1962	EHHADH	Q08426	3	184908412	184999778	91367	-	-0.419419	8.65092	3.30685	0.0714331	0.166635	-1.24653	-1.38137	-3.64911	0.000607227	0.0224954
ENSG00000113924	3081	HGD	Q93099	3	120347020	120401418	54399	-	-0.96476	8.45351	16.5384	8.46538e-05	0.00127655	-1.28835	-1.65116	-3.60944	0.000686403	0.0236431
ENSG00000114021	56954	NIT2	Q9NQR4	3	100053545	100075710	22166	+	-0.357424	6.03367	11.4861	0.000943631	0.00722691	-0.819256	-2.01002	-4.1752	0.000112902	0.0116734
ENSG00000114054	5096	PCCB	P05166	3	135969148	136056738	87591	+	-0.654456	6.88318	18.7744	3.03122e-05	0.00059436	-0.922731	-1.04337	-3.7342	0.00046585	0.0195761
ENSG00000114779	84836	ABHD14B	Q96IU4	3	52002526	52017425	14900	-	-0.475596	6.08576	8.66168	0.00388786	0.0203673	-0.756848	-1.75857	-3.07327	0.00335781	0.0472695
ENSG00000115042	51011	FAHD2A	Q96GK7	2	96068469	96082364	13896	+	-0.512026	4.88846	16.7873	7.54265e-05	0.00117561	-0.992753	-2.40853	-4.27143	8.2134e-05	0.0116734
ENSG00000115159	2820	GPD2	P43304	2	157291802	157470247	178446	+	0.348576	4.93181	12.8679	0.00048126	0.00444971	0.526773	1.49285	3.29838	0.00175249	0.0354973
ENSG00000115216	29959	NRBP1	Q9UHY1	2	27650657	27665126	14470	+	0.328356	6.1999	15.3187	0.000149681	0.00195227	0.712272	0.732946	3.077	0.00332253	0.0472222
ENSG00000115241	5496	PPM1G	O15355	2	27604061	27632554	28494	-	0.371561	5.64509	16.0197	0.00010778	0.00153482	0.537641	0.7045	3.09208	0.00318327	0.045844
ENSG00000115255	92840	REEP6	Q96HR9	19	1491165	1497926	6762	+	-0.595705	6.0974	4.6036	0.0338768	0.0967093	-1.29867	-1.9179	-3.41186	0.00125119	0.0306324
ENSG00000115271	25801	GCA	P28676	2	163175350	163228105	52756	+	0.42297	3.70973	13.7262	0.000318544	0.00330135	1.04065	0.783172	3.99423	0.00020368	0.0139868
ENSG00000115425	55825	PECR	Q9BY49	2	216861052	216947678	86627	-	-0.204254	6.5315	1.05862	0.305556	0.465242	-1.21162	-1.57931	-3.10441	0.00307356	0.0449539
ENSG00000115657	10058	ABCB6	Q9NP58	2	220074490	220083712	9223	-	-0.188545	5.20077	1.39474	0.239892	0.393451	0.72658	0.994065	3.28602	0.00181734	0.0360332
ENSG00000115875	6432	SRSF7	Q16629	2	38970741	38978636	7896	-	0.263897	6.01921	15.4326	0.000141879	0.00187738	0.380372	0.594236	3.10346	0.0030819	0.044959
ENSG00000115944	9167	COX7A2L	O14548	2	42560686	42652228	91543	-	0.000917726	6.23561	8.92738e-05	0.992477	0.99596	-0.599971	-0.065632	-4.10256	0.000143264	0.0122927
ENSG00000116096	6697	SPR	P35270	2	73114489	73119287	4799	+	-0.551339	5.72114	27.8046	5.85652e-07	3.63403e-05	-0.705197	-0.800482	-3.51191	0.000925138	0.0264439
ENSG00000116171	6342	SCP2	P22307	1	53392901	53517375	124475	+	-0.321978	9.06173	2.65281	0.105935	0.220867	-0.934267	-1.25645	-3.642	0.000620751	0.0225585
ENSG00000116353	51102	MECR	Q9BV79	1	29519385	29557454	38070	-	-0.171805	3.38849	2.19419	0.141098	0.271976	-0.729164	-0.225383	-3.93451	0.00024685	0.0151814
ENSG00000116791	1429	CRYZ	Q08257	1	75171170	75199092	27923	-	-0.487163	7.84954	9.99999	0.0019734	0.0124089	-0.927347	-0.889174	-3.30217	0.00173306	0.0352305
ENSG00000117009	8564	KMO	O15229	1	241695434	241758944	63511	+	-1.09467	5.9449	11.908	0.000767359	0.00617189	-0.983288	-1.17043	-3.51006	0.000930364	0.026459
ENSG00000117118	6390	SDHB	P21912	1	17345217	17380665	35449	-	-0.233134	6.58239	3.61623	0.0595657	0.146128	-0.699263	-0.979734	-3.38418	0.00135911	0.0312077
ENSG00000117155	117178	SSX2IP	Q9Y2D8	1	85109390	85156486	47097	-	0.168081	5.64283	1.07047	0.302877	0.462079	-1.14704	-1.74607	-3.16986	0.00254805	0.0418311
ENSG00000117305	3155	HMGCL	P35914	1	24128375	24165110	36736	-	-0.525026	6.66262	11.0703	0.00115827	0.00839876	-0.844616	-1.85059	-3.47998	0.0010192	0.0281329
ENSG00000117448	10327	AKR1A1	P14550	1	46016215	46035721	19507	+	-0.0618167	6.99224	0.197123	0.657836	0.77704	-0.901164	-1.81104	-4.07709	0.000155676	0.0124743
ENSG00000117724	1063	CENPF	P49454	1	214776538	214837931	61394	+	0.971591	6.0969	16.8886	7.19703e-05	0.00113825	-1.36679	-2.30418	-4.72321	1.77918e-05	0.00672252
ENSG00000117791	54996	MARC2	Q969Z3	1	220921567	220958150	36584	+	-0.565186	6.28567	10.4101	0.00160747	0.0106789	-1.47792	-1.6298	-3.98109	0.000212503	0.0140777
ENSG00000117984	1509	CTSD	P07339	11	1773982	1785222	11241	-	0.00962065	9.12774	0.00269621	0.958673	0.977373	-0.73984	-0.137044	-3.70566	0.00050932	0.0208107
ENSG00000118418	9324	HMGN3	Q15651	6	79910962	79944406	33445	-	0.420491	4.74039	12.774	0.000503609	0.00457262	0.799639	0.0382	4.63482	2.41017e-05	0.00753586
ENSG00000118520	383	ARG1	P05089	6	131894284	131905472	11189	+	-0.702812	8.86067	5.11429	0.025492	0.0782414	-1.7494	-2.80599	-3.05216	0.00356432	0.0490726
ENSG00000118804	8987	FAM47E-STBD1	O95210	4	77172886	77232752	59867	+	-0.782001	5.49924	16.942	7.02138e-05	0.00111531	-1.17236	-0.957147	-4.36976	5.91642e-05	0.0111754
ENSG00000119431	81932	HDHD3	Q9BSH5	9	116135699	116139279	3581	-	-0.471287	5.3552	11.7906	0.000812696	0.00645465	-0.706978	-0.947864	-3.80447	0.000373463	0.0176906
ENSG00000119471	84263	HSDL2	Q6YN16	9	115142217	115234690	92474	+	-0.322723	7.73095	6.44382	0.0123864	0.046701	-0.742922	-0.703676	-3.32497	0.00162031	0.0336044
ENSG00000119689	1743	DLST	P36957	14	75348594	75370448	21855	+	-0.313334	6.1549	19.5928	2.09276e-05	0.000467393	-0.48721	-0.428936	-3.15546	0.00265581	0.0425795
ENSG00000119711	4329	ALDH6A1	Q02252	14	74523553	74551196	27644	-	-0.59778	8.77951	8.11092	0.00516126	0.0251895	-1.23941	-2.10035	-3.35525	0.0014813	0.0320816
ENSG00000120053	2805	GOT1	P17174	10	101156627	101190381	33755	-	-0.835923	7.74025	13.2805	0.000394462	0.00385784	-1.15487	-1.53209	-3.42606	0.00119903	0.0296973
ENSG00000121310	55268	ECHDC2	Q86YB7	1	53361656	53392884	31229	-	-0.412112	6.44873	5.05924	0.0262799	0.0800698	-1.24003	-2.56421	-3.44746	0.0011243	0.0292825
ENSG00000121579	80218	NAA50	Q9GZZ1	3	113435307	113465147	29841	-	0.10784	7.19791	2.62435	0.107806	0.223711	0.435037	0.126038	3.44363	0.00113735	0.029378
ENSG00000122378	84293	FAM213A	Q9BRX8	10	82167585	82192753	25169	+	-0.25687	7.14016	3.40029	0.0675999	0.160335	-0.655173	-0.801616	-3.49973	0.000960009	0.0271649
ENSG00000122694	152007	GLIPR2	Q9H4G4	9	36136732	36163910	27179	+	0.345988	2.57857	4.13372	0.0441964	0.117733	0.593466	0.710227	3.04715	0.00361507	0.0495212
ENSG00000122729	48	ACO1	P21399	9	32384618	32454767	70150	+	-0.642583	7.57444	19.9709	1.76516e-05	0.000414486	-1.0137	-1.93022	-4.00481	0.000196837	0.0138548
ENSG00000122966	11113	CIT	O14578	12	120123595	120315095	191501	-	1.01816	3.22088	28.0237	5.34077e-07	3.4308e-05	-0.776479	-0.53629	-3.94542	0.000238355	0.0149131
ENSG00000123240	10133	OPTN	Q96CV9	10	13141449	13180291	38843	+	0.00310732	6.85553	0.000892439	0.976216	0.987831	0.562928	0.437922	3.15272	0.00267682	0.0425795
ENSG00000124370	84693	MCEE	Q96PE7	2	71336814	71357369	20556	-	-0.546332	3.99755	17.0589	6.65201e-05	0.001073	-0.831612	-1.09658	-3.75215	0.000440354	0.0191286
ENSG00000124713	27232	GNMT	Q14749	6	42928496	42931618	3123	+	-1.31793	4.75531	9.67272	0.00232636	0.0139773	-1.35282	-3.14922	-3.05973	0.00348895	0.0485093
ENSG00000125166	2806	GOT2	P00505	16	58741035	58768261	27227	-	-0.525896	7.45603	13.2718	0.000396112	0.00386945	-1.10075	-2.20663	-3.45262	0.00110697	0.0292825
ENSG00000125652	84266	ALKBH7	Q9BT30	19	6372444	6375042	2599	+	-0.541003	4.22787	3.9016	0.0504874	0.129295	-0.769994	-0.415563	-3.461	0.00107936	0.0290807
ENSG00000125656	8192	CLPP	Q16740	19	6361463	6368919	7457	+	-0.340473	3.8021	5.72993	0.0181945	0.0617148	-0.624005	-0.0127159	-3.55708	0.000806104	0.0247422
ENSG00000125753	7408	VASP	P50552	19	46009837	46030241	20405	+	0.487877	5.00751	20.7731	1.23242e-05	0.000321158	0.476244	0.461435	3.22398	0.00217858	0.039038
ENSG00000125755	8189	SYMPK	Q92797	19	46318668	46366548	47881	-	0.181842	4.98227	3.67075	0.0577042	0.142706	0.632767	0.722673	3.03961	0.00369271	0.0498576
ENSG00000125870	6629	SNRPB2	P08579	20	16710606	16722421	11816	+	0.163882	4.97211	3.00517	0.0855137	0.189912	0.469964	0.42168	3.36939	0.00142031	0.0317371
ENSG00000126267	1340	COX6B1	P14854	19	36139125	36149763	10639	+	-0.0457194	6.65412	0.239525	0.625424	0.751974	-0.695328	-0.926261	-3.15576	0.00265353	0.0425795
ENSG00000126522	435	ASL	P04424	7	65540785	65558545	17761	+	-0.920228	6.9961	18.8982	2.8655e-05	0.000572394	-1.49287	-2.26496	-4.0806	0.000153906	0.0124743
ENSG00000127125	79717	PPCS	Q9HAB8	1	42921788	42939056	17269	+	-0.0863211	5.43712	0.930601	0.336606	0.496399	-0.347575	-0.28697	-3.18023	0.00247299	0.0411489
ENSG00000127838	25953	PNKD	Q8N490	2	219135115	219211516	76402	+	-0.158849	5.85582	1.77735	0.184947	0.32865	-0.680633	-0.205741	-3.3401	0.00154939	0.0327994
ENSG00000127884	1892	ECHS1	P30084	10	135175984	135187193	11210	-	-0.682106	8.16735	18.5905	3.29569e-05	0.000633172	-1.07745	-1.85404	-4.23005	9.42091e-05	0.0116734
ENSG00000128311	7263	TST	Q16762	22	37406900	37415681	8782	-	-0.538499	7.35903	7.01372	0.00915279	0.0376066	-1.12626	-1.11259	-3.87655	0.000297109	0.0164022
ENSG00000128918	8854	ALDH1A2	O94788	15	58245622	58790065	544444	-	0.903583	3.13545	10.5674	0.00148632	0.0101089	-1.37993	-1.86079	-4.43165	4.80559e-05	0.0101114
ENSG00000128928	3712	IVD	P26440	15	40697686	40728146	30461	+	-0.602388	6.79702	14.7562	0.000195152	0.00236354	-0.757782	-1.27126	-3.52846	0.000879705	0.0258001
ENSG00000129255	9526	MPDU1	O75352	17	7486847	7496107	9261	+	-0.733828	5.80875	55.4399	1.48199e-11	2.23748e-08	-0.96804	-1.10308	-5.32406	2.16038e-06	0.00214332
ENSG00000129562	1603	DAD1	P61803	14	23033805	23058175	24371	-	0.0161819	6.6862	0.0399882	0.841835	0.905216	-0.385937	-0.437857	-3.23336	0.00211995	0.0387579
ENSG00000129625	7905	REEP5	Q00765	5	112212084	112258236	46153	-	-0.565131	7.23714	30.3118	2.05807e-07	1.82993e-05	-0.647034	-1.02053	-4.09656	0.000146098	0.0122927
ENSG00000130005	2593	GAMT	Q14353	19	1397091	1401569	4479	-	-0.551832	6.14264	7.03079	0.00907074	0.0373433	-0.812754	-1.22509	-3.67119	0.000567035	0.0217209
ENSG00000130193	51337	THEM6	Q8WUY1	8	143808621	143818345	9725	+	-0.451787	5.55683	5.77806	0.0177251	0.0604319	-0.571938	-0.47627	-3.12117	0.00293003	0.043939
ENSG00000130227	23039	XPO7	Q9UIA9	8	21777180	21864096	86917	+	0.196341	5.54873	5.50306	0.0205887	0.0672245	0.508012	-0.151657	3.12464	0.00290113	0.0438829
ENSG00000130294	547	KIF1A	Q12756	2	241653181	241759725	106545	-	1.31156	1.44037	6.41768	0.0125606	0.0471817	-1.09965	-2.81013	-3.21387	0.00224356	0.0395516
ENSG00000130649	1571	CYP2E1	P05181	10	135333910	135374724	40815	+	-0.853681	11.3501	4.33197	0.0394844	0.10843	-1.3651	-2.04278	-3.04463	0.00364087	0.0495212
ENSG00000130988	9104	RGN	Q15493	X	46937775	46952712	14938	+	-0.702029	7.04725	9.05763	0.00317645	0.0174657	-1.14541	-2.84805	-3.83356	0.000340613	0.0169855
ENSG00000131143	1327	COX4I1	P13073	16	85832239	85840650	8412	+	-0.144308	7.24056	2.64902	0.106181	0.221254	-0.641089	-0.924678	-3.96467	0.000224051	0.0145015
ENSG00000131174	1349	COX7B	P24311	X	77154935	77162870	7936	+	-0.34447	6.92839	7.85884	0.00588122	0.0276466	-0.585578	-0.922694	-3.42764	0.00119334	0.0296973
ENSG00000131781	2330	FMO5	P49326	1	146646930	146714700	67771	-	-0.956735	8.86406	21.8365	7.68477e-06	0.000225926	-1.07342	-1.58708	-3.39553	0.00131381	0.0312077
ENSG00000131844	64087	MCCC2	Q9HCC0	5	70883115	70954531	71417	+	-0.562127	6.71035	23.8539	3.17382e-06	0.000121791	-0.696182	-0.726546	-3.62117	0.000662016	0.0232988
ENSG00000132128	10489	LRRC41	Q15345	1	46726868	46769280	42413	-	0.301887	5.41873	12.6931	0.000523726	0.00469102	-0.702519	-1.0724	-3.27041	0.00190249	0.0371977
ENSG00000132199	55556	ENOSF1	Q7L5Y1	18	670324	712676	42353	-	-0.183708	5.40353	2.87617	0.0924379	0.201033	-0.586653	-1.46656	-3.09248	0.00317967	0.045844
ENSG00000132424	25957	PNISR	Q8TF01	6	99845927	99873207	27281	-	0.360214	6.11802	14.941	0.000178833	0.00221935	0.632469	0.836449	3.22207	0.00219073	0.039038
ENSG00000132541	10247	HRSP12	P52758	8	99114572	99129469	14898	-	-0.826374	8.06901	11.5602	0.000909896	0.00701274	-1.49631	-2.88382	-3.05507	0.00353518	0.0487906
ENSG00000132570	84105	PCBD2	Q9H0N5	5	134240596	134343649	103054	+	-0.47416	3.83557	23.1099	4.38996e-06	0.000149917	-0.789534	-0.939528	-3.64235	0.000620067	0.0225585
ENSG00000132716	50717	DCAF8	Q5TAQ9	1	160185505	160254920	69416	-	-0.37735	7.21036	17.9591	4.39695e-05	0.000788639	-0.587831	0.0256947	-3.44624	0.00112845	0.0292825
ENSG00000132953	64328	XPO4	Q9C0E2	13	21351469	21477187	125719	-	-0.0286864	5.78686	0.130097	0.718952	0.822127	-1.3232	-2.84201	-3.14622	0.00272726	0.0428972
ENSG00000133789	23075	SWAP70	Q9UH65	11	9685624	9774538	88915	+	0.210433	5.50163	5.50838	0.0205289	0.0671345	0.440075	0.812513	3.14247	0.00275673	0.0431198
ENSG00000133835	3295	HSD17B4	P51659	5	118788138	118972894	184757	+	-0.568515	8.90942	15.3307	0.000148838	0.00194477	-1.17807	-0.203208	-3.69251	0.00053064	0.0208954
ENSG00000134240	3158	HMGCS2	P54868	1	120290619	120311528	20910	-	-0.689727	9.70475	6.59885	0.0114036	0.0439682	-1.24027	-2.82563	-3.3429	0.00153659	0.0326511
ENSG00000134538	10599	SLCO1B1	Q9Y6L6	12	21284136	21392180	108045	+	-1.13418	8.74379	14.3645	0.000234971	0.00268102	-0.906261	-2.10741	-3.32671	0.00161202	0.0336044
ENSG00000135269	26136	TES	Q9UGI8	7	115850547	115898837	48291	+	0.582626	5.14074	9.92756	0.00204645	0.0127039	0.846846	1.36473	4.19665	0.000105198	0.0116734
ENSG00000135316	10492	SYNCRIP	O60506	6	86318053	86353510	35458	-	0.318416	7.02981	16.4582	8.78683e-05	0.00130385	0.36413	0.38615	3.07373	0.00335339	0.0472695
ENSG00000135929	1593	CYP27A1	Q02318	2	219646472	219680016	33545	+	-0.583179	8.47392	6.85298	0.00996446	0.0398683	-1.34758	-0.848902	-3.65114	0.000603431	0.0224954
ENSG00000135940	1329	COX5B	P10606	2	98262503	98264846	2344	+	-0.206088	6.36986	2.1879	0.141664	0.272695	-0.651028	-0.807321	-3.91585	0.000262061	0.0155333
ENSG00000136156	9445	ITM2B	Q9Y287	13	48807294	48837063	29770	+	-0.217867	8.63092	3.91999	0.0499555	0.128213	0.887387	1.24502	3.24304	0.00206096	0.0384281
ENSG00000136371	10588	MTHFS	P49914	15	80125927	80189721	63795	-	-0.534525	5.4034	11.3858	0.000991367	0.00750577	-0.83031	-1.28223	-3.87115	0.000302266	0.0165249
ENSG00000136527	6434	TRA2B	P62995	3	185633694	185655924	22231	-	0.237913	6.72519	16.5805	8.30176e-05	0.00126364	0.421764	0.643127	3.20064	0.00233124	0.0403914
ENSG00000136881	570	BAAT	Q14032	9	104122699	104145801	23103	-	-0.939406	10.0702	18.2301	3.88428e-05	0.000722456	-1.65485	-1.12172	-4.18783	0.000108302	0.0116734
ENSG00000137106	9380	GRHPR	Q9UBQ7	9	37422663	37436987	14325	+	-0.594885	7.80944	11.4198	0.000974938	0.00741604	-1.24215	-2.52629	-3.68503	0.000543153	0.0210931
ENSG00000137204	10864	SLC22A7	Q9Y694	6	43263432	43273276	9845	+	-0.345698	7.49718	1.0249	0.313355	0.473164	-0.821523	-1.25877	-3.11272	0.00300156	0.0445957
ENSG00000137274	670	BPHL	Q86WA6	6	3118608	3153812	35205	+	-0.483627	6.38669	8.48838	0.00424917	0.021802	-1.19233	-1.15519	-4.42018	4.99493e-05	0.0101114
ENSG00000137404	11270	NRM	Q8IXM6	6	30655824	30659197	3374	-	0.565898	1.60698	9.97832	0.00199497	0.0124885	-0.680287	-1.5564	-3.05541	0.00353182	0.0487906
ENSG00000137714	2230	FDX1	P10109	11	110300607	110335605	34999	+	-0.515671	5.77113	11.8265	0.000798562	0.00637518	-1.22701	-1.10912	-5.51708	1.08258e-06	0.002032
ENSG00000137767	58472	SQRDL	Q9Y6N5	15	45923346	45983492	60147	+	-0.321423	5.93555	9.90887	0.00206575	0.0127801	-0.662588	-0.274397	-3.05991	0.00348721	0.0485093
ENSG00000137824	55177	RMDN3	Q96TC7	15	41028082	41048049	19968	-	-0.272398	4.92128	13.0331	0.00044437	0.00421802	-0.465874	-0.520686	-3.90787	0.000268845	0.0157694
ENSG00000138030	3795	KHK	P50053	2	27309615	27323640	14026	+	0.0138578	6.72891	0.00422436	0.948284	0.971331	-1.27576	-2.69887	-3.49528	0.000973043	0.0272957
ENSG00000138109	1559	CYP2C9	P11712	10	96698415	96749147	50733	+	-0.920082	9.30397	7.67628	0.00646696	0.0294691	-2.03805	-2.1222	-4.81466	1.29705e-05	0.00608643
ENSG00000138115	1558	CYP2C8	P10632	10	96796530	96829254	32725	-	-0.75631	8.58578	4.04848	0.0464033	0.122184	-1.56423	-2.3218	-4.15854	0.000119256	0.0117813
ENSG00000138138	84896	ATAD1	Q8NBU5	10	89511269	89601100	89832	-	-0.22786	5.93256	7.49891	0.00709409	0.0313758	-0.479993	-0.473126	-3.18926	0.00240929	0.040987
ENSG00000138162	10579	TACC2	O95359	10	123748689	124014060	265372	+	0.208889	5.21797	1.83226	0.178352	0.319878	1.18655	-1.72146	3.23815	0.00209057	0.0385968
ENSG00000138308	84647	PLA2G12B	Q9BX93	10	74694928	74714536	19609	-	-0.670351	5.56395	12.6996	0.000522084	0.00467918	-0.578457	-1.29982	-3.61115	0.000682782	0.0236431
ENSG00000138356	316	AOX1	Q06278	2	201450591	201541787	91197	+	-0.576485	10.7472	5.23453	0.0238563	0.0745069	-1.15008	-2.37208	-3.24643	0.0020407	0.038304
ENSG00000138413	3417	IDH1	O75874	2	209100951	209130798	29848	-	-0.284394	9.02438	5.00252	0.0271186	0.0819232	-0.813992	-1.56981	-3.81431	0.000362022	0.0175737
ENSG00000138674	22872	SEC31A	O94979	4	83739814	83822319	82506	-	-0.112689	7.52374	3.41398	0.0670573	0.159333	-0.450632	-0.449929	-3.56315	0.000791269	0.0245121
ENSG00000138772	306	ANXA3	P12429	4	79472673	79531597	58925	+	0.739952	2.01019	4.75687	0.0310906	0.090818	1.06918	0.567139	3.12412	0.00290548	0.0438829
ENSG00000138777	27068	PPA2	Q9H2U2	4	106290234	106395238	105005	-	-0.554035	5.55067	32.8152	7.3858e-08	9.12709e-06	-0.539412	-0.322453	-3.26646	0.00192467	0.0373074
ENSG00000138796	3033	HADH	Q16836	4	108910870	108956331	45462	+	-0.822269	6.41713	23.6565	3.45834e-06	0.000126937	-1.2604	-1.60929	-4.48908	3.9585e-05	0.00969145
ENSG00000139344	144193	AMDHD1	Q96NU7	12	96337071	96362370	25300	+	-1.16173	6.32396	20.7127	1.2661e-05	0.000327345	-1.35104	-2.14747	-4.15065	0.000122389	0.0118223
ENSG00000139531	6821	SUOX	P51687	12	56390964	56400425	9462	+	-0.408483	5.43892	8.52294	0.00417443	0.0215039	-1.15027	-1.95898	-4.02494	0.000184424	0.01368
ENSG00000139547	8608	RDH16	O75452	12	57345219	57353158	7940	-	-0.226094	7.22869	0.367761	0.545349	0.686895	-1.7657	-3.34765	-3.33134	0.00159008	0.0332854
ENSG00000140263	6652	SORD	Q00796	15	45315302	45369383	54082	+	-0.62829	8.48765	9.53525	0.00249343	0.0147265	-1.34681	-2.83592	-4.11711	0.000136607	0.0122927
ENSG00000140284	11001	SLC27A2	O14975	15	50474393	50528592	54200	+	-0.834025	7.67707	8.75612	0.00370446	0.019718	-1.16677	-1.49772	-4.17727	0.000112133	0.0116734
ENSG00000140374	2108	ETFA	P13804	15	76507696	76603813	96118	-	-0.59568	7.71431	22.3034	6.25393e-06	0.000196381	-0.764961	-0.76829	-3.57931	0.000753023	0.0245121
ENSG00000140740	7385	UQCRC2	P22695	16	21963981	21994981	31001	+	-0.349489	7.31864	13.0917	0.000431997	0.00413707	-0.561893	-0.629189	-3.59397	0.000719877	0.0242732
ENSG00000141027	9611	NCOR1	O75376	17	15932471	16121499	189029	-	-0.366232	7.01405	17.4269	5.61376e-05	0.000950753	1.21682	0.588463	3.14814	0.0027123	0.0428972
ENSG00000141179	58488	PCTP	Q9UKL6	17	53828340	53920191	91852	+	-0.341581	6.27555	7.06443	0.00891127	0.036937	-0.639966	-1.48252	-3.23147	0.00213163	0.0388453
ENSG00000141219	55028	C17orf80	Q9BSJ5	17	71228372	71245091	16720	+	0.149289	4.66537	3.59905	0.0601653	0.14713	-1.06155	-0.790428	-4.55475	3.16764e-05	0.00810772
ENSG00000141378	51651	PTRH2	Q9Y3E5	17	57751997	57784987	32991	-	0.191364	4.2779	3.32789	0.0705501	0.16513	-0.497991	0.290053	-3.64035	0.000623918	0.0225585
ENSG00000141504	112483	SAT2	Q96F10	17	7529552	7531194	1643	-	-0.930391	5.74624	44.3885	8.11669e-10	3.94525e-07	-0.809224	-1.84535	-3.68839	0.000537502	0.0210186
ENSG00000141505	432	ASGR1	P07306	17	7076750	7082883	6134	-	-0.986269	7.64347	25.3281	1.67871e-06	7.79585e-05	-1.14996	-1.07709	-5.1405	4.14465e-06	0.00291732
ENSG00000142168	6647	SOD1	P00441	21	33031935	33041244	9310	+	-0.440267	8.76808	7.93242	0.00566094	0.0269599	-0.865978	-1.9491	-3.62818	0.000647839	0.0229433
ENSG00000142192	351	APP	P05067	21	27252861	27543446	290586	-	0.0553957	8.30555	0.16758	0.682986	0.79598	0.530794	0.697379	3.42514	0.00120236	0.0296973
ENSG00000142634	79180	EFHD2	Q96C19	1	15736391	15756839	20449	+	0.557715	4.10016	13.8225	0.000304208	0.0031799	0.484161	0.0910203	3.35719	0.0014728	0.0320816
ENSG00000143183	54499	TMCO1	Q9UM00	1	165696032	165796992	100961	-	-0.337922	7.36697	8.98683	0.00329302	0.0179779	-0.556183	-0.00717919	-3.15324	0.00267285	0.0425795
ENSG00000143418	29956	CERS2	Q96G23	1	150933059	150947479	14421	-	-0.538854	9.33882	21.3672	9.46078e-06	0.000262775	-0.752977	0.0536446	-4.14698	0.00012387	0.0118223
ENSG00000143653	51097	SCCPDH	Q8NBX0	1	246887349	246931439	44091	+	-0.632886	7.89811	19.1807	2.52106e-05	0.000524424	-0.768525	-0.724411	-3.69607	0.000524796	0.0208107
ENSG00000143819	2052	EPHX1	P07099	1	225997794	226033260	35467	+	-0.460783	9.75462	4.2276	0.0418945	0.113149	-1.73673	-1.24571	-4.28709	7.79697e-05	0.0116734
ENSG00000144035	9027	NAT8	Q9UHE5	2	73867959	73869520	1562	-	-0.909994	5.0547	12.8842	0.000477491	0.00442987	-0.834541	-0.900666	-3.40475	0.00127808	0.0307673
ENSG00000145354	493856	CISD2	Q8N5K1	4	103790135	103810399	20265	+	-0.423769	5.7175	18.7875	3.01331e-05	0.000592198	-0.394659	0.0146399	-3.25392	0.00199656	0.0378539
ENSG00000145439	84869	CBR4	Q8N4T8	4	169784921	169931426	146506	-	-0.675512	5.51952	20.8116	1.21143e-05	0.000318291	-0.9472	-1.70836	-4.00657	0.000195718	0.0138548
ENSG00000145703	10788	IQGAP2	Q13576	5	75699074	76003957	304884	+	-0.652096	8.71206	20.5608	1.35503e-05	0.000343635	-0.889771	-1.47978	-3.75124	0.000441613	0.0191286
ENSG00000146085	4594	MUT	P22033	6	49398073	49430904	32832	-	-0.817639	7.43479	23.9903	2.99126e-06	0.00011757	-1.01852	-1.41708	-3.56347	0.000790485	0.0245121
ENSG00000146386	58527	ABRACL	Q9P1F3	6	139349819	139364439	14621	+	-0.17229	3.54932	0.999413	0.319422	0.479396	0.461875	-0.448583	3.06663	0.0034215	0.0479265
ENSG00000146701	4191	MDH2	P40926	7	75677369	75696826	19458	+	-0.416593	7.305	16.5316	8.49209e-05	0.00127925	-0.713288	-0.154168	-3.2757	0.00187322	0.0369103
ENSG00000147155	10682	EBP	Q15125	X	48379546	48387104	7559	+	-0.241113	6.86413	2.02796	0.156968	0.292775	-0.860004	-1.20315	-3.26226	0.00194843	0.0374328
ENSG00000147403	6134	RPL10	P27635	X	153618315	153637504	19190	+	-0.123975	9.06445	1.5235	0.219452	0.370505	-0.450168	-0.224215	-3.46843	0.0010554	0.0288493
ENSG00000147576	137872	ADHFE1	Q8IWW8	8	67342420	67383836	41417	+	-0.724342	4.37199	10.6319	0.00143941	0.00986811	-0.991157	-1.88675	-3.63935	0.000625861	0.0225585
ENSG00000147592	51110	LACTB2	Q53H82	8	71547553	71581409	33857	-	-0.664089	5.91184	12.173	0.000674254	0.00562792	-0.991704	-0.313665	-4.31226	7.17006e-05	0.0116734
ENSG00000147853	50808	AK3	Q9UIJ7	9	4711155	4742043	30889	-	-0.539095	7.47418	15.8213	0.000118248	0.00164218	-0.868751	-1.09577	-4.01466	0.000190667	0.0137647
ENSG00000148090	549	AUH	Q13825	9	93976097	94124195	148099	-	-0.22644	4.1786	5.64922	0.019011	0.0636551	-1.15704	-1.91987	-3.69809	0.000521503	0.0208107
ENSG00000148180	2934	GSN	P06396	9	123970072	124095121	125050	+	-0.154825	6.75208	1.20291	0.27489	0.432504	0.717967	1.1178	3.67636	0.000557999	0.0215212
ENSG00000148308	9328	GTF3C5	Q9Y5Q8	9	135906076	135933890	27815	+	0.137994	4.60166	2.35536	0.127431	0.252369	0.609032	1.21267	3.25994	0.00196169	0.0374328
ENSG00000148357	256158	HMCN2	Q8NDA2	9	133046882	133309510	262629	+	0.0196769	3.09139	0.00187956	0.96549	0.981304	-1.04022	-1.6033	-3.12107	0.00293088	0.043939
ENSG00000148584	29974	A1CF	Q9NQ94	10	52559169	52645435	86267	-	-0.484681	8.96468	7.16785	0.00843893	0.0354936	-0.617375	-0.775983	-3.98133	0.000212342	0.0140777
ENSG00000148672	2746	GLUD1	P00367	10	88810243	88854623	44381	-	-0.438287	9.50967	9.00462	0.00326333	0.0178424	-1.20358	-2.14472	-4.27145	8.21289e-05	0.0116734
ENSG00000148834	9446	GSTO1	P78417	10	105995114	106027217	32104	+	-0.517012	7.36194	14.73	0.000197579	0.00238699	-0.767956	-1.04763	-4.02055	0.000187065	0.01368
ENSG00000149313	60496	AASDHPPT	Q9NRN7	11	105946228	105969437	23210	+	-0.0853437	5.57969	1.34375	0.248628	0.40337	0.525957	0.0109673	3.33622	0.00156728	0.0329304
ENSG00000149809	7108	TM7SF2	O76062	11	64879317	64883856	4540	+	-0.433352	6.16119	3.53405	0.0624946	0.151152	-0.80846	-1.41484	-3.91645	0.00026156	0.0155333
ENSG00000149925	226	ALDOA	P04075	16	30064411	30081778	17368	+	0.668177	7.43549	13.5055	0.000354067	0.00356561	0.621654	0.907348	3.22745	0.00215675	0.0389251
ENSG00000150779	26521	TIMM8B	Q9Y5J9	11	111955524	111957522	1999	-	-0.0714547	4.98634	0.566614	0.453051	0.606123	-0.558778	-0.657267	-3.42877	0.00118931	0.0296973
ENSG00000150782	3606	IL18	Q14116	11	112013974	112034840	20867	-	0.713971	2.76017	11.7206	0.000841062	0.0066044	0.864223	0.824102	3.1207	0.00293395	0.043939
ENSG00000150961	9871	SEC24D	O94855	4	119643978	119759838	115861	-	-0.330332	6.17691	12.1862	0.000669933	0.00559826	-0.436325	-0.67346	-3.17463	0.00251323	0.0416236
ENSG00000151224	4143	MAT1A	Q00266	10	82031576	82049440	17865	-	-0.898474	9.48007	17.9308	4.45424e-05	0.000795002	-1.19715	-1.88939	-4.32562	6.8575e-05	0.0116734
ENSG00000151552	5860	QDPR	P09417	4	17461884	17513857	51974	-	-0.722276	5.24193	21.7226	8.08186e-06	0.000233366	-1.12904	-2.21506	-4.84695	1.15958e-05	0.00593598
ENSG00000151611	166785	MMAA	Q8IVH4	4	146539415	146581187	41773	+	-0.806651	4.91919	31.9052	1.06965e-07	1.20911e-05	-1.12425	-1.13776	-4.18404	0.000109663	0.0116734
ENSG00000151726	2180	ACSL1	P33121	4	185676749	185747972	71224	-	-0.545607	9.72264	6.99034	0.00926648	0.0379242	-0.880682	-2.38225	-3.18064	0.00247007	0.0411489
ENSG00000151729	291	SLC25A4	P12235	4	186064395	186071536	7142	+	-0.551576	5.15232	25.2648	1.72502e-06	7.91014e-05	-0.714064	-0.639134	-3.39329	0.00132266	0.0312077
ENSG00000151790	6999	TDO2	P48775	4	156775890	156841558	65669	+	-1.35426	8.51191	14.8749	0.000184498	0.00226651	-0.619604	-0.513823	-3.40556	0.00127501	0.0307673
ENSG00000152620	133686	NADK2	Q4G0N4	5	36192694	36242381	49688	-	-0.596112	8.35461	14.6163	0.000208507	0.00247392	-0.993645	-1.37432	-3.78706	0.00039456	0.0180632
ENSG00000152795	9987	HNRNPDL	O14979	4	83343717	83351294	7578	-	0.157802	6.7196	4.76554	0.0309404	0.090488	0.51081	0.716941	3.6357	0.000632967	0.0225585
ENSG00000153107	64682	ANAPC1	Q9H1A4	2	112523848	112642267	118420	-	0.420199	5.91419	26.9532	8.39204e-07	4.76158e-05	0.838856	-0.150041	3.19603	0.00236257	0.0406118
ENSG00000153147	8467	SMARCA5	O60264	4	144434616	144478639	44024	+	-0.141115	6.68185	3.90016	0.0505291	0.129357	0.640377	0.813785	3.28613	0.00181676	0.0360332
ENSG00000153310	51571	FAM49B	Q9NUQ9	8	130851839	131029375	177537	-	0.410176	5.7474	10.2153	0.00177166	0.0114701	0.472721	0.705814	3.1528	0.0026762	0.0425795
ENSG00000153904	23576	DDAH1	O94760	1	85784164	86043933	259770	-	-0.17243	6.93942	1.07371	0.302148	0.461257	-1.02995	-1.84551	-3.22018	0.00220279	0.0391291
ENSG00000154473	9184	BUB3	O43684	10	124913793	124924886	11094	+	-0.0200958	6.30742	0.0740469	0.785991	0.869797	0.376086	0.698203	3.0835	0.00326178	0.0466169
ENSG00000154529	728577	CNTNAP3B	Q96NU0	9	43684902	43924049	239148	+	0.139605	3.36453	0.318004	0.57384	0.710897	0.760135	0.736552	3.79943	0.000379454	0.0178059
ENSG00000154556	8470	SORBS2	O94875	4	186506598	186877806	371209	-	-0.612595	6.77836	9.71638	0.00227575	0.0137185	-0.72919	-0.998707	-3.1623	0.00260413	0.0423652
ENSG00000155463	5018	OXA1L	Q15070	14	23235731	23241007	5277	+	-0.0546162	5.94415	0.598154	0.440772	0.594518	-0.631636	0.296593	-3.31481	0.00166969	0.0343139
ENSG00000156096	7363	UGT2B4	P06133	4	70345883	70391732	45850	-	-0.933558	10.6079	10.0118	0.00196176	0.012357	-1.65811	-1.70983	-3.0656	0.00343154	0.0479479
ENSG00000156110	132	ADK	P55263	10	75910960	76469061	558102	+	-0.362086	5.76746	5.3708	0.022135	0.0707069	-0.831901	-1.83482	-3.5476	0.000829796	0.0251531
ENSG00000156535	135228	CD109	Q6YHK3	6	74405508	74538040	132533	+	0.0639131	4.92093	0.0637471	0.801091	0.87915	-1.25384	-3.03032	-3.54288	0.000841845	0.0251531
ENSG00000156709	9131	AIFM1	O95831	X	129263337	129299861	36525	-	-0.601283	6.33216	24.2409	2.68312e-06	0.000107487	-0.824699	-0.854524	-3.84304	0.000330527	0.0169855
ENSG00000157326	10901	DHRS4	Q9BTZ2	14	24422795	24438488	15694	+	-0.270262	4.483	3.38591	0.0681749	0.161253	-0.987581	-1.85422	-3.88088	0.000293036	0.0164022
ENSG00000158517	653361	NCF1	P14598	7	74188309	74203659	15351	+	0.527467	1.11468	5.65664	0.0189343	0.0634274	0.831217	0.319431	3.27425	0.00188124	0.0369103
ENSG00000158793	4817	NIT1	Q86X76	1	161087876	161095235	7360	+	-0.481973	5.42669	24.6441	2.25377e-06	9.49838e-05	-0.516465	-0.98988	-3.35076	0.00150119	0.0322642
ENSG00000159189	714	C1QC	P02747	1	22970123	22974603	4481	+	0.29968	5.89999	2.80587	0.0964691	0.206809	0.743249	0.759707	3.44936	0.00111791	0.0292825
ENSG00000159228	873	CBR1	P16152	21	37442239	37445464	3226	+	-0.414541	7.68621	5.1041	0.0256359	0.0786499	-0.936818	-0.627514	-3.48676	0.000998491	0.0278342
ENSG00000159231	874	CBR3	O75828	21	37507210	37518864	11655	+	0.046666	0.501511	0.0341026	0.853794	0.912156	-0.891769	-0.695647	-3.4368	0.00116096	0.0295849
ENSG00000159348	51706	CYB5R1	Q9UHQ9	1	202930997	202936408	5412	-	-0.356185	5.86995	10.7358	0.001367	0.00951938	-0.628727	-0.235552	-4.06534	0.000161746	0.0126499
ENSG00000159423	8659	ALDH4A1	P30038	1	19197926	19229275	31350	-	-0.431359	7.88833	4.70807	0.0319504	0.0926245	-1.25685	-1.68506	-3.6084	0.000688594	0.0236431
ENSG00000160075	29101	SSU72	Q9NP77	1	1477053	1510249	33197	-	0.346401	5.71136	17.9681	4.37882e-05	0.000788227	0.416476	0.525485	3.21232	0.00225367	0.0395516
ENSG00000160211	2539	G6PD	P11413	X	153759606	153775787	16182	-	1.12625	3.3818	22.8692	4.87784e-06	0.000163514	0.836151	1.40413	3.2647	0.00193461	0.0373074
ENSG00000160221	8209	C21orf33	P30042	21	45553487	45565605	12119	+	-0.336452	6.25032	7.4	0.00747084	0.0325194	-0.646322	-1.48918	-3.16513	0.00258302	0.042282
ENSG00000160282	10841	FTCD	O95954	21	47556176	47575481	19306	-	-0.579651	6.6408	2.93005	0.0894737	0.196049	-1.70126	-3.98816	-3.2406	0.0020757	0.0384482
ENSG00000160285	4047	LSS	P48449	21	47608055	47648738	40684	-	-0.0684792	6.3858	0.132637	0.716341	0.820944	-1.01374	-1.98947	-4.07691	0.000155766	0.0124743
ENSG00000160688	80308	FLAD1	Q8NFF5	1	154955814	154965587	9774	+	-0.243479	5.26019	4.66237	0.0327784	0.094353	-0.631695	0.534284	-3.25139	0.00201133	0.0378789
ENSG00000161016	6132	RPL8	P62917	8	146015150	146017972	2823	-	0.0925929	8.43946	0.336923	0.562676	0.70212	-0.378321	-0.23488	-3.45941	0.00108456	0.0290817
ENSG00000161267	622	BDH1	Q02338	3	197236654	197300194	63541	-	-0.667919	6.86691	8.61884	0.00397412	0.0207114	-1.49822	-2.02887	-3.56454	0.000787895	0.0245121
ENSG00000161513	2232	FDXR	P22570	17	72858619	72869156	10538	-	-0.805445	3.54761	17.7743	4.78555e-05	0.000840758	-0.962221	-0.302274	-4.22645	9.53386e-05	0.0116734
ENSG00000161944	433	ASGR2	P07307	17	7004641	7019019	14379	-	-1.16519	7.60414	35.3796	2.63492e-08	4.52029e-06	-0.912262	-0.546474	-4.31273	7.15881e-05	0.0116734
ENSG00000162482	22977	AKR7A3	O95154	1	19609052	19615744	6693	-	-1.02728	6.18445	9.18563	0.00297637	0.0166162	-1.03745	-2.00075	-3.81048	0.000366433	0.0176357
ENSG00000163002	129401	NUP35	Q8NFH5	2	183982241	184026408	44168	+	0.171312	3.95484	3.48443	0.0643382	0.154396	0.541665	0.536314	3.17192	0.00253294	0.0418071
ENSG00000163541	8802	SUCLG1	P53597	2	84650647	84687169	36523	-	-0.191694	6.52879	2.86849	0.0928694	0.201641	-0.689779	-1.28622	-4.17221	0.000114019	0.0116734
ENSG00000163586	2168	FABP1	P07148	2	88422510	88427635	5126	-	-0.576613	8.95198	4.35948	0.0388741	0.107218	-1.41803	-2.53293	-3.26575	0.00192866	0.0373074
ENSG00000163751	1359	CPA3	P15088	3	148583043	148614983	31941	+	-0.951261	1.48983	7.76144	0.00618655	0.0285935	-1.43312	-3.43193	-3.21216	0.00225467	0.0395516
ENSG00000163993	6286	S100P	P25815	4	6694796	6698897	4102	+	0.904918	4.65875	2.07616	0.152166	0.286732	1.75737	2.37043	3.10498	0.00306853	0.0449539
ENSG00000164040	10424	PGRMC2	O15173	4	129190397	129209984	19588	-	-0.274388	5.85592	6.64373	0.0111346	0.0432165	-0.588387	-0.823393	-3.69989	0.000518573	0.0208107
ENSG00000164172	4338	MOCS2	O96007	5	52391509	52405893	14385	-	-0.392226	5.77224	14.1919	0.000255062	0.00283484	-0.637459	-0.83797	-3.69781	0.000521955	0.0208107
ENSG00000164398	23305	ACSL6	Q9UKU0	5	131142683	131347936	205254	-	-0.630272	4.73274	4.43104	0.0373328	0.10401	-1.06234	-2.55878	-3.12789	0.00287429	0.0438829
ENSG00000164405	27089	UQCRQ	O14949	5	132202252	132203723	1472	+	-0.523603	7.73291	13.575	0.000342454	0.00347563	-0.643496	-0.290736	-3.89631	0.000278962	0.0161942
ENSG00000164466	94081	SFXN1	Q9H9B4	5	174904065	174956745	52681	+	-0.408623	6.96198	12.5821	0.000552655	0.00486917	-0.57619	-1.09061	-3.37772	0.00138552	0.0312109
ENSG00000165092	216	ALDH1A1	P00352	9	75515578	75695358	179781	-	-0.476829	10.6043	6.39248	0.012731	0.0476252	-1.13517	-1.12125	-3.76556	0.000422192	0.0188673
ENSG00000165097	221656	KDM1B	Q8NB78	6	18155560	18224084	68525	+	0.0253223	4.4338	0.059517	0.807669	0.883064	-1.10128	-1.83881	-3.39075	0.00133273	0.0312077
ENSG00000165140	2203	FBP1	P09467	9	97365415	97402531	37117	-	-0.624141	6.91359	5.81274	0.0173949	0.0595707	-1.42169	-2.94398	-3.52623	0.00088569	0.025841
ENSG00000165475	51084	CRYL1	Q9Y2S2	13	20977806	21099996	122191	-	-0.664528	6.69998	12.3174	0.000628466	0.00535297	-1.06004	-1.90436	-3.57405	0.000765267	0.0245121
ENSG00000165527	382	ARF6	P62330	14	50359810	50361490	1681	+	0.144303	5.19991	3.92523	0.0498052	0.127909	-0.475145	-0.641697	-3.04964	0.00358973	0.0493019
ENSG00000165644	118881	COMTD1	Q86VU5	10	76993727	76995788	2062	-	-0.420555	2.21567	2.46123	0.119266	0.241259	-0.788156	-0.732628	-3.30643	0.00171143	0.034917
ENSG00000165672	10935	PRDX3	P30048	10	120927215	120938345	11131	-	-0.509198	8.01334	26.1004	1.20615e-06	6.14967e-05	-0.676286	-0.951196	-4.13881	0.000127234	0.0119409
ENSG00000165841	1557	CYP2C19	P33261	10	96447911	96613017	165107	+	-0.922876	4.86603	9.99568	0.00197767	0.012425	-1.21707	-2.5086	-3.76023	0.000429325	0.0188869
ENSG00000166136	4714	NDUFB8	O95169	10	102267203	102289757	22555	-	-0.268645	5.73046	9.59946	0.00241391	0.0143672	-0.478292	-0.328857	-3.07445	0.00334661	0.0472695
ENSG00000166226	10576	CCT2	P78371	12	69979114	69995350	16237	+	0.243168	7.0364	3.54859	0.0619651	0.150121	0.399956	-0.0187028	3.16328	0.00259675	0.0423652
ENSG00000166266	8065	CUL5	Q93034	11	107879459	107978503	99045	+	-0.103236	6.33454	1.93895	0.166303	0.304844	0.45046	0.312406	3.52221	0.000896588	0.0260242
ENSG00000166347	1528	CYB5A	P00167	18	71920530	71959251	38722	-	-0.46955	8.72629	6.21338	0.0140134	0.0507811	-1.38237	-1.73846	-4.58723	2.83589e-05	0.00760423
ENSG00000166479	54495	TMX3	Q96JJ7	18	66340925	66382535	41611	-	0.0954472	5.28594	1.55602	0.214627	0.364701	0.748519	1.2133	3.84967	0.000323642	0.0169855
ENSG00000166816	197257	LDHD	Q86WU2	16	75145758	75150669	4912	-	-0.89489	5.28327	10.9283	0.00124258	0.00884728	-1.30506	-1.99828	-3.38177	0.00136889	0.0312077
ENSG00000167107	80221	ACSF2	Q96CM8	17	48503519	48552206	48688	+	-0.0390929	5.3093	0.0756316	0.78377	0.868526	-0.736736	-0.738649	-3.95973	0.000227639	0.0145663
ENSG00000167588	2819	GPD1	P21695	12	50497602	50505102	7501	+	-0.361728	6.00701	1.35219	0.247154	0.40165	-1.88736	-3.13793	-4.61113	2.61365e-05	0.00753586
ENSG00000167701	2875	GPT	P24298	8	145728356	145732557	4202	+	-1.03197	5.30319	8.31747	0.00463954	0.0232418	-1.70257	-3.39257	-3.597	0.000713194	0.0241927
ENSG00000168066	7536	SF1	Q15637	11	64532078	64546258	14181	-	0.21092	5.49569	7.16885	0.0084345	0.0354936	0.397383	0.558764	3.36107	0.00145592	0.0320816
ENSG00000168275	388753	COA6	Q5JTJ3	1	234509202	234519795	10594	+	-0.146645	4.39894	1.40783	0.237712	0.391276	-0.539005	-0.0777068	-3.38439	0.00135827	0.0312077
ENSG00000168439	10963	STIP1	P31948	11	63952744	63972015	19272	+	0.430379	6.31278	12.6117	0.000544797	0.00482237	0.639221	0.609816	4.19664	0.000105202	0.0116734
ENSG00000168615	8754	ADAM9	Q13443	8	38854388	38962663	108276	+	0.306732	6.46611	3.5156	0.0631732	0.152332	0.775213	1.33975	3.2589	0.0019677	0.0374328
ENSG00000168906	4144	MAT2A	P31153	2	85766288	85772403	6116	+	0.324498	6.42951	7.58031	0.0067988	0.0304204	-0.950569	-1.48872	-4.72133	1.79076e-05	0.00672252
ENSG00000169021	7386	UQCRFS1	P47985	19	29698173	29704448	6276	-	-0.228545	6.52831	5.49978	0.0206257	0.0673	-0.525624	-0.693166	-3.74806	0.00044604	0.0191729
ENSG00000169223	10960	LMAN2	Q12907	5	176758563	176778853	20291	-	-0.263777	7.37374	4.31036	0.0399712	0.109334	-0.523816	-0.14434	-3.58755	0.000734214	0.0243499
ENSG00000169764	7360	UGP2	Q16851	2	64068074	64118696	50623	+	-0.485225	8.97681	6.53522	0.0117968	0.0451143	-1.35232	-2.36996	-3.80414	0.000373855	0.0176906
ENSG00000169976	83443	SF3B5	Q9BWJ5	6	144416018	144416754	737	-	0.153819	5.25786	1.67605	0.197884	0.345037	0.578192	0.188603	3.87776	0.000295971	0.0164022
ENSG00000170348	10972	TMED10	P49755	14	75598173	75643334	45162	-	-0.170341	8.51491	4.19765	0.0426147	0.114513	-0.431638	0.0707648	-3.81654	0.000359484	0.0175737
ENSG00000171234	7364	UGT2B7	P16662	4	69917081	69978705	61625	+	-0.982264	9.04204	9.16258	0.00301142	0.0167733	-1.50198	-2.30077	-3.18291	0.00245389	0.0411489
ENSG00000171503	2110	ETFDH	Q16134	4	159593277	159630775	37499	+	-0.762213	6.68749	20.3529	1.48716e-05	0.000365696	-1.14602	-2.0332	-3.66088	0.000585464	0.0221258
ENSG00000172340	8801	SUCLG2	Q96I99	3	67410884	67705038	294155	-	-0.774096	7.48162	24.8573	2.05572e-06	8.89509e-05	-0.683712	-1.06128	-3.10836	0.00303912	0.0449274
ENSG00000172345	80765	STARD5	Q9NSY2	15	81601394	81616524	15131	-	-0.498489	3.5304	7.8858	0.00579951	0.027395	-0.851528	-1.85481	-3.05719	0.00351404	0.0487378
ENSG00000172425	143941	TTC36	A6NLP5	11	118398187	118401912	3726	+	-0.592966	3.52443	1.62915	0.204234	0.352903	-1.09347	-2.72008	-3.4482	0.00112181	0.0292825
ENSG00000172482	189	AGXT	P21549	2	241807896	241819919	12024	+	-0.46641	8.69556	2.17008	0.143282	0.274516	-2.197	-1.84138	-3.79396	0.000386065	0.017833
ENSG00000172893	1717	DHCR7	Q9UBM7	11	71139239	71163914	24676	-	0.00529599	6.75743	0.000790974	0.977609	0.988222	-0.847306	-1.14632	-3.0836	0.00326092	0.0466169
ENSG00000172955	130	ADH6	P28332	4	100123795	100140694	16900	-	-0.675806	8.17334	6.78546	0.0103273	0.0408444	-1.16707	-3.10082	-3.13783	0.00279367	0.0432775
ENSG00000174013	200933	FBXO45	P0C2W1	3	196295482	196315930	20449	+	0.316133	4.71013	10.6125	0.00145332	0.00993547	-0.842997	-1.60337	-3.42511	0.00120245	0.0296973
ENSG00000174444	6124	RPL4	P36578	15	66790355	66816870	26516	-	0.0456375	9.52506	0.204244	0.652116	0.773193	-0.422341	-0.271949	-3.03995	0.00368912	0.0498576
ENSG00000174953	170506	DHX36	Q9H2U1	3	153990335	154042286	51952	-	0.208925	5.46305	9.23021	0.00290978	0.0163303	0.85224	2.01063	3.66508	0.0005779	0.0219875
ENSG00000174996	64837	KLC2	Q9H0B6	11	66024765	66035331	10567	+	0.519262	2.29366	10.0716	0.00190381	0.0120649	0.891218	-4.18916	3.3564	0.00147624	0.0320816
ENSG00000175198	5095	PCCA	P05165	13	100741269	101182686	441418	+	-0.612369	6.15327	17.2331	6.13809e-05	0.00101455	-0.933335	-1.04353	-3.45134	0.00111127	0.0292825
ENSG00000175287	254295	PHYHD1	Q5SRE7	9	131683174	131704320	21147	+	-0.654655	3.16361	5.18185	0.024559	0.0760175	-0.843927	-2.12677	-3.92256	0.000256495	0.0155304
ENSG00000176390	51379	CRLF3	Q8IUI8	17	29096406	29151794	55389	-	0.321954	3.85995	16.1343	0.000102168	0.00146924	0.712679	0.608332	4.12578	0.000132784	0.0122575
ENSG00000176422	283377	SPRYD4	Q8WW59	12	56862301	56864763	2463	+	-0.501858	5.16559	10.4455	0.00157932	0.0105399	-0.890035	-1.49403	-3.54195	0.000844243	0.0251531
ENSG00000176894	5827	PXMP2	Q9NR77	12	133264192	133297276	33085	+	-0.509983	5.95812	8.31738	0.00463975	0.0232418	-1.15405	-1.50482	-3.3588	0.00146577	0.0320816
ENSG00000176974	6470	SHMT1	P34896	17	18231187	18266856	35670	-	-0.855379	7.75	16.9225	7.08496e-05	0.00112419	-1.47444	-3.37017	-3.70495	0.000510462	0.0208107
ENSG00000177565	79718	TBL1XR1	Q9BZK7	3	176737143	176915261	178119	-	0.184574	7.80748	4.58213	0.0342876	0.0975764	0.468896	0.410871	3.03881	0.00370103	0.0498576
ENSG00000178537	788	SLC25A20	O43772	3	48894369	48936426	42058	-	-0.481882	5.99663	9.95868	0.00201473	0.0125712	-1.05488	-2.00487	-3.55611	0.000808482	0.0247422
ENSG00000178814	26873	OPLAH	O14841	8	145106167	145118735	12569	-	-0.721767	4.99412	8.18426	0.0049694	0.0244784	-1.04511	-0.95264	-5.60911	7.77291e-07	0.002032
ENSG00000179051	55920	RCC2	Q9P258	1	17733256	17766220	32965	-	0.95523	5.35004	54.2934	2.21724e-11	2.93925e-08	0.774666	0.637434	3.03702	0.00371972	0.0499898
ENSG00000179364	23241	PACS2	Q86VP3	14	105766900	105864484	97585	+	0.249981	4.32481	4.59434	0.0340532	0.097053	-1.37752	-0.898054	-4.36788	5.95384e-05	0.0111754
ENSG00000181192	55526	DHTKD1	Q96HY7	10	12110971	12165224	54254	+	-0.540641	7.91958	10.9997	0.00119939	0.00860262	-0.809343	-1.31961	-3.19268	0.0023856	0.0408308
ENSG00000181789	22820	COPG1	Q9Y678	3	128968449	128996614	28166	+	0.125767	7.23743	3.20086	0.076069	0.174514	-0.341362	-0.305465	-3.12413	0.00290533	0.0438829
ENSG00000181873	200205	IBA57	Q5T440	1	228353516	228369958	16443	+	-0.29382	4.19215	10.9621	0.00122194	0.00872595	-0.542475	-0.419514	-3.06858	0.00340269	0.0477819
ENSG00000182054	3418	IDH2	P48735	15	90626277	90645736	19460	-	-0.497375	7.21751	10.192	0.00179247	0.01155	-0.825867	-0.917464	-4.22101	9.70687e-05	0.0116734
ENSG00000182199	6472	SHMT2	P34897	12	57623110	57628718	5609	+	-0.336926	7.16895	6.46739	0.0122315	0.0463206	-0.642898	-0.980575	-3.14661	0.00272418	0.0428972
ENSG00000182481	3838	KPNA2	P52292	17	66031635	66042958	11324	+	0.751339	6.04249	20.2029	1.59052e-05	0.000384627	1.53077	-1.36222	3.13625	0.00280632	0.0432942
ENSG00000183044	18	ABAT	P80404	16	8768422	8878432	110011	+	-0.802951	8.61583	11.826	0.000798756	0.00637518	-1.57351	-2.27823	-3.77216	0.000413513	0.0186279
ENSG00000183077	125061	AFMID	Q63HM1	17	76183398	76203782	20385	+	-0.2168	5.97308	2.64942	0.106155	0.221232	-0.986094	-1.82942	-4.26466	8.40022e-05	0.0116734
ENSG00000183207	10856	RUVBL2	Q9Y230	19	49496705	49519252	22548	+	0.113938	4.98133	1.01151	0.316522	0.476395	0.642396	0.763782	4.41822	5.02785e-05	0.0101114
ENSG00000184117	8508	NIPSNAP1	Q9BPW8	22	29950797	29977326	26530	-	-0.436569	7.44492	11.2353	0.00106765	0.00792286	-0.726634	-0.71938	-3.38402	0.00135975	0.0312077
ENSG00000184227	641371	ACOT1	Q86TX2	14	74003818	74010498	6681	+	-0.230341	4.15926	0.820565	0.366792	0.525968	-1.16541	-1.25525	-5.15652	3.91656e-06	0.00291732
ENSG00000184445	9735	KNTC1	P50748	12	123011793	123110943	99151	+	0.651916	5.18864	14.9647	0.00017684	0.00220024	-1.67487	-3.01028	-3.29496	0.00177025	0.0356009
ENSG00000185404	93349	SP140L	Q9H930	2	231191899	231268447	76549	+	0.303941	4.02127	9.2601	0.002866	0.0161421	-1.02418	-1.74395	-4.6923	1.97887e-05	0.00696439
ENSG00000185432	25840	METTL7A	Q9H8H3	12	51317255	51326300	9046	+	-0.472923	9.24272	7.82355	0.00599	0.0279419	-1.01462	-1.52328	-4.02928	0.000181847	0.01368
ENSG00000186115	8529	CYP4F2	P78329	19	15988833	16008930	20098	-	-0.78012	6.71684	6.92703	0.00958165	0.0388542	-1.02306	-1.60327	-3.38515	0.00135517	0.0312077
ENSG00000186625	11104	KATNA1	O75449	6	149916009	149970108	54100	-	0.388764	3.37138	16.4787	8.70341e-05	0.00129371	-1.0457	-1.84542	-3.22391	0.00217902	0.039038
ENSG00000187048	1579	CYP4A11	Q02928	1	47394849	47407156	12308	-	-0.764141	6.62467	5.07303	0.0260803	0.0796111	-1.40407	-2.83922	-3.38177	0.0013689	0.0312077
ENSG00000187097	957	ENTPD5	O75356	14	74424713	74486102	61390	-	-0.640091	8.36551	14.6732	0.000202967	0.00242685	-1.05406	-1.04445	-3.40463	0.00127855	0.0307673
ENSG00000187109	4673	NAP1L1	P55209	12	76438670	76478813	40144	-	0.475011	7.38101	16.548	8.42798e-05	0.00127313	0.624088	1.4823	3.22287	0.00218564	0.039038
ENSG00000196177	36	ACADSB	P45954	10	124768495	124817827	49333	+	-0.772624	8.39753	15.1333	0.000163326	0.00208655	-1.06908	-1.91066	-3.39577	0.00131287	0.0312077
ENSG00000196236	63929	XPNPEP3	Q9NQH7	22	41253081	41363838	110758	+	-0.325998	5.36177	12.3622	0.000614931	0.00524996	-0.615528	-0.750697	-3.98541	0.000209568	0.0140777
ENSG00000196365	9361	LONP1	P36776	19	5691845	5720583	28739	-	-0.237057	5.87734	2.64568	0.1064	0.221556	-0.666773	-0.224263	-4.16344	0.000117352	0.0117813
ENSG00000196616	125	ADH1B	P00325	4	100226121	100242558	16438	-	-1.12727	11.8855	12.178	0.00067262	0.00561749	-1.70799	-3.13238	-3.8478	0.000325565	0.0169855
ENSG00000196620	7366	UGT2B15	P54855	4	69512348	69536346	23999	-	-0.886519	9.33967	7.73218	0.00628147	0.0289026	-1.47773	-1.79452	-3.5917	0.000724902	0.0242972
ENSG00000197448	373156	GSTK1	Q9Y2Q3	7	142941186	142967947	26762	+	-0.51039	7.52408	12.1919	0.00066808	0.00558742	-0.848065	-0.219457	-3.11852	0.00295234	0.0440972
ENSG00000197728	6231	RPS26	P62854	12	56435637	56438116	2480	+	-0.122476	7.07	0.866763	0.353683	0.513063	-0.379773	-0.376484	-3.18578	0.00243362	0.0410291
ENSG00000198130	26275	HIBCH	Q6NVY1	2	191054461	191208919	154459	-	-0.644888	5.93287	18.0012	4.31297e-05	0.000778363	-1.2385	-1.44893	-5.54988	9.62137e-07	0.002032
ENSG00000198198	23334	SZT2	Q5T011	1	43855553	43918321	62769	+	0.258426	4.95035	6.79865	0.0102554	0.0406702	1.30809	3.92767	3.70723	0.000506839	0.0208107
ENSG00000198561	1500	CTNND1	O60716	11	57520715	57587018	66304	+	-0.0840686	7.88147	1.36028	0.245753	0.399888	-0.431921	-0.73606	-3.10534	0.00306538	0.0449539
ENSG00000198682	9060	PAPSS2	O95340	10	89419370	89507462	88093	+	-1.04125	6.75491	36.8801	1.45411e-08	2.94497e-06	-0.817313	-0.999055	-3.33761	0.00156086	0.0329183
ENSG00000198712	4513	MT-CO2	P00403	MT	7586	8269	684	+	0.130873	9.36798	0.664852	0.416434	0.572277	-0.811085	-0.713377	-4.25816	8.58337e-05	0.0116734
ENSG00000198721	10455	ECI2	O75521	6	4115923	4135831	19909	-	-0.602357	7.65516	12.8668	0.000481528	0.00444971	-1.33098	-1.03709	-5.40916	1.59416e-06	0.00214332
ENSG00000198730	9646	CTR9	Q6PD62	11	10772534	10801290	28757	+	0.0882935	6.47948	0.593931	0.442386	0.596144	0.431714	1.25053	3.34707	0.00151769	0.0324948
ENSG00000198938	4514	MT-CO3	P00414	MT	9207	9990	784	+	-0.0982297	11.6011	0.519157	0.472573	0.624155	-0.677632	-1.16776	-3.20948	0.00227228	0.0397366
ENSG00000204228	7923	HSD17B8	Q92506	6	33172419	33174608	2190	+	-0.676791	4.43603	12.1074	0.000696163	0.00577114	-0.999194	-1.70048	-3.87937	0.000294455	0.0164022
ENSG00000204394	7407	VARS	P26640	6	31745295	31763730	18436	-	-0.0175227	5.64756	0.0177183	0.894324	0.937058	-0.638784	0.743803	-4.30705	7.29558e-05	0.0116734
ENSG00000204653	554235	ASPDH	A6ND91	19	51014857	51017947	3091	-	-0.939192	3.63189	6.52587	0.0118557	0.0452685	-1.03787	-2.50921	-3.57153	0.000771216	0.0245121
ENSG00000205531	4676	NAP1L4	Q99733	11	2965667	3013607	47941	-	0.270764	5.94109	25.3007	1.69863e-06	7.83841e-05	0.547512	1.05908	3.24512	0.00204853	0.0383232
ENSG00000206527	201562	PTPLB	Q6Y1H2	3	123209667	123304032	94366	-	-0.183335	7.20047	3.68886	0.0570996	0.141555	-0.516658	-0.447094	-3.14326	0.00275052	0.0431198
ENSG00000213024	23636	NUP62	P37198	19	50410082	50433020	22939	-	0.313627	4.78686	15.6562	0.000127751	0.00174588	0.690772	0.618846	3.19559	0.00236559	0.0406118
ENSG00000213563	414919	C8orf82	Q6P1X6	8	145751117	145754516	3400	-	-0.502587	4.57426	11.2666	0.00105129	0.00783338	-0.779301	-0.71734	-4.85649	1.12173e-05	0.00593598
ENSG00000213782	51202	DDX47	Q9H0S4	12	12966250	12982915	16666	+	0.140781	5.18409	2.63095	0.107368	0.222963	0.686946	0.943877	3.39701	0.00130804	0.0312077
ENSG00000221983	7311	UBA52	P62987	19	18682540	18688360	5821	+	0.228032	8.02192	5.39692	0.0218202	0.0700532	-0.521121	-0.427444	-3.58715	0.000735125	0.0243499
ENSG00000225830	2074	ERCC6	Q03468	10	50663414	50747584	84171	-	-0.0966443	4.68867	1.20183	0.275105	0.432655	-0.765054	-2.02025	-3.31779	0.00165506	0.034138
ENSG00000228253	4509	MT-ATP8	P03928	MT	8366	8572	207	+	0.392113	1.80767	3.34164	0.0699791	0.164003	-0.694895	-0.9439	-3.35378	0.00148778	0.0320985
ENSG00000239900	158	ADSL	P30566	22	40742507	40786467	43961	+	0.336152	5.56927	9.66688	0.00233322	0.0140012	0.564669	0.2135	3.03969	0.00369182	0.0498576
ENSG00000240303	84129	ACAD11	Q709F0	3	132276982	132379567	102586	-	-0.504276	6.64686	8.55681	0.00410251	0.0212514	-1.02933	-1.60339	-3.2357	0.00210556	0.0386203
ENSG00000241119	54600	UGT1A9	O60656	2	234580499	234681946	101448	+	-0.532543	4.68738	1.36587	0.24479	0.398857	-0.553636	-0.432881	-3.10736	0.00304782	0.0449274
ENSG00000241399	9936	CD302	Q8IX05	2	160625364	160654753	29390	-	-0.734781	7.74947	18.3456	3.68489e-05	0.00069333	-0.659024	-0.89891	-3.15465	0.00266199	0.0425795
ENSG00000241635	54658	UGT1A8	P22309	2	234526291	234681956	155666	+	-0.329597	8.19985	1.52694	0.218935	0.369889	-1.11907	-0.202898	-3.73859	0.000459485	0.0194539
ENSG00000243955	2938	GSTA1	P08263	6	52656462	52668708	12247	-	-0.398855	9.29733	1.45914	0.229393	0.381453	-1.63724	-3.214	-3.34332	0.00153467	0.0326511
ENSG00000243989	95	ACY1	Q03154	3	52009066	52023213	14148	+	-0.517741	6.98076	7.72287	0.00631197	0.0289802	-1.22909	-2.02324	-3.39103	0.0013316	0.0312077
ENSG00000244462	10137	RBM12	Q9NTZ6	20	34236847	34252878	16032	-	0.179477	6.28687	6.9758	0.00933788	0.0381094	0.523982	1.12768	3.25188	0.00200845	0.0378789
