# Supplementary material for: Integrative proteogenomic characterization of hepatocellular carcinoma across etiologies and stages
Source: Nat Commun. 2022 May 4;13:2436. doi: 10.1038/s41467-022-29960-8 (PMC9068765; doi:10.1038/s41467-022-29960-8)
Supplement: Supplementary file 15 — Supplementary Data 12 [file 41467_2022_29960_MOESM15_ESM.xlsx]

## Sheet: CTNNB1
ID	Description	GeneRatio	BgRatio	pvalue	p.adjust	qvalue	geneID	Count
GO:0048639	positive regulation of developmental growth	11/182	48/4069	5.62788e-06	0.0148801	0.0142652	57698/5594/2475/4131/5591/2803/4534/25836/50618/28988/23499	11
GO:0030029	actin filament-based process	35/182	372/4069	1.20882e-05	0.0159805	0.0153201	57698/26037/23242/9645/22885/2035/5770/2475/1398/5829/27236/199/11135/6711/7082/7984/4650/817/6709/1809/2017/23527/134549/221061/9922/57553/23332/254102/54961/64236/116985/23580/55160/28988/171024	35
GO:0007015	actin filament organization	24/182	218/4069	2.77346e-05	0.0185216	0.0177562	57698/23242/9645/2475/5829/27236/199/11135/6711/7082/7984/6709/1809/2017/134549/221061/57553/23332/54961/116985/23580/55160/28988/171024	24
GO:0120036	plasma membrane bounded cell projection organization	40/182	469/4069	2.80206e-05	0.0185216	0.0177562	57698/26037/23242/22885/10277/9448/5594/2475/1398/4131/199/104/11135/6711/7155/2803/6709/23513/1809/2017/9459/5108/9321/4638/100506658/9922/65059/23332/56288/3066/116985/64855/23580/50618/57662/28988/23499/22994/10160/9253	40
GO:0097435	supramolecular fiber organization	29/182	306/4069	6.69413e-05	0.0252847	0.0242398	57698/23242/9645/2475/4131/5829/27236/199/11135/6711/7082/7984/4534/6709/1809/2017/5108/100506658/134549/221061/57553/23332/54961/116985/23580/55160/57662/28988/171024	29
GO:0048666	neuron development	31/182	347/4069	0.000112879	0.0373064	0.0357647	57698/26037/23242/10277/9448/5594/2475/1398/4131/104/6711/7155/2803/6709/23513/1809/2017/9321/9922/65059/56288/23294/3066/64855/65125/50618/57662/28988/23499/10160/9253	31
GO:0007409	axonogenesis	17/182	144/4069	0.000190333	0.0457491	0.0438585	57698/26037/23242/5594/4131/104/6711/7155/2803/6709/2017/65059/56288/64855/28988/23499/9253	17

## Sheet: TP53
ID	Description	GeneRatio	BgRatio	pvalue	p.adjust	qvalue	geneID	Count
GO:1903311	regulation of mRNA metabolic process	20/167	164/4069	8.58642e-06	0.0228656	0.0211316	6829/4869/5578/6428/3192/1981/5580/6426/22938/6294/1994/25962/79882/23367/26058/56829/55677/79811/23112/9967	20
GO:0009894	regulation of catabolic process	33/167	393/4069	3.79545e-05	0.0331284	0.0306161	6829/32/10755/4898/1736/23077/4869/5578/2316/3667/7917/9972/2932/7341/3192/440503/5581/1981/5580/8450/1994/79882/23367/26058/56829/6599/23327/79443/51085/23163/23112/9967/8660	33
GO:0050996	positive regulation of lipid catabolic process	5/167	11/4069	4.14721e-05	0.0331284	0.0306161	3667/440503/5581/5580/8660	5
GO:0051130	positive regulation of cellular component organization	35/167	436/4069	5.50521e-05	0.0331284	0.0306161	57698/274/10174/1736/9555/3936/2316/4831/1786/4131/2932/7341/3192/5581/1981/5580/22938/8450/7159/2889/989/196527/55604/25836/11346/1643/23327/79443/80856/23580/50618/57606/28988/50807/4216	35
GO:0050994	regulation of lipid catabolic process	6/167	19/4069	7.59558e-05	0.0331284	0.0306161	32/3667/440503/5581/5580/8660	6
GO:0048639	positive regulation of developmental growth	9/167	48/4069	0.000112301	0.0331284	0.0306161	57698/32/4131/10413/25836/23327/57678/50618/28988	9
GO:0044087	regulation of cellular component biogenesis	31/167	379/4069	0.000112677	0.0331284	0.0306161	274/10174/4869/3936/5578/5610/2316/1786/4131/2932/3054/7341/3192/5581/1981/5580/7082/11214/8450/2889/989/55604/11346/1643/9181/6311/23580/57662/57606/28988/50807	31
GO:0061013	regulation of mRNA catabolic process	12/167	83/4069	0.000117452	0.0331284	0.0306161	4869/5578/3192/1981/5580/1994/79882/23367/26058/56829/23112/9967	12
GO:0009896	positive regulation of catabolic process	19/167	181/4069	0.000120833	0.0331284	0.0306161	6829/4898/3667/7917/2932/7341/440503/5581/5580/8450/23367/26058/56829/23327/79443/51085/23163/23112/8660	19
GO:0016071	mRNA metabolic process	31/167	381/4069	0.000124403	0.0331284	0.0306161	6829/1736/4869/6631/5578/2316/6136/8161/6633/6428/3192/1981/9295/5580/6426/22938/6294/1994/25962/79882/23367/26058/56829/92906/55677/11100/79811/151987/51755/23112/9967	31
GO:0043254	regulation of protein-containing complex assembly	19/167	187/4069	0.000186917	0.045251	0.0418194	274/3936/5610/4131/2932/3054/7341/5581/1981/5580/8450/55604/1643/9181/23580/57662/57606/28988/50807	19
