# Supplementary material for: Integrative proteogenomic characterization of hepatocellular carcinoma across etiologies and stages
Source: Nat Commun. 2022 May 4;13:2436. doi: 10.1038/s41467-022-29960-8 (PMC9068765; doi:10.1038/s41467-022-29960-8)
Supplement: Supplementary file 16 — Supplementary Data 13 [file 41467_2022_29960_MOESM16_ESM.xlsx]

## Sheet: GE1
ID	Description	GeneRatio	BgRatio	pvalue	p.adjust	qvalue	geneID	Count
hsa03040	Spliceosome	79/2145	132/7073	1.36288e-12	4.42935e-10	4.26079e-10	343069/10772/9410/10946/10465/84950/55119/10262/9129/6635/3192/6432/6637/10713/23020/220988/23451/151903/57461/23350/6434/22916/1665/9879/10915/7919/57819/6428/51645/83443/6100/8896/51691/9128/84991/8559/27288/27339/9092/10992/55110/9416/25766/3178/6636/8683/144983/3183/22985/3306/58517/6627/2521/23450/9785/1659/9343/6426/6427/9775/10189/9984/6632/10907/4670/25804/6626/6633/11338/6628/6629/6431/2…	79
hsa04110	Cell cycle	74/2145	124/7073	8.61592e-12	1.40009e-09	1.34681e-09	1870/2810/3065/991/4998/8317/8556/7042/10971/699/64682/4175/4999/993/2932/4171/29945/4085/890/6502/891/1022/995/9232/1871/4172/7272/23595/3066/10926/4176/5001/5591/4173/1875/9134/7534/5885/4609/25/983/9126/1028/7465/1111/9700/1017/1019/51434/51433/7027/701/9133/9088/5347/23594/1874/990/996/1032/898/7040/994/5111/1869/5933/7529/8318/11200/7533/4174/27127/85417/8243	74
hsa03030	DNA replication	27/2145	36/7073	3.96298e-08	4.29323e-06	4.12984e-06	6118/4175/4171/5984/5981/4172/5558/5982/4176/4173/54107/1763/2237/23649/10714/5557/5985/5426/5983/79621/5427/10535/3978/5424/5111/4174/5422	27
hsa03008	Ribosome biogenesis in eukaryotes	44/2145	76/7073	5.035e-07	4.09094e-05	3.93525e-05	29889/10885/4931/55127/23160/7514/84128/51602/26354/55341/54433/29102/6949/83732/23195/10248/55131/10940/65083/23560/10557/9790/283106/55226/10482/10436/5901/54913/81691/1459/84916/28987/55813/51096/2091/1457/10528/22803/29107/5822/4809/54552/10813/1736	44
hsa03013	RNA transport	74/2145	157/7073	5.7006e-06	0.000370539	0.000356438	23435/8672/55706/11218/91181/7514/9669/129401/23225/80145/8087/8893/59343/22916/10460/132430/9631/6607/6606/7919/57510/348995/8662/9883/10248/23165/1978/96764/10940/8667/23511/10557/4928/1982/23279/10482/55110/1975/8086/11260/57122/79023/1967/5901/5042/9818/10419/22985/8487/54913/7329/10921/2521/9688/22794/3837/6613/79902/9775/10189/9984/81929/23636/29107/8894/80336/8480/8563/8664/5905/1968/14088…	74
hsa05033	Nicotine addiction	23/2145	35/7073	1.5903e-05	0.000861412	0.00082863	1141/2565/2555/2557/2891/2554/2566/2569/2570/2902/774/2893/2904/2562/2558/2567/1139/2903/116444/773/2906/57030/2556	23
hsa05034	Alcoholism	62/2145	135/7073	8.42611e-05	0.00391212	0.00376324	2782/3065/4893/440689/126961/333932/8349/8338/317772/92815/128312/2786/8520/79885/111/3015/6531/9555/255626/8364/8347/3017/8351/3013/8365/8970/8969/8340/8329/8363/8341/8356/3066/9586/2792/6570/5569/10488/2902/55506/3265/627/90993/3177/5499/3014/2784/2904/121504/3845/51564/5501/2903/5595/84254/136/84152/2885/116444/2354/2906/468	62
hsa03015	mRNA surveillance pathway	43/2145	91/7073	0.000471326	0.0191476	0.0184189	29101/23435/23381/51692/64895/80335/5523/22916/5522/81608/132430/5521/7919/8732/10767/56903/10898/1479/79869/10482/5499/55110/11052/5501/4440/5042/22985/8106/10914/10921/2521/11051/22794/124540/9775/10189/8731/26528/29107/80336/140886/1478/65109	43
R-HSA-69620	Cell Cycle Checkpoints	154/3040	272/9751	1.26623e-18	1.80565e-15	1.49149e-15	378708/55920/2810/10726/6118/63967/55143/991/11004/4998/23421/8317/8349/6232/83540/91687/1063/128312/9156/10971/79172/1058/6233/7514/699/64682/4175/10213/57405/1781/151246/4999/580/151648/7324/51143/993/84126/57060/4171/11073/5984/165918/7468/29945/84142/1062/4085/890/79682/5810/3796/64105/891/64946/995/54908/51720/255626/8364/8347/3017/8365/8970/8340/8363/8341/9656/9025/55166/4172/23595/348995/5…	154
R-HSA-68877	Mitotic Prometaphase	119/3040	200/9751	6.70848e-17	4.78315e-14	3.95094e-14	378708/55920/10726/55143/991/11004/23421/6232/83540/91687/4751/1063/79172/1058/27436/7514/7840/23397/699/112714/113457/57405/1781/151246/151648/51143/10051/79441/64151/23244/9662/1062/4085/10733/79682/55722/3796/64105/891/64946/54908/347733/203068/55166/348995/95681/5885/54801/84131/401541/10592/4957/11130/983/9126/4928/81930/9793/23279/3619/113130/22897/9918/10376/7846/84790/57122/80184/121441/7…	119
R-HSA-68886	M Phase	194/3040	380/9751	1.62886e-16	7.74253e-14	6.39543e-14	378708/55920/10726/1104/55143/991/11004/55706/23421/126961/333932/8349/8338/6232/83540/91687/4751/1063/3930/128312/79172/1058/27436/6233/7444/7514/7840/23397/699/64682/112714/113457/10213/57405/26003/1781/129401/151246/23225/151648/7324/51143/10051/79441/64151/29945/23244/9662/3015/1062/4085/10733/79682/55722/9631/3796/64105/891/64946/4001/10112/9232/54908/347733/255626/8364/8347/3017/8351/3013/8…	194
R-HSA-72203	Processing of Capped Intron-Containing Pre-mRNA	133/3040	239/9751	2.00729e-15	7.15599e-13	5.91095e-13	10236/10772/22826/9410/10946/10465/4904/84950/55706/9295/10262/9129/26097/5546/1660/6635/3192/51692/6432/6637/10713/23020/5433/220988/57703/129401/23451/23225/80145/57461/23350/5437/6434/22916/7884/1665/81608/5431/3184/9631/10283/9879/10949/3187/7919/57819/6428/51645/285755/83443/85313/348995/9589/9883/8896/10898/51593/51691/23165/1993/9128/23511/84991/55749/4928/1479/23279/27339/79869/10482/7536…	133
R-HSA-2500257	Resolution of Sister Chromatid Cohesion	78/3040	124/9751	2.55317e-13	6.49304e-11	5.36334e-11	378708/55920/10726/55143/991/11004/23421/6232/83540/91687/1063/79172/1058/7514/699/112714/113457/57405/1781/151246/151648/51143/23244/1062/4085/79682/3796/64105/891/64946/54908/347733/55166/348995/5885/401541/11130/983/9126/4928/81930/9793/23279/3619/113130/10376/7846/84790/57122/79023/5501/9735/7278/701/57082/9133/55055/54820/5347/80152/55839/10381/9212/57551/79902/332/10403/84617/81929/220134/1…	78
R-HSA-5693532	DNA Double-Strand Break Repair	88/3040	146/9751	2.732e-13	6.49304e-11	5.36334e-11	6118/2140/63967/8349/142/128312/9156/6233/580/7520/84126/10721/11073/5984/165918/7468/6047/5981/84142/890/5810/7518/51720/255626/8364/8347/3017/8365/8970/8340/8363/8341/9656/9025/2070/9031/5982/7516/22976/7486/5591/2138/54107/25/64421/1763/2237/5883/10714/4361/3014/1111/83695/10635/121504/1017/8914/7334/5985/5426/675/5983/10038/5427/5890/55775/7517/5888/7158/54962/641/7329/84464/116028/5531/3980/…	88
R-HSA-5693538	Homology Directed Repair	75/3040	118/9751	3.38075e-13	6.58386e-11	5.43835e-11	6118/63967/8349/142/128312/9156/6233/580/84126/10721/11073/5984/165918/7468/6047/5981/84142/890/5810/51720/255626/8364/8347/3017/8365/8970/8340/8363/8341/9656/9025/5982/7516/7486/54107/25/1763/2237/5883/10714/4361/3014/1111/83695/10635/121504/1017/8914/7334/5985/5426/675/5983/10038/5427/5890/7517/5888/7158/54962/641/7329/84464/116028/5531/3980/5892/672/146956/5889/6613/5932/7311/5424/5111	75
R-HSA-73886	Chromosome Maintenance	74/3040	116/9751	3.69361e-13	6.58386e-11	5.43835e-11	378708/6118/5928/23421/8349/8338/91687/128312/79172/1058/5433/55355/55164/8607/5437/5984/5981/5431/3015/54433/890/79682/7015/64105/64946/4869/255626/8364/8347/3017/3013/8365/8970/8340/8363/8341/55166/5558/387103/5982/25913/7486/79075/401541/1763/2237/23649/55291/10714/3014/121504/1017/5557/5985/5983/55320/57082/11339/80119/641/63922/65057/80152/55839/55135/3978/5424/5111/54069/79019/5931/5422/249…	74
R-HSA-195258	RHO GTPase Effectors	148/3040	289/9751	5.23799e-13	8.2993e-11	6.85533e-11	378708/55920/23028/2810/10726/10163/55143/991/11004/23421/126961/333932/8349/8338/6280/6279/6232/128239/83540/91687/9928/1063/128312/10971/79172/1058/23433/7514/699/10096/112714/113457/114793/57405/1781/10787/151246/10152/10109/10093/151648/51143/5580/5217/1857/3015/1062/4085/79682/3796/64105/64946/995/54908/347733/255626/8364/8347/3017/8351/3013/8365/8970/8340/8363/8341/8356/6722/55166/8936/3489…	148
R-HSA-606279	Deposition of new CENPA-containing nucleosomes at the centromere	40/3040	50/9751	1.35298e-12	1.75395e-10	1.44879e-10	378708/5928/23421/8349/8338/91687/128312/79172/1058/55355/8607/3015/79682/64105/64946/4869/255626/8364/8347/3017/3013/8365/8970/8340/8363/8341/55166/387103/401541/3014/121504/55320/57082/11339/80152/55839/54069/79019/5931/2491	40
R-HSA-774815	Nucleosome assembly	40/3040	50/9751	1.35298e-12	1.75395e-10	1.44879e-10	378708/5928/23421/8349/8338/91687/128312/79172/1058/55355/8607/3015/79682/64105/64946/4869/255626/8364/8347/3017/3013/8365/8970/8340/8363/8341/55166/387103/401541/3014/121504/55320/57082/11339/80152/55839/54069/79019/5931/2491	40
R-HSA-5693567	HDR through Homologous Recombination (HRR) or Single Strand Annealing (SSA)	70/3040	112/9751	6.71831e-12	7.9836e-10	6.59456e-10	6118/63967/8349/128312/9156/6233/580/84126/11073/5984/165918/7468/6047/5981/84142/890/5810/51720/255626/8364/8347/3017/8365/8970/8340/8363/8341/9656/9025/5982/7516/7486/54107/25/1763/5883/10714/4361/3014/1111/83695/10635/121504/1017/8914/7334/5985/5426/675/5983/5427/5890/7517/5888/7158/54962/641/7329/84464/116028/5531/5892/672/146956/5889/6613/5932/7311/5424/5111	70
R-HSA-72163	mRNA Splicing - Major Pathway	100/3040	180/9751	7.35321e-12	8.06591e-10	6.66255e-10	10236/10772/22826/9410/10946/10465/4904/84950/9295/10262/9129/5546/1660/6635/3192/51692/6432/6637/10713/23020/5433/220988/57703/23451/57461/23350/5437/6434/22916/1665/81608/5431/3184/10283/9879/10949/3187/57819/6428/51645/285755/83443/85313/8896/10898/51593/51691/1993/9128/84991/55749/1479/27339/79869/7536/9092/10992/55110/9416/5094/3178/6636/8683/3183/8106/10914/6638/6627/10921/10421/2521/11051/…	100
R-HSA-9648025	EML4 and NUDC in mitotic spindle formation	71/3040	115/9751	1.10577e-11	1.1263e-09	9.30339e-10	378708/55920/10726/55143/991/11004/23421/6232/83540/91687/1063/79172/1058/27436/7514/699/112714/113457/57405/1781/151246/151648/51143/1062/4085/79682/3796/64105/64946/54908/347733/55166/348995/401541/11130/4928/81930/9793/23279/3619/10376/7846/84790/57122/79023/5501/9735/7278/701/57082/55055/54820/5347/80152/55839/10381/9212/57551/79902/332/10403/84617/81929/220134/147841/22919/79980/5905/79019/5…	71
R-HSA-69618	Mitotic Spindle Checkpoint	69/3040	112/9751	2.48854e-11	2.36577e-09	1.95416e-09	378708/55920/10726/55143/991/11004/23421/6232/83540/91687/1063/79172/1058/7514/699/64682/57405/1781/151246/151648/7324/51143/29945/1062/4085/79682/3796/64105/64946/54908/55166/348995/401541/11130/4928/81930/9793/23279/3619/57122/79023/51434/5501/51433/9735/701/57082/55055/54820/5347/80152/55839/9212/57551/996/79902/332/10403/81929/220134/147841/27338/22919/79980/11065/5905/79019/54821/2491	69
R-HSA-141424	Amplification of signal from the kinetochores	61/3040	95/9751	2.91507e-11	2.40889e-09	1.98977e-09	378708/55920/10726/55143/991/11004/23421/6232/83540/91687/1063/79172/1058/7514/699/57405/1781/151246/151648/51143/1062/4085/79682/3796/64105/64946/54908/55166/348995/401541/11130/4928/81930/9793/23279/3619/57122/79023/5501/9735/701/57082/55055/54820/5347/80152/55839/9212/57551/79902/332/10403/81929/220134/147841/22919/79980/5905/79019/54821/2491	61
R-HSA-141444	Amplification of signal from unattached kinetochores via a MAD2 inhibitory signal	61/3040	95/9751	2.91507e-11	2.40889e-09	1.98977e-09	378708/55920/10726/55143/991/11004/23421/6232/83540/91687/1063/79172/1058/7514/699/57405/1781/151246/151648/51143/1062/4085/79682/3796/64105/64946/54908/55166/348995/401541/11130/4928/81930/9793/23279/3619/57122/79023/5501/9735/701/57082/55055/54820/5347/80152/55839/9212/57551/79902/332/10403/81929/220134/147841/22919/79980/5905/79019/54821/2491	61
R-HSA-8868773	rRNA processing in the nucleus and cytosol	102/3040	188/9751	3.04067e-11	2.40889e-09	1.98977e-09	79707/5394/6135/51118/10969/6202/6125/10885/6232/81875/55127/6201/23160/6233/56902/6160/84128/51602/6168/4691/6161/3921/9045/9136/26354/6152/116832/6165/6133/54433/5393/6189/6167/83732/705/6206/84946/114049/55131/90459/6129/25879/6132/6194/65083/51010/54881/23404/6130/10557/9790/9188/6229/51013/22984/6157/55226/51504/6188/6230/4839/10436/51202/6231/6171/27340/6128/6175/57647/140801/54913/6123/618…	102
R-HSA-69473	G2/M DNA damage checkpoint	51/3040	75/9751	5.2909e-11	3.81745e-09	3.15326e-09	2810/6118/8349/128312/9156/10971/580/84126/11073/5984/165918/7468/84142/5810/891/995/51720/255626/8364/8347/3017/8365/8970/8340/8363/8341/9656/9025/5982/7486/7534/983/1763/7465/5883/4361/3014/1111/83695/121504/7334/5985/5983/7158/641/116028/672/5932/7529/11200/7533	51
R-HSA-69190	DNA strand elongation	28/3040	32/9751	5.35406e-11	3.81745e-09	3.15326e-09	6118/4175/4171/5984/5981/4172/5558/5982/4176/84296/4173/1763/2237/23649/10714/5557/5985/5983/64785/51659/3978/5424/5111/84515/9837/8318/4174/5422	28
R-HSA-6791226	Major pathway of rRNA processing in the nucleolus and cytosol	97/3040	178/9751	6.67825e-11	4.53485e-09	3.74585e-09	79707/5394/6135/51118/10969/6202/6125/10885/6232/81875/55127/6201/23160/6233/56902/6160/84128/51602/6168/4691/6161/3921/9045/9136/26354/6152/116832/6165/6133/5393/6189/6167/83732/705/6206/84946/114049/55131/90459/6129/25879/6132/6194/65083/51010/54881/23404/6130/10557/9790/9188/6229/51013/22984/6157/6188/6230/10436/51202/6231/6171/27340/6128/6175/57647/140801/54913/6123/6187/6210/84916/51388/2898…	97
R-HSA-5663220	RHO GTPases Activate Formins	79/3040	137/9751	1.02376e-10	6.63584e-09	5.48129e-09	378708/55920/10726/55143/991/11004/23421/6232/83540/91687/1063/79172/1058/7514/699/112714/113457/114793/57405/1781/151246/151648/51143/5217/1857/1062/4085/79682/3796/64105/64946/54908/347733/6722/55166/348995/5879/401541/11130/4928/81930/9793/23279/3619/10376/7846/84790/57122/79023/5501/9735/7278/81624/701/57082/55055/54820/5347/80152/55839/10381/1856/9212/57551/752/79902/332/10403/84617/81929/22…	79
R-HSA-5693607	Processing of DNA double-strand break ends	52/3040	78/9751	1.07145e-10	6.64296e-09	5.48718e-09	6118/63967/8349/128312/9156/6233/580/84126/11073/5984/165918/7468/6047/84142/890/5810/51720/255626/8364/8347/3017/8365/8970/8340/8363/8341/9656/9025/5982/7486/1763/5883/4361/3014/1111/83695/121504/1017/8914/7334/5985/5983/7158/54962/641/7329/116028/5531/672/6613/5932/7311	52
R-HSA-2555396	Mitotic Metaphase and Anaphase	119/3040	234/9751	1.84106e-10	1.0939e-08	9.03572e-09	378708/55920/10726/1104/55143/991/11004/55706/23421/6232/83540/91687/1063/3930/79172/1058/6233/7444/7514/699/64682/112714/113457/10213/57405/1781/129401/151246/151648/7324/51143/29945/23244/1062/4085/79682/9631/3796/64105/891/64946/4001/9232/54908/347733/55166/348995/26271/5689/9883/23165/92421/5885/401541/23511/11130/983/9126/4928/81930/9793/23279/3619/113130/8815/10376/7846/84790/9700/23592/571…	119
R-HSA-72172	mRNA Splicing	100/3040	188/9751	2.13176e-10	1.21595e-08	1.00439e-08	10236/10772/22826/9410/10946/10465/4904/84950/9295/10262/9129/5546/1660/6635/3192/51692/6432/6637/10713/23020/5433/220988/57703/23451/57461/23350/5437/6434/22916/1665/81608/5431/3184/10283/9879/10949/3187/57819/6428/51645/285755/83443/85313/8896/10898/51593/51691/1993/9128/84991/55749/1479/27339/79869/7536/9092/10992/55110/9416/5094/3178/6636/8683/3183/8106/10914/6638/6627/10921/10421/2521/11051/…	100
R-HSA-68962	Activation of the pre-replicative complex	28/3040	33/9751	2.47858e-10	1.35941e-08	1.12289e-08	6118/4998/8317/4175/4999/4171/51053/4172/5558/23595/10926/4176/5001/4173/54107/55388/23649/1017/5557/5426/5427/23594/81620/990/84515/8318/4174/5422	28
R-HSA-68882	Mitotic Anaphase	118/3040	233/9751	3.06863e-10	1.62069e-08	1.33871e-08	378708/55920/10726/1104/55143/991/11004/55706/23421/6232/83540/91687/1063/3930/79172/1058/6233/7444/7514/699/64682/112714/113457/10213/57405/1781/129401/151246/151648/7324/51143/29945/23244/1062/4085/79682/9631/3796/64105/891/64946/4001/9232/54908/347733/55166/348995/5689/9883/23165/92421/5885/401541/23511/11130/983/9126/4928/81930/9793/23279/3619/113130/8815/10376/7846/84790/9700/23592/57122/711…	118
R-HSA-72312	rRNA processing	103/3040	197/9751	4.17702e-10	2.1273e-08	1.75717e-08	79707/5394/6135/51118/10969/6202/6125/10885/6232/81875/55127/6201/23160/6233/56902/6160/84128/51602/6168/4691/6161/3921/9045/9136/26354/6152/116832/6165/6133/54433/5393/6189/6167/83732/705/6206/84946/51106/114049/55131/90459/6129/25879/6132/6194/65083/51010/54881/23404/6130/10557/9790/9188/6229/51013/22984/6157/55226/51504/6188/6230/4839/10436/51202/6231/6171/27340/6128/6175/57647/140801/54913/61…	103
R-HSA-176187	Activation of ATR in response to replication stress	30/3040	37/9751	5.04733e-10	2.48189e-08	2.05008e-08	6118/63967/4998/8317/4175/4999/993/84126/4171/5984/5810/995/4172/23595/5982/10926/4176/5001/4173/55388/5883/1111/1017/5985/5983/23594/990/84515/8318/4174	30
R-HSA-212300	PRC2 methylates histones and DNA	32/3040	41/9751	8.03981e-10	3.82159e-08	3.15668e-08	5928/22823/126961/333932/8349/8338/128312/1788/3015/3720/255626/8364/8347/3017/8351/3013/8365/8970/8340/8363/8341/8356/2146/26147/8726/3014/121504/121536/23512/1786/1789/5931	32
R-HSA-159236	Transport of Mature mRNA derived from an Intron-Containing Transcript	47/3040	71/9751	1.21755e-09	5.50822e-08	4.54986e-08	55706/9295/26097/6432/129401/23225/80145/22916/9631/7919/6428/348995/9883/23165/23511/4928/23279/10482/55110/8086/84324/57122/79023/8683/9818/10921/9688/9785/22794/6426/79902/6427/9775/10189/9984/81929/10212/23636/11338/29107/6431/8480/7307/8563/51213/65109/57187	47
R-HSA-69481	G2/M Checkpoints	81/3040	147/9751	1.23607e-09	5.50822e-08	4.54986e-08	2810/6118/63967/4998/8317/8349/128312/9156/10971/6233/4175/10213/4999/580/993/84126/4171/11073/5984/165918/7468/84142/5810/891/995/51720/255626/8364/8347/3017/8365/8970/8340/8363/8341/9656/9025/4172/23595/5689/5982/10926/4176/5001/7486/4173/7534/55388/983/1763/7465/5883/4361/3014/1111/83695/121504/1017/7334/5985/5983/7158/9133/641/9088/116028/23594/5717/990/10197/672/5932/143471/7311/84515/7529/8…	81
R-HSA-212165	Epigenetic regulation of gene expression	67/3040	115/9751	1.48207e-09	6.40435e-08	5.29008e-08	3065/5928/22823/126961/333932/8349/8338/9015/128312/9014/1788/57504/200424/2071/79595/23451/2932/5437/3015/8819/1022/3720/255626/8364/8347/3017/8351/3013/8365/8970/8340/8363/8341/8356/10919/9533/3066/6908/11335/9031/2146/26147/7270/80312/9188/2965/9219/8726/79101/3014/1108/121504/121536/11176/6996/2967/4331/1107/23512/2648/7343/29115/1786/54815/10849/1789/5931	67
R-HSA-211000	Gene Silencing by RNA	62/3040	104/9751	1.70393e-09	7.14647e-08	5.90307e-08	26523/55706/113802/126961/333932/8349/8338/11022/84944/128312/5433/8575/129401/23225/5437/5431/3015/29102/9631/54514/255626/8364/8347/3017/8351/3013/8365/8970/8340/8363/8341/8356/57510/221400/348995/9883/8468/136991/23165/4603/27161/23511/56165/4928/23279/143689/3014/121504/8086/6895/57122/79023/5901/9818/122402/9688/79902/81929/91646/23636/8480/54487	62
R-HSA-72202	Transport of Mature Transcript to Cytoplasm	51/3040	80/9751	1.78175e-09	7.25936e-08	5.99633e-08	55706/9295/26097/51692/6432/129401/23225/80145/22916/7884/81608/9631/7919/6428/348995/9883/10898/23165/23511/4928/23279/10482/55110/8086/84324/57122/79023/8683/9818/10921/9688/9785/22794/6426/79902/6427/9775/10189/9984/81929/10212/23636/11338/29107/6431/8480/7307/8563/51213/65109/57187	51
R-HSA-9609690	HCMV Early Events	60/3040	100/9751	2.19232e-09	8.68402e-08	7.17312e-08	5928/55706/440689/126961/333932/8349/8338/317772/92815/128312/112714/113457/1781/129401/23225/51143/9631/347733/255626/8364/8347/3017/8351/3013/8365/8970/8969/8340/8329/8363/8341/8356/348995/9883/23165/2146/23511/4928/23279/8726/121504/10376/7846/84790/8086/57122/79023/7278/9818/9688/10381/23512/10951/79902/84617/81929/23636/10155/8480/5931	60
R-HSA-427389	ERCC6 (CSB) and EHMT2 (G9a) positively regulate rRNA expression	32/3040	44/9751	1.66659e-08	6.42314e-07	5.3056e-07	3065/5928/126961/333932/8349/8338/128312/57504/3015/255626/8364/8347/3017/8351/3013/8365/8970/8340/8363/8341/8356/10919/3066/11335/7270/9219/3014/1108/121504/1107/54815/5931	32
R-HSA-2299718	Condensation of Prophase Chromosomes	30/3040	41/9751	3.7478e-08	1.40641e-06	1.16172e-06	126961/333932/8349/8338/128312/10051/3015/891/255626/8364/8347/3017/8351/3013/8365/8970/8340/8363/8341/8356/54892/10592/6418/983/3014/23310/121504/387893/5347/29781	30
R-HSA-912446	Meiotic recombination	35/3040	52/9751	8.56526e-08	3.13181e-06	2.58692e-06	6118/126961/333932/8349/8338/128312/3015/84057/56979/255626/8364/8347/3017/8351/3013/8365/8970/8340/8363/8341/8356/4439/4361/3014/121504/1017/1019/675/5888/641/29893/672/5889/5932/11144	35
R-HSA-73854	RNA Polymerase I Promoter Clearance	47/3040	78/9751	9.98873e-08	3.56098e-06	2.94142e-06	3065/5928/126961/333932/8349/8338/9015/128312/9014/57504/2071/5437/3015/1022/255626/8364/8347/3017/8351/3013/8365/8970/8340/8363/8341/8356/10919/9533/3066/6908/11335/7270/2965/9219/79101/3014/1108/121504/2967/4331/5595/1107/2648/7343/54815/10849/5931	47
R-HSA-73856	RNA Polymerase II Transcription Termination	41/3040	65/9751	1.08263e-07	3.76544e-06	3.11031e-06	9295/26097/6635/51692/6432/6637/80145/22916/7884/81608/7919/6428/10898/1479/79869/55110/84324/6636/8683/8106/10914/10921/11051/9785/22794/6426/6427/9775/10189/9984/10212/25888/11338/6628/6431/7307/8563/1478/51213/65109/57187	41
R-HSA-5578749	Transcriptional regulation by small RNAs	45/3040	74/9751	1.27231e-07	4.3198e-06	3.56821e-06	26523/55706/126961/333932/8349/8338/128312/5433/129401/23225/5437/5431/3015/9631/255626/8364/8347/3017/8351/3013/8365/8970/8340/8363/8341/8356/348995/9883/23165/27161/23511/4928/23279/3014/121504/8086/57122/79023/5901/9818/9688/79902/81929/23636/8480	45
R-HSA-73894	DNA Repair	139/3040	309/9751	1.58226e-07	5.24723e-06	4.33428e-06	378708/6118/2140/63967/54936/4595/7398/64858/10401/9557/8349/8338/29089/51514/142/128312/9156/4436/2956/6233/55120/2071/5433/580/7520/64708/56852/2177/84126/10721/8607/57461/11073/86/5437/5984/165918/7468/6047/5981/5431/84142/3015/890/55247/5810/1022/7518/51720/255626/8364/8347/3017/3013/8365/8970/8340/8363/8341/9656/2178/9025/85015/2070/9031/5982/25913/7516/22976/7486/5591/2138/2189/54107/25/644…	139
R-HSA-157579	Telomere Maintenance	51/3040	88/9751	1.68857e-07	5.4655e-06	4.51457e-06	6118/8349/8338/128312/5433/55164/8607/5437/5984/5981/5431/3015/54433/890/7015/255626/8364/8347/3017/3013/8365/8970/8340/8363/8341/5558/5982/25913/7486/79075/1763/2237/23649/55291/10714/3014/121504/1017/5557/5985/5983/80119/641/63922/65057/55135/3978/5424/5111/5422/1736	51
R-HSA-73864	RNA Polymerase I Transcription	47/3040	79/9751	1.72474e-07	5.4655e-06	4.51457e-06	3065/5928/126961/333932/8349/8338/9015/128312/9014/57504/2071/5437/3015/1022/255626/8364/8347/3017/8351/3013/8365/8970/8340/8363/8341/8356/10919/9533/3066/6908/11335/7270/2965/9219/79101/3014/1108/121504/2967/4331/5595/1107/2648/7343/54815/10849/5931	47
R-HSA-2467813	Separation of Sister Chromatids	92/3040	188/9751	2.20274e-07	6.7593e-06	5.58327e-06	378708/55920/10726/55143/991/11004/23421/6232/83540/91687/1063/79172/1058/6233/7514/699/64682/112714/113457/10213/57405/1781/151246/151648/7324/51143/29945/23244/1062/4085/79682/3796/64105/64946/9232/54908/347733/55166/348995/5689/5885/401541/11130/9126/4928/81930/9793/23279/3619/113130/10376/7846/84790/9700/57122/79023/51434/5501/51433/9735/7278/701/57082/55055/54820/5347/80152/55839/10381/9212/…	92
R-HSA-1500620	Meiosis	49/3040	84/9751	2.22782e-07	6.7593e-06	5.58327e-06	6118/6847/126961/333932/8349/8338/128312/3015/84057/56979/4001/255626/8364/8347/3017/8351/3013/8365/8970/8340/8363/8341/8356/4439/8468/25913/5885/9126/4361/3014/121504/1017/1019/675/3306/5888/641/7329/65057/29893/672/5889/5932/256126/10388/11083/11144/27127/8243	49
R-HSA-194315	Signaling by Rho GTPases	177/3040	415/9751	3.19367e-07	9.48787e-06	7.83711e-06	378708/128272/55920/23028/2810/10726/10163/55143/991/11004/23421/10451/126961/333932/8349/8338/6280/6279/6232/9181/128239/83540/91687/9928/1063/84033/128312/10971/79172/1058/23433/7514/699/10096/112714/113457/114793/57405/1781/1123/10787/151246/10152/10109/10093/151648/51143/5580/50650/5217/1894/1857/3015/1062/4085/79682/7204/55789/3796/64105/64946/51306/995/54908/347733/255626/8364/8347/3017/835…	177
R-HSA-73884	Base Excision Repair	41/3040	67/9751	3.60989e-07	1.05055e-05	8.6777e-06	6118/54936/4595/8349/8338/142/128312/5984/5981/3015/55247/255626/8364/8347/3017/3013/8365/8970/8340/8363/8341/5982/25913/54107/2237/10714/3014/121504/23583/6996/5985/5426/5983/10038/328/5427/65057/3980/3978/5424/5111	41
R-HSA-5250913	Positive epigenetic regulation of rRNA expression	44/3040	74/9751	4.3507e-07	1.24082e-05	1.02493e-05	3065/5928/126961/333932/8349/8338/9015/128312/9014/57504/23451/2932/5437/3015/255626/8364/8347/3017/8351/3013/8365/8970/8340/8363/8341/8356/10919/9533/3066/6908/11335/9031/7270/9188/9219/79101/3014/1108/121504/1107/2648/54815/10849/5931	44
R-HSA-177243	Interactions of Rev with host cellular proteins	26/3040	36/9751	4.75966e-07	1.33084e-05	1.09929e-05	1104/55706/7514/129401/23225/9631/4869/348995/9883/23165/23511/4928/23279/8086/57122/79023/5901/9818/9688/3837/79902/81929/23636/8480/5902/5905	26
R-HSA-68875	Mitotic Prophase	59/3040	109/9751	4.92171e-07	1.34969e-05	1.11486e-05	55706/126961/333932/8349/8338/128312/7444/26003/129401/23225/10051/3015/9631/891/4001/255626/8364/8347/3017/8351/3013/8365/8970/8340/8363/8341/8356/348995/9883/23165/54892/10592/6418/23511/84930/983/4928/23279/8815/3014/23310/121504/8086/23592/57122/7112/79023/387893/9818/7443/9133/5347/5595/9688/79902/81929/23636/8480/29781	59
R-HSA-69242	S Phase	80/3040	161/9751	6.1142e-07	1.63057e-05	1.34687e-05	6118/5928/4998/1163/286826/6233/64682/4175/10213/4999/7324/993/2932/4171/5984/29945/5981/23244/890/6502/1022/4172/5558/23595/5689/5982/4176/5001/157570/84296/4173/1875/9134/5885/4609/54107/1763/9126/7465/2237/113130/23649/10714/1017/5557/1019/51434/5985/51433/5426/5983/7027/5427/4331/23594/64785/1874/51659/81620/5717/990/10197/996/114799/143471/7311/898/3978/5424/27338/994/5111/84515/9837/1869/11…	80
R-HSA-983189	Kinesins	36/3040	57/9751	6.17467e-07	1.63057e-05	1.34687e-05	11004/3797/112714/113457/547/56992/1062/3796/11127/10112/285643/347733/3833/221458/3834/90990/113220/3799/9585/3832/81930/64837/10376/7846/84790/29127/3798/7278/3831/9493/3835/10381/146909/84617/147700/24137	36
R-HSA-9610379	HCMV Late Events	47/3040	82/9751	7.98976e-07	2.02386e-05	1.67173e-05	55706/440689/126961/333932/8349/8338/317772/92815/128312/129401/23225/9631/255626/8364/8347/3017/8351/3013/8365/8970/8969/8340/8329/8363/8341/8356/348995/9883/23165/92421/23511/4928/23279/55048/121504/8086/57122/79023/79720/9818/9688/11267/79902/81929/23636/128866/8480	47
R-HSA-3214858	RMTs methylate histone arginines	33/3040	51/9751	8.07394e-07	2.02386e-05	1.67173e-05	55170/79084/126961/333932/8338/317772/92815/1788/6599/86/3015/8364/8351/3013/8365/8969/8329/8363/8356/57492/6604/10196/3014/121504/196528/6602/6601/1019/10419/6187/3276/6598/5931	33
R-HSA-9615933	Postmitotic nuclear pore complex (NPC) reformation	21/3040	27/9751	8.08975e-07	2.02386e-05	1.67173e-05	1104/55706/129401/9631/348995/9883/23165/23511/4928/23279/57122/79023/5901/9818/7329/9688/3837/79902/81929/23636/5905	21
R-HSA-176974	Unwinding of DNA	12/3040	12/9751	8.30602e-07	2.04214e-05	1.68683e-05	4175/4171/4172/4176/84296/4173/64785/51659/84515/9837/8318/4174	12
R-HSA-9609646	HCMV Infection	65/3040	125/9751	9.00213e-07	2.17577e-05	1.79721e-05	5928/55706/440689/126961/333932/8349/8338/317772/92815/128312/112714/113457/1781/129401/23225/51143/9631/347733/255626/8364/8347/3017/8351/3013/8365/8970/8969/8340/8329/8363/8341/8356/348995/9883/23165/2146/92421/23511/4928/23279/55048/8726/121504/10376/7846/84790/8086/57122/79023/79720/7278/9818/9688/10381/23512/10951/11267/79902/84617/81929/23636/10155/128866/8480/5931	65
R-HSA-4615885	SUMOylation of DNA replication proteins	30/3040	45/9751	9.93096e-07	2.34022e-05	1.93305e-05	55143/55706/10401/129401/23225/9631/348995/9883/23165/23511/4928/23279/3619/8086/57122/79023/9818/7329/9688/9212/7153/6613/79902/332/81929/23636/5111/6790/8480/5905	30
R-HSA-168255	Influenza Infection	77/3040	155/9751	1.00108e-06	2.34022e-05	1.93305e-05	6135/6202/55706/6125/6232/142/6201/6233/7514/6160/5433/129401/6168/6161/23225/3921/9045/6152/5437/116832/6165/6133/5431/6189/9631/6167/3841/6206/348995/9883/402569/10898/23165/6129/6132/6194/1211/23511/6130/6229/4928/6157/23279/6188/6230/8086/6231/6171/57122/79023/6128/6175/5901/9818/8106/140801/6123/6187/6210/9688/6147/9349/6155/3837/3838/6169/79902/81929/6139/7311/7040/23636/8480/6227/6191/6173…	77
R-HSA-3214815	HDACs deacetylate histones	37/3040	60/9751	1.02188e-06	2.35032e-05	1.94139e-05	23028/3065/5928/440689/126961/333932/8349/8338/317772/92815/128312/57504/8819/255626/8364/8347/3017/8351/3013/8365/8970/8969/8340/8329/8363/8341/8356/3066/51317/9219/25855/1108/121504/23186/1107/54815/5931	37
R-HSA-72187	mRNA 3'-end processing	35/3040	56/9751	1.26957e-06	2.87366e-05	2.37368e-05	9295/26097/51692/6432/80145/22916/81608/7919/6428/10898/1479/79869/55110/84324/8683/8106/10914/10921/11051/9785/22794/6426/6427/9775/10189/9984/10212/11338/6431/7307/8563/1478/51213/65109/57187	35
R-HSA-2995410	Nuclear Envelope (NE) Reassembly	43/3040	74/9751	1.40909e-06	3.13963e-05	2.59338e-05	1104/55706/3930/7444/112714/113457/129401/9631/891/4001/347733/348995/9883/23165/92421/23511/983/4928/23279/8815/10376/7846/84790/23592/57122/7112/79023/5901/23141/7278/9818/7443/9133/7329/9688/10381/3837/79902/84617/81929/23636/128866/5905	43
R-HSA-69306	DNA Replication	65/3040	127/9751	1.85877e-06	4.07785e-05	3.36836e-05	1870/6118/4998/8317/6233/64682/4175/10213/4999/7324/4171/5984/29945/5981/890/6502/1871/51053/4172/5558/23595/5689/5982/10926/4176/5001/84296/4173/9134/54107/55388/1763/2237/23649/10714/1017/5557/51434/5985/51433/5426/5983/5427/23594/64785/51659/81620/5717/990/10197/996/143471/7311/898/3978/5424/27338/5111/84515/9837/1869/11065/8318/4174/5422	65
R-HSA-69205	G1/S-Specific Transcription	21/3040	28/9751	2.28241e-06	4.87604e-05	4.02767e-05	3065/5928/4998/286826/6241/1876/26271/1875/983/7027/1874/81620/990/7083/7298/898/5111/1869/5933/8318/5422	21
R-HSA-5693579	Homologous DNA Pairing and Strand Exchange	28/3040	42/9751	2.29098e-06	4.87604e-05	4.02767e-05	6118/9156/580/84126/11073/5984/5810/5982/7516/7486/1763/5883/4361/1111/83695/10635/5985/675/5983/5890/7517/5888/641/116028/5892/672/5889/5932	28
R-HSA-112316	Neuronal System	160/3040	379/9751	2.47866e-06	5.1979e-05	4.29353e-05	2782/57576/58512/9132/6512/3749/4893/1141/3765/777/127833/8497/3756/3776/2786/3754/109/3777/170850/9378/347730/112714/113457/3760/90134/2744/2066/1144/6538/131096/9254/111/22871/10242/27094/3556/55584/2555/2557/2743/2891/8001/6531/9456/2554/2566/347733/2550/22999/56479/4646/2569/2570/2898/2037/2911/5879/6804/2792/3757/1135/1142/83988/27012/3786/51305/6812/2902/774/783/347731/3265/6833/3746/3739/1…	160
R-HSA-5334118	DNA methylation	23/3040	32/9751	2.55227e-06	5.27277e-05	4.35537e-05	126961/333932/8349/8338/128312/1788/3015/255626/8364/8347/3017/8351/3013/8365/8970/8340/8363/8341/8356/3014/121504/1786/1789	23
R-HSA-165054	Rev-mediated nuclear export of HIV RNA	24/3040	34/9751	2.58831e-06	5.27277e-05	4.35537e-05	1104/55706/7514/129401/23225/9631/348995/9883/23165/23511/4928/23279/8086/57122/79023/5901/9818/9688/79902/81929/23636/8480/5902/5905	24
R-HSA-191859	snRNP Assembly	33/3040	53/9751	2.8833e-06	5.71053e-05	4.71698e-05	55706/79084/11218/6635/6637/129401/23225/22916/9631/6607/6606/348995/9883/23165/96764/23511/4928/23279/8086/57122/6636/79023/9818/10419/8487/9688/79902/81929/6632/6633/23636/6628/8480	33
R-HSA-194441	Metabolism of non-coding RNA	33/3040	53/9751	2.8833e-06	5.71053e-05	4.71698e-05	55706/79084/11218/6635/6637/129401/23225/22916/9631/6607/6606/348995/9883/23165/96764/23511/4928/23279/8086/57122/6636/79023/9818/10419/8487/9688/79902/81929/6632/6633/23636/6628/8480	33
R-HSA-180786	Extension of Telomeres	32/3040	51/9751	3.2034e-06	6.2576e-05	5.16886e-05	6118/55164/8607/5984/5981/54433/890/7015/5558/5982/25913/7486/79075/1763/2237/23649/55291/10714/1017/5557/5985/5983/80119/641/63922/65057/55135/3978/5424/5111/5422/1736	32
R-HSA-5693571	Nonhomologous End-Joining (NHEJ)	31/3040	49/9751	3.54184e-06	6.82522e-05	5.63772e-05	8349/128312/580/7520/165918/7468/84142/7518/51720/255626/8364/8347/3017/8365/8970/8340/8363/8341/9656/9025/22976/5591/64421/4361/3014/121504/7334/55775/7158/672/2547	31
R-HSA-168273	Influenza Viral RNA Transcription and Replication	67/3040	134/9751	3.73641e-06	7.10416e-05	5.86813e-05	6135/6202/55706/6125/6232/142/6201/6233/6160/5433/129401/6168/6161/23225/3921/9045/6152/5437/116832/6165/6133/5431/6189/9631/6167/6206/348995/9883/23165/6129/6132/6194/23511/6130/6229/4928/6157/23279/6188/6230/8086/6231/6171/57122/79023/6128/6175/9818/140801/6123/6187/6210/9688/6147/9349/6155/6169/79902/81929/6139/7311/23636/8480/6227/6191/6173/6170	67
R-HSA-3247509	Chromatin modifying enzymes	106/3040	235/9751	3.99993e-06	7.40766e-05	6.11883e-05	63976/29943/51702/23028/3065/5928/1810/55170/79084/440689/126961/333932/8349/8338/317772/9869/6944/10765/92815/128312/27097/64754/1788/57504/55818/79595/8520/5077/7862/6599/84864/8607/2122/86/55689/7468/3015/8819/56979/10902/255626/8364/8347/3017/8351/3013/8365/8970/8969/8340/8329/8363/8341/8356/10919/8464/3066/57492/2146/6604/8518/79723/84159/10196/51317/9219/25855/22992/51111/8726/4297/3014/110…	106
R-HSA-4839726	Chromatin organization	106/3040	235/9751	3.99993e-06	7.40766e-05	6.11883e-05	63976/29943/51702/23028/3065/5928/1810/55170/79084/440689/126961/333932/8349/8338/317772/9869/6944/10765/92815/128312/27097/64754/1788/57504/55818/79595/8520/5077/7862/6599/84864/8607/2122/86/55689/7468/3015/8819/56979/10902/255626/8364/8347/3017/8351/3013/8365/8970/8969/8340/8329/8363/8341/8356/10919/8464/3066/57492/2146/6604/8518/79723/84159/10196/51317/9219/25855/22992/51111/8726/4297/3014/110…	106
R-HSA-5685942	HDR through Homologous Recombination (HRR)	39/3040	67/9751	4.08171e-06	7.46221e-05	6.16388e-05	6118/9156/6233/580/84126/11073/5984/5981/5810/5982/7516/7486/54107/1763/5883/10714/4361/1111/83695/10635/5985/5426/675/5983/5427/5890/7517/5888/641/84464/116028/5892/672/146956/5889/5932/7311/5424/5111	39
R-HSA-427413	NoRC negatively regulates rRNA expression	42/3040	74/9751	4.32539e-06	7.80761e-05	6.44919e-05	3065/126961/333932/8349/8338/9015/128312/9014/2071/79595/5437/3015/8819/1022/255626/8364/8347/3017/8351/3013/8365/8970/8340/8363/8341/8356/9533/3066/6908/7270/2965/79101/3014/121504/11176/2967/4331/7343/29115/1786/10849/1789	42
R-HSA-1474165	Reproduction	55/3040	105/9751	4.58088e-06	8.16541e-05	6.74474e-05	6118/6847/126961/333932/8349/8338/128312/3015/84057/56979/4001/255626/8364/8347/3017/8351/3013/8365/8970/8340/8363/8341/8356/4439/8468/7784/25913/2515/5885/9126/22917/117144/4361/3014/928/121504/1017/1019/675/3306/5888/641/7329/65057/29893/672/5889/5932/257062/256126/10388/11083/11144/27127/8243	55
R-HSA-8854518	AURKA Activation by TPX2	41/3040	72/9751	5.01165e-06	8.82298e-05	7.2879e-05	4751/7840/1781/79441/9662/10733/55722/3161/203068/95681/54801/84131/4957/983/9793/22897/7846/80184/121441/55835/55142/22995/54820/9738/5347/7283/22994/1453/79959/55125/115106/93323/23354/22974/22919/11190/6790/9814/1454/8481/55559	41
R-HSA-5693616	Presynaptic phase of homologous DNA pairing and strand exchange	26/3040	39/9751	5.29458e-06	9.20741e-05	7.60544e-05	6118/9156/580/84126/11073/5984/5810/5982/7516/7486/1763/5883/4361/1111/83695/5985/675/5983/5890/5888/641/116028/5892/672/5889/5932	26
R-HSA-70171	Glycolysis	40/3040	70/9751	5.80148e-06	9.96736e-05	8.23317e-05	2023/55706/3099/129401/23225/5210/132789/9631/10007/5232/348995/5224/9883/23165/23511/5214/5209/3098/4928/23279/283209/2597/7167/2026/5213/8086/57122/79023/9818/5315/83440/283871/226/9688/79902/81929/26330/23636/8480/5230	40
R-HSA-180746	Nuclear import of Rev protein	23/3040	33/9751	5.93588e-06	9.99441e-05	8.25551e-05	1104/55706/129401/23225/9631/4869/348995/9883/23165/23511/4928/23279/8086/57122/79023/5901/9818/9688/3837/79902/81929/23636/8480	23
R-HSA-73728	RNA Polymerase I Promoter Opening	22/3040	31/9751	5.9574e-06	9.99441e-05	8.25551e-05	126961/333932/8349/8338/128312/3015/255626/8364/8347/3017/8351/3013/8365/8970/8340/8363/8341/8356/3014/121504/5595/7343	22
R-HSA-5693606	DNA Double Strand Break Response	34/3040	57/9751	8.02812e-06	0.000133117	0.000109957	2140/8349/128312/6233/580/165918/7468/84142/51720/255626/8364/8347/3017/8365/8970/8340/8363/8341/9656/9025/2070/9031/2138/25/4361/3014/121504/7334/7158/7329/672/3838/7311/11200	34
R-HSA-5620912	Anchoring of the basal body to the plasma membrane	51/3040	97/9751	8.77525e-06	0.000143833	0.000118808	261734/4751/7840/1781/79598/9657/79441/9662/10733/55722/203068/22832/95681/91147/54801/347240/84131/4957/983/9793/51259/22897/7846/117177/80184/51134/121441/79867/55835/55142/22995/54820/9738/5347/23322/7283/85302/22994/1453/79959/55125/115106/93323/84902/23354/22919/11190/9814/1454/8481/55559	51
R-HSA-2559586	DNA Damage/Telomere Stress Induced Senescence	33/3040	55/9751	9.13449e-06	0.00014802	0.000122267	8349/8338/128312/3015/890/4001/255626/3024/3006/8364/8347/3008/3017/3013/3007/8365/8970/8340/8363/8341/3009/3159/25913/9134/4361/3014/121504/1017/8091/57634/65057/898/23523	33
R-HSA-69186	Lagging Strand Synthesis	16/3040	20/9751	9.44919e-06	0.000151399	0.000125058	6118/5984/5981/5558/5982/1763/2237/23649/10714/5557/5985/5983/3978/5424/5111/5422	16
R-HSA-2990846	SUMOylation	81/3040	173/9751	1.0039e-05	0.000159062	0.000131387	3065/55143/22955/55706/10401/6045/142/1788/6670/129401/51602/7428/5468/23225/668/59343/165918/205564/3622/9631/7690/7518/4869/7020/8364/8365/8363/9656/3066/348995/9883/23165/7486/5885/286053/23137/23511/9126/4928/23279/3619/1911/121504/51564/29843/8086/23468/57122/79023/6996/493861/9818/3183/7158/641/7329/9688/1107/9212/23512/7067/7153/672/6613/79902/332/84733/81929/6294/1786/10054/10055/23636/10…	81
R-HSA-427359	SIRT1 negatively regulates rRNA expression	24/3040	36/9751	1.22624e-05	0.000192156	0.000158724	126961/333932/8349/8338/9015/128312/9014/3015/255626/8364/8347/3017/8351/3013/8365/8970/8340/8363/8341/8356/6908/79101/3014/121504	24
R-HSA-380320	Recruitment of NuMA to mitotic centrosomes	48/3040	91/9751	1.42841e-05	0.000221404	0.000182882	4751/7840/112714/113457/1781/79441/9662/10733/55722/347733/203068/95681/54801/84131/4957/983/9793/22897/10376/7846/84790/80184/121441/7278/55835/440145/55142/22995/54820/9738/5347/10381/7283/27175/22994/1453/84617/79959/55125/115106/93323/23354/22919/11190/9814/1454/8481/55559	48
R-HSA-5693565	Recruitment and ATM-mediated phosphorylation of repair and signaling proteins at DNA double strand breaks	33/3040	56/9751	1.56182e-05	0.000239479	0.000197813	2140/8349/128312/6233/580/165918/7468/84142/51720/255626/8364/8347/3017/8365/8970/8340/8363/8341/9656/9025/2070/9031/2138/25/4361/3014/121504/7334/7158/7329/672/7311/11200	33
R-HSA-5250941	Negative epigenetic regulation of rRNA expression	42/3040	77/9751	1.66317e-05	0.000252307	0.000208409	3065/126961/333932/8349/8338/9015/128312/9014/2071/79595/5437/3015/8819/1022/255626/8364/8347/3017/8351/3013/8365/8970/8340/8363/8341/8356/9533/3066/6908/7270/2965/79101/3014/121504/11176/2967/4331/7343/29115/1786/10849/1789	42
R-HSA-983231	Factors involved in megakaryocyte development and platelet production	69/3040	144/9751	1.73025e-05	0.00025972	0.000214532	832/23028/3065/11004/85440/829/126961/333932/3797/112714/113457/547/56992/1795/2624/55669/1062/3796/11127/10112/285643/347733/55604/8351/8356/3833/221458/64780/3066/4602/3834/5879/10603/90990/3442/113220/25/2625/3799/9585/3832/3046/7465/81930/51317/64837/10376/7846/84790/29127/23468/4778/1017/3798/7278/5890/23186/3831/9493/3835/10381/146909/5889/84617/147700/81928/140628/23764/24137	69
R-HSA-6790901	rRNA modification in the nucleus and cytosol	34/3040	59/9751	2.25694e-05	0.000331793	0.000274065	51118/10885/55127/6201/23160/56902/84128/51602/9136/54433/114049/25879/6194/65083/9790/22984/55226/51504/4839/10436/51202/27340/57647/6187/84916/55813/51096/25926/2091/10528/5822/4809/10813/1736	34
R-HSA-73772	RNA Polymerase I Promoter Escape	34/3040	59/9751	2.25694e-05	0.000331793	0.000274065	126961/333932/8349/8338/9015/128312/9014/2071/5437/3015/1022/255626/8364/8347/3017/8351/3013/8365/8970/8340/8363/8341/8356/9533/6908/11335/2965/79101/3014/121504/2967/4331/7343/10849	34
R-HSA-6791312	TP53 Regulates Transcription of Cell Cycle Genes	29/3040	48/9751	2.6408e-05	0.000383286	0.0003166	2810/1263/7832/55571/9125/25904/57060/890/891/995/4869/5325/9134/983/79733/1017/4848/144455/55835/7027/1874/1820/898/3276/4849/5111/1869/5933/6790	29
R-HSA-159230	Transport of the SLBP Dependant Mature mRNA	23/3040	35/9751	2.66096e-05	0.000383286	0.0003166	55706/129401/23225/22916/7884/9631/348995/9883/23165/23511/4928/23279/10482/8086/57122/79023/9818/9688/79902/10189/81929/23636/8480	23
R-HSA-180910	Vpr-mediated nuclear import of PICs	22/3040	33/9751	2.84742e-05	0.000406043	0.000335397	55706/129401/23225/9631/3159/348995/9883/23165/11168/23511/4928/23279/8815/8086/57122/79023/9818/9688/79902/81929/23636/8480	22
R-HSA-168333	NEP/NS2 Interacts with the Cellular Export Machinery	21/3040	31/9751	3.00764e-05	0.000424643	0.00035076	55706/7514/129401/23225/9631/348995/9883/23165/23511/4928/23279/8086/57122/79023/5901/9818/9688/79902/81929/23636/8480	21
R-HSA-380259	Loss of Nlp from mitotic centrosomes	38/3040	69/9751	3.11761e-05	0.000431623	0.000356526	4751/7840/1781/79441/9662/10733/55722/203068/95681/54801/84131/4957/983/9793/22897/7846/80184/121441/55835/55142/22995/54820/9738/5347/7283/22994/1453/79959/55125/115106/93323/23354/22919/11190/9814/1454/8481/55559	38
R-HSA-380284	Loss of proteins required for interphase microtubule organization from the centrosome	38/3040	69/9751	3.11761e-05	0.000431623	0.000356526	4751/7840/1781/79441/9662/10733/55722/203068/95681/54801/84131/4957/983/9793/22897/7846/80184/121441/55835/55142/22995/54820/9738/5347/7283/22994/1453/79959/55125/115106/93323/23354/22919/11190/9814/1454/8481/55559	38
R-HSA-1538133	G0 and Early G1	19/3040	27/9751	3.18736e-05	0.000437036	0.000360998	3065/5928/286826/993/890/1875/9134/4609/983/1017/7027/1874/990/7153/898/5111/1869/5933/4605	19
R-HSA-5617472	Activation of anterior HOX genes in hindbrain development during early embryogenesis	45/3040	86/9751	3.41607e-05	0.000459558	0.000379601	5928/126961/333932/8349/8338/5087/128312/4211/5433/3232/3231/9125/5437/5431/3015/255626/8364/8347/3017/8351/3013/8365/8970/8340/8363/8341/8356/3198/3201/2146/22976/1959/5080/8726/3014/121504/5916/3221/23512/3213/3214/23054/8202/5931/7403	45
R-HSA-5619507	Activation of HOX genes during differentiation	45/3040	86/9751	3.41607e-05	0.000459558	0.000379601	5928/126961/333932/8349/8338/5087/128312/4211/5433/3232/3231/9125/5437/5431/3015/255626/8364/8347/3017/8351/3013/8365/8970/8340/8363/8341/8356/3198/3201/2146/22976/1959/5080/8726/3014/121504/5916/3221/23512/3213/3214/23054/8202/5931/7403	45
R-HSA-4551638	SUMOylation of chromatin organization proteins	34/3040	60/9751	3.65792e-05	0.000487495	0.000402678	3065/22955/55706/6045/129401/23225/9631/8364/8365/8363/3066/348995/9883/23165/23511/4928/23279/1911/121504/8086/23468/57122/79023/9818/7329/9688/1107/23512/6613/79902/84733/81929/23636/8480	34
R-HSA-159234	Transport of Mature mRNAs Derived from Intronless Transcripts	26/3040	42/9751	3.78903e-05	0.000498592	0.000411843	55706/51692/129401/23225/22916/7884/81608/9631/348995/9883/10898/23165/23511/4928/23279/10482/8086/57122/79023/9818/9688/79902/10189/81929/23636/8480	26
R-HSA-69091	Polymerase switching	12/3040	14/9751	3.84608e-05	0.000498592	0.000411843	5984/5981/5558/5982/23649/10714/5557/5985/5983/5424/5111/5422	12
R-HSA-69109	Leading Strand Synthesis	12/3040	14/9751	3.84608e-05	0.000498592	0.000411843	5984/5981/5558/5982/23649/10714/5557/5985/5983/5424/5111/5422	12
R-HSA-168276	NS1 Mediated Effects on Host Pathways	25/3040	40/9751	4.2358e-05	0.000544166	0.000449488	55706/129401/23225/9631/3841/348995/9883/402569/10898/23165/23511/4928/23279/8086/57122/79023/9818/8106/9688/3837/3838/79902/81929/23636/8480	25
R-HSA-69239	Synthesis of DNA	58/3040	119/9751	4.28432e-05	0.000545486	0.000450578	6118/4998/6233/64682/4175/10213/4999/7324/4171/5984/29945/5981/890/6502/4172/5558/23595/5689/5982/4176/5001/84296/4173/9134/54107/1763/2237/23649/10714/1017/5557/51434/5985/51433/5426/5983/5427/23594/64785/51659/81620/5717/990/10197/996/143471/7311/898/3978/5424/27338/5111/84515/9837/11065/8318/4174/5422	58
R-HSA-2565942	Regulation of PLK1 Activity at G2/M Transition	45/3040	87/9751	4.95875e-05	0.000625768	0.000516892	4751/6233/7840/1781/79441/9662/10733/55722/891/203068/95681/54801/84131/4957/983/9793/22897/7846/4659/80184/121441/55835/79866/55142/22995/9133/54820/9738/5347/7283/22994/1453/79959/55125/115106/93323/7311/23354/22919/11190/6790/9814/1454/8481/55559	45
R-HSA-453279	Mitotic G1 phase and G1/S transition	69/3040	148/9751	5.27253e-05	0.000659528	0.000544779	1870/6118/3065/5928/4998/8317/1163/286826/6241/1876/6233/4175/10213/4999/993/4171/890/6502/891/1022/1871/51053/4172/5558/23595/26271/5689/10926/4176/5001/4173/1875/9134/4609/54107/25/55388/983/1028/7465/23649/1017/5557/1019/5426/7027/5427/4331/23594/1874/81620/5717/990/7153/10197/7083/7298/1032/7311/898/5111/84515/1869/5933/6714/4605/8318/4174/5422	69
R-HSA-159227	Transport of the SLBP independent Mature mRNA	22/3040	34/9751	5.69622e-05	0.000689572	0.000569596	55706/129401/23225/22916/9631/348995/9883/23165/23511/4928/23279/10482/8086/57122/79023/9818/9688/79902/10189/81929/23636/8480	22
R-HSA-174417	Telomere C-strand (Lagging Strand) Synthesis	22/3040	34/9751	5.69622e-05	0.000689572	0.000569596	6118/5984/5981/5558/5982/25913/7486/79075/1763/2237/23649/10714/5557/5985/5983/641/63922/65057/3978/5424/5111/5422	22
R-HSA-5625886	Activated PKN1 stimulates transcription of AR (androgen receptor) regulated genes KLK2 and KLK3	22/3040	34/9751	5.69622e-05	0.000689572	0.000569596	23028/126961/333932/8349/8338/128312/3015/255626/8364/8347/3017/8351/3013/8365/8970/8340/8363/8341/8356/3014/121504/3817	22
R-HSA-1221632	Meiotic synapsis	31/3040	54/9751	5.70614e-05	0.000689572	0.000569596	6847/8349/8338/128312/3015/4001/255626/8364/8347/3017/3013/8365/8970/8340/8363/8341/8468/25913/5885/9126/3014/121504/3306/7329/65057/672/256126/10388/11083/27127/8243	31
R-HSA-9633012	Response of EIF2AK4 (GCN2) to amino acid deficiency	50/3040	100/9751	6.17051e-05	0.000739425	0.000610774	6135/6202/6125/6232/6201/6233/6160/6168/6161/3921/9045/6152/116832/6165/6133/6189/6167/6206/440/6129/6132/6194/6130/6229/6157/6188/6230/6231/6171/1649/6128/10985/6175/140801/6123/6187/6210/6147/9349/6155/6169/6139/7311/8894/6227/468/1968/6191/6173/6170	50
R-HSA-3108232	SUMO E3 ligases SUMOylate target proteins	76/3040	167/9751	6.23935e-05	0.000741443	0.000612441	3065/55143/22955/55706/10401/6045/142/1788/6670/129401/51602/7428/5468/23225/668/165918/3622/9631/7690/7518/4869/7020/8364/8365/8363/9656/3066/348995/9883/23165/7486/5885/286053/23137/23511/9126/4928/23279/3619/1911/121504/51564/8086/23468/57122/79023/6996/493861/9818/3183/7158/641/7329/9688/1107/9212/23512/7067/7153/672/6613/79902/332/84733/81929/6294/1786/23636/10155/5111/1789/6790/7022/8480/59…	76
R-HSA-2514853	Condensation of Prometaphase Chromosomes	10/3040	11/9751	6.77423e-05	0.000791807	0.000654043	23397/10051/64151/891/10592/983/9918/9133/1459/1457	10
R-HSA-68689	CDC6 association with the ORC:origin complex	10/3040	11/9751	6.77423e-05	0.000791807	0.000654043	1870/4998/4999/1871/23595/5001/23594/990/84515/1869	10
R-HSA-110373	Resolution of AP sites via the multiple-nucleotide patch replacement pathway	18/3040	26/9751	7.29561e-05	0.000845816	0.000698655	6118/54936/142/5984/5981/5982/54107/2237/10714/5985/5426/5983/10038/328/5427/3978/5424/5111	18
R-HSA-5617833	Cilium Assembly	87/3040	197/9751	7.3894e-05	0.000849781	0.00070193	261734/57576/7203/4751/3797/10575/7840/112714/113457/1781/378/200894/79598/55081/9657/6010/57560/79441/57728/55763/9662/55212/10733/55722/22948/11127/347733/79969/203068/22832/6950/6991/95681/79989/91147/50807/54801/347240/84131/4957/89891/983/403/1262/9793/51259/79659/22897/10376/7846/84790/10576/117177/80184/51134/121441/84747/79867/7278/55835/55142/22995/54820/9738/5347/23322/10381/7283/85302/…	87
R-HSA-159231	Transport of Mature mRNA Derived from an Intronless Transcript	25/3040	41/9751	7.65218e-05	0.000872961	0.000721077	55706/51692/129401/23225/22916/81608/9631/348995/9883/10898/23165/23511/4928/23279/10482/8086/57122/79023/9818/9688/79902/10189/81929/23636/8480	25
R-HSA-3108214	SUMOylation of DNA damage response and repair proteins	40/3040	76/9751	7.74277e-05	0.000876285	0.000723823	22955/55706/6045/142/129401/23225/165918/9631/7518/9656/348995/9883/23165/7486/5885/286053/23137/23511/9126/4928/23279/1911/51564/8086/57122/79023/6996/493861/9818/641/7329/9688/672/6613/79902/84733/81929/23636/8480/8243	40
R-HSA-162587	HIV Life Cycle	68/3040	147/9751	8.05313e-05	0.000904233	0.000746908	1104/55706/6233/7514/2071/5433/7852/129401/7520/23225/2960/5437/22916/5431/9631/1022/7518/7936/3159/8732/51534/348995/6908/9883/6878/23165/2961/6921/92421/11168/138474/23511/83860/6877/4928/2965/23279/6749/55048/2237/8815/904/8086/57122/79023/79720/2967/5901/9818/11198/4331/8812/9688/79902/81929/8731/6875/7311/6829/3978/23636/128866/8480/51497/6874/5902/5905/2547	68
R-HSA-4570464	SUMOylation of RNA binding proteins	27/3040	46/9751	0.00010128	0.00112832	0.000932009	22955/55706/6045/129401/51602/23225/9631/348995/9883/23165/23511/4928/23279/1911/8086/57122/79023/9818/3183/7329/9688/6613/79902/84733/81929/23636/8480	27
R-HSA-75035	Chk1/Chk2(Cds1) mediated inactivation of Cyclin B:Cdk1 complex	11/3040	13/9751	0.000106596	0.00117834	0.000973325	2810/10971/891/995/7534/983/7465/1111/7529/11200/7533	11
R-HSA-3301854	Nuclear Pore Complex (NPC) Disassembly	22/3040	35/9751	0.000108328	0.00118828	0.000981532	55706/129401/23225/9631/891/348995/9883/23165/23511/983/4928/23279/8086/57122/79023/9818/9133/9688/79902/81929/23636/8480	22
R-HSA-69206	G1/S Transition	61/3040	130/9751	0.000111546	0.00121423	0.00100297	6118/3065/5928/4998/8317/1163/286826/6241/1876/6233/4175/10213/4999/993/4171/890/6502/891/1022/51053/4172/5558/23595/26271/5689/10926/4176/5001/4173/1875/9134/4609/54107/55388/983/7465/23649/1017/5557/1019/5426/7027/5427/4331/23594/1874/81620/5717/990/10197/7083/7298/7311/898/5111/84515/1869/5933/8318/4174/5422	61
R-HSA-168274	Export of Viral Ribonucleoproteins from Nucleus	21/3040	33/9751	0.000120176	0.00129826	0.00107238	55706/7514/129401/23225/9631/348995/9883/23165/23511/4928/23279/8086/57122/79023/5901/9818/9688/79902/81929/23636/8480	21
R-HSA-110330	Recognition and association of DNA glycosylase with site containing an affected purine	20/3040	31/9751	0.000132245	0.00138663	0.00114537	4595/8349/8338/128312/3015/55247/255626/8364/8347/3017/3013/8365/8970/8340/8363/8341/25913/3014/121504/65057	20
R-HSA-110331	Cleavage of the damaged purine	20/3040	31/9751	0.000132245	0.00138663	0.00114537	4595/8349/8338/128312/3015/55247/255626/8364/8347/3017/3013/8365/8970/8340/8363/8341/25913/3014/121504/65057	20
R-HSA-168271	Transport of Ribonucleoproteins into the Host Nucleus	20/3040	31/9751	0.000132245	0.00138663	0.00114537	55706/129401/23225/9631/348995/9883/23165/23511/4928/23279/8086/57122/79023/9818/9688/3837/79902/81929/23636/8480	20
R-HSA-73927	Depurination	20/3040	31/9751	0.000132245	0.00138663	0.00114537	4595/8349/8338/128312/3015/55247/255626/8364/8347/3017/3013/8365/8970/8340/8363/8341/25913/3014/121504/65057	20
R-HSA-380270	Recruitment of mitotic centrosome proteins and complexes	41/3040	80/9751	0.000137981	0.0014258	0.00117773	728642/4751/7840/1781/79441/9662/10733/55722/203068/95681/54801/84131/4957/983/9793/22897/7846/80184/121441/55835/440145/55142/22995/54820/9738/5347/7283/27175/22994/1453/79959/55125/115106/93323/23354/22919/11190/9814/1454/8481/55559	41
R-HSA-380287	Centrosome maturation	41/3040	80/9751	0.000137981	0.0014258	0.00117773	728642/4751/7840/1781/79441/9662/10733/55722/203068/95681/54801/84131/4957/983/9793/22897/7846/80184/121441/55835/440145/55142/22995/54820/9738/5347/7283/27175/22994/1453/79959/55125/115106/93323/23354/22919/11190/9814/1454/8481/55559	41
R-HSA-70326	Glucose metabolism	45/3040	90/9751	0.000141421	0.00145084	0.00119841	2023/55706/3099/57818/8604/129401/23225/5210/132789/9631/10007/5232/348995/5224/9883/23165/8789/23511/5214/5209/3098/4928/23279/283209/219855/2597/7167/2026/5213/8086/57122/79023/9818/5315/83440/283871/226/9688/92579/79902/81929/26330/23636/8480/5230	45
R-HSA-171306	Packaging Of Telomere Ends	18/3040	27/9751	0.000155121	0.00158002	0.00130512	8349/8338/128312/3015/255626/8364/8347/3017/3013/8365/8970/8340/8363/8341/25913/3014/121504/65057	18
R-HSA-2559583	Cellular Senescence	73/3040	163/9751	0.00016088	0.00162706	0.00134397	1870/5928/26523/22955/126961/333932/8349/8338/6045/128312/6233/9448/64682/3552/7324/29945/3576/3015/890/4001/1871/255626/3024/3006/8364/8347/3008/3017/8351/3013/3007/8365/8970/8340/8363/8341/3009/8356/10919/3159/25913/2146/9134/8726/4361/3014/1911/121504/1017/1019/8091/51434/8550/51433/57634/7027/2353/5595/65057/23135/5598/23512/996/84733/1032/7311/898/27338/1869/11065/23523/23466/5931	73
R-HSA-389960	Formation of tubulin folding intermediates by CCT/TriC	17/3040	25/9751	0.000164453	0.00163993	0.00135461	7203/10575/10574/112714/113457/22948/347733/6950/908/10376/7846/84790/10576/7278/10381/84617/10694	17
R-HSA-69273	Cyclin A/B1/B2 associated events during G2/M transition	17/3040	25/9751	0.000164453	0.00163993	0.00135461	7514/993/890/891/1022/995/983/7465/51400/2305/1017/4331/9133/9088/5347/51451/994	17
R-HSA-156902	Peptide chain elongation	44/3040	88/9751	0.000167004	0.00164239	0.00135664	6135/6202/6125/6232/6201/6233/6160/6168/6161/3921/9045/6152/116832/6165/6133/6189/6167/6206/6129/6132/6194/6130/6229/6157/6188/6230/6231/6171/6128/6175/140801/6123/6187/6210/6147/9349/6155/6169/6139/7311/6227/6191/6173/6170	44
R-HSA-192823	Viral mRNA Translation	44/3040	88/9751	0.000167004	0.00164239	0.00135664	6135/6202/6125/6232/6201/6233/6160/6168/6161/3921/9045/6152/116832/6165/6133/6189/6167/6206/6129/6132/6194/6130/6229/6157/6188/6230/6231/6171/6128/6175/140801/6123/6187/6210/6147/9349/6155/6169/6139/7311/6227/6191/6173/6170	44
R-HSA-5651801	PCNA-Dependent Long Patch Base Excision Repair	15/3040	21/9751	0.000173251	0.00168329	0.00139042	6118/5984/5981/5982/54107/2237/10714/5985/5426/5983/328/5427/3978/5424/5111	15
R-HSA-1296072	Voltage gated Potassium channels	23/3040	38/9751	0.000173523	0.00168329	0.00139042	9132/3749/3756/3754/170850/90134/131096/56479/3757/27012/3786/3746/3739/3742/3736/23416/27133/9196/3743/3748/3787/3755/3750	23
R-HSA-5250924	B-WICH complex positively regulates rRNA expression	32/3040	59/9751	0.000190381	0.00183435	0.00151519	126961/333932/8349/8338/9015/128312/9014/23451/2932/5437/3015/255626/8364/8347/3017/8351/3013/8365/8970/8340/8363/8341/8356/9533/6908/9031/9188/79101/3014/121504/2648/10849	32
R-HSA-176033	Interactions of Vpr with host cellular proteins	22/3040	36/9751	0.000196854	0.00188399	0.0015562	55706/129401/23225/9631/3159/348995/9883/23165/11168/23511/4928/23279/8815/8086/57122/79023/9818/9688/79902/81929/23636/8480	22
R-HSA-2980766	Nuclear Envelope Breakdown	29/3040	52/9751	0.000198175	0.00188399	0.0015562	55706/7444/129401/23225/9631/891/4001/348995/9883/23165/23511/983/4928/23279/8815/8086/23592/57122/7112/79023/9818/7443/9133/5347/9688/79902/81929/23636/8480	29
R-HSA-453274	Mitotic G2-G2/M phases	84/3040	194/9751	0.00022012	0.00207179	0.00171133	728642/5928/4751/1063/286826/6233/7514/7840/112714/113457/10213/1781/993/79441/9662/890/10733/55722/23194/891/1022/995/3161/347733/1871/203068/5689/95681/54801/84131/4957/983/7465/9793/51400/22897/2305/10376/7846/84790/1017/4659/80184/121441/7278/55835/440145/79866/4331/55142/22995/9133/9088/54820/9738/5347/51451/10381/5717/7283/27175/10197/22994/1453/84617/79959/55125/143471/115106/93323/7311/23…	84
R-HSA-4085377	SUMOylation of SUMOylation proteins	21/3040	34/9751	0.000222289	0.00207179	0.00171133	55706/129401/23225/9631/348995/9883/23165/23511/4928/23279/8086/57122/79023/9818/7329/9688/6613/79902/81929/23636/8480	21
R-HSA-8953750	Transcriptional Regulation by E2F6	21/3040	34/9751	0.000222289	0.00207179	0.00171133	5928/8317/6045/6241/1876/10919/11335/2146/8726/1111/1911/23468/317/7027/5888/23269/23512/672/5932/1869/5931	21
R-HSA-6804756	Regulation of TP53 Activity through Phosphorylation	44/3040	89/9751	0.000231684	0.00214533	0.00177207	26155/6118/1263/9156/6233/580/84126/11073/5984/890/5810/6908/5982/6878/7486/138474/83860/1763/6877/6749/5883/4361/1111/83695/1017/8445/9891/8550/5985/5983/11198/641/116028/1459/9212/672/5932/6875/7311/1457/22974/6790/6874/11200	44
R-HSA-156842	Eukaryotic Translation Elongation	45/3040	92/9751	0.000269348	0.00246212	0.00203374	6135/6202/6125/6232/6201/6233/6160/6168/6161/3921/9045/6152/116832/6165/6133/6189/6167/6206/6129/6132/6194/6130/6229/6157/1937/6188/6230/6231/6171/6128/6175/140801/6123/6187/6210/6147/9349/6155/6169/6139/7311/6227/6191/6173/6170	45
R-HSA-72764	Eukaryotic Translation Termination	45/3040	92/9751	0.000269348	0.00246212	0.00203374	6135/6202/6125/6232/6201/6233/6160/6168/6161/3921/9045/6152/116832/6165/6133/6189/6167/6206/6129/6132/6194/6130/6229/6157/51504/6188/6230/6231/6171/6128/6175/140801/6123/6187/6210/6147/9349/6155/6169/6139/7311/6227/6191/6173/6170	45
R-HSA-72613	Eukaryotic Translation Initiation	55/3040	118/9751	0.000294119	0.00265451	0.00219266	6135/6202/6125/6232/6201/6233/9669/6160/6168/6161/3921/9045/6152/8893/116832/6165/6133/6189/6167/6206/8662/1978/6129/8667/6132/6194/6130/6229/6157/10480/6188/6230/1975/6231/6171/6128/6175/1967/140801/6123/6187/6210/6147/9349/6155/6169/6139/7311/8894/6227/8664/1968/6191/6173/6170	55
R-HSA-72737	Cap-dependent Translation Initiation	55/3040	118/9751	0.000294119	0.00265451	0.00219266	6135/6202/6125/6232/6201/6233/9669/6160/6168/6161/3921/9045/6152/8893/116832/6165/6133/6189/6167/6206/8662/1978/6129/8667/6132/6194/6130/6229/6157/10480/6188/6230/1975/6231/6171/6128/6175/1967/140801/6123/6187/6210/6147/9349/6155/6169/6139/7311/8894/6227/8664/1968/6191/6173/6170	55
R-HSA-72689	Formation of a pool of free 40S subunits	48/3040	100/9751	0.000300433	0.00269445	0.00222565	6135/6202/6125/6232/6201/6233/6160/6168/6161/3921/9045/6152/116832/6165/6133/6189/6167/6206/8662/6129/8667/6132/6194/6130/6229/6157/10480/6188/6230/6231/6171/6128/6175/140801/6123/6187/6210/6147/9349/6155/6169/6139/7311/6227/8664/6191/6173/6170	48
R-HSA-2559582	Senescence-Associated Secretory Phenotype (SASP)	40/3040	80/9751	0.000325295	0.00289919	0.00239477	126961/333932/8349/8338/128312/6233/64682/3552/7324/29945/3576/3015/890/255626/8364/8347/3017/8351/3013/8365/8970/8340/8363/8341/8356/10919/3014/121504/1017/1019/51434/51433/2353/5595/5598/996/1032/7311/27338/11065	40
R-HSA-5693554	Resolution of D-loop Structures through Synthesis-Dependent Strand Annealing (SDSA)	17/3040	26/9751	0.000337281	0.00297661	0.00245872	9156/580/7516/7486/1763/4361/10635/675/5890/7517/5888/641/116028/5892/672/5889/5932	17
R-HSA-9616222	Transcriptional regulation of granulopoiesis	31/3040	58/9751	0.000338156	0.00297661	0.00245872	1441/126961/333932/8349/8338/128312/2624/3015/255626/8364/8347/3017/8351/3013/8365/8970/8340/8363/8341/8356/4602/4609/4297/3014/121504/1017/1019/688/7027/865/1869	31
R-HSA-72706	GTP hydrolysis and joining of the 60S ribosomal subunit	52/3040	111/9751	0.000364911	0.00319241	0.00263697	6135/6202/6125/6232/6201/6233/9669/6160/6168/6161/3921/9045/6152/116832/6165/6133/6189/6167/6206/8662/6129/8667/6132/6194/6130/6229/6157/10480/6188/6230/1975/6231/6171/6128/6175/140801/6123/6187/6210/6147/9349/6155/6169/6139/7311/8894/6227/8664/1968/6191/6173/6170	52
R-HSA-156711	Polo-like kinase mediated events	12/3040	16/9751	0.000392936	0.00341662	0.00282218	5928/1063/286826/993/891/995/7465/2305/9133/9088/5347/4605	12
R-HSA-69275	G2/M Transition	82/3040	192/9751	0.000441399	0.00381475	0.00315104	728642/5928/4751/1063/286826/6233/7514/7840/112714/113457/10213/1781/993/79441/9662/890/10733/55722/23194/891/1022/995/3161/347733/203068/5689/95681/54801/84131/4957/983/7465/9793/51400/22897/2305/10376/7846/84790/1017/4659/80184/121441/7278/55835/440145/79866/4331/55142/22995/9133/9088/54820/9738/5347/51451/10381/5717/7283/27175/10197/22994/1453/84617/79959/55125/143471/115106/93323/7311/23354/9…	82
R-HSA-927802	Nonsense-Mediated Decay (NMD)	52/3040	112/9751	0.000477396	0.00407644	0.0033672	6135/6202/6125/6232/23381/6201/6233/6160/6168/6161/3921/9045/6152/116832/22916/6165/6133/6189/6167/6206/6129/6132/6194/6130/6229/6157/6188/6230/55110/6231/6171/6128/6175/140801/6123/6187/10921/6210/6147/9349/22794/6155/6169/9775/6139/7311/56006/6227/6191/6173/6170/65109	52
R-HSA-975957	Nonsense Mediated Decay (NMD) enhanced by the Exon Junction Complex (EJC)	52/3040	112/9751	0.000477396	0.00407644	0.0033672	6135/6202/6125/6232/23381/6201/6233/6160/6168/6161/3921/9045/6152/116832/22916/6165/6133/6189/6167/6206/6129/6132/6194/6130/6229/6157/6188/6230/55110/6231/6171/6128/6175/140801/6123/6187/10921/6210/6147/9349/22794/6155/6169/9775/6139/7311/56006/6227/6191/6173/6170/65109	52
R-HSA-975956	Nonsense Mediated Decay (NMD) independent of the Exon Junction Complex (EJC)	45/3040	94/9751	0.00049277	0.00418268	0.00345495	6135/6202/6125/6232/6201/6233/6160/6168/6161/3921/9045/6152/116832/22916/6165/6133/6189/6167/6206/6129/6132/6194/6130/6229/6157/6188/6230/6231/6171/6128/6175/140801/6123/6187/6210/6147/9349/6155/6169/6139/7311/6227/6191/6173/6170	45
R-HSA-170822	Regulation of Glucokinase by Glucokinase Regulatory Protein	19/3040	31/9751	0.000509896	0.00427713	0.00353297	55706/129401/23225/9631/348995/9883/23165/23511/4928/23279/8086/57122/79023/9818/9688/79902/81929/23636/8480	19
R-HSA-5619107	Defective TPR may confer susceptibility towards thyroid papillary carcinoma (TPC)	19/3040	31/9751	0.000509896	0.00427713	0.00353297	55706/129401/23225/9631/348995/9883/23165/23511/4928/23279/8086/57122/79023/9818/9688/79902/81929/23636/8480	19
R-HSA-72165	mRNA Splicing - Minor Pathway	28/3040	52/9751	0.000552756	0.00460954	0.00380754	9410/4904/10262/6635/6432/6637/23020/5433/23451/5437/22916/5431/57819/83443/10992/9416/6636/23450/9343/6426/6427/6632/10907/6633/6628/6431/24148/4809	28
R-HSA-156827	L13a-mediated translational silencing of Ceruloplasmin expression	51/3040	110/9751	0.000561009	0.00465115	0.00384191	6135/6202/6125/6232/6201/6233/6160/6168/6161/3921/9045/6152/116832/6165/6133/6189/6167/6206/8662/6129/8667/6132/6194/6130/6229/6157/10480/6188/6230/1975/6231/6171/6128/6175/140801/6123/6187/6210/6147/9349/6155/6169/6139/7311/8894/6227/8664/1968/6191/6173/6170	51
R-HSA-73929	Base-Excision Repair, AP Site Formation	22/3040	38/9751	0.00057678	0.00473636	0.0039123	4595/8349/8338/128312/3015/55247/255626/8364/8347/3017/3013/8365/8970/8340/8363/8341/25913/3014/121504/23583/6996/65057	22
R-HSA-2408557	Selenocysteine synthesis	44/3040	92/9751	0.000581251	0.00473636	0.0039123	6135/6202/6125/6232/6201/6233/6160/6168/6161/3921/9045/6152/116832/6165/6133/6189/6167/6206/6129/6132/6194/6130/6229/6157/6188/6230/6231/6171/6128/6175/140801/6123/6187/6210/6147/9349/6155/6169/6139/7311/6227/6191/6173/6170	44
R-HSA-2559580	Oxidative Stress Induced Senescence	44/3040	92/9751	0.000581251	0.00473636	0.0039123	1870/5928/26523/22955/126961/333932/8349/8338/6045/128312/6233/9448/3015/1871/255626/8364/8347/3017/8351/3013/8365/8970/8340/8363/8341/8356/2146/8726/3014/1911/121504/1019/8550/7027/2353/5595/23135/23512/84733/1032/7311/1869/23466/5931	44
R-HSA-6784531	tRNA processing in the nucleus	30/3040	57/9751	0.000592502	0.00480061	0.00396537	339487/55706/1653/129401/23225/9631/348995/9883/10898/10248/23165/10940/23511/10557/4928/23279/8086/11260/57122/79023/5901/9818/54913/9688/79902/283989/81929/23636/8480/1478	30
R-HSA-5625740	RHO GTPases activate PKNs	32/3040	62/9751	0.000618381	0.00498198	0.00411518	23028/2810/126961/333932/8349/8338/128312/10971/3015/995/255626/8364/8347/3017/8351/3013/8365/8970/8340/8363/8341/8356/5879/7534/29941/5058/3014/121504/4659/3817/7529/7533	32
R-HSA-110328	Recognition and association of DNA glycosylase with site containing an affected pyrimidine	21/3040	36/9751	0.000668158	0.0052933	0.00437233	8349/8338/128312/3015/55247/255626/8364/8347/3017/3013/8365/8970/8340/8363/8341/25913/3014/121504/23583/6996/65057	21
R-HSA-110329	Cleavage of the damaged pyrimidine	21/3040	36/9751	0.000668158	0.0052933	0.00437233	8349/8338/128312/3015/55247/255626/8364/8347/3017/3013/8365/8970/8340/8363/8341/25913/3014/121504/23583/6996/65057	21
R-HSA-73928	Depyrimidination	21/3040	36/9751	0.000668158	0.0052933	0.00437233	8349/8338/128312/3015/55247/255626/8364/8347/3017/3013/8365/8970/8340/8363/8341/25913/3014/121504/23583/6996/65057	21
R-HSA-6794361	Neurexins and neuroligins	29/3040	55/9751	0.000699757	0.00551301	0.00455381	58512/127833/9378/347730/22871/9456/2037/2911/6804/6812/2902/347731/2915/2904/6857/9369/57596/321/2903/1742/57555/9229/9454/2906/50944/2036/22839/57502/1741	29
R-HSA-5696397	Gap-filling DNA repair synthesis and ligation in GG-NER	16/3040	25/9751	0.000720314	0.00564378	0.00466184	6118/6233/5984/5981/5982/54107/10714/5985/5426/5983/5427/3980/7311/3978/5424/5111	16
R-HSA-3214842	HDMs demethylate histones	19/3040	32/9751	0.0008903	0.00693753	0.00573049	23028/126961/333932/10765/55818/84864/8364/8351/8365/8363/8356/84159/22992/121504/84678/23135/23210/7403/8242	19
R-HSA-140342	Apoptosis induced DNA fragmentation	10/3040	13/9751	0.000909513	0.00704872	0.00582234	1677/1676/3148/836/3024/3006/3008/3007/3009/3837	10
R-HSA-1362277	Transcription of E2F targets under negative control by DREAM complex	13/3040	19/9751	0.000919697	0.00708913	0.00585571	3065/5928/286826/993/1875/4609/7027/1874/990/7153/5111/1869/5933	13
R-HSA-73933	Resolution of Abasic Sites (AP sites)	22/3040	39/9751	0.000936489	0.00717975	0.00593057	6118/54936/4595/142/5984/5981/5982/54107/2237/10714/23583/6996/5985/5426/5983/10038/328/5427/3980/3978/5424/5111	22
R-HSA-6794362	Protein-protein interactions at synapses	41/3040	86/9751	0.000954599	0.00727273	0.00600737	58512/127833/8497/9378/347730/22871/3556/9456/2037/2911/6804/6812/2902/347731/10313/8500/2915/2893/2904/8496/6857/8499/114798/9369/57596/321/2903/1742/57555/9229/9454/57622/2906/8541/50944/2036/22839/57502/1741/139065/84631	41
R-HSA-69183	Processive synthesis on the lagging strand	11/3040	15/9751	0.000958817	0.00727273	0.00600737	6118/5558/1763/2237/23649/10714/5557/3978/5424/5111/5422	11
R-HSA-5685938	HDR through Single Strand Annealing (SSA)	21/3040	37/9751	0.00109452	0.00825809	0.00682129	6118/9156/580/84126/11073/5984/5810/5982/7486/25/1763/5883/4361/83695/5985/5983/5888/641/116028/672/5932	21
R-HSA-162599	Late Phase of HIV Life Cycle	59/3040	134/9751	0.00110054	0.00825984	0.00682273	1104/55706/6233/7514/2071/5433/129401/23225/2960/5437/22916/5431/9631/1022/7936/8732/51534/348995/6908/9883/6878/23165/2961/6921/92421/138474/23511/83860/6877/4928/2965/23279/6749/55048/904/8086/57122/79023/79720/2967/5901/9818/11198/4331/8812/9688/79902/81929/8731/6875/7311/6829/23636/128866/8480/51497/6874/5902/5905	59
R-HSA-174411	Polymerase switching on the C-strand of the telomere	16/3040	26/9751	0.00133317	0.00995339	0.00822163	5984/5981/5558/5982/25913/79075/23649/10714/5557/5985/5983/63922/65057/5424/5111/5422	16
R-HSA-73762	RNA Polymerase I Transcription Initiation	25/3040	47/9751	0.00136361	0.0101276	0.00836556	3065/5928/9015/9014/57504/2071/5437/1022/10919/9533/3066/6908/7270/2965/9219/79101/1108/2967/4331/1107/2648/7343/54815/10849/5931	25
R-HSA-1799339	SRP-dependent cotranslational protein targeting to membrane	50/3040	111/9751	0.00140238	0.0103616	0.00855882	1650/6135/6202/6125/6232/6746/6201/6233/6160/6168/6161/3921/9045/6152/116832/6165/6133/6189/6167/6206/23480/6129/6132/6194/6130/55176/6229/6157/6188/6230/6231/6171/6128/6175/140801/6123/6187/6210/6147/9349/6155/6169/6730/6139/7311/6185/6227/6191/6173/6170	50
R-HSA-5693568	Resolution of D-loop Structures through Holliday Junction Intermediates	19/3040	33/9751	0.00148953	0.0109488	0.00904384	9156/580/7516/7486/1763/4361/10635/675/5890/7517/5888/641/84464/116028/5892/672/146956/5889/5932	19
R-HSA-3214847	HATs acetylate histones	48/3040	106/9751	0.0015093	0.0110372	0.00911691	1810/440689/126961/333932/8349/8338/317772/6944/92815/128312/27097/79595/8520/5077/7862/8607/86/55689/10902/255626/8364/8347/3017/8351/3013/8365/8970/8969/8340/8329/8363/8341/8356/8464/8518/121504/54934/10445/8089/57634/55578/339287/2648/56970/284058/11143/55257/5931	48
R-HSA-112315	Transmission across Chemical Synapses	99/3040	247/9751	0.00166454	0.0121104	0.0100033	2782/57576/6512/4893/1141/3765/777/8497/2786/109/112714/113457/3760/2744/2066/1144/6538/9254/111/55584/2555/2557/2743/2891/8001/6531/2554/2566/347733/2550/22999/4646/2569/2570/2898/5879/6804/2792/1135/1142/83988/6812/2902/774/783/3265/5331/8500/2893/9177/3359/2900/2784/2904/3845/81539/112/784/10376/7846/84790/23426/6857/8499/7278/26960/2562/2558/2567/1139/1138/2903/5595/10381/84254/1742/28964/653…	99
R-HSA-113510	E2F mediated regulation of DNA replication	14/3040	22/9751	0.00169293	0.0122544	0.0101223	4998/4999/891/5558/23595/5001/983/23649/5557/7027/23594/84515/1869/5422	14
R-HSA-3232142	SUMOylation of ubiquitinylation proteins	21/3040	38/9751	0.00173407	0.0124296	0.010267	55706/129401/7428/23225/9631/348995/9883/23165/23511/4928/23279/8086/57122/79023/9818/7329/9688/79902/81929/23636/8480	21
R-HSA-6811434	COPI-dependent Golgi-to-ER retrograde traffic	44/3040	96/9751	0.00173457	0.0124296	0.010267	11004/3797/112714/113457/547/56992/378/9276/1062/3796/11127/10112/285643/347733/3833/221458/3834/90990/113220/3799/9585/3832/1315/81930/64837/377/10376/7846/84790/29127/22818/3798/7278/3831/9493/23423/3835/10381/146909/84617/147700/63908/55738/24137	44
R-HSA-352230	Amino acid transport across the plasma membrane	17/3040	29/9751	0.00201296	0.0143524	0.0118553	6509/6533/23657/340024/153201/206358/120103/81539/55117/6541/9056/23428/9057/8140/56301/6510/92745	17
R-HSA-201722	Formation of the beta-catenin:TCF transactivating complex	29/3040	58/9751	0.00207472	0.0147192	0.0121582	3065/607/126961/333932/8349/8338/90780/128312/8607/3015/7015/255626/8364/8347/3017/8351/3013/8365/8970/8340/8363/8341/8356/4609/283149/3014/121504/26108/7090	29
R-HSA-390450	Folding of actin by CCT/TriC	8/3040	10/9751	0.00209201	0.0147683	0.0121988	7203/10575/10574/22948/6950/908/10576/10694	8
R-HSA-1362300	Transcription of E2F targets under negative control by p107 (RBL1) and p130 (RBL2) in complex with HDAC1	11/3040	16/9751	0.00220376	0.0154806	0.0127872	3065/5928/286826/890/1875/983/7027/1874/1869/5933/4605	11
R-HSA-69166	Removal of the Flap Intermediate	10/3040	14/9751	0.00229223	0.0160231	0.0132353	6118/5558/1763/2237/23649/10714/5557/5424/5111/5422	10
R-HSA-5693537	Resolution of D-Loop Structures	19/3040	34/9751	0.00239801	0.0166203	0.0137286	9156/580/7516/7486/1763/4361/10635/675/5890/7517/5888/641/84464/116028/5892/672/146956/5889/5932	19
R-HSA-2408522	Selenoamino acid metabolism	51/3040	116/9751	0.00240097	0.0166203	0.0137286	6135/6202/6125/6232/2058/6201/6233/6160/1615/6168/6161/3921/9045/6152/116832/6165/6133/9061/6189/6167/9521/6206/6129/6132/6194/3376/6130/6229/6157/6188/6230/6231/6171/4141/6128/6175/140801/6123/6187/6210/3735/6147/9349/6155/6169/6139/7311/6227/6191/6173/6170	51
R-HSA-389958	Cooperation of Prefoldin and TriC/CCT in actin and tubulin folding	18/3040	32/9751	0.00281746	0.0193556	0.015988	7203/10575/10574/112714/113457/22948/347733/6950/908/10376/7846/84790/10576/7278/10381/84617/5203/10694	18
R-HSA-5633007	Regulation of TP53 Activity	65/3040	155/9751	0.00282326	0.0193556	0.015988	26155/6118/3065/5928/1263/9156/6233/580/7862/84126/11073/5984/890/3622/5810/10919/3066/6908/5982/6878/7486/138474/83860/5305/983/1763/6877/6749/9219/5883/4361/1111/83695/1108/1017/8445/9891/8550/5985/80196/387893/5983/91875/90809/11198/10419/641/116028/29117/1459/1107/9212/672/5932/6875/7311/54815/10848/1457/22974/26013/6790/6874/11200/5931	65
R-HSA-1169408	ISG15 antiviral mechanism	34/3040	72/9751	0.00305324	0.0208322	0.0172076	8672/55706/6233/129401/23225/7324/2317/9631/3841/348995/9883/402569/23165/23511/4928/1982/23279/8086/57122/7334/79023/9818/5595/9688/3837/3838/79902/9775/81929/7311/23636/5335/8480/4600	34
R-HSA-110314	Recognition of DNA damage by PCNA-containing replication complex	17/3040	30/9751	0.00330754	0.0224598	0.0185521	6118/7398/51514/6233/56852/5984/5981/5982/54107/10714/5985/5426/5983/5427/7311/5424/5111	17
R-HSA-977225	Amyloid fiber formation	35/3040	75/9751	0.00341474	0.0230778	0.0190626	126961/333932/8349/8338/128312/6233/6622/3015/9627/5617/255626/8364/8347/3017/8351/3013/8365/8970/8340/8363/8341/8356/793/23555/337/3014/121504/3375/4069/83464/4240/6477/23163/7311/26088	35
R-HSA-389957	Prefoldin mediated transfer of substrate to CCT/TriC	16/3040	28/9751	0.00387869	0.0259672	0.0214492	7203/10575/10574/113457/22948/347733/6950/908/7846/84790/10576/7278/10381/84617/5203/10694	16
R-HSA-75067	Processing of Capped Intronless Pre-mRNA	16/3040	28/9751	0.00387869	0.0259672	0.0214492	6635/51692/6637/22916/7884/81608/10898/1479/79869/6636/8106/10914/11051/25888/6628/1478	16
R-HSA-1296071	Potassium Channels	42/3040	94/9751	0.00390313	0.0260087	0.0214835	2782/9132/3749/3765/3756/3776/2786/3754/3777/170850/3760/90134/131096/10242/27094/2550/56479/2792/3757/27012/3786/51305/6833/3746/3739/50801/3742/3736/2784/23416/27345/27133/54207/56659/9196/3759/3780/3743/3748/3787/3755/3750	42
R-HSA-2995383	Initiation of Nuclear Envelope (NE) Reformation	12/3040	19/9751	0.00400436	0.0265591	0.0219382	3930/7444/891/4001/983/8815/23592/7112/23141/7443/9133/3837	12
R-HSA-69002	DNA Replication Pre-Initiation	38/3040	84/9751	0.00455682	0.0300823	0.0248484	1870/6118/4998/8317/6233/4175/10213/4999/4171/1871/51053/4172/5558/23595/5689/10926/4176/5001/4173/54107/55388/23649/1017/5557/5426/5427/23594/81620/5717/990/10197/143471/7311/84515/1869/8318/4174/5422	38
R-HSA-8856688	Golgi-to-ER retrograde transport	55/3040	130/9751	0.00457774	0.0300823	0.0248484	832/11004/829/5321/3797/112714/113457/1781/547/51143/56992/378/51560/9276/1062/3796/11127/10112/285643/347733/3833/221458/3834/90990/23299/113220/3799/9585/3832/1315/81930/64837/5049/636/377/10376/7846/84790/29127/22818/3798/7278/3831/9493/23423/3835/10381/146909/84617/5050/147700/63908/55738/8398/24137	55
R-HSA-3214841	PKMTs methylate histone lysines	26/3040	53/9751	0.00481214	0.0314776	0.0260009	63976/5928/126961/333932/9869/64754/2122/7468/56979/8364/8351/8365/8363/8356/10919/2146/79723/51111/8726/4297/121504/121536/387893/23512/84444/5931	26
R-HSA-168325	Viral Messenger RNA Synthesis	22/3040	43/9751	0.00487216	0.0317247	0.026205	55706/5433/129401/23225/5437/5431/9631/348995/9883/23165/23511/4928/23279/8086/57122/79023/9818/9688/79902/81929/23636/8480	22
R-HSA-1912408	Pre-NOTCH Transcription and Translation	29/3040	61/9751	0.00530534	0.0342326	0.0282766	26523/126961/333932/8349/8338/1999/128312/5584/3516/3015/1871/255626/8364/8347/3017/8351/3013/8365/8970/8340/8363/8341/8356/27161/3014/121504/7027/2648/1869	29
R-HSA-8943724	Regulation of PTEN gene transcription	29/3040	61/9751	0.00530534	0.0342326	0.0282766	23028/3065/5928/22955/6045/57504/5468/2122/58528/7101/3066/2146/84232/9219/8726/1108/1822/1911/51564/23186/5595/1107/23512/84733/54815/6615/57167/23466/5931	29
R-HSA-112308	Presynaptic depolarization and calcium channel opening	8/3040	11/9751	0.00556932	0.0357741	0.0295499	777/9254/774/783/784/782/27092/773	8
R-HSA-72306	tRNA processing	46/3040	107/9751	0.0063524	0.0406212	0.0335536	339487/55706/54482/2058/1653/63892/51002/129401/23225/79691/9631/134637/348995/9883/10898/10248/54517/23165/10940/55039/23511/10557/1787/4928/23279/51504/8086/4234/11260/57122/79023/5901/80324/9818/54913/9688/79902/283989/81929/23636/51605/8480/10785/55687/24140/1478	46
R-HSA-9018519	Estrogen-dependent gene expression	50/3040	118/9751	0.00641933	0.0408659	0.0337558	23028/3065/26523/126961/333932/8349/8338/5451/128312/5433/2066/5437/5431/3015/255626/8364/8347/3017/8351/3013/8365/8970/8340/8363/8341/8356/4602/6908/5885/4609/27161/2625/9126/3014/2288/121504/904/2353/7090/8312/865/5469/3838/2354/3276/8202/7033/7031/8243/4435	50
R-HSA-112314	Neurotransmitter receptors and postsynaptic signal transmission	75/3040	188/9751	0.00651779	0.0413083	0.0341212	2782/57576/4893/1141/3765/2786/109/112714/113457/3760/2066/1144/111/55584/2555/2557/2743/2891/8001/2554/2566/347733/2550/4646/2569/2570/2898/5879/2792/1135/1142/83988/2902/3265/5331/2893/9177/3359/2900/2784/2904/3845/112/10376/7846/84790/23426/7278/26960/2562/2558/2567/1139/1138/2903/5595/10381/84254/1742/28964/27092/3838/3759/84617/116444/2901/2906/5582/59283/23236/2036/6714/2742/1741/2556	75
GO:0071103	DNA conformation change	180/4990	306/15576	2.06915e-22	1.28639e-18	1.21448e-18	26155/1677/148479/378708/50809/3065/5928/4678/8438/23421/164045/6847/9557/440689/126961/333932/8349/9869/91687/1660/142/128312/64754/1653/79172/1788/1058/388951/6233/165545/130951/23397/2071/4175/8520/7520/7141/55355/56852/23272/10721/4171/8607/170506/10051/5984/64151/3148/79682/56979/64105/891/64946/9555/4869/255626/3024/3006/8364/3010/8347/3008/3017/8351/3007/8365/8970/8340/8363/8341/3009/8356/…	180
GO:0000280	nuclear division	223/4990	412/15576	5.51029e-21	1.71287e-17	1.61713e-17	49856/148479/378708/64793/2827/1104/55143/991/11004/8438/55706/164045/676/8556/84722/6847/84072/23126/11022/83540/84944/259266/9928/4751/1063/126731/3192/165186/79998/56603/130951/23397/699/64682/3552/3553/10096/151246/2177/151648/51143/10201/339834/79598/152185/10051/285498/10460/64151/29945/23244/685/84142/1062/1950/4085/84057/79884/3622/9319/56979/5810/54514/3796/64105/891/84250/9555/995/28564…	223
GO:0006334	nucleosome assembly	78/4990	104/15576	2.38602e-19	3.6533e-16	3.44908e-16	378708/50809/5928/4678/23421/440689/126961/333932/8349/91687/128312/64754/79172/1058/388951/8520/55355/4171/8607/3148/79682/64105/64946/9555/4869/255626/3024/3006/8364/3010/8347/3008/3017/8351/3007/8365/8970/8340/8363/8341/3009/8356/55166/23270/387103/257218/401541/10541/6418/55506/4676/3014/121504/4673/9733/79711/55320/57082/11339/80152/55839/6662/10036/55723/54069/8208/23523/79019/5931/64061/64…	78
GO:0034728	nucleosome organization	97/4990	141/15576	2.93815e-19	3.6533e-16	3.44908e-16	378708/50809/5928/4678/23421/676/440689/126961/333932/8349/6944/91687/92815/128312/64754/79172/1058/388951/8520/7141/5757/55355/6599/4171/8607/3148/79682/56979/64105/64946/9555/4869/255626/3024/3006/8364/3010/8347/3008/3017/8351/3007/8365/8970/8340/8363/8341/3009/8356/3159/9025/55166/23270/387103/257218/6604/401541/10541/54107/6418/55506/4676/3014/121504/196528/6602/4778/6601/4673/64431/9733/1119…	97
GO:0071824	protein-DNA complex subunit organization	139/4990	237/15576	1.89778e-17	1.47481e-14	1.39237e-14	378708/50809/6118/5928/4678/23421/676/1810/9557/440689/126961/333932/8349/6944/23126/91687/1063/142/92815/128312/64754/9014/79172/1058/388951/6233/2071/4175/8520/7141/5757/55355/6599/2960/4171/8607/6047/1062/3148/79682/56979/64105/64946/1022/9555/4869/51053/255626/3024/3006/8364/3010/8347/3008/3017/8351/3007/8365/8970/8340/8363/8341/3009/8356/3159/9025/55166/4172/26054/23595/23270/387103/257218/6…	139
GO:0007059	chromosome segregation	172/4990	320/15576	4.38468e-16	2.72596e-13	2.57358e-13	49856/148479/378708/55920/64793/1104/6421/55143/991/11004/55706/164045/84722/6847/84072/23126/83540/84944/9928/4751/1063/3192/79998/130951/23397/699/64682/10096/57405/151246/55355/56852/2177/151648/51143/339834/152185/10051/1894/285498/10460/64151/29945/23244/84142/1062/4085/9319/56979/64105/891/64946/84250/9555/285643/9232/54908/3833/55166/101928601/7272/387103/9113/348995/26271/3834/54892/15731…	172
GO:0065004	protein-DNA complex assembly	118/4990	199/15576	1.65233e-15	9.33864e-13	8.81662e-13	378708/50809/6118/5928/4678/23421/1810/9557/440689/126961/333932/8349/23126/91687/1063/142/128312/64754/9014/79172/1058/388951/6233/2071/4175/8520/55355/4171/8607/6047/1062/3148/79682/64105/64946/1022/9555/4869/51053/255626/3024/3006/8364/3010/8347/3008/3017/8351/3007/8365/8970/8340/8363/8341/3009/8356/55166/4172/26054/23595/23270/387103/257218/6908/4176/4173/138474/401541/10541/6418/55506/3070/4…	118
GO:0098813	nuclear chromosome segregation	144/4990	260/15576	4.24918e-15	2.20143e-12	2.07837e-12	49856/148479/378708/55920/6421/55143/991/11004/55706/164045/84722/6847/84072/23126/83540/84944/9928/4751/1063/3192/79998/130951/23397/699/64682/10096/151246/2177/151648/51143/339834/152185/10051/1894/285498/10460/64151/29945/23244/84142/1062/4085/9319/56979/64105/891/84250/9555/285643/9232/54908/3833/55166/101928601/7272/9113/26271/3834/54892/157570/56154/92421/9134/5885/79075/286053/225689/23137…	144
GO:0006261	DNA-dependent DNA replication	93/4990	150/15576	3.67268e-14	1.75639e-11	1.65821e-11	378708/6118/4998/8317/4175/4999/10721/4171/11073/59343/5984/259282/5981/55345/51053/3159/4172/5558/23595/253714/26271/5982/10926/4176/5001/7486/2260/84296/4173/9134/79075/4796/9401/54107/84893/55388/22891/1763/56652/79733/2237/23649/10714/4361/8882/5965/1663/1017/8914/5557/92797/144455/5985/8099/5426/675/5983/11177/57697/5427/11169/5888/54962/90381/641/63922/23594/64785/55159/51659/81620/79915/39…	93
GO:0051321	meiotic cell cycle	133/4990	242/15576	1.04536e-13	4.33266e-11	4.09047e-11	378708/2827/991/8438/55706/164045/676/6847/84072/11022/83540/84944/259266/4751/9156/2956/56603/130951/23397/699/10096/66037/151246/4880/2177/151648/375337/993/339834/10051/285498/84057/3622/132625/9319/56979/5810/54514/995/9232/4488/221711/4439/101928601/7272/26271/63979/8468/136991/346673/7516/56154/4603/25788/9134/286151/5885/9897/225689/138474/10927/1164/10592/158401/84930/9126/56165/81930/361…	133
GO:0140014	mitotic nuclear division	148/4990	278/15576	1.39674e-13	5.42722e-11	5.12384e-11	49856/148479/64793/1104/55143/991/11004/8556/84722/23126/83540/9928/4751/1063/126731/3192/165186/79998/23397/699/64682/3552/3553/151246/151648/51143/10201/79598/152185/10051/10460/64151/29945/23244/685/84142/1062/1950/4085/79884/9319/3796/64105/891/84250/9555/995/285643/9232/54908/3833/55023/7272/26271/3834/54443/54892/92421/286151/5885/79075/27085/286053/90990/23137/10592/11130/983/9585/3832/225…	148
GO:0007051	spindle organization	102/4990	176/15576	1.00191e-12	3.27837e-10	3.09511e-10	49856/79000/3925/1104/991/6491/29899/84722/83540/259266/4751/126731/3192/165186/79998/57405/25886/79598/152185/10460/79441/6047/84142/1062/79884/55722/3796/891/64946/55521/285643/203068/3833/114327/26054/7272/387103/26271/7430/92421/9897/225689/90990/54801/3832/84445/9126/9793/3619/6188/57562/55726/29127/9700/8086/5901/55835/440145/79866/10464/9787/23015/440270/90417/55142/57519/9493/9055/5347/11…	102
GO:0006397	mRNA processing	231/4990	498/15576	8.26947e-12	2.33688e-09	2.20625e-09	29101/728642/23435/23028/10236/10772/5511/22826/9410/10657/6421/10946/10465/4904/1996/84950/23318/55225/9295/676/58155/55119/64783/79084/11218/8458/10262/9129/79005/11189/26097/22889/5546/1660/6635/3192/51692/1653/92906/6432/87178/64895/6637/10713/23020/2071/5433/220988/57703/23451/580/4691/10180/57060/80145/57461/51163/23350/170506/51319/8087/5437/6434/22916/7884/1665/81608/5431/3184/10283/891/1…	231
GO:0006310	DNA recombination	142/4990	285/15576	2.44245e-10	5.62397e-08	5.30959e-08	378708/23028/79000/6118/6421/8438/164045/8317/6847/7292/142/9156/4436/2956/4175/10213/7520/2177/339834/10721/4171/8607/86/64110/7037/165918/285498/7468/84057/3148/9319/56979/112441434/7518/3024/3006/3010/3008/3007/3009/4439/9025/4172/115004/101928601/253714/1235/63979/4176/7516/22976/56154/7486/84296/5591/4173/25788/5885/286053/4796/9401/51010/23137/158401/84893/22944/64421/22891/64210/119392/230…	142
GO:0022613	ribonucleoprotein complex biogenesis	195/4990	427/15576	1.74856e-09	2.95166e-07	2.78666e-07	26155/79707/5394/51154/6135/10772/26523/29889/10946/51118/10969/6202/54680/6125/58155/79084/11218/10885/9129/11189/6232/22889/81875/1660/6635/4931/9816/55127/6201/79954/1653/23160/7514/6637/10713/23020/8886/84365/5433/29081/84128/23451/51602/7520/3921/9045/9136/55164/84864/6152/8607/57461/83939/55341/6165/55646/54433/5393/29102/55299/6607/6606/4869/83732/55003/7919/57819/705/135295/23195/84154/84…	195
GO:0006403	RNA localization	115/4990	225/15576	1.84133e-09	3.01252e-07	2.84412e-07	5394/10657/6421/4904/55706/9295/54680/26097/23381/7203/1660/3192/51692/6432/87178/7514/10575/10574/5433/3800/6741/129401/51602/3267/23225/80145/55164/8607/170506/56648/59343/10644/55341/22916/7884/81608/22948/9631/4869/7919/6428/57510/84946/348995/6950/29074/10643/908/9883/10898/23165/23237/65083/51010/23299/23511/23404/8559/4928/9793/23279/10482/55110/636/8086/3178/84324/11260/57122/11052/10576/…	115
GO:0003002	regionalization	151/4990	322/15576	1.42093e-08	2.10331e-06	1.98574e-06	57801/54626/22955/63950/22823/79084/57216/5087/23432/9095/163589/6045/7832/6496/10736/5013/25806/56603/4036/1745/1746/3239/3237/3236/3234/3232/4760/2637/55502/7476/93/6405/6092/200894/55081/199221/59343/6434/3516/57728/80319/5308/27152/10409/3670/2297/1044/4488/5089/4188/6722/9096/221322/25928/221833/3201/3202/3203/3204/3205/3206/3207/2128/2737/10512/10371/389549/6604/7516/2260/5591/23462/23237/8…	151
GO:0032200	telomere organization	83/4990	154/15576	1.46954e-08	2.12468e-06	2.00591e-06	5394/6118/64858/23381/7203/4751/142/9156/3192/10575/10574/7520/26354/170506/5984/5981/3184/54433/7015/22948/8364/8351/8365/8363/8356/5558/5570/6950/4216/908/5982/25913/7486/5591/9134/286053/4609/225689/9401/23137/54107/64421/22891/1763/55226/2237/23649/10714/4361/121504/3178/79035/5557/10576/8550/5985/5426/675/5983/328/3183/5427/7517/5888/80119/641/84464/5595/65057/55135/9212/5892/5889/84444/898/…	83
GO:0000075	cell cycle checkpoint	108/4990	216/15576	2.63976e-08	3.49179e-06	3.2966e-06	2810/6118/63967/991/1263/4998/64858/84072/65123/4582/5546/7832/25896/51514/1063/6664/4436/55571/699/9125/2177/51143/25904/84126/57060/11073/84142/4085/9319/5810/891/995/54908/51720/57472/6659/9656/7919/7272/5325/835/5591/92421/51322/11130/983/1763/3265/65975/7465/79733/27339/5883/4361/57646/3014/25988/1111/83695/1017/79035/8914/8091/4848/144455/84101/1407/9735/55743/79621/7027/7517/701/7158/79968…	108
GO:0000723	telomere maintenance	80/4990	149/15576	3.32875e-08	4.13897e-06	3.9076e-06	5394/6118/64858/23381/7203/4751/142/9156/3192/10575/10574/7520/26354/170506/5984/5981/3184/54433/7015/22948/8364/8365/8363/5558/5570/6950/4216/908/5982/25913/7486/5591/9134/286053/4609/225689/9401/23137/54107/64421/22891/1763/55226/2237/23649/10714/4361/121504/3178/79035/5557/10576/8550/5985/5426/675/5983/328/3183/5427/7517/5888/80119/641/84464/5595/65057/55135/9212/5892/5889/898/5424/5111/6714/1…	80
GO:0051783	regulation of nuclear division	91/4990	179/15576	1.21102e-07	1.34445e-05	1.26929e-05	64793/2827/1104/991/8556/84072/4751/1063/126731/3192/699/64682/3552/3553/51143/10201/339834/79598/10460/29945/685/1062/1950/4085/79884/9319/56979/5810/891/84250/9555/995/9232/54908/4488/55023/7272/26271/3834/54443/92421/286151/5885/27085/286053/225689/23137/9585/3832/2253/4288/113130/1111/5139/9700/84101/51434/51433/9735/79866/10419/9787/7517/701/51203/9088/5347/51451/81620/9212/7756/990/996/8468…	91
GO:0007283	spermatogenesis	209/4990	486/15576	1.70957e-07	1.86463e-05	1.7604e-05	10657/81629/2707/26292/22955/23139/54558/55706/676/6847/84072/11189/11022/91181/90780/480/84944/163589/5997/259266/1788/64395/56603/130951/55818/26003/401024/66037/130026/151195/7141/255101/3267/7182/375337/7584/339834/25886/60675/57650/27136/55779/8607/170506/6498/56648/83893/2119/116832/132612/152586/3148/3622/9319/83853/54514/891/353189/11063/9232/9425/255626/3024/3010/79969/3833/9025/221400/1…	209
GO:0048704	embryonic skeletal system morphogenesis	54/4990	93/15576	1.94457e-07	2.08437e-05	1.96786e-05	1301/27173/5396/28982/6664/10736/1746/3236/3232/6474/57728/7020/4188/25902/7291/3198/3201/3202/3203/3204/3205/3207/2737/2138/4325/79977/7046/4838/2253/60529/57453/7289/1280/3227/3225/3221/8092/50515/4323/6495/145258/10265/2303/3213/3214/3215/3216/3217/3218/3219/9775/655/6899/9968	54
GO:0006405	RNA export from nucleus	71/4990	135/15576	5.53653e-07	5.29548e-05	4.99947e-05	10657/55706/9295/26097/23381/1660/51692/6432/7514/5433/6741/129401/3267/23225/80145/55341/22916/7884/81608/9631/4869/7919/6428/57510/84946/348995/9883/10898/23165/65083/23511/4928/23279/10482/55110/8086/3178/84324/11260/57122/11052/160419/79023/8683/5901/9818/8106/23742/10921/9688/9785/22794/6426/79902/6427/9775/10189/9984/81929/10212/26993/23636/11338/29107/6431/8480/7307/8563/54830/65109/57187	71
GO:0090068	positive regulation of cell cycle process	125/4990	270/15576	5.78639e-07	5.4506e-05	5.14592e-05	55920/2810/6421/1263/8317/8556/29899/4582/5087/9928/7832/51514/3192/6868/57504/55571/3552/3553/9125/51143/25904/375337/23276/993/57060/25886/1894/29945/685/1950/4085/10733/7015/56979/891/84250/9555/995/4869/4488/57472/6659/55023/5325/26271/10926/835/2146/6604/2260/79848/5885/27085/286053/225689/23137/301/983/219736/9585/2253/117194/79733/2237/113130/85459/83695/1663/7480/29127/9700/1017/1019/8091…	125
GO:0048706	embryonic skeletal system development	65/4990	122/15576	9.01165e-07	7.80778e-05	7.37133e-05	1301/27173/5087/5396/28982/6664/10736/1745/1746/6670/3236/3232/3231/6474/579/57728/7020/4188/25902/7291/3198/3201/3202/3203/3204/3205/3207/2737/23213/2138/4325/79977/10655/5125/7046/4838/2253/60529/57453/7289/1280/3227/3223/3225/3221/3222/8092/50515/2254/4323/6495/145258/10265/2303/3213/3214/3215/3216/3217/3218/3219/9775/655/6899/9968	65
GO:0022412	cellular process involved in reproduction in multicellular organism	148/4990	332/15576	9.22445e-07	7.80778e-05	7.37133e-05	79727/23139/23318/676/79084/11218/6847/84072/11022/91181/90780/84944/163589/6045/259266/1788/4436/64395/56603/130951/55818/23397/401024/130026/7141/255101/3267/4880/375337/339834/6092/27136/55779/668/5806/2119/8654/132612/3148/3622/9319/83853/54514/891/11063/9425/255626/9025/167/101928601/7272/51465/2309/84071/9519/26271/1235/63979/8468/7784/136991/64753/346673/5764/79989/285/56154/2515/4603/9897…	148
GO:0071826	ribonucleoprotein complex subunit organization	94/4990	193/15576	9.41221e-07	7.80778e-05	7.37133e-05	51154/6135/10772/26523/10946/54680/6125/58155/79084/11218/9129/11189/6232/22889/1660/6635/1653/6637/10713/23020/5433/23451/7520/3921/55164/6152/8607/57461/55299/6607/6606/7919/57819/135295/23195/84154/8662/6733/5591/96764/8667/27161/11168/8559/3799/10480/27339/79869/7536/9092/65003/4839/255308/9416/1975/6895/11052/6636/9733/6128/6175/8683/8562/6433/10419/8487/55015/140801/3831/51187/6123/10421/11…	94
GO:0051983	regulation of chromosome segregation	56/4990	101/15576	9.41907e-07	7.80778e-05	7.37133e-05	55920/6421/991/11004/84072/4751/1063/3192/699/64682/56852/51143/339834/1894/10460/29945/1062/4085/9319/891/84250/9555/9232/54908/7272/26271/5885/286053/225689/23137/4288/2237/113130/1663/29127/9700/84101/51434/51433/9787/7517/701/90417/116028/5347/51451/1459/81620/9212/10615/7756/990/996/10403/1457/11065	56
GO:0007088	regulation of mitotic nuclear division	79/4990	156/15576	9.81814e-07	8.0315e-05	7.58254e-05	64793/1104/991/8556/4751/1063/126731/3192/699/64682/3552/3553/51143/10201/79598/10460/29945/685/1062/1950/4085/79884/9319/891/84250/9555/995/9232/54908/55023/7272/26271/3834/54443/92421/286151/5885/27085/286053/23137/9585/3832/2253/4288/113130/1111/9700/84101/51434/51433/9735/79866/10419/9787/7517/701/51203/9088/5347/51451/81620/9212/7756/990/996/84687/8877/10403/83987/23636/128866/26013/11065/67…	79
GO:0022618	ribonucleoprotein complex assembly	91/4990	186/15576	1.08955e-06	8.70122e-05	8.21482e-05	51154/6135/10772/26523/10946/54680/6125/58155/79084/11218/9129/11189/6232/22889/1660/6635/1653/6637/10713/23020/5433/23451/7520/3921/55164/6152/8607/57461/55299/6607/6606/7919/57819/135295/23195/84154/8662/6733/5591/96764/8667/27161/11168/8559/10480/27339/79869/7536/9092/65003/4839/255308/9416/1975/6895/11052/6636/9733/6128/6175/8683/8562/6433/10419/8487/55015/140801/51187/6123/10421/11051/6147/5…	91
GO:1904816	positive regulation of protein localization to chromosome, telomeric region	12/4990	12/15576	1.15832e-06	9.11551e-05	8.60596e-05	7203/10575/10574/26354/22948/6950/908/10576/55135/10694/54552/1736	12
GO:0033044	regulation of chromosome organization	151/4990	343/15576	1.75154e-06	0.000134436	0.000126921	26155/5394/23028/6421/991/22823/55170/9869/26097/90780/4582/23381/7203/4751/1063/142/3192/10575/10574/55818/699/64682/3553/7520/55209/51143/26354/23272/4171/2624/170506/10460/6047/29945/3184/6622/1062/4085/3622/9319/22948/56979/3670/891/84250/9555/9232/54908/3720/3024/3006/3010/3008/3007/3009/7936/3159/7422/26054/7272/9474/5570/4602/26271/6950/4216/7291/908/402569/25913/22976/195814/51366/5885/29…	151
GO:0051383	kinetochore organization	18/4990	22/15576	2.14594e-06	0.000160739	0.000151754	378708/23126/83540/1063/1058/10051/6047/1062/64105/64946/26054/387103/10592/9787/80152/55839/81620/10403	18
GO:0090329	regulation of DNA-dependent DNA replication	32/4990	51/15576	6.26524e-06	0.000401557	0.00037911	8317/59343/5984/51053/26271/5982/10926/2260/79075/84893/22891/79733/1017/8914/144455/5985/675/5983/54962/90381/641/63922/81620/3980/91607/80174/11143/11232/64863/5111/29980/11200	32
GO:0071166	ribonucleoprotein complex localization	64/4990	125/15576	6.37957e-06	0.000404712	0.000382089	55706/9295/26097/23381/51692/6432/7514/5433/6741/129401/3267/23225/80145/55341/22916/7884/81608/9631/4869/7919/6428/84946/348995/9883/10898/23165/65083/23511/4928/23279/10482/55110/8086/84324/11260/57122/160419/79023/8683/5901/9818/8106/10921/9688/9785/22794/6426/79902/6427/9775/10189/9984/81929/10212/26993/23636/11338/29107/6431/8480/7307/8563/65109/57187	64
GO:0060078	regulation of postsynaptic membrane potential	69/4990	138/15576	8.18513e-06	0.000508869	0.000480424	1141/5999/9378/1144/7476/152404/2932/66000/22871/55584/2565/2555/2557/2895/2743/8001/2554/2566/2550/22999/2569/2570/2898/2911/6804/55607/9162/1135/1142/9699/2902/642938/57053/627/1128/266743/2915/8898/2900/22997/3736/2904/784/5025/2562/2558/2567/1139/1138/2903/5026/5023/409/1742/57555/4355/9775/56853/2901/2931/6543/2906/57030/50944/23613/4923/57502/2742/2556	69
GO:0044839	cell cycle G2/M phase transition	119/4990	266/15576	8.47599e-06	0.000521735	0.000492571	55920/10657/63967/1263/4998/8317/10763/5087/9928/4751/51514/1063/57504/7840/10213/1781/993/11073/79441/9662/84142/890/10733/55722/23194/6502/891/1022/9555/995/3161/4869/51720/203068/9113/26271/5689/95681/6604/22976/5569/92421/5885/54801/9833/84131/4957/84930/983/219736/9024/7465/9793/51400/4361/22897/1111/2305/7480/7846/1017/1019/8091/4659/80184/121441/55835/79621/79866/4331/27133/3306/5890/55142…	119
GO:0097711	ciliary basal body-plasma membrane docking	51/4990	95/15576	9.85557e-06	0.00057604	0.00054384	261734/4751/7840/1781/79598/9657/79441/9662/10733/55722/203068/22832/95681/91147/54801/347240/84131/4957/983/9793/51259/22897/7846/117177/80184/51134/121441/79867/55835/55142/22995/54820/9738/5347/23322/7283/85302/22994/1453/79959/55125/115106/93323/84902/23354/22919/11190/9814/1454/8481/55559	51
GO:0016458	gene silencing	106/4990	233/15576	1.06139e-05	0.000585275	0.000552559	79727/26523/22955/23318/55706/113802/126961/333932/8338/317772/11022/84944/1660/92815/4613/55571/5433/8520/8575/129401/7141/9125/5468/23225/25904/131405/8087/5437/22916/5431/3015/7015/29102/9631/54514/9555/57472/3024/3006/8364/3010/3008/8351/3013/3007/8365/8969/8329/8363/3009/8356/5460/3159/57510/389421/3066/348995/9883/8468/51593/136991/23165/2146/90459/29028/27161/51490/23511/55506/143241/84332…	106
GO:0070200	establishment of protein localization to telomere	15/4990	18/15576	1.06379e-05	0.000585275	0.000552559	7203/10575/10574/7015/22948/6950/908/25913/79035/10576/675/65057/55135/10694/1736	15
GO:0010971	positive regulation of G2/M transition of mitotic cell cycle	19/4990	26/15576	2.08827e-05	0.0010819	0.00102142	55920/8317/5087/51514/57504/993/891/995/26271/6604/983/219736/7480/1019/3306/5890/80174/5889/994	19
GO:1905818	regulation of chromosome separation	36/4990	63/15576	3.34931e-05	0.00163958	0.00154793	991/1063/699/64682/51143/10460/29945/1062/4085/9319/891/9232/54908/7272/26271/5885/286053/225689/9700/84101/51434/51433/9787/7517/701/5347/51451/1459/81620/9212/7756/990/996/10403/1457/11065	36
GO:0016072	rRNA metabolic process	102/4990	228/15576	3.61473e-05	0.00174208	0.0016447	79707/5394/51154/6135/51118/10969/6202/54680/6125/10885/6232/81875/4931/55127/6201/79954/23160/8886/84365/29081/84128/51602/9045/9136/55164/6165/55646/54433/5393/29102/83732/705/23195/84154/51106/54606/55695/114049/10248/154743/90459/84549/5591/55636/6129/25879/6194/65083/51010/54881/23404/6130/57109/23560/10557/9790/9188/6229/23223/51013/10360/9221/22984/55226/51504/9092/1662/4839/10436/51202/50…	102
GO:0000086	G2/M transition of mitotic cell cycle	109/4990	247/15576	4.04903e-05	0.00193637	0.00182813	55920/10657/63967/1263/4998/8317/10763/5087/9928/4751/51514/1063/57504/7840/10213/1781/993/11073/79441/9662/890/10733/55722/23194/6502/891/1022/995/3161/203068/9113/26271/5689/95681/6604/5569/92421/5885/54801/9833/84131/4957/84930/983/219736/9024/7465/9793/51400/4361/22897/2305/7480/7846/1017/1019/8091/4659/80184/121441/55835/79621/79866/4331/27133/3306/5890/55142/22995/9133/90381/641/9088/54820/…	109
GO:0046605	regulation of centrosome cycle	34/4990	59/15576	4.33767e-05	0.00204933	0.00193477	64793/6491/4751/7514/7840/84084/25886/152185/10733/79884/4869/3834/92421/91147/3832/26973/85459/1111/56890/55835/7517/899/9738/2648/672/4591/100653515/22994/79959/23636/128866/11190/6790/5902	34
GO:0000082	G1/S transition of mitotic cell cycle	110/4990	250/15576	4.35116e-05	0.00204933	0.00193477	2810/6118/1104/10657/1263/4678/4998/8317/4582/128239/9928/7832/6868/6241/1876/55571/4175/4999/57695/9125/25904/131405/10217/993/57060/4171/59343/5471/7015/6502/891/1022/995/57472/1871/6659/51053/4172/5558/23595/5325/9113/26271/10457/10926/4176/5001/835/2146/1978/5591/4173/9134/27085/4609/301/9314/54107/55388/983/11319/7465/79733/23649/8882/25988/586/1017/5557/1019/4848/144455/5128/5426/7027/328/5…	110
GO:0061351	neural precursor cell proliferation	69/4990	144/15576	4.86476e-05	0.00224031	0.00211508	57540/23028/388610/63950/85440/58155/284467/9181/10763/259266/9928/9283/7832/6496/4036/2637/547/7476/131405/57650/2624/6259/1950/1627/7005/7422/23595/5454/7101/2309/2737/8326/5764/6604/7976/2260/9760/8323/9833/2889/2253/2018/51286/6240/627/5080/4192/747/50937/3736/29127/6895/10818/4673/84678/2290/3091/6692/54567/54820/79801/6532/10642/10653/9253/728/3642/170302/2316	69
GO:0031503	protein-containing complex localization	119/4990	277/15576	7.76275e-05	0.00339866	0.00320868	22883/55920/57576/3208/6421/55706/57554/9295/26097/23381/3192/51692/3797/6432/7514/5433/3800/6741/129401/3267/23225/80145/55081/57560/22871/55341/22916/7884/27065/57728/81608/55763/55722/9631/11127/4869/1627/7919/6428/167691/8417/84946/348995/7430/9883/53616/10898/23165/79989/9897/23237/65083/1759/89891/23511/3799/403/50632/3265/4928/7275/23279/6809/10482/254263/79659/2288/55110/8086/84324/3798/1…	119
GO:0016925	protein sumoylation	42/4990	79/15576	7.86791e-05	0.00342062	0.00322941	55706/10401/53335/129401/23225/26354/59343/205564/285498/6047/9631/26054/348995/9883/6804/23165/2138/286053/23511/1959/4928/23279/29843/8086/57122/79023/9818/100507650/84075/7329/9688/6613/79902/81929/10054/10055/23636/10155/8480/5905/54552/266740	42
GO:0032986	protein-DNA complex disassembly	15/4990	20/15576	9.96266e-05	0.00412919	0.00389837	92815/7141/6599/255626/3159/6604/4609/6418/196528/6602/4778/6601/11198/9349/6598	15
GO:0099565	chemical synaptic transmission, postsynaptic	53/4990	107/15576	0.000120149	0.00485043	0.00457929	1141/5999/9378/1144/7476/152404/2932/66000/22871/55584/2895/2743/8001/22999/2898/6804/55607/9162/1135/1142/9699/2902/642938/57053/627/266743/8898/22997/2904/784/5025/2562/1139/1138/2903/5026/5023/409/1742/57555/4355/9775/56853/2901/2931/6543/2906/57030/50944/23613/4923/57502/2742	53
GO:0051168	nuclear export	87/4990	195/15576	0.000146414	0.0056891	0.00537109	2810/10657/55706/9295/26097/23381/1660/5784/51692/6432/7514/3553/5433/6741/129401/580/3267/23225/80145/2932/55341/22916/7884/81608/9631/4869/7919/6428/57510/84946/348995/9883/10898/23165/65083/10541/23511/1959/84445/4928/23279/10482/55110/8086/3178/84324/11260/57122/11052/160419/79023/8683/5901/9818/8106/23742/51496/10921/23214/9688/10204/9785/22794/6426/79902/6427/9775/10189/9984/81929/10212/269…	87
GO:0044843	cell cycle G1/S phase transition	113/4990	266/15576	0.000199254	0.00732995	0.00692021	2810/6118/1104/10657/1263/4678/4998/8317/4582/128239/9928/7832/6868/6241/1876/55571/4175/4999/57695/9125/25904/131405/10217/993/57060/4171/59343/5471/890/7015/6502/891/1022/995/57472/1871/6659/51053/4172/5558/23595/5325/9113/26271/10457/10926/4176/5001/835/2146/1978/5591/4173/9134/27085/4609/301/9314/54107/55388/983/11319/7465/79733/23649/8882/25988/586/1017/5557/1019/4848/144455/5128/5426/7027/3…	113
GO:1902476	chloride transmembrane transport	44/4990	87/15576	0.000243403	0.00859795	0.00811733	1185/1187/1188/266675/7809/9635/55248/6509/50636/55129/1181/2565/2555/2557/2743/8001/6558/1836/2554/2566/1192/53405/2569/2570/1364/1180/9022/338440/57101/9498/144453/121601/2562/2558/2567/6559/94015/54831/5349/57030/57348/57468/2742/2556	44
GO:0048705	skeletal system morphogenesis	93/4990	214/15576	0.000276689	0.00950373	0.00897248	2268/4146/1301/27173/5396/28982/6664/10736/56603/1746/3236/3234/3232/8575/4880/7476/93/25886/6259/6474/57560/2261/579/57728/2201/1044/285590/4488/7020/4188/51715/25902/7291/3198/3201/3202/3203/3204/3205/3207/2737/6781/2260/2138/4325/79977/3037/9350/7046/85301/84159/4838/2253/60529/3636/871/4322/57453/8538/7289/1280/7480/5916/3227/3225/3224/3221/8092/50515/4323/6495/145258/342184/176/22856/10265/2…	93
GO:0072331	signal transduction by p53 class mediator	110/4990	260/15576	0.000289921	0.00990352	0.00934992	26155/23028/1870/6135/2810/6118/3065/5928/1263/6125/55170/4582/7832/9156/6201/4436/55571/580/9125/7862/25904/84126/57060/11073/5984/3622/5810/891/995/57472/9521/55003/6659/10919/4646/2309/84154/3066/5325/6908/7291/5982/6878/835/22976/7486/10397/138474/83860/983/1763/26287/6877/79733/6749/9219/5883/4361/57646/1111/2305/83695/4839/1108/1017/8445/4848/144455/9891/8550/5985/80196/387893/675/5983/7027…	110
GO:1903405	protein localization to nuclear body	10/4990	12/15576	0.000376191	0.0120556	0.0113817	7203/10575/10574/22948/6950/908/10576/55135/10694/1736	10
GO:1904867	protein localization to Cajal body	10/4990	12/15576	0.000376191	0.0120556	0.0113817	7203/10575/10574/22948/6950/908/10576/55135/10694/1736	10
GO:0097549	chromatin organization involved in negative regulation of transcription	51/4990	106/15576	0.000394001	0.0124975	0.0117989	3065/126961/333932/8338/317772/9869/92815/1788/8520/7141/23272/3015/9555/3024/3006/8364/3010/3008/8351/3013/3007/8365/8969/8329/8363/3009/8356/3159/57673/3066/2146/29028/54107/80312/55506/143241/84332/3070/79829/8726/3014/121504/51535/11176/8091/23347/84444/1786/10155/8318/22880	51
GO:0007281	germ cell development	103/4990	243/15576	0.000409593	0.0129261	0.0122035	79727/23318/79084/11218/6847/84072/91181/90780/163589/6045/259266/4436/64395/55818/401024/130026/7141/255101/3267/4880/375337/339834/55779/668/5806/2119/8654/132612/3148/3622/9319/83853/891/11063/9425/255626/9025/101928601/51465/2309/84071/9519/26271/1235/7784/64753/346673/5764/79989/285/9897/2189/55342/286207/4957/402381/9576/374308/9148/80217/56165/340719/7490/4192/25858/83700/5139/341567/6895/…	103
GO:0070316	regulation of G0 to G1 transition	24/4990	41/15576	0.000414314	0.0129751	0.0122498	5928/8317/6045/6241/1876/3135/10919/11335/2146/8726/1111/83695/1911/23468/317/7027/5888/23269/23512/5469/672/5932/1869/5931	24
GO:0032886	regulation of microtubule-based process	98/4990	230/15576	0.000449349	0.0135991	0.0128389	3925/64793/1104/6491/29899/84722/80128/9181/23271/4751/126731/3192/92749/165186/7514/79998/7840/84084/25886/79598/152185/2932/79929/10460/6047/6622/10733/79884/1946/55521/4869/79969/26054/1235/3834/5879/92421/91147/225689/23299/25/157922/55130/6865/3832/81930/9793/2011/402/117144/254263/6188/5058/26973/85459/23187/1111/2288/57542/636/85478/56890/221150/55835/26586/79866/51199/7517/4130/50810/899/…	98
GO:0016569	covalent chromatin modification	180/4990	457/15576	0.000456036	0.0136307	0.0128687	26155/63976/29943/51702/23028/2140/3065/6421/148581/22823/1810/55170/9869/26097/200186/90780/4582/27005/6045/10765/27097/64754/1788/57504/200424/55818/3553/8520/55209/7862/79885/7324/80335/5580/23272/84864/8607/2624/2122/86/55689/165918/10336/7468/6622/11107/890/3622/56979/3670/891/9555/10902/51720/3720/3006/3008/3007/3009/10919/7936/9025/55809/7422/8464/6885/59336/9474/57673/3066/2070/4602/55274…	180
GO:0019083	viral transcription	77/4990	174/15576	0.000462058	0.0137446	0.0129763	23435/6135/3065/6202/55706/6125/6232/1660/81559/6201/6233/6160/5433/129401/6168/6161/23225/3921/9045/6152/51193/5437/6165/6133/5431/6189/9631/6167/11074/7936/6206/348995/9883/23165/6129/6132/6194/23511/6130/6229/4928/6157/23279/6188/6230/904/8086/6895/6231/6171/8091/57122/79023/6128/6175/9818/6187/7023/6210/9688/6147/9349/6155/6169/79902/81929/6139/7311/6829/23636/8480/51497/6227/6598/6191/6173/6…	77
GO:0043414	macromolecule methylation	122/4990	296/15576	0.000496039	0.0145541	0.0137406	63976/23463/23028/22823/54482/55170/113802/64783/9869/11022/26097/90780/84944/149281/163589/7832/142/64754/1788/80745/63892/200424/55818/29081/151194/55209/131965/80335/27136/2122/7468/11107/56979/54514/9555/3720/3006/3008/3007/3009/346171/10919/7936/59336/57673/4602/5110/51106/9589/55695/8468/114049/402569/154743/136991/2146/22976/96764/79977/55039/4609/158234/26147/64855/2625/79723/1787/80312/1…	122
GO:0007214	gamma-aminobutyric acid signaling pathway	16/4990	24/15576	0.000518162	0.015124	0.0142786	165829/2565/2555/2557/6558/2554/2566/2550/2569/2570/627/2562/2558/2567/468/2556	16
GO:2000241	regulation of reproductive process	68/4990	151/15576	0.000536708	0.0153766	0.014517	2827/991/79084/84072/259266/151056/3239/4880/5021/375337/353274/993/339834/8654/9319/56979/5810/10184/995/153218/4488/7422/167/8521/7272/1268/3066/2697/26271/1235/7784/10371/23213/286151/27161/225689/6812/6865/4838/7262/7490/11251/5017/55231/5139/55726/57647/56339/646/8399/284071/6662/143471/268/56729/83639/994/23236/6714/100/6789/6615/6790/655/89766/3976/7552/203447	68
GO:0006337	nucleosome disassembly	13/4990	18/15576	0.000550317	0.0156941	0.0148168	92815/7141/6599/255626/3159/6604/6418/196528/6602/4778/6601/11198/6598	13
GO:0001841	neural tube formation	50/4990	105/15576	0.000603977	0.0169906	0.0160409	7798/6491/8915/11146/57216/7042/6201/6664/54910/4036/131405/55081/1857/836/6659/25902/7291/5898/7976/79977/8323/115908/25/4838/9585/5076/133/1072/2348/7289/5916/8092/317/84678/3091/6692/1856/2648/57534/10653/7040/7408/8463/58495/51098/6789/57167/655/7403/9968	50
GO:0006821	chloride transport	48/4990	100/15576	0.000615371	0.0171559	0.0161969	1185/1187/1188/266675/7809/9635/55248/6509/50636/55129/1181/2565/2555/2557/5593/2743/8001/6558/1836/2554/2566/1192/53405/2569/2570/1364/1180/9022/338440/5031/2915/57101/9498/144453/121601/2562/2558/2567/6559/94015/54831/5349/57030/57348/57468/2742/5030/2556	48
GO:0048608	reproductive structure development	164/4990	415/15576	0.000669351	0.0184971	0.0174631	2707/4678/64783/79084/91181/8751/89884/259266/10765/7042/4436/3973/4036/6670/3239/5798/3623/5270/51665/5468/7476/6599/6092/2624/668/5806/8893/59343/768239/3516/57728/174/10733/3148/3622/836/132625/10409/8728/8614/2295/578/5467/4188/7422/8521/2309/2697/4216/4521/3205/3206/3207/2737/7784/10371/7425/3952/5764/835/10049/6781/6770/55636/23213/23462/79977/23639/5747/2189/301/1515/7046/3371/2625/84159/4…	164
GO:0045023	G0 to G1 transition	24/4990	42/15576	0.000674761	0.0184971	0.0174631	5928/8317/6045/6241/1876/3135/10919/11335/2146/8726/1111/83695/1911/23468/317/7027/5888/23269/23512/5469/672/5932/1869/5931	24
GO:2000177	regulation of neural precursor cell proliferation	41/4990	83/15576	0.000725973	0.0197955	0.0186889	57540/23028/63950/58155/284467/10763/259266/9283/7832/6496/4036/131405/57650/2624/1950/7422/7101/2309/2737/8326/5764/6604/7976/9760/2889/51286/627/5080/4192/50937/4673/84678/2290/3091/6692/54567/79801/6532/10653/3642/2316	41
GO:0016570	histone modification	174/4990	445/15576	0.000836869	0.0222342	0.0209914	26155/63976/29943/51702/23028/2140/3065/6421/148581/22823/1810/55170/9869/26097/200186/90780/4582/27005/6045/10765/27097/64754/57504/200424/55818/3553/8520/55209/7862/79885/7324/80335/5580/84864/8607/2624/2122/86/55689/165918/10336/7468/6622/11107/890/3622/56979/3670/891/9555/10902/51720/3720/3006/3008/3007/3009/10919/7936/9025/55809/7422/8464/6885/59336/9474/57673/3066/2070/4602/55274/7291/9031/…	174
GO:0006735	NADH regeneration	17/4990	27/15576	0.000923741	0.0240289	0.0226857	2023/3099/221937/5224/5214/3098/283209/2597/7167/2026/5213/5315/83440/226/3607/26330/5230	17
GO:0061621	canonical glycolysis	17/4990	27/15576	0.000923741	0.0240289	0.0226857	2023/3099/221937/5224/5214/3098/283209/2597/7167/2026/5213/5315/83440/226/3607/26330/5230	17
GO:0061718	glucose catabolic process to pyruvate	17/4990	27/15576	0.000923741	0.0240289	0.0226857	2023/3099/221937/5224/5214/3098/283209/2597/7167/2026/5213/5315/83440/226/3607/26330/5230	17
GO:1904869	regulation of protein localization to Cajal body	9/4990	11/15576	0.000987942	0.0252907	0.0238769	7203/10575/10574/22948/6950/908/10576/10694/1736	9
GO:1904871	positive regulation of protein localization to Cajal body	9/4990	11/15576	0.000987942	0.0252907	0.0238769	7203/10575/10574/22948/6950/908/10576/10694/1736	9
GO:0007292	female gamete generation	59/4990	131/15576	0.00120386	0.0297833	0.0281185	23318/79084/11218/84072/163589/5997/259266/130951/23397/7130/4880/339834/668/5806/174/8654/9319/56979/891/101928601/7272/2309/26271/7784/3952/346673/5764/9897/402381/84930/340719/4192/8061/5139/4327/675/54937/317761/54852/646/254528/5347/51087/7153/78995/284071/5889/6875/268/342977/6795/994/84515/6714/80336/6790/10388/11144/29781	59
GO:0090671	telomerase RNA localization to Cajal body	13/4990	19/15576	0.00123119	0.0297833	0.0281185	5394/7203/10575/10574/55164/8607/22948/6950/908/10576/55135/10694/1736	13
GO:1904874	positive regulation of telomerase RNA localization to Cajal body	11/4990	15/15576	0.00124241	0.0299383	0.0282648	7203/10575/10574/55164/8607/22948/6950/908/10576/10694/1736	11
GO:0006614	SRP-dependent cotranslational protein targeting to membrane	45/4990	95/15576	0.00126728	0.0303026	0.0286087	6135/6202/6125/6232/6201/6233/6160/6168/6161/3921/9045/6152/6165/6133/133022/6189/6167/9697/6206/6129/6132/6194/6130/55176/6229/6157/6188/6230/6231/6171/6128/6175/6187/6210/6147/9349/6155/6169/6730/6139/7311/6227/6191/6173/6170	45
GO:0030216	keratinocyte differentiation	73/4990	169/15576	0.00144633	0.0334268	0.0315583	2810/8394/2312/6707/6278/5317/50604/2355/56603/130120/2317/79413/3516/27152/836/9555/4488/9113/3204/8754/79977/301/1515/7357/55506/11187/5080/57830/51535/144501/3887/9119/286887/3853/3852/3849/3848/338785/1594/8796/7051/9333/204219/865/1001/5469/3858/3859/54474/390792/125115/81851/85285/3885/3866/3880/3861/3872/2118/2125/1825/1824/1823/1830/1829/84518/26085/58495/6431/6789/8202/337972/337880	73
GO:0009566	fertilization	72/4990	167/15576	0.00164918	0.0370909	0.0350176	148281/11022/9898/7203/480/84944/10765/109/151056/10575/10574/3236/7141/84812/4486/668/7222/1047/2743/22948/56979/10184/55521/10007/153218/167/22999/85413/6950/3205/3206/3207/7784/64753/203102/8749/2515/6674/54742/6812/983/7417/22917/117144/55231/2352/2348/53340/928/8531/89869/55726/8086/6895/10576/122402/246777/4240/254528/8399/226/257062/91646/83639/642636/23627/23236/10388/10694/89766/4809/561…	72
GO:0051445	regulation of meiotic cell cycle	26/4990	49/15576	0.00181442	0.0401432	0.0378992	2827/991/84072/259266/4880/375337/993/339834/9319/56979/5810/995/4488/7272/26271/286151/225689/5017/5139/56339/284071/143471/994/23236/3976/7552	26
GO:0048665	neuron fate specification	15/4990	24/15576	0.00206224	0.0445173	0.0420288	63950/23040/3236/3670/5454/167826/2128/2737/3110/2138/54845/5080/3226/6495/64843	15
GO:0050808	synapse organization	161/4990	417/15576	0.00236692	0.0495459	0.0467763	22883/10163/576/58512/991/7804/22854/1141/64218/8497/9378/119/347730/91752/10152/2066/547/5021/55209/7476/79012/6405/9254/26059/378/6092/2596/66000/6259/5217/170506/22871/2049/2119/3556/200933/2555/23284/6622/2895/23657/7097/2743/1501/1007/345651/9456/1946/56133/56132/26167/56130/56126/2554/2566/6620/1627/203068/8831/54209/7162/2045/8936/7402/221935/1607/8326/27445/9723/55607/4897/5764/2339/7534/…	161

## Sheet: GE2
ID	Description	GeneRatio	BgRatio	pvalue	p.adjust	qvalue	geneID	Count
hsa04610	Complement and coagulation cascades	42/915	85/7073	2.74071e-16	8.77028e-14	6.52001e-14	712/714/713/731/732/2152/3075/10878/1378/5627/5648/2244/2243/2266/3818/735/730/729/2149/2161/629/5327/727/733/4153/966/2147/710/716/715/2/2155/5265/624/5345/7448/1675/718/7056/11326/2158/2157	42
hsa04060	Cytokine-cytokine receptor interaction	59/915	246/7073	1.07276e-06	0.000167029	0.000124173	3953/4803/27302/9173/8809/8807/3625/659/1233/1524/2829/729230/1234/6372/2919/2920/10563/651/3558/3575/3977/2690/3572/85480/1437/3596/4050/653/8795/90865/6363/6366/944/6387/3606/3587/7132/920/3626/83729/10673/7043/3603/9235/3566/6361/146433/58191/8742/6347/6356/4804/8740/3594/3455/3454/23765/2833/959	59
hsa04151	PI3K-Akt signaling pathway	72/915	324/7073	1.5659e-06	0.000167029	0.000124173	5293/1969/4803/8515/7143/3676/1286/1285/1293/3680/9223/3693/131873/59345/5156/3558/3575/2690/2255/3672/5295/2149/2246/5159/8817/7148/3908/7058/1956/3082/2791/1278/1129/4846/3717/7010/4915/1902/7099/10319/6256/5728/118788/2263/80310/5519/8074/4908/57121/2998/3479/2322/10161/207/2252/10681/5604/3566/7448/2064/4804/1277/596/84699/3643/3718/2323/5105/3455/3454/1291/1292	72
hsa04061	Viral protein interaction with cytokine and cytokine receptor	26/915	86/7073	1.843e-05	0.0014744	0.0010961	8809/8807/1233/1524/2829/729230/1234/6372/2919/2920/10563/3558/3572/8795/6363/6366/6387/3606/3587/7132/6361/146433/6347/6356/8740/2833	26
hsa04020	Calcium signaling pathway	51/915	226/7073	3.5004e-05	0.00224026	0.00166545	4803/57172/3707/6546/6869/5136/491/4485/4638/5156/2255/2149/814/2246/5159/8817/5350/816/1956/3082/1129/4846/5533/148/2185/9630/4915/5535/810/3363/153/2263/80310/775/8074/5153/3356/1910/196883/624/5330/2252/115/5336/489/2064/6915/5566/80271/56848/10800	51
hsa04611	Platelet activation	32/915	121/7073	4.32664e-05	0.00230754	0.00171548	5293/1281/4638/64805/2244/2243/2266/2982/2983/5295/2149/2534/1278/6916/4846/5592/2147/10235/2977/23365/196883/207/10125/5330/115/5336/1277/6915/5566/5739/5600/695	32
hsa05146	Amoebiasis	27/915	97/7073	6.51619e-05	0.00257116	0.00191145	5293/731/732/912/911/910/913/1281/1286/1285/2919/2920/735/5295/1437/929/3908/383/1278/9630/7099/10319/733/7043/5330/1277/5566	27
hsa04658	Th1 and Th2 cell differentiation	25/915	87/7073	6.81676e-05	0.00257116	0.00191145	3932/4853/919/7535/6775/5602/3558/3596/3111/3115/28514/5533/3717/5535/5588/916/917/920/3566/27040/4094/3718/3594/4793/5600	25
hsa04062	Chemokine signaling pathway	41/915	174/7073	7.33165e-05	0.00257116	0.00191145	5293/1233/1524/2829/729230/1234/59345/6372/2919/2920/10563/5295/3702/1794/2791/2185/3717/6363/6366/6387/2869/10235/6773/196883/207/5330/10681/5604/115/6361/5336/1398/58191/6347/6356/6774/5566/3718/4793/57580/2833	41
hsa04514	Cell adhesion molecules	35/915	141/7073	8.03487e-05	0.00257116	0.00191145	9672/257194/914/79679/57863/6403/5788/23114/6382/3676/3680/3111/3115/64101/84628/57689/923/920/6404/9071/6693/3683/999/1013/5797/10666/933/5817/5819/6614/6385/58494/7122/959/83692	35
hsa00640	Propanoate metabolism	13/915	33/7073	0.000122922	0.00357591	0.00265841	8801/5096/8310/4594/594/1892/38/32/35/5095/18/23417/593	13
hsa04022	cGMP-PKG signaling pathway	37/915	157/7073	0.000162318	0.00432848	0.00321788	6546/5581/491/4638/1259/2982/2983/4208/5350/4846/5533/148/5535/810/5592/150/153/10335/5140/5138/2977/775/1910/4625/196883/624/207/5330/5604/4205/115/1258/489/84699/3643/10398/23439	37
hsa05150	Staphylococcus aureus infection	21/915	72/7073	0.000203368	0.00460995	0.00342714	712/714/713/6403/3075/5648/2266/629/3111/3115/1672/1669/727/4153/716/715/6404/3683/342574/1675/718	21
hsa04064	NF-kappa B signaling pathway	26/915	98/7073	0.000209037	0.00460995	0.00342714	3932/5743/7535/8837/2919/2920/929/4050/6363/6366/7099/5588/6387/29760/7132/10673/27040/1540/5336/596/4616/148022/8740/3929/695/959	26
hsa04014	Ras signaling pathway	47/915	218/7073	0.000224554	0.00460995	0.00342714	5293/1969/5322/4803/25780/7535/5899/5337/59345/5156/5602/81579/2255/5295/2246/5159/8817/9771/1956/3082/2791/7010/4915/810/3363/2263/10235/80310/2113/8074/4908/3479/2322/22821/207/10125/2252/10681/5604/27040/5336/4804/3643/5566/64926/2323/2114	47
hsa05235	PD-L1 expression and PD-1 checkpoint pathway in cancer	24/915	88/7073	0.000230498	0.00460995	0.00342714	5293/3932/919/7535/5295/1956/5533/3717/5535/7099/5588/5728/916/917/920/5777/207/10125/5604/27040/6774/148022/4793/5600	24
hsa04660	T cell receptor signaling pathway	26/915	99/7073	0.000249416	0.00469488	0.00349027	5293/3932/919/5788/7535/5602/3558/5295/1437/3702/2534/5533/5535/5588/916/917/920/5777/207/10125/5604/27040/4793/9402/5600/959	26
hsa04015	Rap1 signaling pathway	44/915	202/7073	0.000278348	0.00494841	0.00367875	5293/1969/4803/25780/5899/11069/9223/5156/9693/2533/2255/5295/2149/2246/5159/8817/9771/1956/3082/7010/1902/810/2263/10235/80310/8074/57121/3479/196883/51466/207/5330/2252/5604/115/27040/3683/2775/999/1398/4804/3643/3397/5600	44
hsa04621	NOD-like receptor signaling pathway	36/915	156/7073	0.000307603	0.00518069	0.00385143	114548/58484/84168/846/2919/2920/118429/5602/84674/4671/340061/7205/10135/1669/1508/7099/64170/837/834/114769/3606/23710/6773/11035/5330/9051/29108/1535/6347/596/148022/4793/22900/3455/3454/5600	36
hsa05171	Coronavirus disease - COVID-19	45/915	214/7073	0.000540861	0.00865378	0.0064334	5293/712/714/713/731/732/6403/114548/5648/5602/3558/2244/2243/2266/7098/735/730/729/3572/5295/1437/340061/629/1956/7099/727/733/4153/2147/834/7132/716/715/6773/5336/6347/6774/1675/718/4793/3455/3454/7113/5600/51284	45
hsa00220	Arginine biosynthesis	9/915	21/7073	0.000668728	0.00977077	0.0072638	1373/383/435/4846/2875/445/2805/27165/2806	9
hsa04662	B cell receptor signaling pathway	21/915	78/7073	0.000671741	0.00977077	0.0072638	5293/25780/3635/5295/5533/5535/29760/118788/975/5777/207/5604/5336/974/933/4793/10990/23547/11027/10859/695	21
hsa04270	Vascular smooth muscle contraction	30/915	128/7073	0.000725067	0.0100879	0.00749955	5322/4660/5581/10203/4638/81579/2982/2983/10268/800/148/810/5588/5592/59/10335/2977/23365/775/196883/5583/5330/5604/115/4629/10266/5566/94274/5739/10398	30
hsa04974	Protein digestion and absorption	24/915	95/7073	0.000784105	0.0104547	0.00777226	1307/1296/6546/6519/1281/1286/1285/3769/1293/131873/6550/1303/1278/7373/6505/1306/1289/5547/6564/1277/80781/1291/1292/23439	24
hsa05218	Melanoma	19/915	69/7073	0.000886213	0.0113284	0.00842176	5293/4286/5156/2255/5295/2246/5159/8817/1956/3082/5728/80310/8074/3479/207/2252/5604/999/4616	19
hsa05142	Chagas disease	24/915	96/7073	0.000920431	0.0113284	0.00842176	5293/712/714/713/919/8837/5602/3558/5295/9630/7099/5519/916/917/7132/7043/624/207/5330/2775/6347/148022/718/5600	24
hsa04630	JAK-STAT signaling pathway	31/915	136/7073	0.000979428	0.011608	0.00862966	5293/3953/6775/1154/5156/3558/3575/3977/2690/3572/5295/85480/1437/3596/5159/1956/3717/3587/5777/6773/8835/207/8651/3566/6774/596/3718/3594/3455/3454/2273	31
hsa04510	Focal adhesion	41/915	197/7073	0.00116298	0.0128789	0.00957446	5293/8515/7143/4660/3676/1286/1285/1293/3680/4638/3693/131873/5156/5602/3672/5295/5159/7148/2534/3908/7058/1956/3082/1278/858/10319/5728/55742/80310/3479/207/5604/1398/7448/2064/1277/596/10398/1291/1292/64098	41
hsa04640	Hematopoietic cell lineage	23/915	92/7073	0.00116715	0.0128789	0.00957446	914/912/911/910/913/1378/3676/3575/3672/1437/929/3111/3115/966/921/916/917/920/2322/290/3566/933/2323	23
hsa04512	ECM-receptor interaction	22/915	88/7073	0.0014807	0.0156276	0.0116179	3339/8515/7143/6382/3676/1286/1285/1293/3680/3693/131873/3672/7148/3908/7058/1278/10319/7448/1277/6385/1291/1292	22
hsa04380	Osteoclast differentiation	28/915	122/7073	0.00151393	0.0156276	0.0116179	5293/3932/1513/4286/5602/5295/814/2534/5533/5535/29760/7132/6773/207/5604/8651/1540/5336/1535/10990/23547/11027/10859/140885/3455/3454/5600/695	28
hsa01200	Carbon metabolism	27/915	117/7073	0.00167432	0.0166877	0.012406	51179/2271/1373/189/8801/5096/8310/6389/3101/4594/2875/2731/48/2203/229/55753/2805/1892/38/6392/10993/113675/35/5095/3419/2806/2027	27
hsa01521	EGFR tyrosine kinase inhibitor resistance	20/915	78/7073	0.00172091	0.0166877	0.012406	5293/5156/5295/5159/1956/3082/3084/3717/5728/2263/80310/3479/2621/207/5604/5336/2064/6774/596/558	20
hsa04931	Insulin resistance	25/915	106/7073	0.00177665	0.0167214	0.012431	5293/11000/5581/10891/5602/5295/9945/4846/51422/79660/10999/5588/5728/1374/7132/2998/32/2308/207/11001/6774/84699/3643/5105/27330	25
hsa04659	Th17 cell differentiation	24/915	101/7073	0.00195327	0.0178585	0.0132764	3932/919/7535/5602/3558/3572/3111/3115/5533/3717/5535/6256/5588/916/917/920/3566/27040/6774/3718/3594/4793/5600/50943	24
hsa05340	Primary immunodeficiency	11/915	33/7073	0.00205901	0.0179787	0.0133658	3932/5788/7535/3575/29760/916/920/4261/3718/695/959	11
hsa04750	Inflammatory mediator regulation of TRP channels	23/915	96/7073	0.00214363	0.0179787	0.0133658	5293/4803/5581/5602/5734/5295/2150/816/8989/810/5588/3479/59341/3356/196883/5583/624/5330/115/5336/40/5566/5600	23
hsa05133	Pertussis	19/915	74/7073	0.00218506	0.0179787	0.0133658	712/714/713/114548/6372/5602/929/7099/727/810/710/834/716/715/29108/3394/148022/718/5600	19
hsa00280	Valine, leucine and isoleucine degradation	14/915	48/7073	0.00227682	0.0179787	0.0133658	64064/3158/3032/5096/4594/54511/594/1892/38/35/5095/3712/18/593	14
hsa05144	Malaria	14/915	48/7073	0.00227682	0.0179787	0.0133658	2532/6403/1378/6382/7058/3082/7099/975/3606/3820/7043/3683/6347/959	14
hsa04072	Phospholipase D signaling pathway	31/915	143/7073	0.00230353	0.0179787	0.0133658	5293/8613/2205/5899/11069/5337/5156/5295/2149/5159/2916/2534/1956/55326/2185/1902/10555/2147/80310/57121/1606/10161/196883/207/5330/5604/115/5336/3643/56848/56894	31
hsa04371	Apelin signaling pathway	28/915	127/7073	0.00284163	0.0213547	0.0158755	6546/5581/4638/59345/10891/4208/814/1958/2791/4846/51422/5327/810/59/5140/187/23710/196883/207/5330/10681/5604/4205/115/999/5566/10365/56848	28
hsa04550	Signaling pathways regulating pluripotency of stem cells	29/915	133/7073	0.00286954	0.0213547	0.0158755	5293/54361/3399/7482/3398/3625/659/80326/3977/3572/5295/3400/8321/3717/2263/81029/7471/3626/83729/3479/4093/207/3175/5604/6774/7484/3718/3397/5600	29
hsa05321	Inflammatory bowel disease	16/915	60/7073	0.00315466	0.022943	0.0170563	7100/8809/8807/6775/3558/3596/3111/3115/7099/3606/7043/3566/4094/6774/3594/50943	16
hsa04933	AGE-RAGE signaling pathway in diabetic complications	23/915	100/7073	0.00374141	0.0266056	0.0197791	5293/2152/5581/1281/1286/1285/5602/5295/1958/1278/4846/3717/2308/7043/207/5330/5336/6347/6774/1277/596/7056/5600	23
hsa04975	Fat digestion and absorption	11/915	36/7073	0.00443641	0.030862	0.0229435	5322/8613/338/81579/19/10999/10555/80168/38/335/2806	11
hsa04080	Neuroactive ligand-receptor interaction	51/915	276/7073	0.00470995	0.0320251	0.0238082	3953/6869/6344/10203/10316/51738/7433/5745/53829/4886/4889/5734/2690/2149/2150/2568/2916/2692/6863/1129/148/8973/6013/116443/1902/727/5540/64106/2894/3363/150/153/2147/187/4544/10888/3356/10161/1910/5729/624/9340/2642/8698/6915/718/9294/5739/5020/10800/27334	51
hsa00590	Arachidonic acid metabolism	15/915	57/7073	0.00480377	0.0320251	0.0238082	5322/5743/2876/113612/81579/4056/6916/2053/240/1557/1558/4051/1555/5740/2687	15
hsa00072	Synthesis and degradation of ketone bodies	5/915	10/7073	0.00514837	0.033622	0.0249953	64064/3158/56898/54511/38	5
hsa04924	Renin secretion	16/915	64/7073	0.00626304	0.040016	0.0297487	5136/2982/2983/5734/358/1508/5533/5535/810/153/5140/2977/775/5153/5330/5566	16
hsa05130	Pathogenic Escherichia coli infection	37/915	190/7073	0.00637755	0.040016	0.0297487	7100/114548/7456/3059/5602/10427/9871/4651/4671/2149/26999/2534/64005/55971/653857/8795/1902/7099/2147/837/834/3606/23365/7132/57121/5777/3071/9071/4644/4643/4629/29108/4642/4542/4793/7122/5600	37
hsa04920	Adipocytokine signaling pathway	16/915	65/7073	0.00733833	0.0435919	0.0324072	3953/9370/10891/5602/2180/51422/3717/6256/5588/1374/7132/32/207/6774/4793/5105	16
hsa04360	Axon guidance	35/915	179/7073	0.00735272	0.0435919	0.0324072	5293/1969/54361/659/2043/2042/91653/2047/9353/8633/9037/5295/22885/6586/2534/816/64101/91584/2041/5533/1808/5535/84628/6387/6585/57689/29984/23365/81029/27289/57522/7223/5336/9423/10398	35
hsa05205	Proteoglycans in cancer	38/915	198/7073	0.00735614	0.0435919	0.0324072	5293/3339/54361/7482/4660/6382/80326/3059/3693/5295/2099/816/1956/3082/8321/1278/858/7099/288/3316/23365/81029/5777/7471/4060/1634/3479/207/5604/5336/7448/2064/6774/7484/1277/5566/6385/5600	38
hsa04625	C-type lectin receptor signaling pathway	22/915	100/7073	0.00785861	0.0452527	0.0336418	5293/5743/114548/5602/3558/5295/5533/5535/64170/810/834/23365/51266/64581/6773/207/29108/1540/6361/5336/10332/5600	22
hsa05152	Tuberculosis	32/915	161/7073	0.00791922	0.0452527	0.0336418	1520/1378/22925/7096/5602/929/3111/3115/816/5533/3717/5535/7099/64170/810/3606/3587/23365/7132/64581/3916/7043/207/4261/11151/9902/596/718/10332/56848/3929/5600	32
R-HSA-166658	Complement cascade	36/1205	57/9751	2.00353e-19	2.29004e-16	2.00353e-16	712/714/713/8547/731/732/1401/3075/10878/1378/78989/5627/5648/735/730/729/629/10584/727/2220/733/4153/1369/975/966/2147/710/716/715/7448/3004/1991/1675/718/27202/5199	36
R-HSA-977606	Regulation of Complement cascade	27/1205	46/9751	9.22064e-14	5.2696e-11	4.61032e-11	712/714/713/731/732/3075/10878/1378/5627/735/730/729/629/727/733/1369/975/966/2147/710/716/715/7448/1991/718/27202/5199	27
R-HSA-1474244	Extracellular matrix organization	79/1205	291/9751	3.48998e-12	1.32968e-09	1.16333e-09	3339/9672/1307/1296/8515/1520/1513/4921/7143/2331/7837/6382/11117/4052/2202/27302/3676/1281/1286/1285/1293/2199/3680/3693/131873/2244/2243/2266/3818/3672/6678/85007/9509/7148/1303/3908/1278/5118/1508/7373/54829/1306/10319/1289/84171/5654/977/4054/30008/283208/726/11095/2/4060/1634/4053/7043/10516/2200/4016/5045/3683/4324/999/4239/7448/1277/1991/8425/634/6385/58494/351/80781/1291/1292/164656/7076/…	79
R-HSA-166663	Initial triggering of complement	17/1205	22/9751	4.72629e-12	1.35054e-09	1.18157e-09	712/714/713/8547/1401/78989/5648/629/10584/2220/4153/716/715/3004/1675/718/5199	17
R-HSA-2173782	Binding and Uptake of Ligands by Scavenger Receptors	22/1205	42/9751	3.8708e-10	8.84865e-08	7.74161e-08	78989/338/8685/1281/23166/5648/3512/213/6678/1278/259/3263/6288/335/9332/55576/3240/8578/1277/348/284297/8542	22
R-HSA-166786	Creation of C4 and C2 activators	12/1205	14/9751	8.65336e-10	1.53974e-07	1.3471e-07	712/714/713/8547/1401/78989/5648/10584/2220/4153/716/715	12
R-HSA-500792	GPCR ligand binding	90/1205	387/9751	9.4297e-10	1.53974e-07	1.3471e-07	80835/1889/54361/7482/2532/6869/6344/10203/151306/80326/10316/51738/1233/1524/7433/2829/729230/1234/5745/846/53829/64805/59345/6372/2919/2920/10563/84109/4886/4889/5734/2149/2150/1393/2916/2692/10268/8321/2791/6863/1129/148/6363/6366/1902/727/6387/5540/64106/3363/150/153/6288/2147/187/4544/57121/50865/7471/50846/1240/3356/10161/1910/2841/1880/5729/8477/8111/624/29933/10681/6361/58191/9340/6347/63…	90
R-HSA-373076	Class A/1 (Rhodopsin-like receptors)	68/1205	269/9751	3.19893e-09	4.57048e-07	3.99867e-07	1889/2532/6869/151306/10316/51738/1233/1524/2829/729230/1234/53829/64805/6372/2919/2920/10563/84109/4886/4889/5734/2149/2150/6863/1129/148/6363/6366/1902/727/6387/5540/64106/3363/150/153/6288/2147/187/4544/57121/50865/1240/3356/10161/1910/2841/1880/5729/8477/8111/624/29933/6361/58191/6347/6356/8698/6915/718/9294/5739/27202/5020/351/2833/10800/27334	68
R-HSA-76002	Platelet activation, signaling and aggregation	63/1205	255/9751	3.13092e-08	3.97627e-06	3.4788e-06	10630/3932/1893/6403/51097/5581/11069/7123/3700/5627/11343/64805/59345/3273/213/22915/2244/2243/2266/5295/2149/6678/2534/3082/2791/1278/10447/9630/5004/5005/5588/150/2147/710/10235/23052/335/5777/2/51266/1606/3479/2621/5583/7043/5265/5267/12/207/10125/10681/3671/27040/5336/1398/5345/1277/1675/6915/1/351/7076/2157	63
R-HSA-1442490	Collagen degradation	23/1205	61/9751	3.73299e-07	4.26681e-05	3.73299e-05	1307/1296/1513/1281/1286/1285/1293/131873/85007/1303/1278/1508/7373/1306/1289/5045/4324/1277/1991/80781/1291/1292/164656	23
R-HSA-216083	Integrin cell surface interactions	28/1205	84/9751	4.19863e-07	4.36276e-05	3.81694e-05	3339/1307/1296/8515/3676/1281/1286/1285/1293/3680/3693/131873/2244/2243/2266/3672/1278/1289/4060/2200/3683/999/7448/1277/58494/80781/1291/1292	28
R-HSA-198933	Immunoregulatory interactions between a Lymphoid and a non-Lymphoid cell	36/1205	124/9751	4.93798e-07	4.70343e-05	4.11498e-05	912/911/910/114836/919/3676/1281/10225/1278/56654/975/120425/916/917/10219/3820/29121/9976/3683/999/1277/124599/10666/718/339390/933/5817/5819/114132/27180/10990/23547/11027/10859/6614/959	36
R-HSA-418594	G alpha (i) signalling events	76/1205	355/9751	7.30351e-07	5.99675e-05	5.2465e-05	80835/3339/9672/6382/338/5136/10316/1233/1524/729230/1234/846/53829/64805/59345/1259/6372/2919/2920/10563/4886/4889/285440/814/2916/63940/816/2791/5577/1129/5533/6363/6366/1902/727/5588/6387/5540/5950/150/6288/187/4544/5519/83875/345/335/57121/50865/5153/121214/8608/10082/2841/1880/196883/145226/624/5330/10681/8786/115/2775/1258/58191/8787/8698/718/9294/5566/348/344/6385/351/2833/2986	76
R-HSA-140877	Formation of Fibrin Clot (Clotting Cascade)	17/1205	38/9751	7.3451e-07	5.99675e-05	5.2465e-05	2152/5627/2244/2243/2266/3818/2149/2161/2147/710/5547/2/2155/5657/7056/2158/2157	17
R-HSA-2022090	Assembly of collagen fibrils and other multimeric structures	22/1205	61/9751	1.61446e-06	0.000123022	0.000107631	1296/1520/7837/1281/1286/1285/1293/131873/1303/1278/5118/1508/7373/1306/1289/84171/977/4016/1277/80781/1291/1292	22
R-HSA-375276	Peptide ligand-binding receptors	41/1205	158/9751	2.1261e-06	0.000151883	0.000132881	1889/2532/6869/10316/51738/1233/1524/2829/729230/1234/6372/2919/2920/10563/84109/4886/4889/2149/2150/6863/6363/6366/727/6387/5540/64106/6288/2147/187/50865/1910/624/6361/58191/6347/6356/718/27202/5020/351/2833	41
R-HSA-3000178	ECM proteoglycans	25/1205	76/9751	2.28767e-06	0.000153812	0.000134569	3339/7143/2331/1281/1286/1285/1293/3680/3693/131873/6678/7148/3908/1278/54829/1289/4060/1634/7043/7448/1277/351/1291/1292/633	25
R-HSA-1566948	Elastic fibre formation	18/1205	45/9751	2.55403e-06	0.000162181	0.000141891	11117/4052/2202/27302/2199/3693/84171/4054/30008/4053/7043/10516/2200/4016/5045/4239/7448/8425	18
R-HSA-8963899	Plasma lipoprotein remodeling	14/1205	30/9751	3.81998e-06	0.000229802	0.000201052	338/213/116519/345/335/319/5045/5046/1071/3931/84699/51129/348/344	14
R-HSA-159854	Gamma-carboxylation, transport, and amino-terminal cleavage of proteins	8/1205	11/9751	6.21849e-06	0.000355387	0.000310924	2677/5627/2147/2155/8858/2621/5045/2158	8
R-HSA-114608	Platelet degranulation	34/1205	128/9751	8.99176e-06	0.000489409	0.000428179	1893/6403/51097/7123/3700/5627/3273/213/22915/2244/2243/2266/6678/3082/10447/5004/5005/710/23052/335/2/3479/2621/7043/5265/5267/12/3671/5345/1675/1/351/7076/2157	34
R-HSA-202433	Generation of second messenger molecules	14/1205	32/9751	9.74039e-06	0.000506058	0.000442745	3932/919/7535/2533/3702/3120/3115/916/917/920/51466/27040/5336/9402	14
R-HSA-1474228	Degradation of the extracellular matrix	34/1205	132/9751	1.83373e-05	0.000911284	0.000797274	3339/1307/1296/1520/1513/1281/1286/1285/1293/131873/3818/85007/1303/1278/1508/7373/1306/1289/5654/726/11095/2/1634/2200/5045/4324/999/1277/1991/80781/1291/1292/164656/7076	34
R-HSA-2129379	Molecules associated with elastic fibres	15/1205	38/9751	2.11955e-05	0.000995302	0.00087078	11117/4052/2202/27302/2199/3693/4054/30008/4053/7043/10516/2200/4239/7448/8425	15
R-HSA-76005	Response to elevated platelet cytosolic Ca2+	34/1205	133/9751	2.17695e-05	0.000995302	0.00087078	1893/6403/51097/7123/3700/5627/3273/213/22915/2244/2243/2266/6678/3082/10447/5004/5005/710/23052/335/2/3479/2621/7043/5265/5267/12/3671/5345/1675/1/351/7076/2157	34
R-HSA-8978868	Fatty acid metabolism	41/1205	173/9751	2.33656e-05	0.00102719	0.000898676	1579/284541/1376/51179/11000/5743/3032/788/2876/5096/8310/79966/113612/2180/134526/4056/4594/54677/5446/6916/51422/2053/1666/401494/6256/240/1557/1558/1892/1374/32/35/5095/11001/64174/23417/126410/4051/5740/2687/158584	41
R-HSA-8948216	Collagen chain trimerization	16/1205	43/9751	2.7082e-05	0.00114647	0.00100304	1307/1296/1281/1286/1285/1293/131873/1303/1278/7373/1306/1289/1277/80781/1291/1292	16
R-HSA-159740	Gamma-carboxylation of protein precursors	7/1205	10/9751	3.69911e-05	0.00140936	0.00123304	2677/5627/2147/2155/8858/2621/2158	7
R-HSA-159782	Removal of aminoterminal propeptides from gamma-carboxylated proteins	7/1205	10/9751	3.69911e-05	0.00140936	0.00123304	5627/2147/2155/8858/2621/5045/2158	7
R-HSA-8964058	HDL remodeling	7/1205	10/9751	3.69911e-05	0.00140936	0.00123304	213/345/335/1071/3931/348/344	7
R-HSA-2168880	Scavenging of heme from plasma	8/1205	13/9751	3.85376e-05	0.00142092	0.00124315	3512/213/259/3263/335/9332/3240/8542	8
R-HSA-1474290	Collagen formation	25/1205	88/9751	4.03287e-05	0.00144049	0.00126027	1307/1296/1520/7837/1281/1286/1285/1293/131873/9509/1303/1278/5118/1508/7373/1306/1289/84171/977/283208/4016/1277/80781/1291/1292	25
R-HSA-416476	G alpha (q) signalling events	44/1205	195/9751	4.31188e-05	0.00149348	0.00130663	5581/6869/10316/51738/2829/846/8997/11343/59345/84109/5295/2149/2150/1956/2791/6863/148/9630/1902/5588/64106/2869/6288/2147/10235/57121/1606/3356/10161/1910/5583/8477/8111/624/29933/10125/5330/10681/6915/5020/351/10800/27334/695	44
R-HSA-202430	Translocation of ZAP-70 to Immunological synapse	9/1205	17/9751	6.26407e-05	0.00210583	0.00184237	3932/26191/919/7535/3120/3115/916/917/920	9
R-HSA-380108	Chemokine receptors bind chemokines	17/1205	51/9751	7.80765e-05	0.00254976	0.00223076	1233/1524/2829/729230/1234/6372/2919/2920/10563/6363/6366/6387/6361/58191/6347/6356/2833	17
R-HSA-202733	Cell surface interactions at the vascular wall	32/1205	131/9751	9.722e-05	0.00308673	0.00270055	9672/3932/914/8832/962/51744/6403/6382/338/3676/3635/5627/3512/5295/2534/1278/8795/7010/2147/120425/5777/6404/2621/6693/3683/1277/634/140885/7056/6385/58494/83692	32
R-HSA-3781865	Diseases of glycosylation	33/1205	137/9751	0.000101925	0.00314867	0.00275474	3339/9672/4853/2331/5549/6382/80731/2591/9037/81792/9509/7058/3955/221981/4584/92949/2683/10020/4969/4958/11093/9719/4588/11095/4060/1634/10082/79875/81794/6385/9215/5199/633	33
R-HSA-9658195	Leishmania infection	47/1205	221/9751	0.000113186	0.00340452	0.00297858	919/114548/6344/7456/10203/151306/7433/5745/59345/4651/5734/26999/2534/2692/10268/2791/5577/3363/953/153/10888/834/3606/917/9332/3071/196883/5729/10681/4644/9051/5045/115/29108/64174/5336/1535/1398/9340/10266/718/5566/5739/351/2687/10800/695	47
R-HSA-392154	Nitric oxide stimulates guanylate cyclase	10/1205	22/9751	0.000126821	0.00362482	0.00317132	5136/2982/2983/10846/4846/5592/10335/5138/2977/5153	10
R-HSA-416482	G alpha (12/13) signalling events	22/1205	78/9751	0.000129355	0.00362482	0.00317132	55160/8997/26084/59345/221472/2791/9639/148/89846/23365/121512/23263/10681/11214/29/22899/6915/57580/6453/695/9459/4168	22
R-HSA-9006934	Signaling by Receptor Tyrosine Kinases	89/1205	495/9751	0.000130774	0.00362482	0.00317132	3399/3932/2152/4803/3398/5581/5899/2591/1281/8828/1286/1285/1293/4485/131873/3083/5156/10252/2255/5295/4208/1958/2246/5159/6678/26999/8817/3400/2534/3908/2099/7058/11033/1956/3082/1278/4846/526/2185/3084/5327/3717/4915/5774/10319/1289/6387/2263/5140/80310/5519/8074/4908/5777/3071/3479/429/10019/2322/10253/207/2252/8483/5604/5045/4205/5046/8651/80004/1535/1398/10750/2064/6774/1277/4145/3643/4066/5…	89
R-HSA-193648	NRAGE signals death through JNK	18/1205	58/9751	0.000138456	0.00362482	0.00317132	55160/4803/8997/26084/221472/9639/89846/23365/121512/23263/11214/29/22899/4804/57580/6453/9459/4168	18
R-HSA-2142753	Arachidonic acid metabolism	18/1205	58/9751	0.000138456	0.00362482	0.00317132	1579/284541/5743/2876/113612/4056/5446/6916/2053/240/1557/1558/64174/126410/4051/5740/2687/158584	18
R-HSA-3906995	Diseases associated with O-glycosylation of proteins	19/1205	63/9751	0.000139538	0.00362482	0.00317132	4853/80731/2591/9037/81792/9509/7058/3955/221981/4584/92949/11093/9719/4588/11095/79875/81794/9215/5199	19
R-HSA-5083635	Defective B3GALTL causes Peters-plus syndrome (PpS)	13/1205	35/9751	0.00015667	0.00397941	0.00348155	80731/9037/81792/9509/7058/221981/92949/11093/9719/11095/79875/81794/5199	13
R-HSA-3000480	Scavenging by Class A Receptors	9/1205	19/9751	0.000188839	0.00469223	0.00410519	78989/338/8685/1281/5648/1278/335/1277/348	9
R-HSA-5173214	O-glycosylation of TSR domain-containing proteins	13/1205	36/9751	0.000217767	0.00524145	0.0045857	80731/9037/81792/9509/7058/221981/92949/11093/9719/11095/79875/81794/5199	13
R-HSA-1650814	Collagen biosynthesis and modifying enzymes	19/1205	65/9751	0.000220113	0.00524145	0.0045857	1307/1296/1281/1286/1285/1293/131873/9509/1303/1278/5118/7373/1306/1289/283208/1277/80781/1291/1292	19
R-HSA-9651496	Defects of contact activation system (CAS) and kallikrein/kinin system (KKS)	8/1205	16/9751	0.000273321	0.00624811	0.00546641	2677/3818/2161/8460/2147/710/2158/2157	8
R-HSA-9671793	Diseases of hemostasis	8/1205	16/9751	0.000273321	0.00624811	0.00546641	2677/3818/2161/8460/2147/710/2158/2157	8
R-HSA-202427	Phosphorylation of CD3 and TCR zeta chains	9/1205	20/9751	0.00030589	0.00685554	0.00599785	3932/26191/919/5788/3120/3115/916/917/920	9
R-HSA-211897	Cytochrome P450 - arranged by substrate type	18/1205	62/9751	0.000351041	0.00771615	0.00675079	1579/284541/113612/285440/1551/6916/6256/1562/1557/1558/2230/126410/4051/1548/1549/1555/5740/1565	18
R-HSA-211935	Fatty acids	7/1205	13/9751	0.000376989	0.00813015	0.00711299	1579/284541/126410/4051/1549/1555/1565	7
R-HSA-1630316	Glycosaminoglycan metabolism	29/1205	123/9751	0.000386275	0.00817616	0.00715325	3339/9672/2331/5549/6382/9957/9348/3340/29940/2990/55790/2683/4969/4958/4060/1634/55576/10082/266722/11261/57214/64711/64131/83539/92126/3036/6385/56548/633	29
R-HSA-445355	Smooth Muscle Contraction	13/1205	38/9751	0.000402562	0.00836597	0.00731931	8291/4638/3693/2982/2983/3672/800/10174/59/10580/2977/4629/10398	13
R-HSA-5668914	Diseases of metabolism	47/1205	233/9751	0.000410833	0.0083854	0.00733631	3339/9672/23169/4853/2331/5549/6382/80731/2591/5096/10568/113612/9037/81792/9509/4594/55788/7058/3955/221981/2990/4584/6916/92949/2683/10020/4969/4958/229/11093/9719/4588/2230/2542/11095/2998/4060/1634/10082/5095/79875/81794/126410/6385/9215/5199/633	47
R-HSA-186797	Signaling by PDGF	17/1205	58/9751	0.000449391	0.00901148	0.00788406	1281/1286/1285/1293/131873/5156/5295/5159/7058/5327/1289/80310/5045/1398/6774/1291/1292	17
R-HSA-211999	CYP2E1 reactions	6/1205	10/9751	0.0004745	0.00924084	0.00808472	1557/1558/1548/1549/1555/1565	6
R-HSA-140875	Common Pathway of Fibrin Clot Formation	9/1205	21/9751	0.000476999	0.00924084	0.00808472	5627/2244/2243/2266/2149/2147/5657/7056/2157	9
R-HSA-6811558	PI5P, PP2A and IER3 Regulate PI3K/AKT Signaling	24/1205	98/9751	0.000669105	0.0127464	0.0111517	5293/3932/9173/50852/5156/2255/5295/2246/5159/8817/2534/2099/1956/3082/3084/90865/118788/2263/5519/8074/207/2252/2064/3643	24
R-HSA-3560782	Diseases associated with glycosaminoglycan metabolism	13/1205	40/9751	0.000706022	0.0132124	0.0115594	3339/9672/2331/5549/6382/2683/4969/4958/4060/1634/10082/6385/633	13
R-HSA-2243919	Crosslinking of collagen fibrils	8/1205	18/9751	0.000739804	0.0132124	0.0115594	7837/1286/1285/1278/5118/84171/4016/1277	8
R-HSA-5686938	Regulation of TLR by endogenous ligand	8/1205	18/9751	0.000739804	0.0132124	0.0115594	338/7096/2244/2243/2266/929/7099/3929	8
R-HSA-8963898	Plasma lipoprotein assembly	8/1205	18/9751	0.000739804	0.0132124	0.0115594	338/19/345/335/2/5566/348/344	8
R-HSA-9662851	Anti-inflammatory response favouring Leishmania parasite infection	31/1205	140/9751	0.000782407	0.0135499	0.0118547	919/6344/10203/151306/7433/5745/59345/5734/2534/2692/10268/2791/5577/3363/153/10888/917/9332/196883/5729/10681/5045/115/64174/5336/9340/10266/5566/5739/2687/10800	31
R-HSA-9664433	Leishmania parasite growth and survival	31/1205	140/9751	0.000782407	0.0135499	0.0118547	919/6344/10203/151306/7433/5745/59345/5734/2534/2692/10268/2791/5577/3363/153/10888/917/9332/196883/5729/10681/5045/115/64174/5336/9340/10266/5566/5739/2687/10800	31
R-HSA-199418	Negative regulation of the PI3K/AKT network	25/1205	105/9751	0.000814828	0.0139007	0.0121616	5293/3932/9173/50852/5156/2255/5295/2246/5159/8817/2534/2099/1956/3082/3084/90865/5728/118788/2263/5519/8074/207/2252/2064/3643	25
R-HSA-194840	Rho GTPase cycle	30/1205	135/9751	0.000887386	0.0149159	0.0130498	55160/9411/257106/9938/55843/57514/8997/26084/116984/83478/221472/9639/10395/89846/29984/57569/23365/2/121512/57522/23263/11214/29/22899/57580/6453/395/9754/9459/4168	30
R-HSA-2219530	Constitutive Signaling by Aberrant PI3K in Cancer	19/1205	72/9751	0.000903129	0.0149605	0.0130888	5293/3932/50852/5156/2255/5295/2246/5159/8817/2534/2099/1956/3082/3084/118788/2263/8074/2252/2064	19
R-HSA-6783783	Interleukin-10 signaling	13/1205	41/9751	0.000918579	0.0149991	0.0131226	5743/729230/1234/2919/2920/1437/6363/3606/3587/7132/6347/6774/7076	13
R-HSA-211979	Eicosanoids	6/1205	11/9751	0.000934889	0.0150504	0.0131674	1579/284541/6916/126410/4051/5740	6
R-HSA-140837	Intrinsic Pathway of Fibrin Clot Formation	9/1205	23/9751	0.00105356	0.0167253	0.0146328	5627/3818/2161/2147/710/5547/2/2158/2157	9
R-HSA-174824	Plasma lipoprotein assembly, remodeling, and clearance	18/1205	68/9751	0.00117431	0.0183868	0.0160865	338/213/19/116519/345/335/2/319/5045/5046/1071/3931/84699/51129/5566/51599/348/344	18
R-HSA-6798695	Neutrophil degranulation	80/1205	467/9751	0.0012793	0.01976	0.0172878	8514/978/2517/178/963/1520/8804/5788/1118/23114/5284/1378/9725/54918/4057/5337/23200/2919/340061/929/1794/3101/10321/2444/383/8876/2990/10875/8972/5799/1669/1508/427/2683/5004/5005/51552/2934/2040/10555/240/966/374403/5547/5777/170482/160364/4033/3071/5787/3916/5265/12/79895/11001/5873/290/3683/29108/3240/83716/1535/4353/566/5657/1991/1675/116844/718/9535/634/27180/100049587/1/140885/6590/51816/1…	80
R-HSA-76009	Platelet Aggregation (Plug Formation)	12/1205	38/9751	0.00149232	0.022743	0.0198976	11069/2244/2243/2266/1278/150/2147/10235/207/10125/1398/1277	12
R-HSA-381426	Regulation of Insulin-like Growth Factor (IGF) transport and uptake by Insulin-like Growth Factor Binding Proteins (IGFBPs)	27/1205	122/9751	0.00167242	0.0248644	0.0217537	338/4052/1356/3490/213/2243/2266/2147/11098/116519/335/8074/3489/3479/2621/51156/5265/2200/10232/3483/3487/718/348/4924/351/8542/7076	27
R-HSA-211958	Miscellaneous substrates	6/1205	12/9751	0.00167503	0.0248644	0.0217537	1579/284541/113612/126410/4051/1565	6
R-HSA-2142691	Synthesis of Leukotrienes (LT) and Eoxins (EX)	8/1205	20/9751	0.00169692	0.0248663	0.0217553	1579/284541/4056/240/64174/126410/4051/2687	8
R-HSA-2187338	Visual phototransduction	22/1205	93/9751	0.0017864	0.0258462	0.0226126	3339/9672/6382/338/1259/285440/5588/5950/83875/345/335/121214/8608/10082/145226/10681/1258/8787/348/344/6385/2986	22
R-HSA-2029485	Role of phospholipids in phagocytosis	9/1205	25/9751	0.00209405	0.0299187	0.0261756	919/5581/5337/5295/196051/917/122618/5336/23646	9
R-HSA-418346	Platelet homeostasis	20/1205	83/9751	0.00224066	0.0316182	0.0276625	338/6546/5136/491/59345/2982/2983/10846/2791/4846/5592/10335/5138/2977/5519/5777/5153/10681/489/5739	20
R-HSA-1483249	Inositol phosphate metabolism	14/1205	50/9751	0.00226956	0.0316354	0.0276775	9651/3707/3628/3635/8821/117283/66036/5728/122618/5330/5336/80271/8867/170685	14
R-HSA-389948	PD-1 signaling	8/1205	21/9751	0.00244763	0.0337066	0.0294896	3932/919/3120/3115/916/917/920/5777	8
R-HSA-200425	Carnitine metabolism	6/1205	13/9751	0.00278764	0.0379318	0.0331862	1376/788/51422/6256/1374/32	6
R-HSA-2022928	HS-GAG biosynthesis	10/1205	31/9751	0.00306167	0.0402577	0.0352211	3339/9672/6382/9957/9348/3340/10082/266722/64711/6385	10
R-HSA-983695	Antigen activates B Cell Receptor (BCR) leading to generation of second messengers	10/1205	31/9751	0.00306167	0.0402577	0.0352211	5293/5295/2534/29760/118788/5777/5336/974/933/695	10
R-HSA-975634	Retinoid metabolism and transport	12/1205	41/9751	0.00306423	0.0402577	0.0352211	3339/9672/6382/338/5950/83875/345/335/10082/348/344/6385	12
R-HSA-5173105	O-linked glycosylation	23/1205	103/9751	0.00316095	0.0410565	0.0359199	256435/2590/80731/2591/6480/9037/81792/9509/7058/221981/64409/4584/92949/11093/9719/4588/11095/57452/79875/10164/81794/9215/5199	23
R-HSA-449147	Signaling by Interleukins	72/1205	427/9751	0.00331978	0.0426349	0.0373009	5293/3932/5743/6382/9173/8809/8807/6775/3635/729230/1234/1154/2919/2920/5602/3558/3575/3977/3572/5295/4208/85480/1437/3596/2534/6648/3082/1278/5803/2185/3717/90865/6363/7431/240/29760/6288/834/5519/3606/3587/7132/920/5777/6773/11213/8835/2308/207/5604/3603/4205/9235/8651/3566/146433/1398/5306/6347/6356/6774/596/5657/5566/3718/3594/4793/3929/351/23765/5600/7076	72
R-HSA-2219528	PI3K/AKT Signaling in Cancer	22/1205	98/9751	0.00358805	0.0455683	0.0398672	5293/3932/50852/5156/2255/5295/2246/5159/8817/2534/2099/1956/3082/3084/5728/118788/2263/8074/2308/207/2252/2064	22
R-HSA-204998	Cell death signalling via NRAGE, NRIF and NADE	18/1205	75/9751	0.00380953	0.0459885	0.0402349	55160/4803/8997/26084/221472/9639/89846/23365/121512/23263/11214/29/22899/4804/57580/6453/9459/4168	18
R-HSA-163841	Gamma carboxylation, hypusine formation and arylsulfatase activation	12/1205	42/9751	0.00381705	0.0459885	0.0402349	2677/5627/8460/2147/2155/8858/2621/5045/416/412/2158/2157	12
R-HSA-451927	Interleukin-2 family signaling	12/1205	42/9751	0.00381705	0.0459885	0.0402349	5293/3932/6775/3635/3558/5295/1437/2185/3717/5777/6774/3718	12
R-HSA-1266695	Interleukin-7 signaling	9/1205	27/9751	0.00382232	0.0459885	0.0402349	1154/3575/5295/85480/3082/8835/8651/6774/3718	9
R-HSA-3000170	Syndecan interactions	9/1205	27/9751	0.00382232	0.0459885	0.0402349	9672/6382/1281/3693/1278/1289/7448/1277/6385	9
R-HSA-193697	p75NTR regulates axonogenesis	5/1205	10/9751	0.0042117	0.048626	0.0425425	4803/4974/4804/65078/4168	5
R-HSA-70635	Urea cycle	5/1205	10/9751	0.0042117	0.048626	0.0425425	1373/383/435/445/10166	5
R-HSA-74182	Ketone body metabolism	5/1205	10/9751	0.0042117	0.048626	0.0425425	64064/3158/56898/54511/38	5
R-HSA-8963888	Chylomicron assembly	5/1205	10/9751	0.0042117	0.048626	0.0425425	338/345/335/348/344	5
R-HSA-2033519	Activated point mutants of FGFR2	6/1205	14/9751	0.00437302	0.0499836	0.0437302	2255/2246/8817/2263/8074/2252	6
GO:0002250	adaptive immune response	114/1800	395/15576	2.58037e-21	1.46668e-17	1.07642e-17	5293/712/714/713/80149/731/732/79679/1520/912/911/910/913/1401/114836/8832/6504/962/4063/51744/919/5788/1378/11221/55061/114548/7535/9173/8809/8807/3635/23180/8320/729230/50852/3512/10563/3558/2244/2243/3575/735/730/729/3572/202309/4208/814/3702/3120/3111/3115/2534/387357/383/64005/7462/10875/563/2267/2185/3717/90865/6363/27240/7099/727/733/2529/5588/4153/975/3263/710/923/3606/916/917/920/5777/71…	114
GO:0006956	complement activation	39/1800	69/15576	1.84173e-19	4.64288e-16	3.40749e-16	712/714/713/8547/731/732/922/1401/3075/1378/55061/78989/5627/5648/735/730/729/629/10584/727/2220/733/4153/1369/975/966/2147/710/716/715/51279/2/4239/7448/1675/718/27202/5199/11326	39
GO:0002521	leukocyte differentiation	129/1800	500/15576	2.4505e-19	4.64288e-16	3.40749e-16	5293/1969/54361/714/3932/80149/6886/3953/26191/914/4853/912/114836/4063/5788/1378/11221/3707/114548/3398/7535/8809/2736/3676/55619/3635/23228/6304/8320/729230/4057/4286/3059/9370/375387/133308/3558/23240/7098/3575/5734/5295/2150/4208/814/1437/1958/3702/1794/3111/860/387357/8876/28514/3955/10320/10875/10234/55365/2185/760/8840/6363/944/7099/56262/2529/29760/975/2101/3606/7704/916/917/920/5777/7471…	129
GO:0042060	wound healing	124/1800	486/15576	3.32365e-18	4.72291e-15	3.46622e-15	55966/10630/54361/3932/23499/8613/2152/4853/375033/6403/11221/6382/30845/5581/8291/2677/2191/1281/8837/3680/2876/5627/4638/5359/64805/3273/3083/5156/83478/22915/2244/2243/2266/3818/2255/5295/2149/2150/2246/5159/6678/2161/84830/5754/2534/4217/64094/1956/1278/5577/4846/3084/5327/23414/8840/81704/3717/2683/9630/7099/2934/11093/1289/5588/240/5592/5728/953/150/2263/977/10077/6288/11234/966/2147/710/90…	124
GO:0006959	humoral immune response	71/1800	216/15576	5.39388e-17	5.10981e-14	3.75017e-14	712/714/713/8547/731/732/4853/922/1401/3075/5788/1378/55061/78989/729230/4057/5627/3273/6480/5648/3347/3512/6372/2919/2920/10563/2244/2243/735/730/729/4208/116842/629/1672/1669/10584/727/2220/733/240/4153/29760/1369/975/3263/966/2147/710/5777/716/715/51279/2/1880/84659/124976/4239/7448/6347/596/566/5657/1991/1675/718/114770/27202/6590/5199/11326	71
GO:0042110	T cell activation	114/1800	447/15576	8.31014e-17	6.35781e-14	4.6661e-14	5293/54361/3932/80149/3953/26191/914/79679/79626/912/911/114836/4063/5788/1378/11221/3707/114548/7535/8809/2736/6304/8320/729230/3280/3558/23240/3575/5734/3572/5295/2150/814/1958/3702/1794/3111/3115/860/2534/387357/383/8876/3955/10875/2267/23303/81704/6363/6366/27240/944/2934/2529/5588/977/975/923/921/2615/3606/7704/120425/916/917/7070/920/5777/64581/7471/3071/9840/3479/1840/2841/1880/10673/11035…	114
GO:0030198	extracellular matrix organization	101/1800	375/15576	9.9856e-17	6.35781e-14	4.6661e-14	8510/10630/3339/1307/1296/8515/1520/1513/4921/1805/7143/2331/7837/11117/84168/2191/3676/1281/8837/1286/1285/1293/2199/3680/25890/151887/3693/5156/2244/2243/2266/3818/81792/3672/6678/9509/84830/7148/1303/3908/64094/165/1278/858/55790/7373/92949/2683/8434/1306/2022/10319/84628/11093/9719/1289/84171/5654/4054/30008/2113/11095/7132/2/4060/1634/2621/10516/2200/4643/79875/4016/5045/4629/3683/4324/81577…	101
GO:0022407	regulation of cell-cell adhesion	104/1800	410/15576	2.90464e-15	1.50091e-12	1.10154e-12	10630/54361/3932/80149/8613/26191/79679/79626/912/6403/7143/5788/11221/3707/114548/7535/2736/3676/729230/9223/9370/3280/10563/3558/23240/2244/2243/2266/4651/3575/3572/5295/84830/3115/2534/383/8876/10875/2267/81704/3717/6363/6366/445/2529/5588/6387/240/5592/288/975/923/921/2615/3606/7704/335/916/7070/2113/920/5777/7471/3071/9840/3479/59341/10019/1840/10673/207/10125/18/8651/3566/6693/11151/29108/1…	104
GO:0002920	regulation of humoral immune response	34/1800	68/15576	5.54241e-15	2.54539e-12	1.8681e-12	712/714/713/731/732/922/3075/5788/1378/55061/5627/10563/735/730/729/629/727/733/1369/975/3263/966/2147/710/5777/716/715/2/124976/7448/718/27202/5199/11326	34
GO:0002697	regulation of immune effector process	99/1800	390/15576	1.30981e-14	4.97183e-12	3.6489e-12	5322/712/714/713/80149/731/732/26191/922/912/911/910/913/114836/8832/51744/3075/5788/1378/11221/55061/114548/8809/8807/729230/1776/5627/10225/6372/3558/7098/3575/735/730/729/2150/3596/340061/629/383/10875/563/90865/6363/7099/727/733/2529/5950/1369/5654/10077/975/3263/966/2147/710/3606/335/5777/716/715/2/11213/3916/11035/7043/10125/3566/29108/2294/29/1398/388325/7448/54941/4092/10666/148022/718/33…	99
GO:0050900	leukocyte migration	105/1800	426/15576	1.6643e-14	5.37465e-12	3.94454e-12	5293/9672/3932/914/1893/8832/962/51744/6403/6382/338/11117/8291/7535/3676/3635/3680/1524/729230/1234/4485/5627/257144/64805/9353/3512/6372/2919/2920/10563/5734/3672/5295/2150/1843/84830/63940/653/2534/64005/1278/8795/2185/81704/90865/7010/2683/6363/6366/727/1621/2529/6387/240/975/6288/2147/80310/120425/7070/5777/3071/1240/6404/59341/80024/1910/2841/1880/2155/2621/11035/207/3603/6693/11151/3683/29…	105
GO:0002237	response to molecule of bacterial origin	87/1800	324/15576	1.70203e-14	5.37465e-12	3.94454e-12	249/80149/26191/6403/5743/11221/8564/114548/338/5581/1373/1524/1234/4057/10225/57088/10891/7096/6372/2919/2920/10563/25819/5734/2255/2149/4208/1437/3596/929/6678/9450/383/23328/6863/4846/1669/3717/19/7099/445/11093/64170/7431/2263/7054/923/834/114769/3606/3587/11213/1634/2706/1910/2643/207/4091/4016/29108/5336/3394/29/23729/388325/6347/4353/1991/6915/148022/57817/4793/7538/558/5739/22900/11027/10…	87
GO:0001525	angiogenesis	116/1800	495/15576	3.12243e-14	9.34099e-12	6.8555e-12	1969/3339/1296/80149/7075/6886/3953/2152/4853/1893/9068/5743/11117/2034/8291/2191/10203/8828/1285/51738/1524/729230/2876/23166/2047/3273/9353/5156/10563/83478/9464/7098/9037/729/2255/641700/2246/5159/6678/8817/84830/2822/577/6943/23328/64094/7058/28514/221981/358/168667/10268/3082/23554/28996/2041/4846/2185/25960/64321/7010/2683/8434/1306/2022/240/79812/5728/2263/55742/5140/187/5547/154810/3606/7…	116
GO:0051249	regulation of lymphocyte activation	102/1800	422/15576	1.50836e-13	3.89705e-11	2.86011e-11	3932/80149/26191/914/79679/79626/912/5788/1378/11221/3707/114548/3398/7535/2736/3635/729230/3280/3558/23240/3575/2255/3572/5295/4208/814/3596/7940/3111/3115/2534/383/8876/10875/6863/2267/81704/6363/6366/27240/944/7099/2934/5588/975/923/921/374403/2615/3606/7704/916/7070/920/5777/64581/3071/9840/3479/1840/1880/10673/3916/2621/11035/677/207/10125/8651/3566/27040/6693/11151/29108/1540/6347/2064/4092…	102
GO:0050867	positive regulation of cell activation	85/1800	331/15576	5.10894e-13	1.21917e-10	8.94767e-11	10630/3932/26191/914/79679/912/6403/5788/11221/3707/114548/7535/9173/2736/3635/729230/3280/3558/3575/2255/3572/5295/2150/4208/85480/3596/5159/3115/2534/8876/6863/81704/3717/90865/6363/6366/7099/5588/975/923/921/3606/7704/916/7070/920/5777/64581/120892/3071/9840/3479/1880/10673/3916/2621/207/10125/8651/3566/11151/29108/1540/6347/596/10666/148022/8740/64926/3718/3594/558/5819/56848/2323/11027/10859…	85
GO:0002526	acute inflammatory response	40/1800	104/15576	1.22908e-12	2.49503e-10	1.83114e-10	2152/1401/5743/114548/3700/1776/5359/4889/3818/3572/2161/8876/6863/7036/2683/5004/5005/445/2529/4153/6291/6289/6288/2147/923/5547/9332/1910/5265/12/3240/5345/6774/1991/84699/718/57817/3929/695/2157	40
GO:0007159	leukocyte cell-cell adhesion	84/1800	334/15576	2.35514e-12	4.61608e-10	3.38781e-10	3932/80149/26191/79679/79626/912/6403/5788/11221/3707/114548/7535/2736/3676/1524/729230/3280/3558/23240/3575/3572/5295/84830/3115/2534/383/8876/10875/2267/81704/6363/6366/445/2529/5588/6387/240/975/923/921/2615/3606/7704/916/7070/2113/920/5777/3071/9840/3479/6404/1840/10673/207/10125/8651/3566/6693/11151/3683/29108/1540/6347/2064/4092/1991/8740/339390/10332/64926/3718/3594/634/10859/140885/6385/5…	84
GO:0007599	hemostasis	80/1800	319/15576	9.22583e-12	1.63874e-09	1.2027e-09	10630/3932/2152/375033/6403/30845/5581/2677/2191/1281/5627/5359/64805/3273/3083/5156/22915/2244/2243/2266/3818/5295/2149/2150/2161/84830/2534/1278/5577/4846/5327/23414/81704/3717/9630/7099/11093/5588/5592/953/150/10077/6288/11234/966/2147/710/5547/2313/5777/2/51266/1606/10019/2155/8858/2621/5583/51156/5265/5873/18/5336/161882/5345/7448/1277/114897/2627/5657/6915/5566/558/634/348/7056/10398/959/21…	80
GO:0007596	blood coagulation	79/1800	314/15576	1.04702e-11	1.80342e-09	1.32356e-09	10630/3932/2152/375033/6403/30845/5581/2677/2191/1281/5627/5359/64805/3273/3083/5156/22915/2244/2243/2266/3818/5295/2149/2150/2161/84830/2534/1278/5577/4846/5327/23414/81704/3717/9630/7099/11093/5588/5592/953/150/10077/6288/11234/966/2147/710/5547/5777/2/51266/1606/10019/2155/8858/2621/5583/51156/5265/5873/18/5336/161882/5345/7448/1277/114897/2627/5657/6915/5566/558/634/348/7056/10398/959/2158/21…	79
GO:0061041	regulation of wound healing	46/1800	139/15576	1.30461e-11	2.181e-09	1.60067e-09	55966/10630/54361/8613/2152/6403/11221/5581/2191/5627/4638/3273/5156/2244/2243/2266/3818/2149/2150/2161/84830/64094/4846/5327/8840/7099/5588/240/5592/5728/150/2147/710/64581/10019/2155/18/58189/1398/5345/7448/114897/6915/634/348/7056	46
GO:0050817	coagulation	79/1800	316/15576	1.47418e-11	2.32757e-09	1.70824e-09	10630/3932/2152/375033/6403/30845/5581/2677/2191/1281/5627/5359/64805/3273/3083/5156/22915/2244/2243/2266/3818/5295/2149/2150/2161/84830/2534/1278/5577/4846/5327/23414/81704/3717/9630/7099/11093/5588/5592/953/150/10077/6288/11234/966/2147/710/5547/5777/2/51266/1606/10019/2155/8858/2621/5583/51156/5265/5873/18/5336/161882/5345/7448/1277/114897/2627/5657/6915/5566/558/634/348/7056/10398/959/2158/21…	79
GO:0016054	organic acid catabolic process	72/1800	278/15576	2.04049e-11	3.05215e-09	2.24002e-09	1579/1376/1491/51179/8564/3032/23498/130013/189/131669/5096/9370/8310/56898/6999/2110/51166/85007/84830/4594/54511/594/383/64577/2990/54677/5446/6718/4846/1666/10247/2875/2731/10999/1757/2805/1892/1374/38/27165/144193/3034/55576/32/10993/113675/35/5095/207/3712/11261/11001/2108/10588/2184/57214/11057/18/83752/2806/6898/23417/9663/2639/4051/58510/593/2109/5105/875/10841/5625	72
GO:0046395	carboxylic acid catabolic process	72/1800	278/15576	2.04049e-11	3.05215e-09	2.24002e-09	1579/1376/1491/51179/8564/3032/23498/130013/189/131669/5096/9370/8310/56898/6999/2110/51166/85007/84830/4594/54511/594/383/64577/2990/54677/5446/6718/4846/1666/10247/2875/2731/10999/1757/2805/1892/1374/38/27165/144193/3034/55576/32/10993/113675/35/5095/207/3712/11261/11001/2108/10588/2184/57214/11057/18/83752/2806/6898/23417/9663/2639/4051/58510/593/2109/5105/875/10841/5625	72
GO:0070374	positive regulation of ERK1 and ERK2 cascade	55/1800	186/15576	2.10934e-11	3.07422e-09	2.25622e-09	5322/26191/4853/6504/5788/285016/8685/8837/151306/846/5156/2244/2243/2266/9693/4889/9464/2255/2149/2150/5159/8817/168667/10268/1956/148/2185/389658/7010/6363/6366/7099/5728/2263/112464/80310/8074/920/59341/3356/10253/1880/2621/10125/5604/5151/29108/6361/5345/388325/6347/6356/348/27202/351	55
GO:0032609	interferon-gamma production	39/1800	108/15576	2.31146e-11	3.28458e-09	2.41061e-09	80149/26191/914/114836/51744/9173/8809/8807/8320/729230/10225/3558/7098/2150/929/3702/3115/90865/7099/3606/916/64581/2621/11035/10125/6693/653808/29108/3394/161882/10666/114770/3594/558/10859/140885/51284/50943/54440	39
GO:0070371	ERK1 and ERK2 cascade	73/1800	286/15576	3.10794e-11	4.20609e-09	3.08691e-09	1969/5322/26191/4853/6504/5788/11221/285016/11117/8685/8837/151306/152110/846/2047/9370/5156/10252/2244/2243/2266/9693/4889/9464/5734/2255/2149/2150/81848/5159/8817/1843/168667/10268/1956/148/2185/389658/7010/6363/6366/7099/5728/2263/112464/374403/80310/8074/920/5777/3479/59341/3356/10253/1880/2621/677/10125/5604/5151/29108/6361/5345/388325/6347/6356/2064/634/348/27202/140885/351/27330	73
GO:1902105	regulation of leukocyte differentiation	70/1800	270/15576	3.69143e-11	4.87956e-09	3.58119e-09	714/80149/6886/914/4853/5788/1378/11221/3707/114548/3398/7535/2736/3635/729230/4057/4286/3059/9370/133308/3558/23240/7098/3575/5295/814/3111/8876/10875/10234/55365/760/6363/7099/2101/3606/7704/920/5777/3071/9840/1840/5457/2621/677/8111/10125/2200/8651/3566/1540/146433/161882/2064/4092/114770/3718/3594/558/634/2323/10859/9935/5105/140685/150372/50943/695/54440/3149	70
GO:0032103	positive regulation of response to external stimulus	105/1800	480/15576	4.64499e-11	5.7396e-09	4.21238e-09	5322/2152/912/149628/114836/5743/58484/8291/9173/8807/659/51738/1233/729230/846/5359/64805/3273/9353/10563/3558/4889/7098/3818/9037/5734/2255/3572/2150/85480/340061/5159/8817/2161/9450/63940/2534/383/23328/64094/1956/6863/4584/2185/8840/3717/90865/6363/6366/1902/7099/64170/6387/4588/975/3263/2147/923/5138/80310/3606/2113/4908/7132/170482/64581/120892/3071/55703/1240/59341/2155/3916/2621/10125/360…	105
GO:0001819	positive regulation of cytokine production	95/1800	419/15576	5.0848e-11	6.14936e-09	4.51312e-09	2152/26191/914/149628/114836/4063/51744/5743/5788/7100/114548/58484/9173/8809/729230/57493/9370/7096/3558/7098/5734/3572/5295/2149/2150/85480/1437/3596/1958/340061/929/4050/63940/3115/27297/3082/3717/90865/6363/5004/5005/7099/727/64170/10555/5588/150/975/6288/923/834/3606/916/6653/920/283420/64581/4060/55703/59341/10125/3603/5045/29108/5336/3394/161882/1535/5345/388325/6774/54941/147372/10666/415…	95
GO:0032102	negative regulation of response to external stimulus	84/1800	354/15576	6.07324e-11	7.19172e-09	5.27812e-09	55966/54361/80149/79626/7143/5788/1378/11221/55061/114548/64838/2191/10203/2043/51738/4057/2876/5627/10225/3273/9370/9353/5156/10563/3558/2244/2243/2266/4889/3818/9037/5734/3596/1843/2161/84830/383/10875/3082/4846/5327/7010/116443/727/240/5592/5728/5654/6288/2147/710/114769/335/2113/7132/2/11213/3479/10019/2841/18/29108/58189/2294/29/1398/5345/7448/6347/114897/54941/1991/634/348/27202/22900/11027…	84
GO:0030193	regulation of blood coagulation	32/1800	81/15576	9.54495e-11	1.04334e-08	7.65722e-09	10630/2152/6403/2191/5627/3273/5156/2244/2243/2266/3818/2149/2150/2161/84830/4846/5327/7099/5588/5592/2147/710/10019/2155/18/5345/7448/114897/6915/634/348/7056	32
GO:0032963	collagen metabolic process	35/1800	95/15576	1.27689e-10	1.34405e-08	9.86419e-09	8510/54361/1520/1513/11117/2191/2149/5159/85007/9509/7148/383/1278/1508/1306/2022/1289/7431/2805/2147/23371/7043/5045/4261/4324/55512/5345/4239/1277/9902/114757/5657/57333/3397/164656	35
GO:0032943	mononuclear cell proliferation	66/1800	259/15576	2.96136e-10	2.95304e-08	2.16729e-08	54361/26191/79679/912/1401/5788/7535/3635/23228/6304/729230/3280/3558/23240/3575/2255/3572/202309/4208/3596/1794/7940/3115/2534/383/6863/81704/6363/944/7099/5588/977/975/923/2615/3606/916/920/5777/3071/3479/2322/1880/10673/11035/10125/6693/11151/29108/2064/596/148022/8740/339390/64926/3718/3594/933/2323/10859/6385/50943/11326/695/54440/959	66
GO:0050727	regulation of inflammatory response	81/1800	347/15576	3.13517e-10	3.07247e-08	2.25493e-08	80149/79626/5743/5788/11221/114548/64838/9173/10203/51738/729230/2876/1776/11343/9370/3558/4889/7098/3818/81792/5734/3572/85480/3596/340061/2161/63940/2099/1956/3082/6863/6542/8840/3717/90865/7010/7099/2529/240/118788/975/6288/2147/923/5138/837/834/3606/335/2113/7132/64581/120892/3479/59341/1910/122618/3603/29108/1540/58189/2294/29/23729/5187/6774/1991/84699/148022/718/114770/23646/348/140885/705…	81
GO:0051480	regulation of cytosolic calcium ion concentration	78/1800	330/15576	3.59021e-10	3.45877e-08	2.53845e-08	1043/3932/5788/6546/5581/6869/51738/491/1233/1524/2829/729230/1234/5745/5156/10563/3558/5734/2149/2150/3596/11346/2534/5350/2099/10268/6863/858/148/2185/8989/56704/3717/6363/6366/1902/159371/2805/6288/2147/187/4544/7070/775/920/5777/1240/59341/80024/7223/3356/10161/1910/2841/22821/5729/8477/624/4644/5371/57214/11151/1258/5336/1535/114897/596/8698/6915/5566/5739/27202/5020/7052/2833/10800/27334/84…	78
GO:0050818	regulation of coagulation	32/1800	85/15576	4.14335e-10	3.92514e-08	2.88072e-08	10630/2152/6403/2191/5627/3273/5156/2244/2243/2266/3818/2149/2150/2161/84830/4846/5327/7099/5588/5592/2147/710/10019/2155/18/5345/7448/114897/6915/634/348/7056	32
GO:0046651	lymphocyte proliferation	65/1800	256/15576	4.74837e-10	4.28695e-08	3.14626e-08	54361/26191/79679/912/5788/7535/3635/23228/6304/729230/3280/3558/23240/3575/2255/3572/202309/4208/3596/1794/7940/3115/2534/383/6863/81704/6363/944/7099/5588/977/975/923/2615/3606/916/920/5777/3071/3479/2322/1880/10673/11035/10125/6693/11151/29108/2064/596/148022/8740/339390/64926/3718/3594/933/2323/10859/6385/50943/11326/695/54440/959	65
GO:0002449	lymphocyte mediated immunity	64/1800	251/15576	5.35702e-10	4.75771e-08	3.49176e-08	712/714/713/731/732/912/911/910/913/1401/114836/5788/1378/55061/114548/8809/8807/3635/23180/729230/10225/3558/3575/735/730/729/202309/383/64005/10875/563/727/733/2529/4153/975/3263/710/3606/5777/716/715/51279/3916/11035/10125/5873/3566/11151/1398/4092/10666/3004/718/339390/3594/634/5817/5819/10859/50943/695/54440/959	64
GO:0050870	positive regulation of T cell activation	55/1800	205/15576	1.19797e-09	1.01631e-07	7.45885e-08	3932/26191/79679/912/5788/11221/3707/114548/7535/2736/729230/3280/3558/3575/3572/5295/3115/2534/8876/81704/6363/6366/5588/975/923/921/3606/7704/916/7070/920/5777/3071/9840/3479/10673/207/10125/8651/3566/11151/29108/1540/6347/8740/64926/3718/3594/10859/140885/5105/9402/50943/54440/959	55
GO:0002685	regulation of leukocyte migration	54/1800	200/15576	1.31944e-09	1.08038e-07	7.9291e-08	1893/6403/11117/8291/3676/1524/729230/4485/257144/64805/9353/10563/5734/2150/1843/84830/63940/653/2185/81704/90865/6363/6366/727/2529/6387/975/80310/7070/3071/1240/59341/80024/2841/2155/2621/11035/207/6693/29108/55512/146433/29/1398/6347/1991/8740/27202/245937/3929/58494/351/2833/83692	54
GO:0001906	cell killing	45/1800	152/15576	1.33052e-09	1.08038e-07	7.9291e-08	922/912/911/910/913/114836/3075/5788/8807/4057/1776/3273/3347/6372/3575/735/2150/3596/383/563/1669/4153/966/2147/3606/5777/64581/3916/11035/10125/5873/11151/1398/10666/3004/566/1991/718/3594/57817/634/5817/5819/10859/8542	45
GO:0018212	peptidyl-tyrosine modification	80/1800	354/15576	2.03457e-09	1.56277e-07	1.14694e-07	1969/3932/7075/6886/4921/5788/285016/5581/2202/7535/2043/51738/2042/3059/2047/3273/9370/3280/57732/5156/3558/2690/2255/3572/85480/1437/3596/5159/3702/57396/2534/2444/1956/8460/3082/28996/2041/148/2185/3084/389658/3717/7010/4915/150/2263/975/3263/80310/3606/916/7070/4908/7132/920/5777/3479/10019/2322/3356/2621/4058/30844/2252/5604/79705/8651/146433/7448/2064/6774/4145/3643/3718/558/23624/84619/351…	80
GO:0031589	cell-substrate adhesion	78/1800	342/15576	2.08403e-09	1.57942e-07	1.15916e-07	55966/10630/54361/1307/23499/4070/8515/11117/5581/84168/55679/3676/1281/2199/2042/25890/10225/151887/3693/2047/3273/2244/2243/2266/81792/3672/5295/64094/79778/64005/7205/2041/10395/10174/80005/2185/3717/7010/6366/1955/10319/84628/11093/5728/10580/340706/55742/9404/29984/335/916/7070/7007/7471/9358/2621/10516/3175/4091/123720/10232/11151/3683/2294/1398/7448/1277/596/558/284348/8455/6614/54453/3397…	78
GO:0044282	small molecule catabolic process	94/1800	442/15576	2.30122e-09	1.72107e-07	1.26312e-07	978/64064/1579/1376/1491/1806/51179/8564/3032/23498/130013/151531/3628/189/131669/5096/9370/8310/56898/6999/2110/51166/3101/85007/4245/84830/4594/54511/594/383/64577/2990/54677/5446/6718/4846/1666/10247/2875/2731/229/10999/1757/2529/377841/5728/953/2805/1892/1374/38/8074/27165/144193/3034/55576/32/10993/113675/35/5095/207/3712/11261/11001/2108/10588/2184/57214/11057/18/6799/6817/83752/2806/6898/2…	94
GO:0003018	vascular process in circulatory system	49/1800	177/15576	3.07843e-09	2.27244e-07	1.66778e-07	1889/1401/5743/6546/659/1373/2876/846/9353/2244/2243/2266/2982/3672/2149/2150/6648/6580/1956/4846/80005/148/7010/10999/1621/5592/59/3363/150/153/5138/4544/59341/3356/1910/2643/624/207/29/5345/40/10266/5797/566/6915/27134/634/348/7122	49
GO:0072507	divalent inorganic cation homeostasis	98/1800	471/15576	3.50222e-09	2.51983e-07	1.84934e-07	1043/3932/5788/6546/5581/6869/51738/491/1233/1524/2829/729230/1234/5745/846/84239/5156/10563/3558/5734/2149/2150/3596/11346/6444/2534/5350/2099/10268/1956/6863/858/23516/148/2185/8989/56704/3717/6363/6366/1902/221074/6387/288/159371/2805/6288/2147/187/4544/7070/775/920/5777/1240/59341/80024/7223/3356/10161/1910/2841/22821/5729/8477/624/7782/4644/5371/57214/11151/4502/4493/4499/4501/1258/5336/1535…	98
GO:0032944	regulation of mononuclear cell proliferation	54/1800	210/15576	8.6364e-09	5.51565e-07	4.04802e-07	26191/79679/912/1401/5788/7535/3635/729230/3280/3558/23240/2255/3572/4208/3596/7940/3115/383/6863/6363/944/7099/5588/975/923/2615/3606/916/920/5777/3071/3479/1880/10673/11035/6693/11151/29108/2064/596/148022/339390/64926/3718/3594/933/2323/10859/6385/50943/11326/695/54440/959	54
GO:0060326	cell chemotaxis	65/1800	277/15576	1.42578e-08	8.80884e-07	6.46495e-07	5293/1969/8291/1233/3680/1524/2829/729230/1234/4485/2047/3273/9353/5156/6372/2919/2920/10563/9037/3672/2150/2246/5159/8817/1843/63940/64094/3082/2185/6363/6366/1902/727/5588/6387/240/55742/6288/80310/120425/3071/1240/59341/80024/1910/2841/1880/2155/2621/3603/11151/6361/146433/1398/58191/6347/6356/566/8740/27202/245937/3929/57580/23765/2833	65
GO:0050866	negative regulation of cell activation	50/1800	192/15576	1.95491e-08	1.11117e-06	8.15505e-07	80149/26191/79679/79626/8832/5788/3398/11117/3635/729230/5156/3558/23240/2266/7940/383/10875/4846/2267/5592/10077/2147/374403/2615/5777/10019/1840/18/8651/3566/6693/2294/29/2064/114757/114897/4092/339390/114770/3718/558/634/348/10859/7056/6385/50943/11326/695/3149	50
GO:0007156	homophilic cell adhesion via plasma membrane adhesion molecules	44/1800	160/15576	2.41108e-08	1.33054e-06	9.76508e-07	91624/57863/8832/83872/91156/152330/64084/79633/54510/133418/56136/56134/56131/56122/56121/56103/56110/56102/56109/56108/8641/56107/56100/56106/56099/56105/26025/5098/56098/56097/54538/84623/9746/5101/1009/999/1013/5797/634/5817/5819/11122/1826/57526	44
GO:0030324	lung development	46/1800	171/15576	2.45247e-08	1.34037e-06	9.83717e-07	10630/7482/2034/2736/659/57493/3280/5156/10427/10252/64399/2255/3596/2246/5159/6678/8817/9509/5754/383/6943/1956/4846/10247/23414/9719/5950/2263/4054/2735/429/10253/7043/2252/5604/80004/55512/123872/83716/2294/93649/2627/147372/10365/57333/3397	46
GO:0040013	negative regulation of locomotion	67/1800	293/15576	2.54742e-08	1.379e-06	1.01207e-06	54361/7075/127435/4070/11221/11117/27302/1281/51738/1524/4286/257144/3273/9370/9353/10891/10563/9037/5734/4208/4163/1809/1843/84830/653/2041/10395/3084/90865/6366/8434/727/2022/6387/5592/79812/5728/7070/57522/1634/2841/51466/207/11057/7026/89927/999/91862/29/1398/93649/6347/6774/114757/5797/753/4092/596/1991/6915/348/27202/3036/11122/104/7122/7076	67
GO:0060541	respiratory system development	50/1800	196/15576	4.01985e-08	2.11563e-06	1.55269e-06	10630/7482/2034/2736/659/57493/7881/3280/5156/10427/10252/64399/2255/3596/2246/5159/6678/8817/9509/5754/383/6943/1956/4846/9242/10247/23414/445/9719/5950/2263/4054/2735/429/10253/7043/2252/5604/220/80004/55512/123872/83716/2294/93649/2627/147372/10365/57333/3397	50
GO:0090287	regulation of cellular response to growth factor stimulus	62/1800	268/15576	5.35204e-08	2.66473e-06	1.95569e-06	54361/4853/11117/7498/4052/8837/659/3273/3280/375387/9353/10563/10252/64399/81792/2255/81848/2246/26999/8817/860/64094/28514/168667/6424/8321/858/23554/28996/25960/54829/2022/9719/79812/2805/5654/6653/4908/7471/1634/10253/7043/2200/3175/4091/5046/79652/7041/23090/93649/7448/50964/4804/753/4092/147372/116844/8425/81031/55959/55816/164656	62
GO:0035150	regulation of tube size	38/1800	132/15576	5.73649e-08	2.81088e-06	2.06295e-06	1889/1401/5743/6546/659/1373/2876/846/2244/2243/2266/2982/3672/2149/2150/6648/1956/4846/80005/148/1621/5592/59/3363/150/153/4544/3356/1910/2643/624/207/5345/40/7484/5797/6915/348	38
GO:0050920	regulation of chemotaxis	52/1800	210/15576	6.23004e-08	3.02663e-06	2.22129e-06	2152/8291/659/1233/729230/4485/846/64805/3273/9353/5156/10563/9037/2255/57688/2150/2246/5159/8817/1843/63940/64094/91584/2185/25960/6363/6366/1902/727/6387/80310/4908/3071/1240/59341/80024/23077/2841/1880/2155/2621/3603/146433/6347/566/1991/8740/1954/27202/245937/3929/1826	52
GO:0007264	small GTPase mediated signal transduction	98/1800	499/15576	7.28494e-08	3.39406e-06	2.49096e-06	10630/9077/9411/4803/4853/257106/3707/25780/10602/9938/23550/5899/55843/390/11069/1281/55619/57514/8997/57493/26084/5337/9353/116984/153020/83478/10252/9693/26269/2255/2149/2150/81848/5159/1794/221472/9771/1278/9639/10395/23362/80005/148/3084/81704/3717/89846/2203/19/1902/10044/150/85442/10235/29984/57569/345/335/23365/2/121512/27289/57522/3479/10161/10253/2841/23263/22821/8477/10125/11261/84952/…	98
GO:0071216	cellular response to biotic stimulus	53/1800	219/15576	1.04738e-07	4.72486e-06	3.46765e-06	80149/26191/8564/114548/5581/1524/1234/4057/57088/10891/7096/6372/2919/2920/10563/4208/1437/929/9450/383/23328/4846/1669/19/7099/445/11093/7431/923/834/114769/3606/64581/1910/207/29108/3394/23729/388325/6347/6915/148022/57817/4793/7538/558/22900/11027/10859/140885/245937/3929/695	53
GO:0050673	epithelial cell proliferation	79/1800	379/15576	1.07855e-07	4.82713e-06	3.54271e-06	1969/1296/4070/2152/4853/1893/11221/3398/7498/8291/84913/55679/2191/3676/8837/659/8828/151306/1285/51738/2876/4485/3280/9037/2255/4208/4163/2246/6678/653/383/2099/168667/1956/3082/858/2267/10247/7010/2683/7099/6387/240/5728/2263/5654/187/335/120425/2735/3479/1910/677/64919/207/2252/5604/7026/80004/91862/58189/1535/8742/6347/6356/2064/3487/6774/4804/5797/116844/3249/7538/634/348/27202/284361/3397/…	79
GO:0042742	defense response to bacterium	49/1800	197/15576	1.27995e-07	5.59636e-06	4.10726e-06	1969/4853/1401/6403/7100/114548/58484/4057/23166/3347/3512/6372/10563/2244/2243/7098/4671/2150/116842/1672/1669/944/7099/51552/2220/64170/4153/2147/219972/7132/920/55576/84659/6693/653808/29108/3240/3394/1535/4353/566/1991/114770/57817/284297/245937/3929/6590/5199	49
GO:0002285	lymphocyte activation involved in immune response	44/1800	169/15576	1.37591e-07	5.96998e-06	4.38146e-06	80149/4853/911/114836/4063/51744/5788/114548/8809/55619/23228/8320/3558/5734/202309/2150/28514/3955/10875/2185/6363/7099/975/3606/1880/3916/5873/3566/6693/11151/3683/5336/161882/6774/4092/114770/3718/3594/634/10859/5105/4242/50943/959	44
GO:0097746	regulation of blood vessel diameter	37/1800	131/15576	1.46353e-07	6.20797e-06	4.55613e-06	1889/1401/5743/6546/659/1373/2876/846/2244/2243/2266/2982/3672/2149/2150/6648/1956/4846/80005/148/1621/5592/59/3363/150/153/4544/3356/1910/2643/624/207/5345/40/5797/6915/348	37
GO:0006909	phagocytosis	60/1800	263/15576	1.47518e-07	6.21103e-06	4.55838e-06	5322/8547/3953/375033/1401/6504/919/5788/5581/9938/8291/8685/9936/7456/729230/9370/4651/5295/2150/929/26999/1794/2534/64005/286046/19/7099/51552/2934/2220/4153/5728/196051/9066/335/917/64581/3071/55647/2621/122618/5873/11151/3683/29108/5336/3394/1535/29/1398/6347/566/5657/1991/718/558/140885/7052/3929/8406	60
GO:0071559	response to transforming growth factor beta	55/1800	235/15576	1.99359e-07	8.21129e-06	6.0264e-06	54361/2331/11117/64838/4052/1281/8837/80326/1524/7123/3693/375387/10891/10252/4208/2534/383/1278/858/28996/54829/2022/9719/2805/2263/5654/9404/4054/5138/2615/80310/7471/4093/10253/677/4053/7043/2200/3175/8483/4091/5371/5045/7041/1398/93649/1277/753/4092/116844/8425/3397/81031/7122/25878	55
GO:0031341	regulation of cell killing	28/1800	88/15576	3.2706e-07	1.29098e-05	9.47468e-06	922/912/911/910/913/114836/3075/5788/8807/1776/6372/3575/2150/3596/383/563/966/64581/3916/11035/10125/1398/10666/3594/634/5817/5819/10859	28
GO:0001909	leukocyte mediated cytotoxicity	31/1800	104/15576	4.01511e-07	1.55251e-05	1.13941e-05	912/911/910/913/114836/5788/8807/1776/6372/3575/2150/383/563/2147/3606/5777/3916/11035/10125/5873/11151/1398/10666/3004/566/1991/3594/634/5817/5819/10859	31
GO:0090130	tissue migration	63/1800	289/15576	4.09082e-07	1.5711e-05	1.15305e-05	1969/80149/23499/8613/4070/5743/11221/5581/27302/84913/9839/2191/659/8828/2876/3273/9353/10563/9037/2255/4208/4163/2246/6678/8817/84830/2822/23328/64094/168667/6863/4846/80005/2185/25960/7010/79812/5728/59/9404/5547/154810/335/2113/1634/161198/51466/207/2252/7026/91862/5336/2294/8742/5797/147372/6915/634/348/284361/54453/3397/27286	63
GO:0002709	regulation of T cell mediated immunity	24/1800	70/15576	4.81917e-07	1.80211e-05	1.3226e-05	912/911/910/913/5788/114548/8809/729230/3575/383/563/2529/975/3606/11035/4092/339390/3594/634/5817/5819/10859/50943/54440	24
GO:0010959	regulation of metal ion transport	73/1800	357/15576	7.06533e-07	2.46376e-05	1.80819e-05	8514/8832/5743/57165/30845/6546/5581/8291/57520/846/4638/64805/7881/2149/2745/3781/3596/5159/30820/2916/2534/5350/816/10268/4846/2185/56704/2669/3788/5774/1318/2040/6387/288/5728/150/196051/2147/219527/187/79026/4544/53826/7070/775/920/5777/80024/3356/207/11261/10681/4644/5371/57214/3603/11151/5336/1535/5187/6347/8787/596/5566/5348/53822/57817/56848/11027/10859/28954/3753/2273	73
GO:0050678	regulation of epithelial cell proliferation	68/1800	325/15576	7.11654e-07	2.46649e-05	1.8102e-05	4070/2152/4853/1893/11221/7498/8291/84913/55679/3676/8837/659/8828/151306/1285/51738/2876/4485/3280/9037/2255/4208/4163/2246/6678/653/383/1956/858/10247/7010/2683/7099/6387/240/5728/2263/5654/187/120425/2735/3479/1910/677/64919/207/2252/7026/80004/91862/58189/1535/8742/6347/6356/2064/6774/4804/5797/116844/3249/7538/634/348/27202/284361/3397/55959	68
GO:0010631	epithelial cell migration	61/1800	282/15576	8.20553e-07	2.80965e-05	2.06205e-05	1969/80149/23499/8613/4070/5743/11221/5581/27302/84913/9839/2191/659/8828/2876/3273/9353/10563/9037/2255/4208/4163/2246/6678/8817/84830/2822/23328/64094/168667/6863/4846/80005/2185/25960/7010/79812/5728/9404/5547/154810/335/2113/1634/161198/51466/207/2252/7026/91862/5336/8742/5797/147372/6915/634/348/284361/54453/3397/27286	61
GO:0051591	response to cAMP	28/1800	92/15576	9.05839e-07	3.04662e-05	2.23596e-05	5322/6382/6546/1373/189/9370/9693/6715/1393/6678/1843/358/1080/2185/7010/445/5138/2230/677/10021/5187/1277/5020/7056/5105/351/3753/5207	28
GO:1901653	cellular response to peptide	74/1800	367/15576	1.03859e-06	3.47255e-05	2.54856e-05	26191/3625/3676/8837/1373/2043/55022/51738/846/9370/6715/2690/5295/4131/1393/2822/2534/383/2692/55971/10135/5577/858/3638/526/23516/760/2875/3717/7099/445/2529/5588/7431/5728/10580/2805/340706/5140/2101/55107/837/6653/7471/23371/8835/3479/2706/2308/196883/677/207/64397/2200/4644/115/8651/55512/1535/1398/9340/6774/4804/2642/9663/3643/5566/4218/10365/3718/634/3397/5105/351	74
GO:0034405	response to fluid shear stress	15/1800	33/15576	1.12147e-06	3.66348e-05	2.68869e-05	5743/4208/1437/5159/4846/2185/760/19/445/2113/7043/207/4091/4092/10365	15
GO:0016042	lipid catabolic process	67/1800	323/15576	1.184e-06	3.80217e-05	2.79047e-05	9651/5322/2517/1579/1376/51179/338/3032/5581/1373/11343/5096/5337/9370/8310/27163/56898/81579/2110/6715/345557/84830/2822/4594/54677/6718/427/1666/10999/375775/150/1892/6609/5140/1374/38/83875/116519/345/335/6653/8074/32/196463/35/5095/374569/207/5330/3712/11001/2108/11057/83752/55512/5336/23417/8578/9663/2639/4051/348/344/2109/5105/412/158584	67
GO:0001776	leukocyte homeostasis	26/1800	83/15576	1.19484e-06	3.81542e-05	2.8002e-05	5293/3707/55619/729230/6372/3558/202309/4208/27240/3071/10019/2322/1880/10673/11035/207/27040/11151/124976/596/8740/3718/558/50943/84636/1831	26
GO:0031960	response to corticosteroid	39/1800	153/15576	1.23932e-06	3.91349e-05	2.87217e-05	249/178/3284/5743/6382/8837/1373/189/9370/9353/3490/6715/6678/6586/1843/383/358/2692/1956/2022/445/2805/1369/7054/387758/10888/2706/2322/2308/677/11214/6898/1535/1277/596/7538/5020/5105/5207	39
GO:1901652	response to peptide	93/1800	499/15576	1.7602e-06	5.18116e-05	3.80254e-05	26191/5743/3625/3676/6775/8837/1373/2043/55022/51738/846/9370/6715/2690/5295/4131/1393/1958/6678/2822/2534/5350/383/2692/10268/55971/10135/5577/858/3638/526/23516/760/2875/3717/7010/7099/445/64170/2529/5588/7431/6387/5728/10580/2805/340706/7054/5140/2101/55107/837/6653/7471/23371/6773/8835/3479/59341/2706/2308/1910/2155/196883/677/207/64397/2200/4644/115/8651/2806/55512/1535/1398/9340/6774/4804/1…	93
GO:0052547	regulation of peptidase activity	79/1800	405/15576	1.77147e-06	5.18116e-05	3.80254e-05	65018/3932/2152/4803/1893/5743/1378/114548/7498/58484/84168/8837/2043/1285/1293/4057/2876/3700/5627/56925/26998/3273/4671/2149/25816/26999/2534/4217/4018/358/3082/5118/10395/8795/3717/8434/1612/259/727/2934/64170/710/834/114769/6653/2/5858/64581/2621/27141/51156/866/5265/256394/5267/12/207/5371/5045/29108/58189/5345/489/7448/6774/4804/5271/4155/8740/718/22900/57333/1473/6590/351/5988/23151/3730/7…	79
GO:0002576	platelet degranulation	34/1800	127/15576	1.78579e-06	5.18116e-05	3.80254e-05	1893/6403/51097/7123/3700/5627/3273/213/22915/2244/2243/2266/6678/3082/10447/5004/5005/710/23052/335/2/3479/2621/7043/5265/5267/12/3671/5345/1675/1/351/7076/2157	34
GO:1990868	response to chemokine	26/1800	85/15576	1.97982e-06	5.59864e-05	4.10893e-05	80149/2532/10936/1233/1524/2829/729230/1234/9353/6372/2919/2920/10563/6586/1843/2185/81704/6363/6366/6387/1240/10019/6361/6347/6356/2833	26
GO:1990869	cellular response to chemokine	26/1800	85/15576	1.97982e-06	5.59864e-05	4.10893e-05	80149/2532/10936/1233/1524/2829/729230/1234/9353/6372/2919/2920/10563/6586/1843/2185/81704/6363/6366/6387/1240/10019/6361/6347/6356/2833	26
GO:0072593	reactive oxygen species metabolic process	56/1800	258/15576	2.04469e-06	5.72759e-05	4.20357e-05	65018/80149/1401/5743/7173/7837/7498/22925/8837/1373/55022/1524/2876/375387/6649/23530/2150/5159/2534/6648/1956/5446/83943/4846/6542/2185/3717/2176/7099/445/240/2147/5547/83875/64581/120892/27165/2308/11035/2643/10516/207/5873/3240/1535/6774/4353/596/148022/3643/10365/56848/140885/57580/5740/10549	56
GO:0006631	fatty acid metabolic process	74/1800	374/15576	2.17087e-06	6.01912e-05	4.41753e-05	5322/1579/284541/1376/51179/11000/5743/3032/2876/11343/5096/9370/8310/10891/27163/79966/56898/113612/2110/2180/285440/134526/4056/84830/4594/54677/5446/5577/6916/51422/3638/2053/1666/401494/10999/240/1562/1557/1558/1892/7054/1374/38/116519/345/335/7132/32/35/5095/207/3712/11001/4644/2108/11057/83752/23417/114757/9663/718/2639/4051/1548/1549/1555/634/344/2109/5740/5105/2687/1565/158584	74
GO:0006869	lipid transport	71/1800	355/15576	2.32616e-06	6.41841e-05	4.71057e-05	5322/1579/114883/1376/11000/338/22925/51738/788/54762/846/6578/57088/57047/5359/23200/9370/81579/2180/4018/54677/5244/6863/1080/51422/2055/286046/158219/19/10999/6256/5950/114879/9066/1374/11309/116519/345/335/319/160728/32/161291/6554/624/207/79895/11001/123264/28232/1071/2806/3931/5306/124976/388323/8714/10350/10349/114897/374868/80148/634/348/344/5020/3929/23760/80830/80833/8542	71
GO:0009620	response to fungus	17/1800	43/15576	2.37605e-06	6.49302e-05	4.76533e-05	5322/4057/3273/3347/383/1669/7099/64170/64581/84659/1398/388325/4353/1991/57817/23765/695	17
GO:0003206	cardiac chamber morphogenesis	33/1800	123/15576	2.39428e-06	6.51154e-05	4.77892e-05	26508/4853/3398/27302/659/8828/5915/57493/3280/9353/4889/9464/4208/6586/653/8321/4846/3084/23414/7010/2022/6256/5950/2263/55742/5457/4625/4091/2294/161882/2627/4092/140706	33
GO:0031638	zymogen activation	20/1800	57/15576	2.84068e-06	7.65234e-05	5.61618e-05	922/58484/7123/3083/2244/2243/2266/3818/26999/2161/5327/715/51279/27141/5045/29108/3240/5345/3249/2158	20
GO:0001910	regulation of leukocyte mediated cytotoxicity	23/1800	72/15576	3.3497e-06	8.85566e-05	6.49931e-05	912/911/910/913/114836/5788/8807/1776/6372/3575/2150/383/563/3916/11035/10125/1398/10666/3594/634/5817/5819/10859	23
GO:0030258	lipid modification	55/1800	256/15576	3.49181e-06	9.18862e-05	6.74368e-05	5293/284541/1376/8613/51179/3707/3032/3628/3635/1154/9370/8310/10891/56898/2110/285440/5295/154141/117283/54677/1551/51422/66036/2053/1666/240/5728/1558/196051/1892/55343/1374/38/116519/335/5288/1606/8835/32/35/207/3712/11001/2108/8651/83752/3931/23417/114757/2639/80271/348/56848/2109/8867	55
GO:0033002	muscle cell proliferation	44/1800	189/15576	3.72915e-06	9.76797e-05	7.16887e-05	5743/3398/27302/5136/10203/8837/2047/9370/10891/4889/4208/3596/5159/4217/6648/1956/10135/4846/23414/8840/3717/4969/6256/5592/5728/5950/2263/80310/3606/2735/3479/7043/207/55512/1535/5345/93649/6774/2627/1991/1264/5739/7052/5600	44
GO:0006816	calcium ion transport	75/1800	387/15576	4.12389e-06	0.000105586	7.74915e-05	3932/2701/8832/5743/5788/57165/30845/6546/5581/8291/10203/10316/491/2829/1234/846/4638/64805/2823/2149/3596/5159/2916/2534/5350/816/10268/4846/148/2185/8989/56704/2669/6363/6366/116443/114789/6387/159371/150/196051/2147/187/79026/7070/775/920/5777/59341/80024/7223/3356/259232/2621/22821/10681/4644/5371/57214/3603/11151/5336/1535/489/6347/10266/8787/596/5566/56848/11027/10859/57419/28954/10800	75
GO:0010951	negative regulation of endopeptidase activity	48/1800	214/15576	4.17315e-06	0.000106368	7.80655e-05	4803/5743/1378/8837/1285/1293/4057/2876/3700/5627/56925/26998/3273/4671/25816/4018/358/3082/8434/259/727/710/114769/6653/2/5858/2621/51156/866/5265/256394/5267/12/207/5045/58189/5345/7448/4804/5271/8740/718/22900/1473/6590/351/3730/7076	48
GO:0031099	regeneration	43/1800	184/15576	4.31159e-06	0.000109406	8.02952e-05	8431/7143/59352/11221/8291/8837/2043/2876/7104/2255/4131/1956/3082/3717/5774/2934/389827/6387/5728/975/4837/116519/335/7070/7471/2735/3479/2322/2155/2621/5604/8578/2027/7448/4974/6442/596/57817/558/55959/65078/9215/5207	43
GO:0072376	protein activation cascade	13/1800	28/15576	4.38568e-06	0.000110302	8.09522e-05	2152/2244/2243/2266/3818/2161/2147/710/5547/2/2155/2158/2157	13
GO:0003012	muscle system process	78/1800	410/15576	5.46647e-06	0.000135683	9.958e-05	80149/92241/5743/4660/30845/6546/27302/8291/6869/6332/10203/8837/10316/51738/4638/3693/10891/10611/2982/9464/8470/3672/3572/2149/1160/4208/3781/6444/90523/5350/816/800/1129/4846/9172/10174/80005/148/2934/389827/7431/5592/59/3363/10580/150/775/7132/8082/3479/2308/3356/1910/4625/624/29767/10021/11214/4205/18/4629/2775/1535/93649/6442/8736/2627/4092/6915/1264/5566/5348/57817/126393/5020/10398/55959/…	78
GO:0032964	collagen biosynthetic process	16/1800	41/15576	5.74269e-06	0.000141305	0.000103706	54361/11117/2149/5159/383/2022/1289/7431/2805/2147/7043/4261/5345/1277/114757/57333	16
GO:0001503	ossification	74/1800	384/15576	5.88836e-06	0.000142423	0.000104527	1969/249/54361/3399/1893/1513/4921/5743/3398/6546/2736/659/7123/4057/5745/846/651/79633/25819/9464/56172/5734/3572/4208/6678/8817/3400/2822/860/653/1956/3082/8321/1278/6863/55790/2185/8840/7010/6096/4958/54829/240/2263/2101/4054/25884/7704/8074/4256/50846/2735/3479/338773/7043/207/4091/64131/1009/55512/50964/1277/9902/4092/596/5566/6320/5020/6238/57419/3397/58476/23051/1291	74
GO:0048660	regulation of smooth muscle cell proliferation	34/1800	134/15576	6.50315e-06	0.00015318	0.000112421	5743/3398/5136/10203/9370/10891/4889/4208/3596/5159/4217/6648/1956/10135/4846/8840/3717/4969/5592/5728/2263/80310/3606/3479/7043/207/55512/1535/5345/93649/1991/1264/5739/7052	34
GO:0010876	lipid localization	76/1800	399/15576	6.86733e-06	0.000159975	0.000117408	5322/80149/1579/114883/1376/11000/1401/338/8291/22925/51738/788/54762/846/6578/57088/57047/5359/23200/9370/81579/2180/4018/54677/5244/6863/1080/51422/2055/286046/158219/19/10999/6256/5950/114879/9066/1374/11309/116519/345/335/319/160728/32/161291/6554/624/207/79895/11001/123264/28232/57146/1071/2806/3931/5306/124976/388323/8714/10350/10349/114897/374868/80148/718/634/348/344/5020/3929/23760/80830…	76
GO:2000106	regulation of leukocyte apoptotic process	24/1800	80/15576	7.06071e-06	0.000163142	0.000119733	5293/3707/1234/3059/3558/9693/3575/4208/5304/155038/81704/6363/6366/5588/6387/5728/917/2621/11035/3718/558/10859/695/1831	24
GO:0043087	regulation of GTPase activity	83/1800	447/15576	7.28621e-06	0.000166995	0.000122561	1969/55160/54361/9411/257106/25780/9938/55843/2043/55619/2042/57514/8997/26084/9353/116984/10563/83478/10252/9693/112574/2149/2150/1794/221472/4594/577/11033/858/91584/2041/5799/9639/10395/80005/2185/81704/6363/6366/4915/89846/5592/153/10235/374403/57569/7070/23365/4908/121512/120892/3071/57522/10253/22821/8477/1983/10125/10681/663/23102/8786/29108/6361/29/1398/9744/22899/6347/6356/2064/8787/5657…	83
GO:0034370	triglyceride-rich lipoprotein particle remodeling	8/1800	12/15576	1.00938e-05	0.000220438	0.000161783	338/116519/345/335/1071/3931/348/344	8
GO:0048871	multicellular organismal homeostasis	88/1800	487/15576	1.1797e-05	0.000250202	0.000183627	1579/1376/3953/1513/5743/5284/50486/2271/2034/8809/3635/51738/23228/729230/4057/5745/2876/9370/9079/10891/3512/213/2180/2149/3596/1958/5159/3908/28514/358/1956/563/5577/1080/5304/4846/2185/6101/760/1666/6505/3717/360/7099/1621/5950/153/4588/4054/5547/3606/6337/23371/1240/338773/32/59341/2308/3356/1910/196883/145226/1734/12/79705/115/18/3566/11151/23090/1258/10400/6774/596/4155/27134/5566/51599/57…	88
GO:0036230	granulocyte activation	89/1800	494/15576	1.18733e-05	0.000250489	0.000183838	8514/978/2517/178/963/1520/8804/5788/1118/23114/5284/1378/9725/8807/54918/729230/4057/1776/5337/23200/6372/2919/2150/340061/929/1794/3101/10321/2444/383/8876/2990/10875/8972/5799/1669/1508/427/2683/5004/5005/51552/2934/2040/10555/240/966/374403/5547/3606/5777/170482/160364/4033/3071/5787/3916/5265/12/79895/11001/5873/290/3683/29108/3240/83716/1535/29/4353/566/5657/1991/1675/116844/718/9535/634/27…	89
GO:0042493	response to drug	72/1800	378/15576	1.18987e-05	0.000250489	0.000183838	3932/5743/6546/9027/1373/9370/10891/113612/6999/2180/7098/6715/4131/1393/4208/2822/2534/383/6580/358/1956/8321/5577/148/2185/8989/2203/19/2022/445/64170/10555/5728/1562/1557/1558/7054/6609/1374/5138/4837/335/969/3071/32/3356/2155/2621/18/4502/999/1723/58189/1535/9501/2027/10400/6774/1277/8714/5797/2627/596/6915/94274/1548/1549/1555/344/80781/6663/1565	72
GO:0032956	regulation of actin cytoskeleton organization	66/1800	342/15576	1.76434e-05	0.00035562	0.000260995	55160/54361/4070/4853/81553/10602/5581/27302/390/50853/2042/3059/3273/9353/5156/171024/9037/5734/5295/2150/4208/5159/11346/26999/6863/55971/2041/653857/9639/10395/10174/2185/7010/6366/1902/2934/6387/6712/29984/9873/335/4908/93661/27289/3071/6710/7043/8477/51466/29767/84952/123720/11214/11151/29108/1398/5345/22899/6356/56907/256949/9535/3397/6385/57580/395	66
GO:0002532	production of molecular mediator involved in inflammatory response	21/1800	69/15576	2.04011e-05	0.000404042	0.000296533	80149/11221/10225/63940/6542/7099/240/2147/923/64581/122618/3566/29108/5187/6774/148022/23646/140885/3929/23765/695	21
GO:0006024	glycosaminoglycan biosynthetic process	28/1800	107/15576	2.24546e-05	0.000434777	0.00031909	3339/9672/23169/2331/5549/6382/9957/9348/5159/3340/29940/55790/2683/4969/4958/4060/1634/10082/57214/64711/64131/55512/83539/92126/3036/6385/56548/633	28
GO:1903522	regulation of blood circulation	55/1800	272/15576	2.24885e-05	0.000434777	0.00031909	1889/80149/5743/30845/6546/2034/27302/659/51738/491/846/3558/2244/2243/2266/2149/2150/3781/30820/5350/1956/6863/3751/1129/4846/80005/148/6505/3717/1621/10659/150/153/7054/53826/775/3356/4625/2643/624/207/10021/4205/2775/489/40/4092/6915/5566/5348/53822/9424/5020/60598/3753	55
GO:0007015	actin filament organization	76/1800	413/15576	2.41721e-05	0.000456459	0.000335003	55160/54361/4070/81553/10602/5581/9938/390/7456/51738/50853/3059/3693/9353/57619/171024/8470/9037/5734/5295/2150/1809/11346/26999/79778/64005/6863/55971/2041/653857/9639/10395/10174/2185/3717/6366/1902/2934/6387/10580/6712/29984/9873/335/93661/27289/3071/59341/6710/7043/8477/51466/29767/4644/84952/4643/9051/123720/11151/29108/5345/22899/8522/4642/6356/56907/596/256949/4542/9535/3397/6385/57580/35…	76
GO:0061448	connective tissue development	51/1800	247/15576	2.45886e-05	0.00046126	0.000338526	7482/1893/1513/3398/2202/27302/2736/8837/659/51738/5915/5745/846/10891/651/9464/81792/4208/1958/5159/8817/3400/2822/860/653/55790/23516/8840/114789/1289/59/2101/4054/25884/80310/38/7704/6653/399979/81029/4256/4060/59341/1396/55512/4094/1277/4092/55959/7076/633	51
GO:0060191	regulation of lipase activity	25/1800	91/15576	2.49453e-05	0.000465865	0.000341906	5322/22925/10316/64805/5156/5159/3702/2099/1956/148/4915/1902/2263/116519/345/335/4908/3356/5330/5045/5046/8698/51129/344/395	25
GO:0019835	cytolysis	12/1800	28/15576	2.807e-05	0.000509744	0.00037411	731/732/3273/735/730/729/727/733/2147/3004/3929/8542	12
GO:0060402	calcium ion transport into cytosol	35/1800	149/15576	2.89609e-05	0.000522583	0.000383532	3932/5788/6546/5581/2829/1234/2149/3596/2534/5350/10268/148/2185/8989/56704/6363/6366/2147/187/7070/775/920/5777/59341/80024/3356/22821/4644/5371/57214/11151/5336/1535/596/5566	35
GO:0046683	response to organophosphorus	32/1800	132/15576	3.23336e-05	0.00057199	0.000419792	5322/5743/6382/6546/1373/189/64805/9370/9693/6715/1393/6678/1843/358/1080/2185/7010/1902/445/5728/5138/2230/677/10021/5187/1277/5020/7056/5105/351/3753/5207	32
GO:0006022	aminoglycan metabolic process	38/1800	168/15576	3.31629e-05	0.000580551	0.000426076	3339/2517/9672/23169/1118/2331/5549/6382/3700/9957/9348/5159/3340/29940/2990/3082/55790/2683/4969/4958/4060/1634/55576/10082/207/11261/57214/64711/64131/55512/83539/92126/114770/3036/6385/10317/56548/633	38
GO:0120254	olefinic compound metabolic process	29/1800	115/15576	3.42682e-05	0.000592038	0.000434506	54361/1579/284541/5743/2876/11343/10891/113612/2180/6715/1958/653/64577/6916/2053/240/1562/1557/1558/83875/220/4051/1548/1549/1555/112724/5740/1565/158584	29
GO:0032970	regulation of actin filament-based process	71/1800	383/15576	3.46197e-05	0.000596298	0.000437632	10630/55160/54361/4070/4853/81553/10602/5581/27302/390/50853/2042/3059/3273/9353/5156/171024/9037/5734/5295/2150/4208/5159/11346/26999/5350/6863/55971/2041/653857/9639/10395/10174/2185/7010/6366/1902/2934/6387/6712/29984/9873/335/775/4908/93661/27289/3071/122786/6710/7043/8477/51466/29767/84952/10021/123720/11214/11151/29108/1398/5345/22899/6356/56907/256949/9535/3397/6385/57580/395	71
GO:1904035	regulation of epithelial cell apoptotic process	22/1800	77/15576	3.90261e-05	0.000656284	0.000481658	22925/3676/8837/10891/2244/2243/2266/9037/3596/641700/6424/3717/7010/2934/2621/677/6347/10266/51129/7538/80781/959	22
GO:0002534	cytokine production involved in inflammatory response	16/1800	47/15576	4.25822e-05	0.000706229	0.000518313	80149/10225/63940/7099/240/2147/923/64581/122618/29108/5187/6774/148022/23646/140885/23765	16
GO:0034368	protein-lipid complex remodeling	12/1800	29/15576	4.28658e-05	0.000706229	0.000518313	5322/338/213/4018/116519/345/335/1071/3931/4353/348/344	12
GO:0010712	regulation of collagen metabolic process	14/1800	38/15576	4.70016e-05	0.000761132	0.000558607	54361/11117/2191/2149/5159/2022/7431/2805/2147/7043/4261/5345/4239/114757	14
GO:2000377	regulation of reactive oxygen species metabolic process	39/1800	177/15576	4.89492e-05	0.000790419	0.000580101	65018/80149/1401/5743/7498/8837/55022/1524/23530/2150/5159/2534/1956/5446/2185/3717/7099/445/240/2147/5547/83875/64581/2308/11035/2643/10516/207/5873/3240/1535/6774/596/148022/3643/10365/56848/140885/5740	39
GO:1902903	regulation of supramolecular fiber organization	66/1800	354/15576	5.38848e-05	0.000855534	0.00062789	55160/54361/4070/81553/22924/11117/10602/5581/27302/50853/2876/3059/9353/171024/9037/5734/5295/4131/2150/4208/11346/26999/165/6863/55971/2041/653857/9639/10395/10174/2185/11075/6366/1902/2934/221074/6387/6712/9873/335/93661/3071/59341/6710/7043/8477/51466/29767/84952/123720/11214/89927/11151/29108/5345/22899/6356/56907/256949/9535/348/3397/6385/57580/351/395	66
GO:0015711	organic anion transport	85/1800	486/15576	5.62212e-05	0.000881622	0.000647037	10630/5322/1579/1376/23169/84230/11000/8564/6519/22925/57282/189/788/846/6578/57088/57047/5359/23200/56606/81579/4889/2180/133418/10864/383/51660/358/54677/5244/1080/51422/286046/6542/760/6505/320/4915/19/114789/10999/56262/6256/8034/114879/387775/387601/1374/11309/116519/345/335/2542/55089/27165/246213/160728/32/7223/10166/161291/6554/624/283600/207/79895/11001/123264/28232/18/1071/2806/5306/388…	85
GO:0043547	positive regulation of GTPase activity	69/1800	375/15576	5.65748e-05	0.000883438	0.000648369	1969/55160/54361/9411/257106/25780/9938/55843/55619/57514/8997/26084/116984/10563/83478/9693/112574/2149/2150/1794/4594/577/11033/858/2041/9639/10395/80005/2185/81704/6363/6366/153/10235/374403/57569/7070/23365/4908/120892/3071/57522/22821/8477/1983/10125/10681/663/23102/8786/6361/29/1398/9744/22899/6347/6356/2064/8787/5657/64926/54453/57186/57580/65078/395/9754/54885/9459	69
GO:0010518	positive regulation of phospholipase activity	18/1800	58/15576	5.88136e-05	0.000904043	0.000663492	5322/10316/64805/5156/5159/3702/2099/1956/148/4915/1902/2263/4908/3356/5330/8698/344/395	18
GO:0097048	dendritic cell apoptotic process	7/1800	11/15576	5.88487e-05	0.000904043	0.000663492	9693/6363/6366/6387/2621/558/10859	7
GO:0048732	gland development	75/1800	417/15576	5.99629e-05	0.000918678	0.000674232	1969/54361/4853/3398/81606/7498/2736/55679/8837/1373/80326/2876/4485/8997/3280/5156/9464/6715/2255/2246/5159/3400/383/6943/2099/2692/1956/3082/2267/3084/3717/5774/445/6256/5728/2263/38/335/2113/7471/2735/8835/429/11035/7043/64919/207/1396/2252/3175/5604/5371/220/2806/80004/999/1723/123872/2294/9423/7448/6356/2627/596/3643/3249/51599/7392/57817/634/7052/9935/55959/5105/6663	75
GO:0097305	response to alcohol	45/1800	217/15576	6.46567e-05	0.000976726	0.000716835	3284/5581/1234/54762/54464/9370/9353/3490/3558/5734/1393/3596/929/6678/6586/2822/2534/1080/2185/6363/6366/116443/19/2934/1621/5728/5950/2263/7054/2230/2155/5729/207/18/2806/999/1535/10400/6774/6915/10365/57817/11184/56848/5020	45
GO:0002446	neutrophil mediated immunity	85/1800	489/15576	7.02472e-05	0.0010398	0.000763129	8514/978/2517/178/963/1520/8804/5788/1118/23114/5284/1378/9725/54918/4057/1776/5337/23200/6372/2919/2150/340061/929/1794/3101/10321/2444/383/8876/2990/10875/8972/5799/1669/1508/427/2683/5004/5005/51552/2934/2040/10555/240/966/2147/374403/5547/5777/170482/160364/4033/3071/5787/3916/5265/12/79895/11001/5873/290/3683/29108/3240/83716/1535/29/4353/566/5657/1991/1675/116844/718/9535/634/27180/10004958…	85
GO:1900015	regulation of cytokine production involved in inflammatory response	15/1800	44/15576	7.21848e-05	0.0010602	0.0007781	80149/63940/7099/240/2147/923/64581/122618/29108/5187/6774/148022/23646/140885/23765	15
GO:0000302	response to reactive oxygen species	45/1800	218/15576	7.25325e-05	0.00106256	0.000779833	65018/6382/6546/8807/8837/2876/10891/6649/5156/2983/5159/1843/2534/383/4217/6648/358/1956/3082/4846/2185/8989/6363/2176/80310/2113/120892/2308/11035/2643/10516/207/5151/55512/3240/1398/7732/1277/4353/596/10365/558/348/140885/695	45
GO:1904062	regulation of cation transmembrane transport	60/1800	317/15576	7.45009e-05	0.00108303	0.00079485	8514/65018/1520/57165/30845/6546/5581/8291/57520/729230/7881/10891/2149/1393/4208/2745/3781/3596/30820/2534/5350/10268/2185/56704/2669/3788/1612/5774/1318/2040/288/5728/150/2147/219527/187/79026/4544/53826/7070/775/5777/11261/10681/4644/57214/11151/5336/1535/6347/8787/5566/5348/53822/57817/56848/28954/351/3753/2273	60
GO:0006027	glycosaminoglycan catabolic process	18/1800	59/15576	7.55855e-05	0.00109043	0.000800281	3339/2517/9672/2331/5549/6382/2990/4969/4958/4060/1634/55576/10082/11261/57214/114770/6385/633	18
GO:0072577	endothelial cell apoptotic process	17/1800	54/15576	7.66928e-05	0.00110036	0.000807572	3676/659/1285/2244/2243/2266/9037/3596/641700/4217/7010/2621/6347/10266/51129/80781/959	17
GO:0002283	neutrophil activation involved in immune response	83/1800	478/15576	8.83591e-05	0.00124315	0.000912368	8514/978/2517/178/963/1520/8804/5788/1118/23114/5284/1378/9725/54918/4057/1776/5337/23200/2919/340061/929/1794/3101/10321/2444/383/8876/2990/10875/8972/5799/1669/1508/427/2683/5004/5005/51552/2934/2040/10555/240/966/374403/5547/5777/170482/160364/4033/3071/5787/3916/5265/12/79895/11001/5873/290/3683/29108/3240/83716/1535/29/4353/566/5657/1991/1675/116844/718/9535/634/27180/100049587/11027/1/14088…	83
GO:0035265	organ growth	36/1800	163/15576	8.91683e-05	0.00124836	0.000916189	3953/1893/4921/27302/5915/57493/10611/8470/2255/4208/5159/23286/2099/28514/148/23414/54796/6256/5728/5950/2263/2735/3479/32/10253/10516/207/2252/11214/55512/2627/596/57817/140706/5600/54440	36
GO:0006066	alcohol metabolic process	67/1800	367/15576	9.20211e-05	0.00128201	0.00094089	9651/54361/8431/8613/3953/3158/51744/3707/338/8291/3628/3635/5745/27163/8821/2246/117283/653/26002/1551/1080/6718/3638/2055/427/2185/2053/158219/19/1621/6256/5728/5950/1558/2805/114879/6609/80168/2230/116519/335/319/8608/3479/32/2643/145226/122618/5330/3419/220/6799/6817/1071/3931/5336/8578/80271/348/56848/112724/5105/351/8867/8542/1565/170685	67
GO:0006898	receptor-mediated endocytosis	50/1800	253/15576	9.55111e-05	0.00132411	0.000971786	3339/78989/338/8685/22925/3676/10203/23166/5648/3512/213/133308/929/6678/9892/28514/6424/10268/7036/858/6363/6366/259/975/3263/6288/9873/116519/345/335/6653/4908/9332/283420/55576/3240/5336/8578/58191/7448/10266/718/3643/634/348/344/10859/6614/6453/8542	50
GO:0021954	central nervous system neuron development	21/1800	76/15576	9.90264e-05	0.00136287	0.00100023	431707/2736/9839/57282/8828/2043/2047/9353/9693/91584/4915/26468/5728/2263/429/9201/23077/1009/1398/22809/104	21
GO:0030278	regulation of ossification	40/1800	189/15576	0.000101307	0.00138755	0.00101834	54361/3399/1893/4921/3398/6546/659/4057/25819/9464/56172/5734/3572/4208/860/3082/6863/2185/8840/6096/4958/240/2263/2101/4054/7704/8074/4256/2735/3479/338773/7043/4091/50964/4092/596/5566/5020/3397/23051	40
GO:0048771	tissue remodeling	35/1800	158/15576	0.000104181	0.00141666	0.00103971	1969/3953/4853/1513/4921/2034/659/3635/729230/5745/4286/3273/3558/9464/2255/2149/4208/383/1956/4846/2185/760/1621/9066/4054/3606/338773/7043/79705/29/558/634/7052/7076/633	35
GO:0046394	carboxylic acid biosynthetic process	63/1800	342/15576	0.000112982	0.00151459	0.00111158	5322/1579/284541/114883/23169/1491/1806/5743/8564/23498/7360/130013/1373/189/11343/9370/79966/635/4056/29940/64577/435/6718/6916/51422/3638/2053/2875/401494/445/240/1558/2805/116519/345/335/27165/1634/32/10993/113675/2643/374569/11001/4644/10588/57214/11057/220/18/2806/55512/23417/92126/634/344/3036/92086/5740/875/2687/1565/633	63
GO:0002440	production of molecular mediator of immune response	42/1800	203/15576	0.000117747	0.00157107	0.00115303	26191/51744/5788/2590/114548/8809/8807/729230/10225/3558/7098/3575/202309/2150/3596/383/10875/90865/7099/5950/975/3263/3606/335/11213/10673/2621/7043/3566/388325/4092/10666/1991/148022/3718/933/56848/10859/50943/695/54440/959	42
GO:0006690	icosanoid metabolic process	27/1800	111/15576	0.000122104	0.0016103	0.00118182	5322/1579/284541/5743/2876/11343/113612/4056/5446/6916/2053/240/1562/1557/1558/7132/64174/126410/4051/1548/1549/1555/92086/5740/2687/1565/158584	27
GO:0003158	endothelium development	28/1800	117/15576	0.00012472	0.0016372	0.00120157	10630/2701/7498/84913/659/2876/57493/26084/9693/81792/2150/2246/28514/83605/3084/64321/1306/2022/5138/54538/7132/7026/27134/9294/634/3397/80781/7122	28
GO:0051149	positive regulation of muscle cell differentiation	22/1800	83/15576	0.00013386	0.00173263	0.0012716	1491/963/27302/150572/91653/4208/92304/6648/3084/2022/3479/663/4205/3566/1013/93649/596/8740/93145/57817/2323/5600	22
GO:0002367	cytokine production involved in immune response	25/1800	100/15576	0.000134733	0.00173263	0.0012716	114548/8809/8807/729230/10225/7098/2150/383/7099/975/3606/335/11213/2621/7043/388325/4092/10666/148022/3718/56848/10859/50943/695/54440	25
GO:0045446	endothelial cell differentiation	25/1800	100/15576	0.000134733	0.00173263	0.0012716	10630/7498/84913/659/2876/57493/26084/9693/2150/28514/83605/3084/64321/1306/2022/5138/54538/7132/7026/27134/9294/634/3397/80781/7122	25
GO:0030900	forebrain development	64/1800	352/15576	0.00014758	0.00186825	0.00137114	54361/431707/7482/3284/7143/3398/6546/2736/9839/57282/1281/8828/5915/8320/64805/3280/9353/10891/79633/9693/6715/9037/2255/57688/3340/3400/2534/358/2692/1956/91584/10395/3084/84376/4915/1902/26468/6387/5592/5728/6585/2263/7054/9638/84623/2113/120892/7471/2735/429/9201/5457/64919/7026/220/89927/999/1398/4642/558/22809/351/65078/25777	64
GO:0045444	fat cell differentiation	44/1800	218/15576	0.000148971	0.00188167	0.00138099	252995/80149/84230/5743/11221/3398/8291/3625/2876/9370/3280/10891/25819/2255/3400/79689/168455/3638/862/23414/8840/83643/240/153/2869/7704/81029/7471/1240/59341/84935/2308/3356/677/1734/207/4091/8651/7041/161882/116844/7538/22809/9935	44
GO:1901568	fatty acid derivative metabolic process	35/1800	161/15576	0.000154485	0.00194699	0.00142893	5322/64064/1579/284541/3158/5743/2876/11343/79966/56898/113612/2180/4056/54511/5446/6916/2053/240/1562/1557/1558/38/7132/64174/2639/126410/4051/1548/1549/1555/92086/5740/2687/1565/158584	35
GO:0009991	response to extracellular stimulus	81/1800	472/15576	0.000159349	0.00199502	0.00146418	249/54361/80149/178/7482/5743/5788/6546/6344/5899/3625/3676/659/1373/51738/25994/846/9370/10891/213/25819/2180/6715/23530/4131/6678/80315/594/383/4217/1956/10135/51422/2875/360/19/2934/114789/10999/445/5728/153/7054/38/335/916/6653/8074/920/23710/120892/429/32/59341/2308/2155/2621/207/79567/1723/1535/93649/10400/7484/1277/4353/2642/220441/596/6915/7392/57817/7538/558/348/3171/5020/3745/5105/875/5…	81
GO:0010817	regulation of hormone levels	84/1800	495/15576	0.000178399	0.0022044	0.00161784	1889/54361/8431/4803/3284/1513/7173/3790/5581/3625/11069/51738/131177/846/8997/9370/10891/5156/133308/2244/2243/2266/6715/2690/1393/1958/2822/653/64577/389434/2099/2692/1956/6863/1551/7036/1080/6718/5799/1508/23516/3717/10999/240/5950/1562/1558/150/9066/1374/55107/4544/2230/83875/399979/775/8074/8608/59341/80024/145226/1734/8111/4644/5045/220/5046/18/6817/283849/55512/3294/9501/114897/83539/64377…	84
GO:1900746	regulation of vascular endothelial growth factor signaling pathway	9/1800	20/15576	0.000183611	0.00226387	0.00166149	7498/3273/64094/28514/23554/25960/1634/10253/147372	9
GO:0015850	organic hydroxy compound transport	47/1800	240/15576	0.000190663	0.0023256	0.00170679	65018/114883/338/51738/54762/64805/9370/133418/6580/358/5244/6863/1080/8973/158219/360/19/6256/6387/5950/150/114879/9066/11309/116519/345/335/341359/114134/160728/3356/6554/123264/18/51760/1071/3931/8714/114897/634/348/344/84258/10859/5020/3745/6523	47
GO:0008202	steroid metabolic process	58/1800	314/15576	0.000192516	0.00234317	0.00171969	54361/8431/114883/3953/3284/3158/338/10891/5156/3490/2638/285440/6715/1958/2246/10826/653/2099/1551/1080/6718/51422/3638/2055/427/2053/158219/19/6256/1557/1558/114879/6609/38/2230/116519/335/8074/50846/319/8608/32/866/11001/6799/6817/1071/3931/93517/3294/8578/1548/1555/348/351/8542/1565/412	58
GO:0043312	neutrophil degranulation	81/1800	475/15576	0.000196794	0.00238502	0.00175041	8514/978/2517/178/963/1520/8804/5788/1118/23114/5284/1378/9725/54918/4057/5337/23200/2919/340061/929/1794/3101/10321/2444/383/8876/2990/10875/8972/5799/1669/1508/427/2683/5004/5005/51552/2934/2040/10555/240/966/374403/5547/5777/170482/160364/4033/3071/5787/3916/5265/12/79895/11001/5873/290/3683/29108/3240/83716/1535/29/4353/566/5657/1991/1675/116844/718/9535/634/27180/100049587/1/140885/6590/5181…	81
GO:0006979	response to oxidative stress	75/1800	433/15576	0.000205339	0.00246827	0.0018115	65018/80149/5743/7173/7837/6382/6546/2034/8807/22925/8837/2876/9370/10891/6649/5156/2983/2110/5159/1843/2534/383/8876/4217/26034/6648/358/1956/3082/8321/4846/4482/2185/11030/8989/6505/3717/6363/1612/2176/7099/240/4153/80310/2113/120892/7471/253827/2706/2308/11035/2643/10516/207/5371/5151/55512/6898/3240/1535/1398/7732/1277/4353/114757/596/10365/558/348/140885/8455/351/5625/10549/695	75
GO:0034329	cell junction assembly	73/1800	419/15576	0.000207063	0.002483	0.00182232	1969/54361/1307/2701/23499/91156/23114/55679/7145/151306/64284/51738/2042/57493/2047/64084/3273/55203/10611/9693/2823/4131/4208/56131/56122/577/7058/79778/8321/7205/54674/64101/10395/2185/3084/7010/4915/84628/5728/10580/6585/977/6712/78999/29984/7070/84623/9746/59341/2706/5457/84189/10082/9071/5583/123720/1009/999/91862/9423/40/10266/4092/596/5566/51599/5020/6385/351/1826/7122/395/27286	73
GO:0007409	axonogenesis	79/1800	462/15576	0.000214757	0.00256985	0.00188605	5293/1969/23499/91624/4803/4853/7143/59352/23114/2736/9839/3676/659/65059/8828/2043/152330/2042/91653/2047/9353/8633/9037/133418/57688/5295/4131/2676/5459/6586/2534/3908/729920/5803/91584/2041/1808/23303/4915/84628/10439/5588/6387/288/5728/9211/6585/2263/57689/6712/7070/54538/9638/9201/23077/5457/84189/6710/64919/51466/5604/1009/5306/9423/4974/2064/4804/5797/596/4218/1954/348/55816/351/1826/104/6…	79
GO:1901888	regulation of cell junction assembly	40/1800	196/15576	0.000228846	0.00270959	0.00198861	1969/54361/1307/23499/151306/64284/51738/2042/2047/64084/3273/10611/9693/4208/577/7058/8321/54674/10395/7010/4915/84628/5728/6585/78999/29984/7070/9746/84189/10082/5583/9423/40/5566/5020/6385/351/7122/395/27286	40
GO:0016051	carbohydrate biosynthetic process	41/1800	203/15576	0.000242586	0.00284888	0.00209084	3953/178/51744/7360/5745/4485/9370/10891/9348/3340/10447/79660/55790/23516/2185/2875/2683/2203/229/338596/5950/10580/2805/2542/2998/3479/10993/2308/207/2806/55512/2027/55808/83539/2525/3643/64377/3036/5105/10317/5207	41
GO:0051651	maintenance of location in cell	41/1800	203/15576	0.000242586	0.00284888	0.00209084	65018/3932/5788/6546/5581/2829/1234/213/2149/3596/5350/23345/3638/2185/8989/56704/6363/6366/2934/288/2147/187/7070/6653/775/920/5777/80024/3356/22821/207/7782/4644/5371/57214/11151/5336/1535/5566/348/25777	41
GO:0009595	detection of biotic stimulus	12/1800	34/15576	0.000260792	0.00301902	0.00221571	912/114548/58484/2191/7096/4671/7099/64581/114770/284297/3929/8406	12
GO:0002790	peptide secretion	79/1800	465/15576	0.000264656	0.00305133	0.00223942	8431/7100/114548/3790/5581/8291/55240/3625/11069/51738/131177/846/8997/7096/133308/3558/2244/2243/2266/5734/115827/2149/2150/1393/3596/929/84830/2822/2692/1956/7036/1080/5799/8840/3717/90865/19/7099/240/5950/150/6288/9066/1374/55107/2615/4544/114902/6653/399979/775/283420/3479/59341/80024/10673/4053/7043/8111/4644/18/8651/283849/55512/9501/284119/8736/93145/4218/933/8425/348/56848/57333/3745/6453…	79
GO:0033627	cell adhesion mediated by integrin	19/1800	70/15576	0.0002693	0.00308609	0.00226493	1969/1307/8613/199920/3676/3693/64805/3273/10563/6366/5140/9404/916/5777/3071/9358/2200/1398/7448	19
GO:0042692	muscle cell differentiation	61/1800	339/15576	0.000278601	0.00318625	0.00233844	54361/1491/963/3398/6382/6546/27302/8291/150572/85461/8837/5915/2876/91653/3280/5156/10611/8470/2255/4208/93166/5159/6444/92304/577/23345/6648/28514/858/148/3084/2022/389827/6256/2263/975/7471/3479/338773/1910/207/29767/663/11214/4205/79652/4629/3566/2294/1013/93649/10266/2627/596/8740/93145/57817/23646/2323/58494/5600	61
GO:0010043	response to zinc ion	15/1800	49/15576	0.000282797	0.00321484	0.00235942	23498/1373/5350/383/760/445/5728/7054/1396/7782/4502/4493/4499/4501/57817	15
GO:0051346	negative regulation of hydrolase activity	71/1800	410/15576	0.000301745	0.00338725	0.00248596	3953/4803/1893/5743/1378/22925/8837/1285/1293/4057/2876/3700/5627/56925/26998/3273/9353/10252/4671/25816/5350/4018/358/3082/4846/5799/23516/8434/259/727/10999/710/54843/114769/345/335/6653/2/5858/120892/3071/23504/10253/2621/51156/866/5265/256394/5267/12/207/11261/5045/58189/5345/7448/4642/4804/5271/8740/718/51129/94274/22900/56848/1473/6590/116154/351/3730/7076	71
GO:0062197	cellular response to chemical stress	61/1800	340/15576	0.000302135	0.00338725	0.00248596	65018/80149/84230/92241/5743/2034/8291/8807/22925/8837/2876/4638/10891/6649/5156/5602/2983/5159/2534/383/8876/4217/6648/358/1956/3082/8321/4846/4482/6505/3717/1612/2176/7099/240/80310/2113/120892/7471/59341/2706/2308/11035/2643/677/10516/624/207/5371/5151/55512/1535/1398/7732/4353/596/10365/558/140885/5625/695	61
GO:0008217	regulation of blood pressure	35/1800	167/15576	0.000324747	0.00359817	0.00264075	1889/1579/5743/3398/659/9370/2982/4886/2149/2150/6648/28514/1278/6863/10135/4846/148/59/153/89797/5547/1910/2621/2643/290/7026/18/1535/5345/40/10266/2642/6915/9424/5020	35
GO:0019216	regulation of lipid metabolic process	70/1800	404/15576	0.000326209	0.00360734	0.00264749	54361/1579/1376/3158/5743/50486/3398/338/5581/1154/64805/9370/10891/5156/3490/2180/5295/1958/2246/5159/114898/2822/653/5244/51422/3638/66036/427/2185/2053/158219/7010/6363/6366/19/10999/6256/83643/10580/150/975/5140/2147/1374/116519/345/335/6653/7132/50846/8835/32/2322/3356/12/64919/207/8651/83752/55512/23417/718/51129/51599/634/348/344/56848/5105/113791	70
GO:0006940	regulation of smooth muscle contraction	16/1800	55/15576	0.000343288	0.00378149	0.00277529	5743/6869/10203/51738/2982/2149/1129/80005/148/5592/150/18/93649/6915/1264/5020	16
GO:0045598	regulation of fat cell differentiation	29/1800	131/15576	0.000397468	0.00423073	0.003105	252995/80149/5743/11221/3398/9370/3280/25819/3400/168455/3638/862/23414/8840/83643/240/7704/81029/7471/1240/59341/84935/2308/3356/677/207/7041/161882/7538	29
GO:0001771	immunological synapse formation	7/1800	14/15576	0.000446368	0.00463831	0.00340413	2047/1794/81704/6363/6366/975/923	7
GO:0044406	adhesion of symbiont to host	7/1800	14/15576	0.000446368	0.00463831	0.00340413	3625/4057/131578/975/2621/10332/5819	7
GO:0050764	regulation of phagocytosis	22/1800	90/15576	0.000465444	0.00481891	0.00353668	5322/5788/8291/9370/2150/1794/4153/5728/9066/335/64581/3071/2621/5873/29108/1535/29/6347/566/5657/718/140885	22
GO:0007416	synapse assembly	36/1800	177/15576	0.000490758	0.00501703	0.00368208	91156/64284/51738/2047/64084/55203/10611/2823/4131/4208/56131/56122/577/7058/8321/54674/64101/3084/4915/84628/5728/6585/6712/78999/84623/9746/5457/84189/10082/999/9423/40/5020/351/1826/27286	36
GO:0050808	synapse organization	71/1800	417/15576	0.000497085	0.00507258	0.00372285	712/714/713/7143/91156/23114/85461/8828/2043/55619/64284/51738/1524/23024/8997/2047/64084/55203/55752/10611/2823/4131/2149/4208/56131/56122/5098/56098/56097/11346/6678/577/2534/7058/816/8321/54674/64101/3084/4915/84628/288/5728/6585/8495/57689/6712/78999/3587/84623/9746/120892/5457/84189/10082/4644/999/22899/9423/40/2064/718/3643/348/5020/351/6453/1826/9758/6853/27286	71
GO:0042542	response to hydrogen peroxide	29/1800	133/15576	0.000517919	0.00525688	0.00385811	65018/6382/6546/8807/2876/5159/1843/2534/383/4217/358/3082/2185/8989/80310/2113/120892/2308/11035/5151/55512/3240/1398/7732/1277/596/10365/558/140885	29
GO:0051216	cartilage development	37/1800	184/15576	0.000519197	0.00526046	0.00386074	7482/1893/1513/2202/27302/2736/659/51738/5915/5745/651/9464/81792/4208/8817/2822/860/653/55790/23516/8840/2101/4054/25884/7704/399979/81029/4256/4060/59341/55512/4094/1277/4092/55959/7076/633	37
GO:0071695	anatomical structure maturation	42/1800	217/15576	0.000524806	0.00530782	0.0038955	712/6886/23114/3398/2034/1524/4057/5745/3280/79633/2266/860/577/2692/1080/1672/2185/6363/6366/8434/26468/64581/120892/27289/7471/3479/429/1910/4644/11057/64131/8578/596/718/4066/5566/10365/163175/558/351/6663/695	42
GO:0007626	locomotory behavior	36/1800	178/15576	0.00054816	0.00551458	0.00404724	6886/257194/7143/3398/5581/57282/2043/8997/4886/56172/1958/2916/3751/28996/3084/320/5090/1621/6387/5728/7054/89797/9099/120892/5153/84189/4644/220/18/123803/2775/93145/163175/348/351/1826	36
GO:0018958	phenol-containing compound metabolic process	24/1800	103/15576	0.000559791	0.00559201	0.00410406	1513/7173/2034/9839/9693/9464/6715/285671/26002/389434/1508/1621/7054/5153/2643/1734/4644/2184/18/6799/6817/596/3249/6567	24
GO:0015914	phospholipid transport	21/1800	86/15576	0.000629713	0.00617627	0.00453287	57088/57047/5359/23200/5244/286046/19/114879/116519/345/335/161291/79895/1071/5306/388323/374868/80148/348/344/23760	21
GO:0030574	collagen catabolic process	13/1800	42/15576	0.000631319	0.00617627	0.00453287	8510/1520/1513/2191/85007/9509/1508/1306/5045/4324/9902/5657/164656	13
GO:0051873	killing by host of symbiont cells	9/1800	23/15576	0.000646866	0.00628285	0.00461108	3273/6372/2150/383/4153/2147/566/1991/8542	9
GO:0034446	substrate adhesion-dependent cell spreading	24/1800	104/15576	0.000649428	0.00628285	0.00461108	10630/4070/84168/55679/3676/2244/2243/2266/5295/79778/2041/80005/7010/1955/10319/84628/55742/9404/335/1398/558/8455/57580/64098	24
GO:0098883	synapse pruning	6/1800	11/15576	0.000651055	0.00628285	0.00461108	712/714/713/2043/1524/718	6
GO:0046718	viral entry into host cell	28/1800	129/15576	0.000691596	0.00665149	0.00488164	1969/8547/6504/1378/1234/3693/1956/858/1508/9830/2934/10581/975/10346/920/6404/3356/3916/2621/6554/290/339390/10332/558/5817/5819/6614/7113	28
GO:0010952	positive regulation of peptidase activity	37/1800	187/15576	0.000714474	0.00684835	0.00502612	65018/3932/2152/4803/1378/114548/7498/58484/84168/8837/2043/1285/2149/26999/2534/4217/5118/10395/8795/3717/1612/2934/64170/834/64581/27141/5371/29108/489/6774/4804/4155/22900/57333/351/5988/23151	37
GO:0001960	negative regulation of cytokine-mediated signaling pathway	15/1800	53/15576	0.000718272	0.00686161	0.00503584	1893/5788/7837/9370/9353/2150/6586/383/83643/114769/335/11213/10019/2621/22900	15
GO:0009636	response to toxic substance	44/1800	234/15576	0.000739556	0.00704127	0.0051677	65018/5743/57165/7173/7837/6382/1373/2876/6649/213/6715/23530/4131/5159/4056/383/389434/26034/6648/11185/5446/4846/2053/2176/445/11093/7054/2643/145226/10516/7782/4502/4493/4499/4501/999/3240/64359/4353/114757/596/4155/348/10549	44
GO:0030282	bone mineralization	25/1800	111/15576	0.000742281	0.00705539	0.00517807	54361/1893/4921/5743/6546/659/7123/4057/5745/56172/4208/1278/2185/4958/54829/240/2263/4054/8074/4256/3479/338773/7043/55512/57419	25
GO:2000345	regulation of hepatocyte proliferation	7/1800	15/15576	0.000753682	0.00711616	0.00522266	55679/8837/2246/2735/3249/634/55959	7
GO:0071260	cellular response to mechanical stimulus	19/1800	76/15576	0.000824547	0.00767058	0.00562956	5743/7100/7098/5734/3596/358/1956/8795/7099/2022/2805/5138/834/7132/207/1535/1277/8740/51284	19
GO:0007520	myoblast fusion	12/1800	38/15576	0.000829541	0.00770443	0.00565441	963/85461/8837/92304/577/389827/975/7471/3566/8740/2323/58494	12
GO:0062014	negative regulation of small molecule metabolic process	22/1800	94/15576	0.000876448	0.00807412	0.00592572	978/54361/3953/130013/55022/4485/9370/10891/653/10447/3638/2203/10999/345/32/207/55512/863/6774/634/348/5207	22
GO:0042430	indole-containing compound metabolic process	9/1800	24/15576	0.000929692	0.00853695	0.0062654	8564/23498/130013/6999/51166/6715/285671/5153/2639	9
GO:0001570	vasculogenesis	19/1800	77/15576	0.000978099	0.00895252	0.0065704	1969/7075/7498/57493/9693/5159/83605/64321/23414/4915/2022/187/677/4643/2294/93649/10266/634/54453	19
GO:0014910	regulation of smooth muscle cell migration	16/1800	60/15576	0.000987243	0.00900721	0.00661053	9370/9353/10891/4208/5159/80005/8840/1902/5592/80310/6653/3479/1398/93649/7448/596	16
GO:0032922	circadian regulation of gene expression	16/1800	60/15576	0.000987243	0.00900721	0.00661053	3399/8431/3398/10891/25819/1958/3400/10135/112464/9099/23077/5371/79831/5187/4804/3397	16
GO:0050868	negative regulation of T cell activation	24/1800	107/15576	0.000997333	0.00907014	0.00665672	80149/26191/79679/79626/3558/23240/383/10875/2267/2615/5777/1840/8651/3566/6693/2064/4092/339390/3718/634/10859/6385/50943/11326	24
GO:0048469	cell maturation	33/1800	164/15576	0.000999782	0.0090779	0.00666241	712/6886/23114/3398/2034/5745/3280/2266/860/577/2692/1080/1672/2185/6363/6366/26468/64581/120892/27289/429/1910/11057/8578/596/718/5566/10365/163175/558/351/6663/695	33
GO:0070588	calcium ion transmembrane transport	51/1800	286/15576	0.00104222	0.00937976	0.00688395	3932/5788/57165/30845/6546/5581/8291/491/2829/1234/64805/2823/2149/3596/2534/5350/10268/2185/8989/56704/2669/6363/6366/116443/114789/159371/150/2147/187/79026/7070/775/5777/59341/80024/7223/3356/259232/2621/22821/10681/4644/57214/11151/5336/1535/489/8787/5566/57419/28954	51
GO:0009187	cyclic nucleotide metabolic process	12/1800	39/15576	0.0010738	0.0096	0.00704559	1969/5136/2982/2983/27115/10846/5138/2977/196883/5151/115/2986	12
GO:0050804	modulation of chemical synaptic transmission	72/1800	436/15576	0.00109048	0.00964743	0.0070804	65018/4803/7143/5743/8564/5581/6344/57282/2043/152330/51738/23228/1524/729230/2047/64084/9370/57537/2982/2983/9693/4889/4131/2149/4208/11346/2916/2534/3908/816/1956/6863/5577/64101/1129/9228/148/2185/5327/8973/760/3717/320/4915/116443/84628/2894/5728/22849/9211/57689/9066/4908/9746/120892/3356/18/1009/999/29/6347/6774/9294/5566/4218/57616/348/8775/5020/3745/351/6853	72
GO:0071692	protein localization to extracellular region	72/1800	436/15576	0.00109048	0.00964743	0.0070804	8431/7100/114548/3790/4052/5581/8291/55240/3625/11069/51738/131177/846/375387/7096/173/133308/3558/2244/2243/2266/5734/115827/2149/2150/3596/929/84830/2822/1956/1080/5799/8840/3717/90865/7099/240/5950/150/6288/9066/1374/55107/2615/4544/114902/6653/399979/775/283420/3479/80024/10673/4053/7043/8111/2200/4644/18/8651/9501/284119/8736/93145/4218/933/348/56848/57333/3745/50943/959	72
GO:0003094	glomerular filtration	8/1800	20/15576	0.00109407	0.00964743	0.0070804	3512/2149/2150/2621/4643/1535/55959/54885	8
GO:0050918	positive chemotaxis	15/1800	55/15576	0.00109476	0.00964743	0.0070804	2152/1233/846/9037/2255/2150/3082/10584/6387/4908/2155/2252/3603/11151/566	15
GO:0110148	biomineralization	31/1800	152/15576	0.00111277	0.00977588	0.00717467	249/54361/1893/4921/5743/6546/659/7123/4057/5745/3347/56172/4208/1278/4846/2185/4958/54829/240/2263/4054/8074/4256/3479/338773/2308/2621/7043/55512/1277/57419	31
GO:0046209	nitric oxide metabolic process	18/1800	72/15576	0.00111836	0.00979896	0.00719161	80149/5743/1373/1524/4846/6542/2185/3717/7099/445/64581/2643/207/148022/3643/10365/140885/5740	18
GO:0044262	cellular carbohydrate metabolic process	49/1800	273/15576	0.00111885	0.00979896	0.00719161	3953/178/51744/5581/7360/8291/3628/5745/4485/9370/10891/9348/3572/3340/3101/2822/2990/10447/8972/51422/79660/55790/2185/2875/2683/10020/2203/5728/10580/2805/80168/2998/3479/32/2308/207/2595/23417/863/3487/6774/114897/2642/3643/3036/5105/8867/10317/5207	49
GO:0042063	gliogenesis	50/1800	280/15576	0.00112457	0.0098339	0.00721726	712/6886/3953/11221/57165/3398/2043/1524/729230/64805/3280/375387/2255/3572/3400/3908/28514/1956/5803/9639/2185/3084/90865/4915/1902/7099/2934/10319/7431/5728/2147/429/1840/7223/1880/5583/207/5604/89927/146433/7732/7448/6347/2064/6774/566/163175/351/6663/25777	50
GO:0035051	cardiocyte differentiation	27/1800	127/15576	0.00118783	0.0101528	0.0074513	6546/27302/5915/8320/3280/5156/10611/10252/9464/8470/4208/5159/6444/28514/1956/148/3084/64321/6256/144165/3479/11214/4205/4629/93649/2627/57817	27
GO:0048146	positive regulation of fibroblast proliferation	14/1800	50/15576	0.00120057	0.0102157	0.00749744	4921/5156/2255/3596/5159/2099/358/1956/80310/7471/3479/2621/5371/4804	14
GO:0051495	positive regulation of cytoskeleton organization	41/1800	220/15576	0.00131418	0.0110174	0.00808586	55160/54361/10602/5581/27302/3059/171024/9037/4131/2150/11346/6863/55971/2041/653857/9639/10174/2185/11075/7010/6366/1902/2934/9873/335/4908/3071/59341/7043/8477/51466/123720/11151/29108/5345/22899/6356/56907/9535/3397/6385	41
GO:0070542	response to fatty acid	20/1800	85/15576	0.00137457	0.0114585	0.00840955	3399/80149/5743/338/5581/1373/55022/9370/10891/2180/5734/2731/6363/6366/445/1374/2308/5729/207/5020	20
GO:0030431	sleep	10/1800	30/15576	0.00140293	0.0116582	0.00855617	51738/6715/1437/2692/153/4544/3606/3356/5729/5020	10
GO:0022604	regulation of cell morphogenesis	78/1800	484/15576	0.0014108	0.0117065	0.00859162	10630/192670/23499/4070/4803/7143/10602/55679/55843/9839/390/57520/659/2043/8997/9353/57619/10611/2244/2243/2266/9693/9037/4651/57688/4131/6678/7940/221472/577/2534/816/91584/10395/80005/1808/2185/23303/4915/89846/445815/1902/84628/10439/6387/5728/85442/55742/57689/2147/29984/335/7070/121512/120892/27289/91010/23077/161176/5604/51760/11151/1398/9423/4974/6347/6356/4804/126374/3249/1954/348/84258/…	78
GO:0042326	negative regulation of phosphorylation	71/1800	433/15576	0.00142556	0.0117774	0.00864365	65018/80149/8613/26191/5788/11221/11117/7498/6546/55022/57493/9370/57732/9353/10891/3558/10252/23530/2150/81848/1843/3082/5577/2041/51422/2203/259/7099/2022/5728/6609/374403/7070/6653/4908/5777/120892/11213/5787/10019/2308/10253/51339/624/207/11261/4091/7026/79705/8651/29108/1540/91862/863/5187/93649/6774/753/4092/4616/9535/634/23624/348/140885/11122/84619/104/113791/5207/27330	71
GO:1901136	carbohydrate derivative catabolic process	35/1800	181/15576	0.00149038	0.0122418	0.00898443	978/3339/2517/9672/1806/1118/2331/5549/6382/151531/5136/9695/81792/4245/27115/10846/2990/4969/4958/5138/38/4060/1634/55576/10082/11261/57214/5151/23417/114770/6385/51816/1890/170685/633	35
GO:0042402	cellular biogenic amine catabolic process	8/1800	21/15576	0.00158981	0.0128541	0.00943386	8564/23498/130013/6999/51166/635/1757/6303	8
GO:0042738	exogenous drug catabolic process	8/1800	21/15576	0.00158981	0.0128541	0.00943386	113612/1562/1557/1558/1548/1549/1555/1565	8
GO:0060761	negative regulation of response to cytokine stimulus	15/1800	57/15576	0.00162517	0.0130288	0.00956207	1893/5788/7837/9370/9353/2150/6586/383/83643/114769/335/11213/10019/2621/22900	15
GO:0051047	positive regulation of secretion	55/1800	320/15576	0.00163182	0.0130638	0.00958772	65018/8431/1579/8564/6382/5581/3625/22925/51738/846/3558/2244/2243/2266/5734/2150/3596/929/2822/358/2692/1956/6863/7036/1080/3717/90865/7099/6387/5950/6288/9066/55107/54843/6653/283420/341359/3479/1910/3916/7043/8111/5873/18/3566/55512/1535/9501/114897/8736/56848/5020/6385/3745/6453	55
GO:0030166	proteoglycan biosynthetic process	16/1800	63/15576	0.00173065	0.013816	0.0101398	23169/659/9348/3340/29940/55790/1634/3479/266722/64131/83539/92126/64377/81031/56548/633	16
GO:0048738	cardiac muscle tissue development	37/1800	196/15576	0.00173989	0.0138703	0.0101796	3398/6546/27302/5915/57493/5156/10611/8470/4208/5159/6444/653/5350/28514/148/3084/23414/2022/6256/5728/5950/2263/2735/3479/5457/4625/11214/4205/4629/161882/93649/4729/2627/4092/57817/140706/5600	37
GO:0034612	response to tumor necrosis factor	50/1800	286/15576	0.00179637	0.0141616	0.0103935	80149/5743/338/55022/9370/10891/81792/2150/1393/64848/929/4050/4217/427/2185/3717/6363/6366/944/445/11093/83643/837/834/114769/335/7132/10673/2621/2643/677/207/29108/1540/6361/55512/1535/58191/8742/6347/6356/1277/8740/10365/57817/7538/22900/5105/2687/959	50
GO:0043648	dicarboxylic acid metabolic process	21/1800	93/15576	0.0018359	0.014392	0.0105625	2271/8564/23498/130013/8801/131669/51166/6389/445/2805/7054/27165/144193/3034/10588/2806/6898/58510/5105/10841/5625	21
GO:0007422	peripheral nervous system development	18/1800	75/15576	0.00184383	0.014392	0.0105625	4803/23114/9464/2676/3908/91584/9639/3084/4915/4908/1910/5457/207/5376/40/2064/163175/6663	18
GO:2001057	reactive nitrogen species metabolic process	18/1800	75/15576	0.00184383	0.014392	0.0105625	80149/5743/1373/1524/4846/6542/2185/3717/7099/445/64581/2643/207/148022/3643/10365/140885/5740	18
GO:0043691	reverse cholesterol transport	7/1800	17/15576	0.00184838	0.014392	0.0105625	19/345/335/1071/3931/348/344	7
GO:0044764	multi-organism cellular process	7/1800	17/15576	0.00184838	0.014392	0.0105625	1234/858/9873/920/2621/5819/6614	7
GO:0006970	response to osmotic stress	19/1800	81/15576	0.00186064	0.0144677	0.0106181	84230/92241/5743/8564/8291/4638/5602/7098/358/1956/2185/56262/7054/59341/677/624/91862/5020/1831	19
GO:0008037	cell recognition	29/1800	144/15576	0.00193288	0.0149884	0.0110002	8547/91624/375033/2043/152330/2042/2047/26998/9037/133418/1794/81704/2683/6363/6366/2220/975/923/921/54538/4978/64581/79820/10666/2525/10332/1954/351/1826	29
GO:0070863	positive regulation of protein exit from endoplasmic reticulum	6/1800	13/15576	0.00196967	0.0151292	0.0111036	9695/9919/975/6653/161291/123264	6
GO:0002831	regulation of response to biotic stimulus	62/1800	373/15576	0.00198944	0.0152605	0.0111999	5322/80149/26191/912/149628/114836/1378/11221/55061/58484/8807/4057/10225/5359/3273/6372/2150/340061/9450/2534/383/23328/10875/4584/3717/7099/64170/5654/4588/10077/3263/710/114769/5777/170482/2/11213/55703/3916/10125/8651/29108/5336/1535/1398/388325/10462/54941/10666/5566/3594/634/5817/5819/348/22900/11027/10859/3929/3455/11326/3149	62
GO:0060976	coronary vasculature development	13/1800	47/15576	0.00200656	0.0153297	0.0112507	4052/10427/9464/5159/3340/6444/5754/187/144165/4091/93649/2627/1954	13
GO:0072523	purine-containing compound catabolic process	13/1800	47/15576	0.00200656	0.0153297	0.0112507	1806/7498/5136/2876/27115/10846/9615/5138/38/5151/23417/51816/170685	13
GO:0001101	response to acid chemical	26/1800	125/15576	0.00201231	0.0153324	0.0112527	1307/1281/1373/10891/5156/5602/80315/2534/383/1956/1278/4915/445/22849/7054/80310/2155/8651/1723/1535/10400/1277/10365/5105/80781/1291	26
GO:1990845	adaptive thermogenesis	30/1800	151/15576	0.0020333	0.0154716	0.0113548	1376/3953/50486/2271/2034/8809/6344/51738/23228/729230/9370/10891/2180/3596/1666/3717/7099/1621/153/3606/6653/1240/59341/1734/3566/23090/10400/4858/5020/3397	30
GO:0120162	positive regulation of cold-induced thermogenesis	21/1800	94/15576	0.00211191	0.0159841	0.011731	1376/3953/50486/2271/2034/51738/729230/9370/10891/2180/3596/1666/3717/1621/153/3606/1240/1734/3566/10400/5020	21
GO:0043627	response to estrogen	17/1800	70/15576	0.00212863	0.0160893	0.0118082	10865/51738/10568/6715/1393/5159/2099/2692/760/7010/335/50846/2155/7043/4091/3566/2627	17
GO:0048512	circadian behavior	12/1800	42/15576	0.00218672	0.0164409	0.0120662	3398/51738/6715/1437/1958/2692/3751/5728/153/7054/4544/9099	12
GO:0070741	response to interleukin-6	12/1800	42/15576	0.00218672	0.0164409	0.0120662	55022/10891/2266/3572/3717/8074/6404/6774/57817/11122/5740/5105	12
GO:0044273	sulfur compound catabolic process	14/1800	53/15576	0.00220919	0.0165879	0.0121741	1491/2331/5549/189/4969/4958/38/4060/1634/23417/92086/875/2687/633	14
GO:0021700	developmental maturation	47/1800	268/15576	0.00226905	0.0169256	0.0124219	712/6886/23114/3398/2034/1524/4057/5745/3280/79633/2266/4131/860/577/2692/816/1080/1672/2185/6363/6366/8434/26468/5728/399979/64581/120892/27289/7471/3479/429/1910/4644/11057/64131/8578/22899/596/718/4066/5566/10365/163175/558/351/6663/695	47
GO:0071496	cellular response to external stimulus	53/1800	311/15576	0.00236697	0.0175867	0.0129072	54361/80149/7482/5743/5788/7100/5899/3625/3676/659/25994/846/213/7098/6715/5734/3596/80315/4217/358/1956/10135/51422/8795/360/7099/2022/2805/5138/834/8074/7132/23710/120892/2308/2621/207/79567/1535/93649/7484/1277/2642/220441/596/8740/7392/558/3171/3745/5105/875/51284	53
GO:0050433	regulation of catecholamine secretion	13/1800	48/15576	0.00246566	0.0181304	0.0133062	65018/64805/8973/6387/150/9066/341359/3356/18/51760/84258/5020/3745	13
GO:0045667	regulation of osteoblast differentiation	24/1800	114/15576	0.00248165	0.018154	0.0133235	54361/3399/4921/3398/659/4057/25819/9464/3572/4208/860/3082/8840/6096/2263/2101/8074/2735/3479/338773/4091/5566/3397/23051	24
GO:0034109	homotypic cell-cell adhesion	19/1800	83/15576	0.00250938	0.0182863	0.0134206	10630/8613/375033/64805/5156/2244/2243/2266/5588/5592/288/10077/5777/10019/18/114897/634/140706/10398	19
GO:1903531	negative regulation of secretion by cell	28/1800	140/15576	0.00254406	0.0184916	0.0135713	8832/3625/51738/729230/131177/8997/64805/9370/4889/5734/2149/1393/84830/90865/150/2615/4544/8074/7132/18/2294/29/933/634/348/10859/3745/50943	28
GO:0035592	establishment of protein localization to extracellular region	69/1800	429/15576	0.00270845	0.0194625	0.0142839	8431/7100/114548/3790/5581/8291/55240/3625/11069/51738/131177/846/7096/173/133308/3558/2244/2243/2266/5734/115827/2149/2150/3596/929/84830/2822/1956/1080/5799/8840/3717/90865/7099/240/5950/150/6288/9066/1374/55107/2615/4544/114902/6653/399979/775/283420/3479/80024/10673/4053/7043/8111/4644/18/8651/9501/284119/8736/93145/4218/933/348/56848/57333/3745/50943/959	69
GO:0045807	positive regulation of endocytosis	21/1800	96/15576	0.00277012	0.019731	0.0144809	2150/929/28514/6424/7036/5533/6363/6366/977/116519/4908/120892/3071/5336/51479/7448/718/3643/558/348/6453	21
GO:0071354	cellular response to interleukin-6	11/1800	38/15576	0.00295096	0.020759	0.0152354	55022/10891/2266/3572/3717/8074/6404/6774/57817/11122/5740	11
GO:0071548	response to dexamethasone	11/1800	38/15576	0.00295096	0.020759	0.0152354	8837/1373/6715/383/358/1956/445/387758/2706/2308/5105	11
GO:0051963	regulation of synapse assembly	22/1800	103/15576	0.00304747	0.0213781	0.0156897	64284/51738/2047/64084/10611/4208/577/7058/8321/54674/4915/84628/6585/78999/9746/84189/10082/9423/40/5020/351/27286	22
GO:0001845	phagolysosome assembly	6/1800	14/15576	0.00311215	0.0213781	0.0156897	5322/51552/9066/55647/11151/8406	6
GO:0010896	regulation of triglyceride catabolic process	6/1800	14/15576	0.00311215	0.0213781	0.0156897	2822/116519/345/335/6653/344	6
GO:0034356	NAD biosynthesis via nicotinamide riboside salvage pathway	6/1800	14/15576	0.00311215	0.0213781	0.0156897	5743/10135/4837/160728/55739/5740	6
GO:0034380	high-density lipoprotein particle assembly	6/1800	14/15576	0.00311215	0.0213781	0.0156897	19/116519/335/3931/5566/348	6
GO:2000310	regulation of NMDA receptor activity	10/1800	33/15576	0.00312837	0.0213781	0.0156897	65018/729230/10891/1393/4208/2185/1612/6347/8787/351	10
GO:0006853	carnitine shuttle	5/1800	10/15576	0.00312923	0.0213781	0.0156897	1376/788/51422/1374/32	5
GO:0140052	cellular response to oxidised low-density lipoprotein particle stimulus	5/1800	10/15576	0.00312923	0.0213781	0.0156897	84830/7099/207/55512/148022	5
GO:0019730	antimicrobial humoral response	21/1800	97/15576	0.00315907	0.0215302	0.0158013	78989/4057/3273/3347/3512/6372/2919/2920/10563/2244/2243/116842/1672/1669/2147/84659/566/5657/1991/114770/6590	21
GO:0098869	cellular oxidant detoxification	21/1800	97/15576	0.00315907	0.0215302	0.0158013	5743/7173/7837/2876/6649/213/23530/4056/389434/26034/6648/4846/2176/2643/10516/3240/64359/4353/114757/348/10549	21
GO:0015748	organophosphate ester transport	26/1800	129/15576	0.00318026	0.0216127	0.0158619	57088/57047/5359/23200/5244/286046/19/114789/8034/114879/116519/345/335/2542/161291/283600/79895/1071/5306/388323/374868/80148/348/344/83733/23760	26
GO:1901655	cellular response to ketone	20/1800	91/15576	0.00325751	0.0218862	0.0160626	5581/8837/54464/6715/5734/383/358/1956/1080/445/2230/2706/2308/5729/207/10365/11184/56848/5105/6663	20
GO:0017157	regulation of exocytosis	39/1800	217/15576	0.00331427	0.022215	0.0163039	8832/6382/5899/11069/729230/2244/2243/2266/115827/2150/3596/1080/1129/148/8973/320/116443/150/9066/341359/120892/3356/3916/5873/51760/3566/1731/55512/2294/9501/29/4218/634/8775/56848/84258/6385/3745/6853	39
GO:0034113	heterotypic cell-cell adhesion	15/1800	61/15576	0.00333695	0.0222678	0.0163427	3932/914/912/5788/23114/3676/9370/2244/2243/2266/55742/335/7070/4155/140885	15
GO:0043550	regulation of lipid kinase activity	15/1800	61/15576	0.00333695	0.0222678	0.0163427	1154/64805/5156/5295/5159/2185/7010/6363/6366/975/2147/8835/2322/8651/113791	15
GO:0051702	interaction with symbiont	19/1800	85/15576	0.00333781	0.0222678	0.0163427	80149/1401/4057/2876/3273/6372/2150/64848/383/358/858/2040/4153/2147/566/1991/3249/348/8542	19
GO:0007623	circadian rhythm	37/1800	204/15576	0.00354744	0.0234541	0.0172133	3399/8431/3398/51738/9370/10891/5602/25819/6715/1437/1958/3400/2692/1956/10135/3751/6096/4915/445/5728/3363/153/7054/112464/1374/4544/9099/50865/26224/23077/2155/5371/79831/5187/4804/22809/3397	37
GO:0001649	osteoblast differentiation	38/1800	211/15576	0.00357653	0.0236109	0.0173284	1969/249/54361/3399/4921/3398/2736/659/4057/5745/651/25819/9464/3572/4208/3400/860/3082/8321/8840/6096/2263/2101/8074/50846/2735/3479/338773/207/4091/1277/9902/5566/6238/3397/58476/23051/1291	38
GO:0050432	catecholamine secretion	13/1800	50/15576	0.00364217	0.0238778	0.0175243	65018/64805/8973/6387/150/9066/341359/3356/18/51760/84258/5020/3745	13
GO:0062013	positive regulation of small molecule metabolic process	27/1800	137/15576	0.00371863	0.024323	0.017851	65018/54361/51744/5743/5581/55022/5745/9370/10891/2246/2822/4846/2875/10580/1374/116519/335/3479/2308/3356/207/23417/6774/3643/344/351/5207	27
GO:0044320	cellular response to leptin stimulus	7/1800	19/15576	0.00388972	0.02521	0.018502	3953/3625/55022/2244/5728/8074/6774	7
GO:1902170	cellular response to reactive nitrogen species	7/1800	19/15576	0.00388972	0.02521	0.018502	8837/10891/2983/4217/358/2308/1398	7
GO:0009306	protein secretion	68/1800	428/15576	0.00390738	0.0252956	0.0185649	8431/7100/114548/3790/5581/8291/55240/3625/11069/51738/131177/846/7096/133308/3558/2244/2243/2266/5734/115827/2149/2150/3596/929/84830/2822/1956/1080/5799/8840/3717/90865/7099/240/5950/150/6288/9066/1374/55107/2615/4544/114902/6653/399979/775/283420/3479/80024/10673/4053/7043/8111/4644/18/8651/9501/284119/8736/93145/4218/933/348/56848/57333/3745/50943/959	68
GO:0060415	muscle tissue morphogenesis	16/1800	68/15576	0.00398269	0.0256082	0.0187943	27302/1281/4638/57493/8321/3084/23414/2022/6256/2263/5457/4625/161882/4092/140706/104	16
GO:0071549	cellular response to dexamethasone stimulus	9/1800	29/15576	0.00417513	0.026594	0.0195178	8837/6715/383/358/1956/445/2706/2308/5105	9
GO:0051222	positive regulation of protein transport	56/1800	342/15576	0.00441825	0.0279037	0.020479	65018/8431/80149/5743/5581/9695/51738/3059/846/3558/2244/2243/2266/5734/5295/2150/3596/929/22885/2822/2534/79778/1956/1080/285966/5533/3717/90865/7099/2040/9919/288/5950/975/6288/55107/6653/283420/3479/2621/161291/7043/8111/11261/4947/123264/57214/18/79567/999/9501/2064/8736/596/5566/3745	56
GO:0015849	organic acid transport	54/1800	328/15576	0.00456967	0.0287641	0.0211104	10630/5322/1579/1376/23169/84230/11000/8564/6519/22925/189/788/846/6578/81579/4889/2180/133418/383/51660/54677/5244/51422/6542/6505/320/4915/10999/56262/6256/1374/11309/55089/27165/246213/160728/32/7223/10166/6554/624/283600/207/11001/123264/28232/18/2806/8714/634/348/5020/83733/6567	54
GO:0031100	animal organ regeneration	17/1800	75/15576	0.00459394	0.0288849	0.0211991	8431/1956/3082/5774/6387/4837/335/7471/2735/2322/2155/2621/7448/57817/558/55959/5207	17
GO:0002228	natural killer cell mediated immunity	15/1800	63/15576	0.00463217	0.0290365	0.0213104	114836/8807/10225/3606/5777/3916/10125/5873/11151/1398/10666/634/5817/5819/10859	15
GO:0043647	inositol phosphate metabolic process	16/1800	69/15576	0.00464101	0.0290365	0.0213104	9651/51744/3707/3628/3635/5745/8821/117283/2185/5728/122618/5330/5336/80271/8867/170685	16
GO:0055012	ventricular cardiac muscle cell differentiation	6/1800	15/15576	0.00468446	0.0291318	0.0213803	27302/5915/4208/6256/4205/93649	6
GO:0060004	reflex	6/1800	15/15576	0.00468446	0.0291318	0.0213803	6304/148/429/84189/220/3249	6
GO:0030072	peptide hormone secretion	42/1800	243/15576	0.0049029	0.0303905	0.0223041	8431/3790/5581/3625/11069/51738/131177/846/8997/133308/2244/2243/2266/1393/2822/2692/1956/7036/1080/5799/3717/240/5950/150/9066/1374/55107/4544/399979/775/59341/80024/8111/4644/18/283849/55512/9501/8425/3745/6453/6567	42
GO:0110149	regulation of biomineralization	19/1800	88/15576	0.00499749	0.0307421	0.0225621	54361/1893/4921/6546/659/4057/56172/4208/4846/2185/4958/54829/240/4054/8074/4256/338773/2621/7043	19
GO:0000050	urea cycle	5/1800	11/15576	0.00519438	0.0314439	0.0230772	1373/383/435/445/10166	5
GO:0035457	cellular response to interferon-alpha	5/1800	11/15576	0.00519438	0.0314439	0.0230772	149628/3433/2621/558/3454	5
GO:0042340	keratan sulfate catabolic process	5/1800	11/15576	0.00519438	0.0314439	0.0230772	2331/5549/4969/4958/4060	5
GO:0044803	multi-organism membrane organization	5/1800	11/15576	0.00519438	0.0314439	0.0230772	1234/9873/920/2621/5819	5
GO:0046950	cellular ketone body metabolic process	5/1800	11/15576	0.00519438	0.0314439	0.0230772	64064/3158/56898/54511/38	5
GO:0070673	response to interleukin-18	5/1800	11/15576	0.00519438	0.0314439	0.0230772	8809/8807/240/3606/207	5
GO:1903054	negative regulation of extracellular matrix organization	5/1800	11/15576	0.00519438	0.0314439	0.0230772	11117/84168/2191/84830/7132	5
GO:0071229	cellular response to acid chemical	16/1800	70/15576	0.00538542	0.03201	0.0234927	1307/1281/5156/80315/2534/1956/1278/4915/445/22849/80310/8651/1535/1277/10365/1291	16
GO:0003177	pulmonary valve development	7/1800	20/15576	0.00539508	0.03201	0.0234927	26508/4853/659/9353/4846/7132/4091	7
GO:0045980	negative regulation of nucleotide metabolic process	7/1800	20/15576	0.00539508	0.03201	0.0234927	978/55022/10891/2203/863/6774/5207	7
GO:0150076	neuroinflammatory response	15/1800	64/15576	0.00541819	0.0320802	0.0235442	712/5743/5788/7098/3596/1956/10135/3717/90865/3606/120892/3479/566/351/51284	15
GO:0030318	melanocyte differentiation	8/1800	25/15576	0.00554391	0.0326884	0.0239905	9839/4286/4208/1910/4644/5873/596/6663	8
GO:0006195	purine nucleotide catabolic process	11/1800	41/15576	0.00560132	0.0327551	0.0240395	7498/5136/2876/27115/10846/9615/5138/38/5151/23417/170685	11
GO:0060537	muscle tissue development	58/1800	361/15576	0.00576142	0.0335876	0.0246505	26508/59269/3398/6546/27302/150572/1281/8837/5915/8320/2876/4638/57493/2047/7881/10891/5156/10611/8470/4208/1958/5159/6444/653/5350/6943/28514/858/9172/148/3084/9242/23414/2022/6256/5728/5950/2263/2735/1634/3479/5457/4625/11214/7026/4205/4629/161882/93649/8736/4729/2627/4092/596/57817/140706/2139/5600	58
GO:0032092	positive regulation of protein binding	18/1800	84/15576	0.0067141	0.0382878	0.0281	22924/5899/2043/23228/9693/340061/3955/28996/120892/51339/64400/7448/10266/148022/348/351/7122/4242	18
GO:0006206	pyrimidine nucleobase metabolic process	6/1800	16/15576	0.00677103	0.0382878	0.0281	978/51727/1806/1373/1723/1890	6
GO:0051450	myoblast proliferation	6/1800	16/15576	0.00677103	0.0382878	0.0281	84913/2876/3082/3479/23060/2627	6
GO:0051770	positive regulation of nitric-oxide synthase biosynthetic process	6/1800	16/15576	0.00677103	0.0382878	0.0281	10135/3717/90865/7099/120892/6347	6
GO:0009612	response to mechanical stimulus	35/1800	198/15576	0.00677503	0.0382878	0.0281	5743/7100/6546/1281/7098/5734/4131/3596/2534/358/1956/8795/2185/8989/7099/2022/6387/2805/5138/834/2113/7132/1634/59341/3356/84189/207/1535/40/50964/1277/4353/8740/3249/51284	35
GO:0010743	regulation of macrophage derived foam cell differentiation	9/1800	31/15576	0.00679668	0.0382878	0.0281	5322/1401/338/9370/1437/19/3606/5583/1071	9
GO:0045730	respiratory burst	9/1800	31/15576	0.00679668	0.0382878	0.0281	5293/1043/11221/3512/64581/1535/4353/3643/3929	9
GO:0060603	mammary gland duct morphogenesis	9/1800	31/15576	0.00679668	0.0382878	0.0281	1969/54361/2736/2255/2099/2263/5371/9423/6356	9
GO:0071402	cellular response to lipoprotein particle stimulus	9/1800	31/15576	0.00679668	0.0382878	0.0281	846/84830/19/7099/975/207/55512/148022/348	9
GO:0032409	regulation of transporter activity	44/1800	262/15576	0.00687454	0.0386115	0.0283376	65018/1520/30845/5581/8291/57520/729230/7881/10891/1393/4208/2745/5350/1080/285966/2185/56704/2669/3788/1612/5774/2040/288/5728/150/219527/79026/4544/53826/11261/10681/4644/5336/6347/8787/596/5566/5348/53822/56848/28954/351/3753/2273	44
GO:0030206	chondroitin sulfate biosynthetic process	8/1800	26/15576	0.00721074	0.0401036	0.0294327	23169/29940/55790/1634/64131/83539/56548/633	8
GO:0031069	hair follicle morphogenesis	8/1800	26/15576	0.00721074	0.0401036	0.0294327	2736/80326/2255/2263/2252/342574/4804/596	8
GO:0070633	transepithelial transport	8/1800	26/15576	0.00721074	0.0401036	0.0294327	1437/2822/358/1080/6505/1910/51458/6523	8
GO:0090140	regulation of mitochondrial fission	8/1800	26/15576	0.00721074	0.0401036	0.0294327	65018/10891/120892/6773/1634/64423/1723/56907	8
GO:0010675	regulation of cellular carbohydrate metabolic process	26/1800	137/15576	0.00726892	0.0403876	0.0296411	3953/51744/5581/5745/4485/9370/10891/2822/10447/79660/2185/2875/2203/10580/3479/32/2308/207/23417/863/3487/6774/114897/2642/3643/5207	26
GO:0090277	positive regulation of peptide hormone secretion	19/1800	91/15576	0.00728209	0.0403897	0.0296426	8431/5581/51738/846/2244/2243/2266/2822/2692/1956/7036/1080/3717/5950/55107/8111/18/9501/6453	19
GO:0035455	response to interferon-alpha	7/1800	21/15576	0.00729771	0.0403897	0.0296426	149628/3433/10581/2621/558/3455/3454	7
GO:0031102	neuron projection regeneration	13/1800	54/15576	0.00734602	0.0404209	0.0296655	7143/2043/4131/3082/3717/5728/335/7070/5604/8578/4974/596/65078	13
GO:0071385	cellular response to glucocorticoid stimulus	13/1800	54/15576	0.00734602	0.0404209	0.0296655	8837/6715/383/358/1956/445/2706/2322/2308/677/11214/7538/5105	13
GO:0001764	neuron migration	27/1800	144/15576	0.00744301	0.040836	0.0299702	1281/8828/1233/9693/2823/57688/4131/4208/2676/2534/816/3084/4915/26468/84628/6387/5592/84623/429/9201/2621/23060/7026/1398/9423/6774/558	27
GO:0042593	glucose homeostasis	39/1800	228/15576	0.00776458	0.0424773	0.0311747	3953/5581/51738/846/9370/10891/133308/5295/3101/2822/2692/1080/5799/23516/8840/1621/240/5950/150/7054/55107/5547/4544/59341/80024/2308/2621/8111/207/1535/9501/6774/4804/2642/3643/5566/3171/3745/5105	39
GO:0007565	female pregnancy	32/1800	179/15576	0.00790274	0.0430673	0.0316078	54361/1307/5743/659/51738/3490/1393/383/2099/10135/1508/6013/8434/259/6256/2529/2113/5858/2706/7043/207/7026/2806/1723/10266/596/56848/5020/7056/5740/412/7076	32
GO:0001768	establishment of T cell polarity	5/1800	12/15576	0.00806537	0.0434125	0.0318611	1794/81704/6363/6366/2934	5
GO:0002923	regulation of humoral immune response mediated by circulating immunoglobulin	5/1800	12/15576	0.00806537	0.0434125	0.0318611	5788/1378/55061/3263/5777	5
GO:0035641	locomotory exploration behavior	5/1800	12/15576	0.00806537	0.0434125	0.0318611	7143/5581/57282/120892/348	5
GO:0043301	negative regulation of leukocyte degranulation	5/1800	12/15576	0.00806537	0.0434125	0.0318611	8832/729230/2294/29/634	5
GO:1902224	ketone body metabolic process	5/1800	12/15576	0.00806537	0.0434125	0.0318611	64064/3158/56898/54511/38	5
GO:0045088	regulation of innate immune response	46/1800	279/15576	0.0081535	0.0438453	0.0321788	5322/26191/912/149628/114836/1378/11221/55061/58484/8807/10225/5359/340061/2534/383/4584/3717/7099/64170/4588/3263/710/5777/170482/2/11213/55703/3916/10125/8651/29108/5336/1398/10462/10666/5566/634/5817/5819/348/11027/10859/3929/3455/11326/3149	46
GO:0005976	polysaccharide metabolic process	21/1800	105/15576	0.00822805	0.0441627	0.0324117	3953/178/1118/7360/9348/3572/3340/8972/51422/79660/55790/10580/2998/3479/207/55512/2642/3643/3036/10317/56548	21
GO:0071356	cellular response to tumor necrosis factor	44/1800	265/15576	0.00841033	0.0449711	0.033005	80149/338/55022/9370/10891/81792/2150/1393/4050/4217/427/2185/3717/6363/6366/944/445/11093/83643/837/834/114769/335/7132/10673/2621/677/207/29108/1540/6361/55512/1535/8742/6347/6356/1277/8740/10365/57817/7538/22900/5105/959	44
GO:0042246	tissue regeneration	15/1800	67/15576	0.00844048	0.0450053	0.0330301	59352/11221/8291/8837/2876/7104/2255/2934/389827/975/116519/3479/2027/6442/9215	15
GO:0006094	gluconeogenesis	18/1800	86/15576	0.00862456	0.0456119	0.0334753	3953/4485/9370/10891/10447/23516/2875/2203/229/5950/2805/2542/10993/2308/2806/2027/5105/5207	18
GO:0051090	regulation of DNA-binding transcription factor activity	64/1800	413/15576	0.00870958	0.0460086	0.0337665	65018/3399/8431/80149/26508/8613/1491/4921/114548/3398/58484/307/8809/8807/8837/8320/1524/4057/3059/3280/10891/5602/9464/7098/340061/2099/6424/8321/28996/3717/9830/7099/5588/5728/10346/114769/3606/57121/7471/11213/1240/5457/2621/11035/5583/207/11261/28232/29108/1540/93649/6774/4092/148022/4793/22900/3397/5740/351/150372/5600/50943/695/959	64
GO:0043524	negative regulation of neuron apoptotic process	26/1800	139/15576	0.00878689	0.0463739	0.0340345	65018/4803/1524/10891/54463/4671/2149/4208/80315/2534/6648/5803/28996/2185/3717/4915/4544/4908/5457/7043/11151/6347/596/558/348/6453	26
GO:0048557	embryonic digestive tract morphogenesis	6/1800	17/15576	0.00945611	0.0492654	0.0361566	3398/5156/2255/6943/2263/2294	6

## Sheet: GE3
ID	Description	GeneRatio	BgRatio	pvalue	p.adjust	qvalue	geneID	Count
hsa01240	Biosynthesis of cofactors	63/1432	153/7073	1.90627e-09	6.19538e-07	5.53822e-07	65220/9249/204/1503/79717/7389/205/2730/80308/5313/5498/29922/6697/51601/248/54658/54578/54657/54576/54995/211/200895/7372/11019/133686/4338/102157402/27430/4337/2729/8836/50808/210/53354/1355/7390/6472/326625/217/84274/3242/4522/10243/51004/4351/4833/10229/124454/23475/1352/224/80347/55163/4830/4831/654364/125061/2235/2937/9054/8566/57026/5372	63
hsa03010	Ribosome	56/1432	132/7073	4.17484e-09	6.78411e-07	6.0645e-07	6146/64960/79590/63931/9553/9801/64965/6168/6138/9045/6159/65008/51023/6164/6189/64979/6167/6228/6208/29093/51121/6222/6204/4736/55173/51069/55168/64928/64983/29088/6224/6129/6156/28998/6136/51021/6207/54948/2197/6235/6166/51065/64963/10573/6137/9349/6143/6155/124995/51264/6169/51081/23521/6205/6122/6134	56
hsa04146	Peroxisome	39/1432	82/7073	2.23707e-08	2.42349e-06	2.16643e-06	5192/5195/3155/5052/5825/8799/10654/5824/8443/5194/3417/55825/26061/30/8309/1962/23600/3295/23305/10455/5190/373156/5828/570/1384/51703/847/25824/5830/4598/10901/5826/8800/26063/283927/5193/1891/11264/6647	39
hsa05012	Parkinson disease	83/1432	242/7073	1.45745e-07	1.18418e-05	1.05857e-05	11315/9927/5690/4725/515/5710/5692/4720/6391/22926/27429/4780/4719/5707/4705/7384/4717/291/4724/27089/4695/815/1812/203068/1616/89953/5071/2770/7979/5701/4698/1345/4715/4712/7295/5695/10105/4714/5682/5702/4722/4723/4728/4718/3709/1337/5693/5687/5706/5684/5700/4707/91860/4716/10131/7385/4706/5713/5694/7314/4137/516/5705/2081/5718/10476/2774/10382/4701/808/4696/598/522/4731/25828/4128/4129/54539/45…	83
hsa05014	Amyotrophic lateral sclerosis	107/1432	353/7073	2.70452e-06	0.000149417	0.000133568	23435/5690/4725/515/5710/5692/56893/4720/6391/22926/7175/55746/375189/5534/10120/4719/5707/4705/6396/7384/201625/30849/53371/4717/4724/27089/9782/4695/51164/9972/203068/1616/1432/89953/5071/26100/7979/5701/4698/9821/1345/79139/4715/203228/4712/11258/10280/7415/29979/5695/2733/310/4714/5682/847/6506/55626/9776/5702/4722/23279/9973/4723/4728/4718/23710/4842/1337/5693/5687/5706/22863/5684/5700/4707/…	107
hsa00190	Oxidative phosphorylation	49/1432	130/7073	2.75847e-06	0.000149417	0.000133568	4725/515/4720/6391/4719/4705/7384/523/27068/4717/4724/27089/4695/8992/4698/155066/51606/1345/4715/4712/9550/1355/4714/64077/4722/4723/4728/4718/1337/51382/4707/4716/7385/4706/1352/535/516/1353/10476/4701/4696/522/4731/54539/4512/4513/4514/4537/4519	49
hsa04141	Protein processing in endoplasmic reticulum	59/1432	167/7073	3.23977e-06	0.000150418	0.000134463	10277/56893/22926/10113/285126/5610/56886/23190/4780/3300/6396/201595/22872/7323/10299/51128/10802/64374/10960/6745/81567/3305/3303/3304/1388/6048/3326/9532/5071/27102/8454/23471/79139/9373/3301/7415/29979/10952/5887/56681/54788/9632/10956/5611/1603/6400/3320/10273/10294/267/8720/51009/2081/80700/5886/55968/91445/9978/10134	59
hsa03050	Proteasome	23/1432	45/7073	3.76081e-06	0.000152783	0.000136577	5690/5710/5692/5707/5696/7979/5701/5695/5682/5702/51371/5693/5720/5721/5687/5706/5684/5700/5713/5694/5705/5718/9491	23
hsa00071	Fatty acid degradation	21/1432	42/7073	1.54575e-05	0.000558186	0.000498978	34/223/3030/30/1962/128/127/130/124/125/3033/501/23305/10455/51703/36/217/1632/37/224/2639	21
hsa05204	Chemical carcinogenesis	32/1432	79/7073	2.78102e-05	0.000903831	0.000807959	56267/2948/405/4259/3290/2052/1545/54658/54578/54657/54576/128/127/130/124/125/4258/2941/1576/373156/1646/1559/9446/1571/4257/1543/1544/445329/6818/218/6822/873	32
hsa00980	Metabolism of xenobiotics by cytochrome P450	29/1432	70/7073	3.98743e-05	0.0011781	0.00105314	8574/2948/4259/3290/2052/1545/54658/54578/54657/54576/128/127/130/124/125/4258/2941/1576/373156/1645/1559/9446/1571/4257/1543/1544/218/6822/873	29
hsa00982	Drug metabolism - cytochrome P450	27/1432	66/7073	9.47505e-05	0.00256616	0.00229396	2948/2330/4259/2328/2329/316/54658/54578/54657/54576/128/127/130/124/125/4258/2941/1576/373156/1559/9446/1571/4257/1544/218/4128/4129	27
hsa00280	Valine, leucine and isoleucine degradation	21/1432	48/7073	0.000182578	0.00456446	0.00408029	3155/34/1629/223/3030/84693/26275/316/30/1962/3033/64087/501/11112/549/36/27034/217/4329/224/3028	21
hsa00790	Folate biosynthesis	13/1432	24/7073	0.000239979	0.00557095	0.00498002	6697/248/200895/5860/4338/84105/4337/8836/8644/5092/5053/10243/873	13
hsa04932	Non-alcoholic fatty liver disease	47/1432	147/7073	0.000481281	0.0104278	0.00932166	4725/5563/5565/3570/5313/4720/6391/51094/4719/3667/4705/7384/4717/4724/27089/4695/51085/4698/1345/4715/4712/355/4714/1571/4722/4723/4728/4718/79602/5564/1337/8660/4707/4716/7385/4706/6945/2081/4701/4696/4731/5465/54539/4512/4513/4514/4519	47
hsa04714	Thermogenesis	66/1432	226/7073	0.000704538	0.0134936	0.0120623	4725/65260/5563/515/5565/148327/4720/6391/388753/116228/6654/493753/1386/4719/4705/7384/25915/285521/4717/4724/23305/27089/51780/4695/1432/4698/1345/4715/114/6595/4712/1355/4714/51703/4722/4723/4728/51287/4718/5564/1337/4707/5346/4716/7249/64223/7385/4706/1352/28958/516/1353/6198/6603/10476/4701/4696/522/4731/6197/54539/4512/4513/4514/4537/4519	66
hsa00380	Tryptophan metabolism	18/1432	42/7073	0.000705819	0.0134936	0.0120623	56267/223/3030/1545/316/1962/3033/501/55526/847/217/1543/1544/224/125061/2639/4128/4129	18
hsa00140	Steroid hormone biosynthesis	22/1432	57/7073	0.00105944	0.0191288	0.0170997	51478/3290/1545/54658/54578/54657/54576/6783/7923/1576/9420/1585/1645/1646/8644/1109/1586/1571/220074/1543/1544/6820	22
hsa03013	RNA transport	48/1432	157/7073	0.00126707	0.0216736	0.0193746	23435/8891/4116/11218/7175/55746/8890/79833/7341/9470/6396/11102/51068/53371/1977/51808/8637/25929/10799/9972/79897/7919/96764/3646/8667/138716/2733/26019/1979/8661/23279/1207/84305/51367/10284/10073/79228/8663/4927/9513/60528/22794/10209/55520/8666/1964/55998/2332	48
hsa00970	Aminoacyl-tRNA biosynthesis	18/1432	44/7073	0.0013596	0.0220935	0.0197499	80222/55699/1615/23395/5859/5188/3035/23438/5917/10667/57176/7407/57505/79731/283459/123263/124454/16	18
hsa05016	Huntington disease	81/1432	297/7073	0.00178883	0.0276843	0.0247478	5690/4725/515/5710/5692/148327/4720/6391/10120/4719/5707/4705/7384/201625/30849/3064/4717/291/4724/27089/4695/51164/203068/89953/26100/7979/5439/246721/5701/4698/9821/1345/4715/4712/11258/5695/7019/10105/4714/5682/6506/55626/9776/5702/4722/4723/4728/4718/1337/5693/5687/5706/22863/5684/5700/4707/4716/7385/4706/5713/5694/163/516/1213/5705/2081/5718/10476/10382/4701/4696/522/6647/4731/5435/54539/451…	81
hsa05022	Pathways of neurodegeneration - multiple diseases	119/1432	463/7073	0.00191634	0.0283095	0.0253067	11315/23435/9927/5690/4725/515/5710/5692/4720/6391/22926/5534/27429/10120/4719/5707/4705/1499/7384/7474/201625/30849/3064/4717/5481/291/4724/27089/4695/1452/815/51164/6310/203068/1460/1616/1432/89953/5071/26100/7979/5701/4698/1020/9821/1345/79139/4715/203228/4712/11258/10280/7415/5695/10105/355/4714/5682/847/55626/9776/5702/4722/9973/4723/4728/4718/23710/3709/4842/1337/5693/5687/5706/22863/5684/5…	119
hsa00860	Porphyrin and chlorophyll metabolism	17/1432	42/7073	0.00210534	0.0297494	0.0265938	7389/5498/54658/54578/54657/54576/211/2395/210/1355/7390/326625/3163/124454/1352/2235/645	17
hsa05010	Alzheimer disease	94/1432	359/7073	0.00312669	0.0423406	0.0378494	5690/4725/515/51107/5710/5692/23385/4720/6391/22926/5610/57142/5534/4719/3667/5707/4705/1499/7384/7474/30849/4311/4717/5481/291/4724/27089/4695/1452/203068/1460/89953/26100/7979/5701/4698/1020/9821/1345/4715/4712/5695/10105/355/4714/5682/55626/9776/5702/4722/4723/4728/4718/23621/3709/4842/1337/8660/5693/5687/5706/22863/5684/5700/4707/91860/4716/7385/4706/5713/5694/8851/4137/7473/516/5705/2081/831…	94
R-HSA-72766	Translation	137/2024	289/9751	8.11432e-25	1.14412e-21	1.01215e-21	6146/64960/8891/80222/79590/63931/55699/6726/128308/8890/9553/4528/116540/9801/55037/64965/1615/1933/6168/65080/64432/6138/9045/23395/5859/327/6159/28972/58477/56945/85476/6731/65008/51023/1977/27068/9255/6164/6189/64979/6167/10884/23107/84340/6228/6728/3035/23438/6208/29093/5917/51121/10667/6745/28973/57176/7407/6222/6204/4736/55173/51069/55168/64928/57505/7965/64983/64951/51650/29088/6224/23471…	137
R-HSA-5368287	Mitochondrial translation	61/2024	92/9751	3.25024e-21	2.29142e-18	2.02712e-18	64960/79590/63931/128308/9553/4528/116540/9801/55037/64965/65080/64432/56945/85476/65008/51023/64979/10884/23107/84340/29093/28973/55173/51069/55168/64928/64983/64951/51650/29088/28957/28998/54534/92399/51021/118487/84545/54948/740/51258/10102/78988/219402/10240/5018/123263/26589/64963/10573/65993/7284/26284/124995/51264/51649/3396/51081/64978/116541/54148/64976	61
R-HSA-5368286	Mitochondrial translation initiation	56/2024	86/9751	5.08374e-19	1.79202e-16	1.58532e-16	64960/79590/63931/128308/9553/4528/116540/9801/55037/64965/65080/64432/56945/65008/51023/64979/10884/23107/29093/28973/55173/51069/55168/64928/64983/64951/51650/29088/28957/28998/54534/51021/118487/84545/54948/740/51258/78988/219402/10240/5018/123263/26589/64963/10573/65993/26284/124995/51264/51649/3396/51081/64978/116541/54148/64976	56
R-HSA-5389840	Mitochondrial translation elongation	56/2024	86/9751	5.08374e-19	1.79202e-16	1.58532e-16	64960/79590/63931/128308/9553/116540/9801/55037/64965/65080/64432/56945/85476/65008/51023/64979/10884/23107/29093/28973/55173/51069/55168/64928/64983/64951/51650/29088/28957/28998/54534/51021/118487/84545/54948/740/51258/10102/78988/10240/5018/26589/64963/10573/65993/7284/26284/124995/51264/51649/3396/51081/64978/116541/54148/64976	56
R-HSA-5419276	Mitochondrial translation termination	55/2024	86/9751	3.61898e-18	1.02055e-15	9.0284e-16	64960/79590/63931/128308/9553/116540/9801/55037/64965/65080/64432/56945/65008/51023/64979/10884/23107/84340/29093/28973/55173/51069/55168/64928/64983/64951/51650/29088/28957/28998/54534/92399/51021/118487/84545/54948/740/51258/78988/10240/5018/26589/64963/10573/65993/26284/124995/51264/51649/3396/51081/64978/116541/54148/64976	55
R-HSA-9609507	Protein localization	77/2024	162/9751	1.57655e-14	3.70489e-12	3.27756e-12	5192/5195/3155/5825/8799/4580/5824/10440/8443/388753/9804/5194/84269/3329/3417/55825/617/26061/30/8309/9868/27230/131118/1962/80273/7323/291/23600/3295/819/3313/10455/7917/100188893/5190/54543/10165/9512/373156/5828/2395/10952/570/1384/219743/84896/4714/26515/847/26519/51287/26521/5830/1431/10901/26520/10965/26063/2671/283927/6844/7314/224/5193/516/9218/1528/26517/439/1891/11264/7485/400916/56993…	77
R-HSA-71291	Metabolism of amino acids and derivatives	128/2024	368/9751	1.4243e-10	2.86895e-08	2.53804e-08	6146/8659/347735/5690/56267/1629/5710/5692/9673/100131187/223/2752/4548/55256/51601/1615/3176/26275/6168/5707/6138/339896/9045/5859/275/6159/60678/5860/11019/9255/6164/6189/4552/51151/6167/64087/29958/23743/256987/6228/1036/501/6208/5917/51121/5696/6222/6204/4736/7965/11112/10165/7979/5701/6224/6129/6156/51582/65263/9380/79048/549/5695/6136/55526/5092/2746/112817/36/4942/5682/6207/51074/8050/5702…	128
R-HSA-211859	Biological oxidations	81/2024	211/9751	2.33009e-09	4.10679e-07	3.63311e-07	8574/1573/2730/2948/405/4259/2328/54996/2052/4548/1545/1593/54658/54578/54657/54576/84836/95/55347/13/27284/6783/128/127/130/124/125/4258/57491/4552/134147/27430/4835/670/51000/7172/3326/347734/2941/2729/196/5447/1576/373156/54928/9420/10499/1585/216/1559/9446/1571/51504/91703/4257/10728/217/2098/1543/1544/123876/348158/445329/6818/1066/8824/80777/218/2232/55748/112812/66002/57834/6822/6820/55902…	81
R-HSA-611105	Respiratory electron transport	46/2024	100/9751	1.16404e-08	1.81845e-06	1.6087e-06	4725/4720/6391/116228/10128/4719/4705/7384/25915/28976/285521/4717/4724/27089/4695/4698/1345/4715/4712/6834/4714/4722/4723/4728/4718/93058/1337/80224/4707/4716/10131/7385/4706/6341/1353/51204/4701/51295/4696/4731/54539/4512/4513/4514/4537/4519	46
R-HSA-5619084	ABC transporter disorders	38/2024	76/9751	1.28968e-08	1.81845e-06	1.6087e-06	5690/5710/5692/8647/10058/5707/6048/5696/7979/5701/11160/79139/7415/5695/1244/5682/5702/10060/10956/5693/5720/5721/5687/5706/5684/5826/6400/5700/368/5713/5694/51009/7314/5705/5718/9491/91445/5716	38
R-HSA-1428517	The citric acid (TCA) cycle and respiratory electron transport	68/2024	174/9751	1.9518e-08	2.50185e-06	2.21329e-06	4725/515/6566/4720/6391/25874/116228/10128/4719/4705/728294/7384/25915/28976/285521/4717/23530/4724/27089/4695/2739/4191/5166/4698/137872/1345/4715/4712/6834/4714/8050/4722/4723/4728/4718/93058/1431/1337/8803/80224/79944/27109/4707/3029/81889/4716/10131/7385/4706/57546/6341/516/5164/1353/51204/10476/4701/51295/4696/3420/522/4731/54539/4512/4513/4514/4537/4519	68
R-HSA-5678895	Defective CFTR causes cystic fibrosis	32/2024	60/9751	2.46735e-08	2.89913e-06	2.56474e-06	5690/5710/5692/5707/6048/5696/7979/5701/11160/79139/7415/5695/5682/5702/10956/5693/5720/5721/5687/5706/5684/6400/5700/5713/5694/51009/7314/5705/5718/9491/91445/5716	32
R-HSA-5387390	Hh mutants abrogate ligand secretion	31/2024	58/9751	3.81711e-08	4.1401e-06	3.66257e-06	5690/5710/5692/55733/3549/5707/5696/7979/5701/6469/7415/5695/5682/5702/10956/5693/5720/5721/5687/5706/5684/6400/5700/5713/5694/51009/7314/5705/5718/9491/5716	31
R-HSA-5358346	Hedgehog ligand biogenesis	33/2024	64/9751	4.44865e-08	4.48043e-06	3.96365e-06	5690/5710/5692/55733/3549/5707/5696/7979/5701/6469/7415/5695/57758/5682/5702/10956/5693/5720/5721/5687/5706/5684/6400/5700/5713/5694/51009/7314/5705/5718/147111/9491/5716	33
R-HSA-163200	Respiratory electron transport, ATP synthesis by chemiosmotic coupling, and heat production by uncoupling proteins.	51/2024	123/9751	1.28954e-07	1.21216e-05	1.07235e-05	4725/515/4720/6391/116228/10128/4719/4705/7384/25915/28976/285521/4717/4724/27089/4695/4698/1345/4715/4712/6834/4714/4722/4723/4728/4718/93058/1337/80224/27109/4707/4716/10131/7385/4706/6341/516/1353/51204/10476/4701/51295/4696/522/4731/54539/4512/4513/4514/4537/4519	51
R-HSA-5362768	Hh mutants that don't undergo autocatalytic processing are degraded by ERAD	29/2024	55/9751	1.55125e-07	1.36704e-05	1.20936e-05	5690/5710/5692/5707/5696/7979/5701/6469/7415/5695/5682/5702/10956/5693/5720/5721/5687/5706/5684/6400/5700/5713/5694/51009/7314/5705/5718/9491/5716	29
R-HSA-1268020	Mitochondrial protein import	31/2024	63/9751	4.43549e-07	3.67885e-05	3.25452e-05	4580/10440/388753/9804/84269/3329/617/9868/131118/80273/291/3313/100188893/54543/10165/9512/2395/4714/26515/26519/51287/26521/1431/26520/2671/516/26517/400916/56993/25813/1678	31
R-HSA-9010553	Regulation of expression of SLITs and ROBOs	62/2024	168/9751	8.79095e-07	6.81162e-05	6.02595e-05	6146/5690/4116/5710/5692/6168/5707/6138/9045/6159/6164/6189/6167/6228/6208/51121/5696/6222/6204/4736/7979/5701/6224/6129/6156/5695/6136/26019/8453/5682/6207/5702/5693/5720/5721/5687/6235/6166/5706/5684/5700/51065/6923/2935/5713/6137/5694/7314/9349/6143/22794/6155/5705/5718/6169/23521/6205/9491/6122/9978/5716/6134	62
R-HSA-72312	rRNA processing	70/2024	197/9751	9.17878e-07	6.81162e-05	6.02595e-05	6146/51118/27042/10438/10199/92856/55759/6168/6138/9045/23016/6159/11102/54931/8602/57050/6164/6189/6167/84135/6228/55781/134430/6208/51121/55651/10799/79897/6222/9277/6204/4736/705/88745/6224/6129/6156/10171/6136/23404/6207/51504/11103/11340/9724/9692/6235/6166/51077/55505/51065/55272/115939/55623/6137/55178/60528/9349/6143/6155/117246/6169/56915/23521/6205/8568/6122/3028/10813/6134	70
R-HSA-5619115	Disorders of transmembrane transporters	62/2024	170/9751	1.40159e-06	9.88119e-05	8.74148e-05	5690/23443/6566/5710/5692/7175/55746/2646/8647/30061/10058/5707/6396/9197/6514/8671/53371/6569/9972/6048/5696/7979/5701/1811/11160/6575/79139/7415/5695/1244/5682/5702/23279/6520/116085/28234/10060/4891/10956/5693/5720/5721/5687/5706/5684/5826/6400/5700/6557/368/6530/5713/5694/4927/51009/7314/5705/5718/9491/91445/5716/10479	62
R-HSA-211945	Phase I - Functionalization of compounds	42/2024	101/9751	1.48864e-06	9.99515e-05	8.8423e-05	1573/405/2328/54996/2052/1545/1593/13/128/127/130/124/125/57491/134147/4835/670/3326/196/5447/1576/9420/10499/1585/216/1559/1571/10728/217/1543/1544/1066/8824/80777/218/2232/112812/66002/57834/55902/4128/4129	42
R-HSA-9033241	Peroxisomal protein import	30/2024	63/9751	1.6434e-06	0.000105327	9.31782e-05	5192/5195/3155/8443/5194/3417/55825/26061/30/8309/1962/7323/23600/3295/10455/5190/373156/5828/570/1384/219743/847/5830/10901/10965/26063/283927/7314/5193/1891	30
R-HSA-195253	Degradation of beta-catenin by the destruction complex	36/2024	82/9751	1.79607e-06	0.000110107	9.74068e-05	5690/5710/5692/5707/1499/51176/6932/5515/1452/5696/5528/7979/5701/8454/7088/5695/54764/5682/5702/5693/5720/5721/5687/5706/5684/5700/5527/5713/5694/7314/5705/5718/9491/9978/139285/5716	36
R-HSA-450408	AUF1 (hnRNP D0) binds and destabilizes mRNA	27/2024	55/9751	2.58921e-06	0.000146032	0.000129188	5690/5710/5692/5707/3303/3304/5696/3315/7979/5701/5695/5682/5702/5693/5720/5721/5687/5706/5684/5700/5713/5694/7314/5705/5718/9491/5716	27
R-HSA-6799198	Complex I biogenesis	27/2024	55/9751	2.58921e-06	0.000146032	0.000129188	4725/4720/4719/4705/25915/28976/4717/4724/4695/4698/4715/4712/4714/4722/4723/4728/4718/80224/4707/4716/4706/4701/51295/4696/4731/54539/4537	27
R-HSA-180585	Vif-mediated degradation of APOBEC3G	26/2024	53/9751	4.02817e-06	0.000202847	0.00017945	5690/5710/5692/5707/5696/7979/5701/5695/5682/5702/5693/5720/5721/5687/5706/5684/5700/6923/5713/5694/7314/5705/5718/9491/9978/5716	26
R-HSA-8854050	FBXL7 down-regulates AURKA during mitotic entry and in early mitosis	26/2024	53/9751	4.02817e-06	0.000202847	0.00017945	5690/5710/5692/5707/5696/7979/5701/8454/5695/5682/5702/5693/5720/5721/5687/5706/5684/5700/5713/5694/7314/5705/5718/9491/9978/5716	26
R-HSA-9604323	Negative regulation of NOTCH4 signaling	26/2024	53/9751	4.02817e-06	0.000202847	0.00017945	5690/5710/5692/5707/5696/7979/5701/8454/5695/5682/5702/5693/5720/5721/5687/5706/5684/5700/5713/5694/7314/5705/5718/9491/9978/5716	26
R-HSA-382556	ABC-family proteins mediated transport	41/2024	102/9751	5.52225e-06	0.000268495	0.000237527	5690/5825/5710/5692/5824/23456/10058/5707/23/6048/5696/7979/5701/11160/79139/7415/5695/1244/5682/5702/10060/10956/5693/5720/5721/5687/5706/5684/6400/5700/368/5713/5694/51009/7314/5705/5718/9491/91445/22/5716	41
R-HSA-75815	Ubiquitin-dependent degradation of Cyclin D	25/2024	51/9751	6.26958e-06	0.000291489	0.000257868	5690/5710/5692/5707/5696/7979/5701/5695/5682/5702/595/5693/5720/5721/5687/5706/5684/5700/5713/5694/7314/5705/5718/9491/5716	25
R-HSA-8868773	rRNA processing in the nucleus and cytosol	65/2024	188/9751	6.40863e-06	0.000291489	0.000257868	6146/51118/27042/10438/10199/92856/55759/6168/6138/9045/23016/6159/11102/8602/57050/6164/6189/6167/84135/6228/55781/134430/6208/51121/55651/10799/79897/6222/9277/6204/4736/705/88745/6224/6129/6156/10171/6136/23404/6207/51504/11103/11340/9724/6235/6166/51077/55505/51065/55272/115939/55623/6137/9349/6143/6155/117246/6169/56915/23521/6205/8568/6122/10813/6134	65
R-HSA-5610780	Degradation of GLI1 by the proteasome	27/2024	58/9751	9.22784e-06	0.000382382	0.000338277	5690/5710/5692/5707/5696/7979/5701/8454/5695/5682/5702/5693/5720/5721/5687/5706/5684/8650/5700/5713/5694/7314/5705/5718/9491/9978/5716	27
R-HSA-5610783	Degradation of GLI2 by the proteasome	27/2024	58/9751	9.22784e-06	0.000382382	0.000338277	5690/5710/5692/5707/1452/5696/7979/5701/8454/5695/5682/5702/5693/5720/5721/5687/5706/5684/5700/5713/5694/7314/5705/5718/9491/9978/5716	27
R-HSA-5610785	GLI3 is processed to GLI3R by the proteasome	27/2024	58/9751	9.22784e-06	0.000382382	0.000338277	5690/5710/5692/5707/1452/5696/7979/5701/8454/5695/5682/5702/5693/5720/5721/5687/5706/5684/5700/5713/5694/7314/5705/5718/9491/9978/5716	27
R-HSA-169911	Regulation of Apoptosis	25/2024	52/9751	9.71099e-06	0.000382382	0.000338277	5690/115209/5710/5692/5707/5696/7979/5701/5695/5682/5702/5693/5720/5721/5687/5706/5684/5700/5713/5694/7314/5705/5718/9491/5716	25
R-HSA-211733	Regulation of activated PAK-2p34 by proteasome mediated degradation	24/2024	49/9751	9.76294e-06	0.000382382	0.000338277	5690/5710/5692/5707/5696/7979/5701/5695/5682/5702/5693/5720/5721/5687/5706/5684/5700/5713/5694/7314/5705/5718/9491/5716	24
R-HSA-4641258	Degradation of DVL	26/2024	56/9751	1.42946e-05	0.000544741	0.00048191	5690/5710/5692/59349/5707/5696/7979/5701/5695/5682/5702/5693/5720/5721/5687/5706/5684/5700/5713/5694/7314/5705/5718/9491/9978/5716	26
R-HSA-350562	Regulation of ornithine decarboxylase (ODC)	24/2024	50/9751	1.51059e-05	0.000549938	0.000486508	5690/5710/5692/5707/5696/7979/5701/51582/5695/5682/5702/5693/5720/5721/5687/5706/5684/5700/5713/5694/5705/5718/9491/5716	24
R-HSA-1236978	Cross-presentation of soluble exogenous antigens (endosomes)	23/2024	47/9751	1.52111e-05	0.000549938	0.000486508	5690/5710/5692/5707/5696/7979/5701/5695/5682/5702/5693/5720/5721/5687/5706/5684/5700/5713/5694/5705/5718/9491/5716	23
R-HSA-376176	Signaling by ROBO receptors	70/2024	212/9751	1.73039e-05	0.000609963	0.000539609	6146/5690/10487/4116/5710/5692/27/6654/6168/5707/9901/6138/9045/5576/6159/6164/6189/6167/6228/6208/51121/10486/5696/6222/6204/4736/7979/5701/6224/6129/6156/5695/6136/26019/8453/5682/6207/5702/5693/5720/5721/5687/6235/6166/5706/5684/5700/51065/6923/2935/5713/6137/5694/7314/9349/6143/22794/6155/5705/5578/5718/6169/1630/23521/6205/9491/6122/9978/5716/6134	70
R-HSA-174084	Autodegradation of Cdh1 by Cdh1:APC/C	28/2024	63/9751	1.87653e-05	0.000643623	0.000569386	5690/5710/5692/5707/10393/8697/5696/7979/5701/5695/119504/5682/5702/25906/5693/5720/5721/5687/5706/5684/5700/5713/5694/7314/5705/5718/9491/5716	28
R-HSA-450531	Regulation of mRNA stability by proteins that bind AU-rich elements	35/2024	86/9751	1.91717e-05	0.000643623	0.000569386	5690/5710/5692/5707/23016/3842/3303/3304/5696/1432/3315/7979/5701/5695/23404/5682/5702/11340/5693/5720/5721/5687/5706/5684/5700/5073/5713/5694/7314/5705/5578/5718/56915/9491/5716	35
R-HSA-174113	SCF-beta-TrCP mediated degradation of Emi1	25/2024	54/9751	2.21466e-05	0.000660698	0.000584492	5690/5710/5692/5707/5696/7979/5701/8454/5695/5682/5702/5693/5720/5721/5687/5706/5684/5700/5713/5694/7314/5705/5718/9491/5716	25
R-HSA-4641257	Degradation of AXIN	25/2024	54/9751	2.21466e-05	0.000660698	0.000584492	5690/5710/5692/5707/5696/7979/5701/5695/5682/5702/5693/5720/5721/5687/5706/5684/5700/5713/5694/7314/5705/8313/5718/9491/5716	25
R-HSA-180534	Vpu mediated degradation of CD4	24/2024	51/9751	2.29604e-05	0.000660698	0.000584492	5690/5710/5692/5707/5696/7979/5701/5695/5682/5702/5693/5720/5721/5687/5706/5684/5700/5713/5694/7314/5705/5718/9491/5716	24
R-HSA-349425	Autodegradation of the E3 ubiquitin ligase COP1	24/2024	51/9751	2.29604e-05	0.000660698	0.000584492	5690/5710/5692/5707/5696/7979/5701/5695/5682/5702/5693/5720/5721/5687/5706/5684/5700/5713/5694/7314/5705/5718/9491/5716	24
R-HSA-69601	Ubiquitin Mediated Degradation of Phosphorylated Cdc25A	24/2024	51/9751	2.29604e-05	0.000660698	0.000584492	5690/5710/5692/5707/5696/7979/5701/5695/5682/5702/5693/5720/5721/5687/5706/5684/5700/5713/5694/7314/5705/5718/9491/5716	24
R-HSA-69610	p53-Independent DNA Damage Response	24/2024	51/9751	2.29604e-05	0.000660698	0.000584492	5690/5710/5692/5707/5696/7979/5701/5695/5682/5702/5693/5720/5721/5687/5706/5684/5700/5713/5694/7314/5705/5718/9491/5716	24
R-HSA-69613	p53-Independent G1/S DNA damage checkpoint	24/2024	51/9751	2.29604e-05	0.000660698	0.000584492	5690/5710/5692/5707/5696/7979/5701/5695/5682/5702/5693/5720/5721/5687/5706/5684/5700/5713/5694/7314/5705/5718/9491/5716	24
R-HSA-5688426	Deubiquitination	80/2024	254/9751	3.09809e-05	0.000873663	0.000772893	5690/5710/5692/51377/9804/55252/83444/10254/64135/5707/8850/57599/10869/8314/9868/6478/4086/154/10318/27430/8737/221656/8334/3017/85236/5696/5071/7979/5701/80124/23586/7415/5887/5695/23172/54764/55031/5682/7189/5702/4798/8078/84749/5693/5720/5721/4738/5687/5706/5684/5700/78990/7528/91833/4088/123228/7874/9738/283899/5713/5694/7314/23326/7706/5705/8313/5718/9817/5886/29086/9491/79913/29761/10454/5…	80
R-HSA-6791226	Major pathway of rRNA processing in the nucleolus and cytosol	60/2024	178/9751	3.42248e-05	0.000942012	0.000833359	6146/51118/27042/10438/10199/92856/55759/6168/6138/9045/23016/6159/11102/8602/57050/6164/6189/6167/84135/6228/55781/134430/6208/51121/10799/79897/6222/9277/6204/4736/705/88745/6224/6129/6156/10171/6136/23404/6207/11103/11340/9724/6235/6166/51077/51065/55272/6137/9349/6143/6155/117246/6169/56915/23521/6205/8568/6122/10813/6134	60
R-HSA-8948751	Regulation of PTEN stability and activity	29/2024	68/9751	3.47409e-05	0.000942012	0.000833359	5690/5710/5692/5707/5987/1460/5696/7979/5701/5695/5682/5702/5693/5720/5721/5687/5706/5684/5700/4734/10273/5713/5694/7314/5705/5718/9491/5716/331	29
R-HSA-1234176	Oxygen-dependent proline hydroxylation of Hypoxia-inducible Factor Alpha	28/2024	65/9751	3.78753e-05	0.00100763	0.000891405	5690/5710/5692/5707/7323/5696/7979/5701/5695/8453/5682/5702/5693/5720/5721/5687/5706/5684/5700/6923/5713/5694/7314/5705/5718/9491/9978/5716	28
R-HSA-189445	Metabolism of porphyrins	15/2024	26/9751	4.03356e-05	0.00105321	0.000931729	7389/5498/28982/54657/211/9429/210/1355/1244/7390/28234/3163/1352/2235/645	15
R-HSA-8951664	Neddylation	73/2024	229/9751	4.38021e-05	0.0011158	0.000987101	9903/5690/5710/5692/50717/55827/27252/5929/150684/5707/26234/23142/51138/7323/11275/26272/51397/5696/23113/26268/51666/7979/5701/8454/51667/10987/114907/28991/79269/5695/11091/8453/6468/5682/29099/5702/1642/50813/140461/89890/84078/170622/4008/8451/5693/5720/5721/4738/5687/5706/5684/8816/5700/9318/123228/54939/140460/6923/5713/79791/5694/7314/8533/10517/84961/5705/5718/2873/9817/9491/25793/9978/5…	73
R-HSA-187577	SCF(Skp2)-mediated degradation of p27/p21	26/2024	59/9751	4.43154e-05	0.0011158	0.000987101	5690/5710/5692/5707/5696/7979/5701/8454/5695/5682/5702/595/5693/5720/5721/5687/5706/5684/5700/5713/5694/7314/5705/5718/9491/5716	26
R-HSA-5689603	UCH proteinases	36/2024	93/9751	5.28027e-05	0.00129635	0.00114683	5690/5710/5692/51377/55252/83444/5707/8314/221656/8334/5696/7979/5701/5695/5682/5702/4798/5693/5720/5721/4738/5687/5706/5684/5700/7528/123228/283899/5713/5694/7314/5705/5718/9491/79913/5716	36
R-HSA-72689	Formation of a pool of free 40S subunits	38/2024	100/9751	5.3325e-05	0.00129635	0.00114683	6146/6168/6138/9045/6159/6164/6189/6167/6228/6208/51121/6222/6204/4736/6224/6129/6156/3646/8667/6136/8661/6207/6235/6166/51065/8663/6137/9349/6143/6155/6169/8666/23521/6205/51386/6122/1964/6134	38
R-HSA-77289	Mitochondrial Fatty Acid Beta-Oxidation	18/2024	35/9751	5.5624e-05	0.00132616	0.0011732	51102/34/3030/84693/84129/3033/166785/55856/80724/641371/10965/1632/6296/4706/37/80221/58488/27349	18
R-HSA-196849	Metabolism of water-soluble vitamins and cofactors	43/2024	118/9751	5.705e-05	0.00132616	0.0011732	65220/79717/80308/10560/4548/8884/316/686/200895/83666/54625/10840/166785/4552/133686/4338/64087/9963/4337/84875/54981/55328/53354/9446/5091/60496/6472/326625/79178/4522/10243/5826/54956/23475/113235/80347/55163/1528/9962/9054/27304/8566/6573	43
R-HSA-5696394	DNA Damage Recognition in GG-NER	19/2024	38/9751	5.73728e-05	0.00132616	0.0011732	83444/7508/51138/10987/5887/1642/4798/50813/8451/7528/9318/283899/7314/8533/2873/5886/79913/9978/1069	19
R-HSA-1799339	SRP-dependent cotranslational protein targeting to membrane	41/2024	111/9751	5.90163e-05	0.00134215	0.00118734	6146/6726/6168/6138/9045/6159/28972/58477/6731/6164/6189/6167/6228/6728/6208/51121/6745/6222/6204/4736/6224/23471/6129/6156/10952/6136/6207/9789/6235/6166/51065/23478/6137/9349/6143/6155/6169/23521/6205/6122/6134	41
R-HSA-189451	Heme biosynthesis	10/2024	14/9751	6.3654e-05	0.00141981	0.00125604	7389/5498/28982/211/9429/210/1355/7390/1352/2235	10
R-HSA-1236974	ER-Phagosome pathway	32/2024	80/9751	6.44451e-05	0.00141981	0.00125604	9341/5690/5710/5692/5707/3133/3107/6891/5696/6892/948/7979/5701/10952/5695/5682/5702/114609/5693/5720/5721/5687/5706/5684/5700/5713/5694/7314/5705/5718/9491/5716	32
R-HSA-5676590	NIK-->noncanonical NF-kB signaling	25/2024	57/9751	6.80629e-05	0.00147644	0.00130615	5690/5710/5692/5707/5696/7979/5701/8454/5695/5682/5702/5693/5720/5721/5687/5706/5684/5700/5713/5694/7314/5705/5718/9491/5716	25
R-HSA-196854	Metabolism of vitamins and cofactors	60/2024	182/9751	7.10199e-05	0.00151678	0.00134183	65220/29914/79717/80308/336/10560/4548/8884/6697/54884/316/3417/686/200895/83666/54625/10840/5947/166785/4552/133686/4338/64087/9963/4337/7274/6383/84875/54981/1645/8644/1109/55328/53354/9446/5091/60496/6472/326625/84274/79178/4522/10243/51004/5826/3320/54956/10229/23475/113235/80347/55163/1528/3949/808/9962/9054/27304/8566/6573	60
R-HSA-174154	APC/C:Cdc20 mediated degradation of Securin	28/2024	67/9751	7.30685e-05	0.00151678	0.00134183	5690/5710/5692/5707/10393/8697/5696/7979/5701/5695/119504/5682/5702/25906/5693/5720/5721/5687/5706/5684/5700/5713/5694/7314/5705/5718/9491/5716	28
R-HSA-8941858	Regulation of RUNX3 expression and activity	24/2024	54/9751	7.31496e-05	0.00151678	0.00134183	5690/5710/5692/5707/5696/7979/5701/5695/5682/5702/5693/5720/5721/5687/5706/5684/5700/5713/5694/7314/5705/5718/9491/5716	24
R-HSA-5607761	Dectin-1 mediated noncanonical NF-kB signaling	25/2024	58/9751	9.62818e-05	0.0019675	0.00174056	5690/5710/5692/5707/5696/7979/5701/8454/5695/5682/5702/5693/5720/5721/5687/5706/5684/5700/5713/5694/7314/5705/5718/9491/5716	25
R-HSA-72764	Eukaryotic Translation Termination	35/2024	92/9751	0.000100977	0.00203397	0.00179937	6146/6168/6138/9045/327/6159/6164/6189/6167/6228/6208/51121/6222/6204/4736/6224/6129/6156/6136/6207/51504/6235/6166/51065/2935/6137/9349/6143/6155/6169/23521/6205/29104/6122/6134	35
R-HSA-8939902	Regulation of RUNX2 expression and activity	29/2024	72/9751	0.000120993	0.00240281	0.00212567	5690/5710/5692/5707/2908/5696/7979/5701/8454/11059/5695/5682/5702/5693/5720/5721/5687/5706/5684/5700/10273/5713/5694/7314/5705/5718/9491/9978/5716	29
R-HSA-1632852	Macroautophagy	46/2024	133/9751	0.000137363	0.00269003	0.00237976	11315/9927/5563/84938/10542/5565/28956/9804/79065/55054/64419/9868/30849/8649/9140/1460/100188893/5071/26100/54543/1780/9821/51001/10670/7415/55626/9776/55004/5830/23710/84749/5564/8100/22863/3320/7249/64223/11345/11337/7314/4077/140735/10382/27243/56993/10013	46
R-HSA-69541	Stabilization of p53	24/2024	56/9751	0.00014725	0.00284414	0.00251609	5690/5710/5692/5707/5696/7979/5701/5695/5682/5702/5693/5720/5721/5687/5706/5684/5700/5713/5694/7314/5705/5718/9491/5716	24
R-HSA-2408522	Selenoamino acid metabolism	41/2024	116/9751	0.000182569	0.00347868	0.00307744	6146/1615/3176/6168/6138/9045/5859/6159/60678/9255/6164/6189/6167/6228/6208/5917/51121/6222/6204/4736/7965/6224/6129/6156/79048/6136/6207/7296/6235/6166/51065/22928/6137/9349/6143/6155/6169/23521/6205/6122/6134	41
R-HSA-5632684	Hedgehog 'on' state	32/2024	84/9751	0.00019156	0.00360134	0.00318595	5690/5710/5692/79577/3549/5707/1452/5696/7979/5701/6608/6469/5695/5682/5702/5693/5720/5721/5687/5706/5684/8650/5700/5713/5694/7314/8405/5705/5718/9491/9978/5716	32
R-HSA-8878159	Transcriptional regulation by RUNX3	35/2024	95/9751	0.000211699	0.0039097	0.00345875	5690/5710/5692/6097/5707/9759/8850/1499/51176/6932/5696/6046/7979/5701/5695/5682/5702/595/10413/5693/5720/5721/5687/5706/5684/22938/5700/4088/5713/5694/7314/5705/5718/9491/5716	35
R-HSA-1234174	Cellular response to hypoxia	29/2024	74/9751	0.000213508	0.0039097	0.00345875	5690/405/5710/5692/5707/7323/5696/7979/5701/5695/8453/5682/5702/5693/5720/5721/5687/5706/5684/5700/6923/5713/5694/7314/5705/5718/9491/9978/5716	29
R-HSA-9013694	Signaling by NOTCH4	31/2024	81/9751	0.000217615	0.00391093	0.00345984	5690/51107/5710/5692/23385/5707/8850/5696/7979/5701/8454/5695/5682/5702/5693/5720/5721/5687/5706/5684/22938/5700/4088/5713/5694/7314/5705/5718/9491/9978/5716	31
R-HSA-532668	N-glycan trimming in the ER and Calnexin/Calreticulin cycle	17/2024	35/9751	0.000221027	0.00391093	0.00345984	56886/10299/6048/79139/11236/7415/5887/10956/9761/10206/6400/5700/267/51009/7314/64772/91445	17
R-HSA-1362409	Mitochondrial iron-sulfur cluster biogenesis	9/2024	13/9751	0.000221897	0.00391093	0.00345984	57128/2395/81689/81894/23479/122961/2232/112812/9054	9
R-HSA-156827	L13a-mediated translational silencing of Ceruloplasmin expression	39/2024	110/9751	0.000241165	0.00411246	0.00363812	6146/6168/6138/9045/6159/1977/6164/6189/6167/6228/6208/51121/6222/6204/4736/6224/6129/6156/3646/8667/6136/8661/6207/6235/6166/51065/8663/6137/9349/6143/6155/6169/8666/23521/6205/51386/6122/1964/6134	39
R-HSA-156842	Eukaryotic Translation Elongation	34/2024	92/9751	0.000242081	0.00411246	0.00363812	6146/1933/6168/6138/9045/6159/6164/6189/6167/6228/6208/51121/6222/6204/4736/6224/6129/6156/1936/6136/6207/6235/6166/51065/6137/9349/6143/6155/6169/1938/23521/6205/6122/6134	34
R-HSA-2408557	Selenocysteine synthesis	34/2024	92/9751	0.000242081	0.00411246	0.00363812	6146/6168/6138/9045/6159/60678/6164/6189/6167/6228/6208/51121/6222/6204/4736/6224/6129/6156/79048/6136/6207/6235/6166/51065/22928/6137/9349/6143/6155/6169/23521/6205/6122/6134	34
R-HSA-72613	Eukaryotic Translation Initiation	41/2024	118/9751	0.00027754	0.00451658	0.00399563	6146/8891/8890/6168/6138/9045/6159/1977/6164/6189/6167/6228/6208/51121/6222/6204/4736/6224/6129/6156/3646/8667/6136/8661/6207/6235/6166/51065/8663/6137/9349/6143/6155/6169/8666/23521/6205/51386/6122/1964/6134	41
R-HSA-72737	Cap-dependent Translation Initiation	41/2024	118/9751	0.00027754	0.00451658	0.00399563	6146/8891/8890/6168/6138/9045/6159/1977/6164/6189/6167/6228/6208/51121/6222/6204/4736/6224/6129/6156/3646/8667/6136/8661/6207/6235/6166/51065/8663/6137/9349/6143/6155/6169/8666/23521/6205/51386/6122/1964/6134	41
R-HSA-351202	Metabolism of polyamines	24/2024	58/9751	0.000281469	0.00451658	0.00399563	5690/5710/5692/5707/5696/7979/5701/51582/5695/5682/5702/5693/5720/5721/5687/5706/5684/5700/5713/5694/5705/5718/9491/5716	24
R-HSA-68827	CDT1 association with the CDC6:ORC:origin complex	24/2024	58/9751	0.000281469	0.00451658	0.00399563	5690/5710/5692/5707/5696/7979/5701/5695/5682/5702/5693/5720/5721/5687/5706/5684/5700/5713/5694/7314/5705/5718/9491/5716	24
R-HSA-9612973	Autophagy	49/2024	148/9751	0.000281886	0.00451658	0.00399563	11315/9927/5563/84938/10542/5565/28956/9804/79065/55054/64419/9868/30849/8649/9140/1460/100188893/3326/5071/26100/54543/1780/9821/51001/51160/10670/7415/7251/55626/9776/55004/5830/23710/84749/5564/8100/22863/3320/7249/64223/11345/11337/7314/4077/140735/10382/27243/56993/10013	49
R-HSA-72706	GTP hydrolysis and joining of the 60S ribosomal subunit	39/2024	111/9751	0.000298545	0.00472976	0.00418422	6146/6168/6138/9045/6159/1977/6164/6189/6167/6228/6208/51121/6222/6204/4736/6224/6129/6156/3646/8667/6136/8661/6207/6235/6166/51065/8663/6137/9349/6143/6155/6169/8666/23521/6205/51386/6122/1964/6134	39
R-HSA-71384	Ethanol oxidation	8/2024	11/9751	0.000306199	0.0047778	0.00422672	128/127/130/124/125/216/217/55902	8
R-HSA-193368	Synthesis of bile acids and bile salts via 7alpha-hydroxycholesterol	13/2024	24/9751	0.000314034	0.0047778	0.00422672	8647/1593/8309/23600/3295/9420/10499/570/1645/1646/8644/1109/80270	13
R-HSA-174184	Cdc20:Phospho-APC/C mediated degradation of Cyclin A	28/2024	72/9751	0.000317086	0.0047778	0.00422672	5690/5710/5692/5707/10393/8697/5696/7979/5701/5695/119504/5682/5702/25906/5693/5720/5721/5687/5706/5684/5700/5713/5694/7314/5705/5718/9491/5716	28
R-HSA-69017	CDK-mediated phosphorylation and removal of Cdc6	28/2024	72/9751	0.000317086	0.0047778	0.00422672	5690/5710/5692/5707/10393/8697/5696/7979/5701/5695/119504/5682/5702/25906/5693/5720/5721/5687/5706/5684/5700/5713/5694/7314/5705/5718/9491/5716	28
R-HSA-156580	Phase II - Conjugation of compounds	37/2024	104/9751	0.00031852	0.0047778	0.00422672	2730/2948/4259/4548/54658/54578/54657/54576/84836/55347/27284/6783/4258/4552/27430/51000/7172/347734/2941/2729/373156/54928/9446/51504/4257/2098/1544/123876/348158/445329/6818/55748/6822/6820/2937/29104/25830	37
R-HSA-446203	Asparagine N-linked glycosylation	87/2024	299/9751	0.000322943	0.00479316	0.00424031	27095/6487/29929/8790/199857/54344/2153/89866/375056/22796/10113/90411/6711/56886/129807/6396/2720/1294/10402/10342/2804/26984/22872/10299/4124/51014/51128/10802/51164/10960/11282/2762/4758/6048/10282/1780/79139/11236/83696/11258/7415/5887/5537/57171/9632/8729/282969/51272/84364/81876/10825/79053/10956/9761/29880/10206/440138/1603/4253/10972/6400/5700/4351/51005/56052/91949/267/84342/25839/51693/…	87
R-HSA-1614635	Sulfur amino acid metabolism	14/2024	27/9751	0.000336866	0.00494773	0.00437705	100131187/4548/55256/339896/4552/23743/1036/51074/51380/6821/58472/1468/25828/7263	14
R-HSA-9020702	Interleukin-1 signaling	36/2024	101/9751	0.000366032	0.00532066	0.00470697	5690/5710/5692/3554/5707/28512/5696/23118/7979/5701/8454/5695/1326/54472/5682/7189/5702/3146/5693/5720/5721/5687/5706/5684/5700/5713/5694/6416/7314/5705/5718/5608/9491/10454/9978/5716	36
R-HSA-8978868	Fatty acid metabolism	55/2024	173/9751	0.000395889	0.00569595	0.00503897	51102/2166/5563/1573/34/5565/3030/1545/84693/55825/26061/30/8309/84129/1962/3033/166785/84869/23600/3295/23305/10455/54898/55856/7923/60481/22949/1384/8644/1559/6319/51703/10728/80724/641371/10965/145482/51495/1543/1544/26063/1632/6296/4706/283927/37/224/80221/58488/2879/9524/57834/873/6576/27349	55
R-HSA-174178	APC/C:Cdh1 mediated degradation of Cdc20 and other APC/C:Cdh1 targeted proteins in late mitosis/early G1	28/2024	73/9751	0.000413938	0.00583652	0.00516333	5690/5710/5692/5707/10393/8697/5696/7979/5701/5695/119504/5682/5702/25906/5693/5720/5721/5687/5706/5684/5700/5713/5694/7314/5705/5718/9491/5716	28
R-HSA-179419	APC:Cdc20 mediated degradation of cell cycle proteins prior to satisfation of the cell cycle checkpoint	28/2024	73/9751	0.000413938	0.00583652	0.00516333	5690/5710/5692/5707/10393/8697/5696/7979/5701/5695/119504/5682/5702/25906/5693/5720/5721/5687/5706/5684/5700/5713/5694/7314/5705/5718/9491/5716	28
R-HSA-5696395	Formation of Incision Complex in GG-NER	19/2024	43/9751	0.000444819	0.00620986	0.0054936	7341/7508/2968/6119/7336/7507/5887/1642/2073/8451/4331/54778/8554/2072/7314/5886/2068/9978/1069	19
R-HSA-4608870	Asymmetric localization of PCP proteins	25/2024	63/9751	0.000456364	0.00630018	0.00557351	5690/5710/5692/5707/7474/5696/7979/5701/5695/5682/5702/5693/5720/5721/5687/5706/5684/5700/5713/5694/7314/5705/5718/9491/5716	25
R-HSA-5696399	Global Genome Nucleotide Excision Repair (GG-NER)	31/2024	84/9751	0.000460226	0.00630018	0.00557351	83444/7341/7508/51138/2968/6119/7336/10987/7507/5887/1642/4798/50813/2073/8451/4331/7528/9318/54778/8554/2072/283899/7314/8533/3980/2873/5886/2068/79913/9978/1069	31
R-HSA-1614558	Degradation of cysteine and homocysteine	9/2024	14/9751	0.000506734	0.00675832	0.0059788	100131187/339896/1036/51380/6821/58472/1468/25828/7263	9
R-HSA-156902	Peptide chain elongation	32/2024	88/9751	0.000508072	0.00675832	0.0059788	6146/6168/6138/9045/6159/6164/6189/6167/6228/6208/51121/6222/6204/4736/6224/6129/6156/6136/6207/6235/6166/51065/6137/9349/6143/6155/6169/1938/23521/6205/6122/6134	32
R-HSA-192823	Viral mRNA Translation	32/2024	88/9751	0.000508072	0.00675832	0.0059788	6146/6168/6138/9045/6159/6164/6189/6167/6228/6208/51121/6222/6204/4736/6224/6129/6156/6136/6207/5611/6235/6166/51065/6137/9349/6143/6155/6169/23521/6205/6122/6134	32
R-HSA-5579029	Metabolic disorders of biological oxidation enzymes	16/2024	34/9751	0.000529457	0.00695603	0.00615371	2730/2328/1545/1593/54658/54657/95/7172/2729/9420/1585/1586/2232/112812/2937/4128	16
R-HSA-5658442	Regulation of RAS by GAPs	26/2024	67/9751	0.000532802	0.00695603	0.00615371	5690/5710/5692/5707/5696/7979/5701/5695/5682/5702/84078/5693/5720/5721/5687/5706/5684/5700/5713/5694/7314/5705/5718/9491/9978/5716	26
R-HSA-5628897	TP53 Regulates Metabolic Genes	31/2024	85/9751	0.000582662	0.00753719	0.00666784	5052/5563/10542/5565/28956/116228/10128/8626/285521/8649/7532/1345/50484/10670/7295/6834/25824/55004/7296/5564/1337/7249/64223/27327/7531/6341/1353/51204/4512/4513/4514	31
R-HSA-5696398	Nucleotide Excision Repair	38/2024	111/9751	0.000634844	0.00813755	0.00719895	10450/83444/7341/7508/51138/2968/6119/5439/7336/6917/10987/7507/5887/1642/4798/50813/2073/8451/4331/7528/9716/9318/54778/8554/7874/2072/283899/7314/8533/91603/3980/2873/5886/2068/79913/5435/9978/1069	38
R-HSA-69202	Cyclin E associated events during G1/S transition	30/2024	82/9751	0.000668051	0.00848605	0.00750726	5690/5710/5692/5707/132660/5696/7979/5701/8454/5695/5682/5702/595/5693/5720/5721/5687/5706/5684/4331/91750/5700/5934/5713/5694/7314/5705/5718/9491/5716	30
R-HSA-176409	APC/C:Cdc20 mediated degradation of mitotic proteins	28/2024	75/9751	0.000688404	0.00858982	0.00759906	5690/5710/5692/5707/10393/8697/5696/7979/5701/5695/119504/5682/5702/25906/5693/5720/5721/5687/5706/5684/5700/5713/5694/7314/5705/5718/9491/5716	28
R-HSA-8852276	The role of GTSE1 in G2/M progression after G2 checkpoint	28/2024	75/9751	0.000688404	0.00858982	0.00759906	5690/5710/5692/5707/63943/5696/3326/7979/5701/5695/5682/5702/5693/5720/5721/5687/5706/5684/5700/3320/5713/5694/7314/5705/5718/10382/9491/5716	28
R-HSA-8866654	E3 ubiquitin ligases ubiquitinate target proteins	21/2024	51/9751	0.000719154	0.00889479	0.00786885	5192/5195/79577/5194/51255/7323/3017/85236/7336/5828/79139/10670/7415/56254/9646/5830/23168/9810/7314/5193/7319	21
R-HSA-927802	Nonsense-Mediated Decay (NMD)	38/2024	112/9751	0.000771961	0.00938332	0.00830103	6146/4116/9887/6168/6138/9045/6159/6164/6189/6167/6228/5515/6208/51121/6222/6204/4736/6224/6129/6156/6136/26019/6207/6235/6166/51065/2935/6137/9349/6143/22794/6155/55181/6169/23521/6205/6122/6134	38
R-HSA-975957	Nonsense Mediated Decay (NMD) enhanced by the Exon Junction Complex (EJC)	38/2024	112/9751	0.000771961	0.00938332	0.00830103	6146/4116/9887/6168/6138/9045/6159/6164/6189/6167/6228/5515/6208/51121/6222/6204/4736/6224/6129/6156/6136/26019/6207/6235/6166/51065/2935/6137/9349/6143/22794/6155/55181/6169/23521/6205/6122/6134	38
R-HSA-1169091	Activation of NF-kappaB in B cells	25/2024	65/9751	0.000789879	0.00951906	0.00842111	5690/5710/5692/5707/5696/7979/5701/8454/5695/5682/5702/5693/5720/5721/5687/5706/5684/5700/5713/5694/7314/5705/5718/9491/5716	25
R-HSA-1236975	Antigen processing-Cross presentation	33/2024	94/9751	0.000857559	0.0102471	0.00906518	9341/5690/5710/5692/5707/4012/3133/3107/6891/5696/6892/948/7979/5701/10952/5695/5682/5702/114609/5693/5720/5721/5687/5706/5684/5700/5713/5694/7314/5705/5718/9491/5716	33
R-HSA-176814	Activation of APC/C and APC/C:Cdc20 mediated degradation of mitotic proteins	28/2024	76/9751	0.00087749	0.0103971	0.00919792	5690/5710/5692/5707/10393/8697/5696/7979/5701/5695/119504/5682/5702/25906/5693/5720/5721/5687/5706/5684/5700/5713/5694/7314/5705/5718/9491/5716	28
R-HSA-5607764	CLEC7A (Dectin-1) signaling	34/2024	98/9751	0.000916699	0.0107712	0.00952884	5690/10768/5710/5692/5534/5707/5696/23118/7979/5701/8454/5695/5682/7189/5702/3709/5693/5720/5721/5687/5706/5684/5700/5170/4775/5713/5694/7314/5705/5718/808/9491/10454/5716	34
R-HSA-176408	Regulation of APC/C activators between G1/S and early anaphase	29/2024	80/9751	0.000966831	0.0111437	0.0098584	5690/5710/5692/5707/10393/8697/5696/7979/5701/8454/5695/119504/5682/5702/25906/5693/5720/5721/5687/5706/5684/5700/5713/5694/7314/5705/5718/9491/5716	29
R-HSA-2871837	FCERI mediated NF-kB activation	29/2024	80/9751	0.000966831	0.0111437	0.0098584	5690/5710/5692/5707/5696/23118/7979/5701/8454/5695/5682/7189/5702/5693/5720/5721/5687/5706/5684/5700/5170/5713/5694/7314/5705/5718/9491/10454/5716	29
R-HSA-379724	tRNA Aminoacylation	18/2024	42/9751	0.000972113	0.0111437	0.0098584	80222/55699/1615/23395/5859/27068/9255/3035/23438/5917/10667/57176/7407/57505/7965/79731/124454/16	18
R-HSA-5689880	Ub-specific processing proteases	55/2024	179/9751	0.000990099	0.0112584	0.00995983	5690/5710/5692/9804/10254/64135/5707/57599/10869/9868/6478/4086/154/27430/8737/8334/3017/85236/5696/7979/5701/23586/5695/55031/5682/7189/5702/8078/84749/5693/5720/5721/5687/5706/5684/5700/91833/4088/7874/9738/5713/5694/7314/23326/5705/8313/5718/9817/9491/29761/10454/367/51616/79589/5716	55
R-HSA-69656	Cyclin A:Cdk2-associated events at S phase entry	30/2024	84/9751	0.0010538	0.0118869	0.0105158	5690/5710/5692/5707/132660/5696/7979/5701/8454/5695/5682/5702/595/5693/5720/5721/5687/5706/5684/4331/91750/5700/5934/5713/5694/7314/5705/5718/9491/5716	30
R-HSA-983169	Class I MHC mediated antigen processing & presentation	99/2024	360/9751	0.00111955	0.0125283	0.0110833	9903/9341/5690/5710/5692/55585/27252/64320/9320/5707/6396/9730/151636/25847/6478/26234/22872/7323/10393/11275/26272/51752/4012/9867/51128/10802/8697/9604/90933/255488/56658/3133/3107/6891/5696/6892/23304/26268/154214/5071/948/51666/7979/89122/5701/7328/8454/7336/55284/11059/114907/10952/5695/90678/8453/9632/6468/5682/5702/9354/114609/140461/89910/89890/84078/4008/5693/5720/5721/5687/5706/5684/570…	99
R-HSA-68949	Orc1 removal from chromatin	26/2024	70/9751	0.00115101	0.0127789	0.011305	5690/5710/5692/5707/5696/7979/5701/8454/5695/5682/5702/5693/5720/5721/5687/5706/5684/5700/5713/5694/7314/5705/5718/9491/9978/5716	26
R-HSA-9639288	Amino acids regulate mTORC1	21/2024	53/9751	0.00130153	0.014264	0.0126188	10542/28956/23677/6396/10641/523/8649/96459/8992/155066/51606/10670/9550/55004/144577/51382/84219/64223/79726/201163/9681	21
R-HSA-379726	Mitochondrial tRNA aminoacylation	11/2024	21/9751	0.00132524	0.014264	0.0126188	80222/55699/23395/5859/27068/23438/10667/57176/57505/79731/124454	11
R-HSA-70895	Branched-chain amino acid catabolism	11/2024	21/9751	0.00132524	0.014264	0.0126188	1629/9673/26275/64087/11112/549/36/27034/4329/10295/3028	11
R-HSA-901032	ER Quality Control Compartment (ERQC)	11/2024	21/9751	0.00132524	0.014264	0.0126188	56886/10299/6048/11236/10956/10206/6400/267/51009/7314/91445	11
R-HSA-8878166	Transcriptional regulation by RUNX2	39/2024	119/9751	0.00140031	0.0149578	0.0132326	5690/5710/5692/3549/5707/117581/9759/4086/8841/2908/5696/7979/5701/8454/11059/5695/5682/5702/595/10413/5693/5720/5721/5687/5706/5684/5700/10273/5713/5694/7314/5705/5718/9491/5594/9978/10013/367/5716	39
R-HSA-8852135	Protein ubiquitination	26/2024	71/9751	0.00146332	0.0155134	0.0137241	5192/5195/79577/5194/51255/7323/90268/3017/85236/7328/7336/55284/5828/79139/10670/7415/56254/9646/8078/5830/23168/7874/9810/7314/5193/7319	26
R-HSA-6807070	PTEN Regulation	44/2024	139/9751	0.00158823	0.016712	0.0147844	5690/10542/5710/5692/28956/1386/5707/8649/8841/5987/1460/5696/6015/7979/5701/6591/84232/10670/5695/5682/5702/55004/5693/5720/5721/5687/5706/5684/5700/4734/10273/64223/7874/27327/5713/5694/7314/10014/5705/5718/9491/5594/5716/331	44
R-HSA-5358351	Signaling by Hedgehog	46/2024	147/9751	0.00163994	0.0171283	0.0151527	5690/5710/5692/79577/55733/3549/5707/5576/1452/5696/7979/5701/6608/8454/6469/114/7415/5695/57758/5682/5702/10956/8100/5693/5720/5721/5687/5706/5684/8650/6400/5700/5713/5694/51009/7314/8405/54903/5705/5718/5573/147111/10382/9491/9978/5716	46
R-HSA-6781823	Formation of TC-NER Pre-Incision Complex	21/2024	54/9751	0.00171952	0.0178273	0.0157711	10450/51138/2968/5439/6917/10987/7507/1642/50813/8451/4331/9716/9318/7874/7314/8533/91603/2873/2068/5435/9978	21
R-HSA-983168	Antigen processing: Ubiquitination & Proteasome degradation	84/2024	302/9751	0.00180839	0.0184951	0.0163619	9903/5690/5710/5692/55585/27252/64320/9320/5707/9730/151636/25847/6478/26234/7323/10393/11275/26272/4012/9867/8697/9604/90933/255488/56658/5696/23304/26268/154214/5071/51666/7979/89122/5701/7328/8454/7336/55284/11059/114907/5695/90678/8453/6468/5682/5702/9354/140461/89910/89890/84078/4008/5693/5720/5721/5687/5706/5684/5700/4734/54778/55070/140460/10273/64718/84231/6923/5713/79791/5694/7314/10517/…	84
R-HSA-1592230	Mitochondrial biogenesis	32/2024	94/9751	0.00182328	0.0184951	0.0163619	5563/515/5565/4580/64216/1386/211/3313/8841/23408/1432/96764/10499/7019/2746/23410/5564/27109/80205/9611/516/10476/5442/125988/808/55902/522/2551/25813/5465/6907/2747	32
R-HSA-975956	Nonsense Mediated Decay (NMD) independent of the Exon Junction Complex (EJC)	32/2024	94/9751	0.00182328	0.0184951	0.0163619	6146/6168/6138/9045/6159/6164/6189/6167/6228/6208/51121/6222/6204/4736/6224/6129/6156/6136/6207/6235/6166/51065/2935/6137/9349/6143/6155/6169/23521/6205/6122/6134	32
R-HSA-69563	p53-Dependent G1 DNA Damage Response	24/2024	65/9751	0.00192678	0.0192678	0.0170455	5690/5710/5692/5707/5696/7979/5701/5695/5682/5702/5693/5720/5721/5687/5706/5684/5700/5713/5694/7314/5705/5718/9491/5716	24
R-HSA-69580	p53-Dependent G1/S DNA damage checkpoint	24/2024	65/9751	0.00192678	0.0192678	0.0170455	5690/5710/5692/5707/5696/7979/5701/5695/5682/5702/5693/5720/5721/5687/5706/5684/5700/5713/5694/7314/5705/5718/9491/5716	24
R-HSA-9609523	Insertion of tail-anchored proteins into the endoplasmic reticulum membrane	11/2024	22/9751	0.00215731	0.0214212	0.0189504	27230/819/7917/10952/6844/224/9218/1528/439/7485/2010	11
R-HSA-168273	Influenza Viral RNA Transcription and Replication	42/2024	134/9751	0.00246653	0.0243204	0.0215152	6146/7175/55746/6168/6396/6138/9045/6159/53371/6164/6189/6167/6228/6208/51121/9972/6222/6204/4736/5439/6224/6129/6156/6136/6207/23279/5611/6235/6166/3320/51065/6137/4927/9349/6143/6155/6169/23521/6205/5435/6122/6134	42
R-HSA-6790901	rRNA modification in the nucleus and cytosol	22/2024	59/9751	0.00253347	0.0248069	0.0219457	51118/27042/10199/92856/8602/57050/84135/134430/6208/55651/9277/88745/10171/51504/11103/9724/51077/55505/55272/115939/55623/10813	22
R-HSA-1168372	Downstream signaling events of B Cell Receptor (BCR)	28/2024	81/9751	0.00265527	0.0258202	0.0228421	5690/5710/5692/5534/5707/5696/7979/5701/8454/5695/5682/5702/5693/5720/5721/5687/5706/5684/5700/4775/5713/5694/7314/5705/5718/808/9491/5716	28
R-HSA-9633012	Response of EIF2AK4 (GCN2) to amino acid deficiency	33/2024	100/9751	0.00277668	0.0268159	0.0237229	6146/1386/6168/6138/9045/6159/6164/6189/6167/6228/6208/51121/6222/6204/4736/6224/6129/6156/6136/6207/6235/6166/51065/6137/9349/6143/6155/6169/55364/23521/6205/6122/6134	33
R-HSA-168255	Influenza Infection	47/2024	155/9751	0.0029807	0.0285904	0.0252927	6146/7175/55746/5610/6168/6396/6138/9045/6159/53371/6164/6189/6167/6228/6208/51121/9972/3303/3304/6222/6204/4736/5439/6224/6129/6156/6136/6207/23279/3839/5611/6235/6166/3320/51065/6137/4927/9349/6143/6155/1213/6169/23521/6205/5435/6122/6134	47
R-HSA-156581	Methylation	8/2024	14/9751	0.00305247	0.0288595	0.0255308	4548/4552/27430/7172/9446/51504/1544/29104	8
R-HSA-68867	Assembly of the pre-replicative complex	24/2024	67/9751	0.00307016	0.0288595	0.0255308	5690/5710/5692/5707/5696/7979/5701/5695/5682/5702/5693/5720/5721/5687/5706/5684/5700/5713/5694/7314/5705/5718/9491/5716	24
R-HSA-69615	G1/S DNA Damage Checkpoints	24/2024	67/9751	0.00307016	0.0288595	0.0255308	5690/5710/5692/5707/5696/7979/5701/5695/5682/5702/5693/5720/5721/5687/5706/5684/5700/5713/5694/7314/5705/5718/9491/5716	24
R-HSA-9603798	Class I peroxisomal membrane protein import	10/2024	20/9751	0.0034309	0.0320368	0.0283417	5195/5825/8799/5824/5194/5828/84896/224/5193/11264	10
R-HSA-69052	Switching of origins to a post-replicative state	30/2024	90/9751	0.00357003	0.0331167	0.029297	5690/5710/5692/5707/10393/8697/5696/7979/5701/8454/5695/119504/5682/5702/25906/5693/5720/5721/5687/5706/5684/5700/5713/5694/7314/5705/5718/9491/9978/5716	30
R-HSA-174143	APC/C-mediated degradation of cell cycle proteins	29/2024	87/9751	0.00412918	0.0378062	0.0334455	5690/5710/5692/5707/10393/8697/5696/7979/5701/8454/5695/119504/5682/5702/25906/5693/5720/5721/5687/5706/5684/5700/5713/5694/7314/5705/5718/9491/5716	29
R-HSA-453276	Regulation of mitotic cell cycle	29/2024	87/9751	0.00412918	0.0378062	0.0334455	5690/5710/5692/5707/10393/8697/5696/7979/5701/8454/5695/119504/5682/5702/25906/5693/5720/5721/5687/5706/5684/5700/5713/5694/7314/5705/5718/9491/5716	29
R-HSA-4086400	PCP/CE pathway	30/2024	91/9751	0.0042902	0.0390269	0.0345255	5690/5710/5692/5707/7474/5696/7979/5701/5695/5682/5702/5693/5720/5721/5687/5706/5684/23002/5700/5713/5694/7314/163/1213/5705/5578/5718/5881/9491/5716	30
R-HSA-201681	TCF dependent signaling in response to WNT	56/2024	195/9751	0.0047558	0.0429851	0.0380271	56998/5690/5710/5692/90780/79577/59349/5929/3020/5707/1499/7474/51176/6932/5515/1452/8334/3017/85236/1460/5696/5528/7979/5701/9070/340419/7088/5695/5682/5702/4221/11197/8549/5693/5720/5721/5687/5706/5684/5700/5527/5713/5694/7314/7473/54894/5705/8313/5718/9491/84133/83999/9978/139285/5716/331	56
R-HSA-3371511	HSF1 activation	7/2024	12/9751	0.00483927	0.0434215	0.0384132	3326/6119/7415/10728/3320/7531/10013	7
R-HSA-5610787	Hedgehog 'off' state	35/2024	111/9751	0.00486568	0.0434215	0.0384132	5690/5710/5692/5707/5576/1452/5696/7979/5701/6608/8454/114/5695/5682/5702/8100/5693/5720/5721/5687/5706/5684/8650/5700/5713/5694/7314/54903/5705/5718/5573/10382/9491/9978/5716	35
R-HSA-156584	Cytosolic sulfonation of small molecules	11/2024	24/9751	0.0050647	0.0449134	0.039733	84836/27284/6783/51000/347734/54928/445329/6818/6822/6820/25830	11
R-HSA-8939236	RUNX1 regulates transcription of genes involved in differentiation of HSCs	31/2024	96/9751	0.00527618	0.0464963	0.0411333	5690/5710/5692/3020/5707/8334/3017/85236/5696/7979/5701/5695/5682/5702/10413/5693/5720/5721/5687/5706/5684/4331/5700/5713/5694/7314/5705/5718/9491/2623/5716	31
R-HSA-193807	Synthesis of bile acids and bile salts via 27-hydroxycholesterol	8/2024	15/9751	0.0053595	0.0469372	0.0415234	1593/9420/10499/1645/1646/8644/1109/80270	8
R-HSA-192105	Synthesis of bile acids and bile salts	14/2024	34/9751	0.00539883	0.0469898	0.0415699	8647/1593/8309/23600/3295/9420/10499/570/1645/1646/8644/1109/5007/80270	14
GO:0140053	mitochondrial gene expression	100/3071	162/15576	7.09729e-32	4.30521e-28	4.03126e-28	64960/54802/80222/79590/63931/55699/128308/64216/9553/55006/10128/4528/116540/9801/55037/64965/22868/65080/285367/64432/23395/54931/56945/85476/84273/65008/51023/93587/5188/64979/79072/10884/23107/84340/3035/29093/28973/84300/55173/51069/55168/64928/57505/55005/115416/64983/64951/51650/29088/28957/28998/54534/92399/26995/7019/6832/51021/118487/84545/92170/54948/740/84881/51258/6472/10102/80298/28…	100
GO:0032543	mitochondrial translation	86/3071	132/15576	4.30461e-30	1.30559e-26	1.22251e-26	64960/80222/79590/63931/55699/128308/9553/10128/4528/116540/9801/55037/64965/22868/65080/285367/64432/23395/54931/56945/85476/84273/65008/51023/5188/64979/79072/10884/23107/84340/3035/29093/28973/84300/55173/51069/55168/64928/57505/55005/115416/64983/64951/51650/29088/28957/28998/54534/92399/26995/51021/118487/84545/92170/54948/740/84881/51258/6472/10102/283459/78988/219402/10240/9617/5018/26589/…	86
GO:0022613	ribonucleoprotein complex biogenesis	152/3071	427/15576	5.74037e-15	4.97444e-12	4.6579e-12	51118/79033/11218/103/51093/2752/6041/1660/79577/1939/27042/51018/64216/1653/55006/10153/79833/10438/10199/6936/92856/55759/22868/285367/8850/9045/23016/83939/51068/8602/29063/57050/55153/65008/113510/11157/64979/54505/84135/10412/55781/134430/153443/54853/6208/25929/29093/10569/51121/55651/10799/55003/29777/7919/57819/9277/6204/6631/4736/6732/705/285855/88745/3326/115416/54606/51119/85865/96764/…	152
GO:0034660	ncRNA metabolic process	161/3071	468/15576	2.74338e-14	2.08017e-11	1.9478e-11	51118/54802/79033/127253/80222/103/51093/149041/6041/81627/27042/51018/55699/6894/64216/1653/55006/10438/10199/92856/1615/64172/55759/65080/129563/25917/285367/80746/8850/9045/23016/23395/54859/5859/11102/54931/8602/29063/57050/65008/113510/93587/27068/57117/9255/51574/4086/11157/5188/84135/10412/55781/134430/153443/54853/3035/23438/6208/5917/55651/10799/10667/54901/29777/79897/57176/7407/9277/47…	161
GO:0010498	proteasomal protein catabolic process	158/3071	471/15576	5.1993e-13	2.86718e-10	2.68473e-10	11315/10277/84301/5690/79699/5710/5692/2629/56893/27252/51377/149603/28951/150684/550/56886/23190/130507/4780/7341/130617/3300/84236/5707/51185/201595/1499/10869/2272/6478/26234/9575/7323/10393/23321/10299/26272/64839/819/8697/9604/153769/81545/1452/64777/10399/378884/255488/10475/3077/56658/7917/3303/3304/6048/5696/23304/3326/23607/26268/2729/9532/154214/5071/5701/7328/8454/51667/6469/11160/1378…	158
GO:0033108	mitochondrial respiratory chain complex assembly	51/3071	101/15576	3.97187e-12	1.85334e-09	1.7354e-09	4725/115209/4720/116228/493753/4719/617/4705/25915/28976/285521/4717/79072/4724/90624/4695/84300/57001/4698/4715/4712/6834/7019/4714/4722/4723/4728/51287/4718/55572/5018/80224/4707/4716/4706/6341/54902/28958/51204/284184/100131801/4701/51295/4696/100303755/55245/4731/25813/54539/9131/4537	51
GO:0006605	protein targeting	143/3071	427/15576	7.79004e-12	3.37531e-09	3.16053e-09	5192/6146/5195/9927/3155/93974/54741/164153/5174/10456/5824/10440/134/6726/8443/9804/5194/27429/3329/3417/55825/6168/130617/26061/6138/30/9045/83597/84315/6159/8314/28972/8309/9868/30849/58477/131118/1962/64108/344892/80273/6731/53371/950/7323/6164/6189/23600/6167/55914/8546/6228/6728/3295/3308/6208/10455/6745/3305/6222/6204/4736/5190/5071/54543/27072/7532/9512/60412/373156/1020/6224/6386/23471/6…	143
GO:0006520	cellular amino acid metabolic process	116/3071	329/15576	2.00097e-11	8.09191e-09	7.577e-09	11315/8659/3155/5690/1503/56267/2730/1629/80222/5710/5692/9673/2752/55699/4548/55256/51449/55258/1615/3176/54529/26275/5707/339896/23395/5859/275/95/56954/5860/132949/27068/9255/5188/4552/64087/23743/256987/1036/501/3035/23438/5917/670/10667/7915/57176/23564/7407/5696/57505/2729/7965/11112/5701/137872/51582/65263/549/570/5695/5092/2746/112817/36/4942/5682/51074/5702/79731/60496/27034/51380/6472/5…	116
GO:0032984	protein-containing complex disassembly	114/3071	322/15576	2.21869e-11	8.41162e-09	7.87636e-09	5195/64960/10269/23557/2629/56893/79590/63931/25802/65094/128308/88/57159/9553/6711/116540/9801/55037/64965/65080/64432/1499/79443/327/56945/65008/51023/64979/10884/23107/84340/154/1452/29093/28973/55173/51069/55168/64928/64983/64951/51650/29088/444/28957/79752/28998/51510/7415/29979/54534/92399/2733/253725/51021/118487/143244/84545/664/9645/7251/54948/51504/740/5962/51258/23710/84305/10677/78988…	114
GO:0016236	macroautophagy	107/3071	299/15576	4.38841e-11	1.56589e-08	1.46624e-08	9927/5563/10542/5565/23557/2629/56893/28956/25782/149371/9804/3964/9637/550/27429/22930/10254/79065/55054/64419/79443/10641/51368/9868/523/30849/3064/57533/8987/8649/9140/154/23367/8992/1460/6048/64771/100188893/5071/26100/54543/27072/60412/155066/1020/9821/51606/137886/51001/51160/10670/9373/203228/7415/29979/9550/90678/23411/664/440026/7251/55626/9776/81876/55004/9538/112936/11331/23710/84749/5…	107
GO:0006790	sulfur compound metabolic process	121/3071	355/15576	9.13526e-11	3.07858e-08	2.88268e-08	11315/3155/79717/6487/2730/2948/10768/10654/100131187/4259/25874/10560/51022/200205/4548/55256/8884/51449/84693/9391/4780/3417/686/54995/339896/2720/3373/84836/10402/11019/27284/6783/4258/84869/4552/64087/411/23743/1036/3295/23305/3313/27430/57128/51000/54898/55856/7923/2739/347734/2941/60481/2729/10090/5166/373156/137964/54928/8694/2395/81689/570/1244/6319/9446/57678/51703/51363/9645/51074/8050/…	121
GO:0006778	porphyrin-containing compound metabolic process	26/3071	39/15576	2.29376e-10	6.95697e-08	6.51427e-08	93974/7389/5498/200205/10058/54658/54657/54977/211/51522/27102/2395/210/1355/7390/4891/8803/1543/1544/3163/1352/4779/55316/2235/645/10857	26
GO:0016054	organic acid catabolic process	99/3071	278/15576	3.17844e-10	8.76383e-08	8.20616e-08	8659/3155/51102/2166/34/5825/1629/9673/2752/23175/3030/84696/5194/51449/84693/55258/3176/8647/26275/55825/3667/26061/339896/30/9942/275/3373/8309/55347/10840/84129/1962/5860/3033/2247/166785/4552/23600/64087/1036/3295/501/10455/7915/7920/23564/11112/137872/5828/23670/414328/549/1384/219743/5092/2746/112817/36/4942/27034/254013/51380/6472/5053/80724/4842/3242/51084/8660/5106/4329/5826/6652/3073/12…	99
GO:0006631	fatty acid metabolic process	124/3071	374/15576	3.98714e-10	1.05156e-07	9.84649e-08	51102/2166/5563/1573/27329/34/5825/2948/5565/51094/2052/8443/23175/3030/84696/1545/5194/84693/55258/51141/8647/55825/3667/54576/8864/26061/54995/30/8309/28976/84129/1962/11019/132949/128/127/3033/166785/6307/84869/23600/3295/23305/10455/54898/7920/7923/1432/60481/51085/5447/948/5166/1576/11160/137964/10434/5828/9373/549/570/22949/1384/1645/1646/8644/1109/653308/23411/219743/8879/1559/6319/57678/5…	124
GO:0006402	mRNA catabolic process	117/3071	364/15576	9.48455e-09	2.05476e-06	1.92401e-06	6146/23435/9698/5690/9967/4116/26135/7812/5710/5692/149041/6041/1660/9887/90806/3192/9475/51594/22868/6168/5707/129563/6138/9045/23016/6159/201626/6164/57721/11157/6189/79072/6167/3842/6228/9652/5515/6208/23367/9337/221662/57819/3303/3304/6499/5696/6222/6204/4736/1432/23658/3315/5701/56829/6224/253943/6129/6156/3646/22882/79670/79048/5695/6136/23404/26019/6832/5682/6207/79899/5702/114609/84305/99…	117
GO:0045333	cellular respiration	68/3071	180/15576	1.26548e-08	2.64704e-06	2.4786e-06	11315/56181/4725/4720/6391/388753/4719/3417/4705/7384/84273/4717/23530/4724/90624/27089/4695/27166/4191/10165/4698/9650/1345/4715/4712/7415/2395/6834/55526/84883/1355/4714/664/23410/847/4722/4723/4728/4718/144363/2647/93058/1431/6472/23479/1337/8803/5018/4707/1544/81889/4716/10131/7385/4706/1352/201163/79085/4701/4696/3420/4731/54539/4512/4513/4514/4537/4519	68
GO:0006119	oxidative phosphorylation	57/3071	142/15576	1.53914e-08	3.09893e-06	2.90174e-06	11315/4725/205/515/4720/6391/388753/4719/4705/7384/201626/4717/134145/4724/27089/4695/84300/51085/84277/4698/1345/4715/4712/7415/2395/6834/10105/1355/4714/4722/4723/4728/4718/6472/23479/1337/27109/4707/4716/7385/4706/1352/79736/516/10476/79085/4701/4696/522/4731/400916/54539/4512/4513/4514/4537/4519	57
GO:0006779	porphyrin-containing compound biosynthetic process	19/3071	27/15576	1.63478e-08	3.09893e-06	2.90174e-06	93974/7389/5498/200205/10058/54977/211/51522/2395/210/1355/7390/4891/8803/1352/4779/55316/2235/10857	19
GO:0033014	tetrapyrrole biosynthetic process	19/3071	27/15576	1.63478e-08	3.09893e-06	2.90174e-06	93974/7389/5498/200205/10058/54977/211/51522/2395/210/1355/7390/4891/8803/1352/4779/55316/2235/10857	19
GO:0006839	mitochondrial transport	89/3071	260/15576	2.19903e-08	4.04222e-06	3.785e-06	9927/93974/5563/54741/164153/515/5565/10456/25874/10440/28982/23456/9804/5534/27429/1386/3329/79568/617/666/54977/8314/9868/131118/8626/80273/285521/7323/134145/91137/3308/815/94081/51522/81853/63933/57380/3305/3303/28978/2729/5071/54543/84277/7532/10165/9512/286097/10367/10105/81894/282991/118980/119559/664/26515/9776/26519/26521/55823/4285/253512/5018/27109/26520/3320/6687/7531/10948/1267/4836/…	89
GO:0006805	xenobiotic metabolic process	48/3071	114/15576	3.51959e-08	6.27936e-06	5.87978e-06	8574/1573/1429/2948/405/6097/4259/2328/54996/2052/1545/54658/54578/54657/54576/30/95/13/27284/4258/57491/134147/4835/670/3326/2941/196/5447/1576/1645/1559/1244/9446/1571/91703/4257/10728/6095/1543/1544/348158/445329/6818/1066/8824/80777/218/29104	48
GO:0044282	small molecule catabolic process	134/3071	442/15576	4.64357e-08	8.04797e-06	7.53585e-06	11315/8659/3155/51102/3633/2166/5236/34/5825/1629/5313/9673/2752/23175/3030/3795/84696/9784/5194/51449/84693/55258/3176/8647/26275/6120/55825/1593/3667/26061/339896/2720/30/9942/275/3373/8309/55347/10840/84129/1962/5860/27284/6783/128/127/3033/2247/166785/4552/23600/64087/1036/3295/501/10455/7915/7920/23564/11165/11112/54928/137872/5828/3612/23670/216/414328/549/1384/8644/11164/219743/5092/2746/1…	134
GO:0070972	protein localization to endoplasmic reticulum	55/3071	141/15576	8.70322e-08	1.42686e-05	1.33606e-05	11079/6146/89866/25782/375056/6726/10890/57142/51141/22930/6168/130617/6138/9045/6159/28972/58477/202018/6731/6164/6189/6167/6228/6728/6208/6222/6204/4736/6224/23471/6129/6156/10952/6136/8729/6207/9789/10956/6235/11345/6137/9349/6143/6155/6169/9218/439/10945/23521/6205/7485/6122/5372/10134/6134	55
GO:0009410	response to xenobiotic stimulus	50/3071	125/15576	1.31601e-07	2.10077e-05	1.96709e-05	8574/1573/1429/2948/405/6097/4259/2328/54996/2052/1545/54658/54578/54657/54576/30/95/13/27284/4258/57491/134147/4835/670/3326/2941/2729/196/5447/1576/1645/1559/1244/9446/1571/91703/4257/10728/6095/1543/1544/348158/445329/6818/1066/8824/80777/218/2937/29104	50
GO:0042180	cellular ketone metabolic process	82/3071	244/15576	1.90893e-07	2.75704e-05	2.5816e-05	11315/9563/29914/8574/5690/5563/56267/5565/5710/5692/51094/56997/51141/8647/3667/5707/54576/127/84869/23408/5696/2739/60481/51085/5166/5701/11160/51582/1585/5695/51117/1645/1646/8644/1109/23411/84883/219743/1586/5682/5702/9965/79602/254013/93058/84274/8660/5693/10901/5720/5721/5687/5706/5684/51004/5700/3029/10229/1066/57546/5713/5694/37/9611/10948/6777/4836/4779/5164/5705/5718/2232/125061/440503/…	82
GO:0070646	protein modification by small protein removal	88/3071	271/15576	3.86556e-07	4.50932e-05	4.22238e-05	11315/5690/55793/5710/5692/51377/9804/55252/83444/10254/64135/5707/55230/8850/57599/10869/8314/6478/51138/54532/54726/4086/90268/154/10318/8737/221656/5696/5071/5701/80124/10987/51633/56943/23586/7415/5887/5695/23172/54764/55031/5682/7189/5702/4798/50813/8078/6472/84749/5693/5720/5721/4738/5687/5706/5684/5700/78990/7528/91833/9318/4088/123228/7874/9738/283899/5713/5694/7314/8533/23326/5705/5718/2…	88
GO:0043574	peroxisomal transport	33/3071	72/15576	4.55186e-07	5.02233e-05	4.70274e-05	5192/5195/3155/5825/5824/8443/5194/3417/55825/26061/30/8309/1962/7323/23600/3295/10455/5190/373156/5828/570/1384/219743/847/5830/10901/10965/5826/26063/283927/7314/5193/1891	33
GO:0033865	nucleoside bisphosphate metabolic process	51/3071	133/15576	4.7193e-07	5.02233e-05	4.70274e-05	3155/79717/10654/25874/84693/54995/84836/27284/6783/84869/64087/3295/23305/51000/54898/55856/7923/347734/60481/5166/137964/54928/8694/570/53354/6319/57678/51703/8050/4598/8803/641371/10965/123876/348158/6296/445329/6818/57546/283927/80347/79877/5164/80221/2639/9524/6822/6820/55902/6576/25830	51
GO:0033875	ribonucleoside bisphosphate metabolic process	51/3071	133/15576	4.7193e-07	5.02233e-05	4.70274e-05	3155/79717/10654/25874/84693/54995/84836/27284/6783/84869/64087/3295/23305/51000/54898/55856/7923/347734/60481/5166/137964/54928/8694/570/53354/6319/57678/51703/8050/4598/8803/641371/10965/123876/348158/6296/445329/6818/57546/283927/80347/79877/5164/80221/2639/9524/6822/6820/55902/6576/25830	51
GO:0007031	peroxisome organization	36/3071	82/15576	5.16202e-07	5.39876e-05	5.05522e-05	5192/5195/3155/5825/8799/5824/89866/8443/5194/3417/55825/26061/30/8309/1962/7323/23600/3295/10455/5190/373156/5828/570/1384/219743/847/5830/10901/10965/5826/8800/26063/283927/7314/5193/1891	36
GO:0062125	regulation of mitochondrial gene expression	18/3071	29/15576	7.06709e-07	7.0277e-05	6.58051e-05	10128/22868/285367/54931/79072/23107/84300/55005/115416/26995/92170/84881/6472/10102/28958/51204/55245/400916	18
GO:0046034	ATP metabolic process	94/3071	299/15576	8.10964e-07	7.93436e-05	7.42947e-05	65220/11315/93974/204/4725/5563/5236/205/515/405/5313/477/4720/6391/481/7175/55746/388753/2646/4719/9759/4705/6396/7384/201626/523/8671/53371/4717/134145/4724/27089/4695/9972/3303/3304/84300/56975/51085/84277/10165/4698/1345/4715/4712/7415/2395/195827/6834/55526/11164/10105/1355/4714/4722/23279/4723/4728/4718/6472/23479/1337/27109/4707/10845/339123/4716/7385/4706/1497/4927/4621/1352/9611/201163/7…	94
GO:0072662	protein localization to peroxisome	31/3071	68/15576	1.16478e-06	0.000107054	0.000100241	5192/5195/3155/5824/8443/5194/3417/55825/26061/30/8309/1962/7323/23600/3295/10455/5190/373156/5828/570/1384/219743/847/5830/10901/10965/26063/283927/7314/5193/1891	31
GO:0044242	cellular lipid catabolic process	75/3071	229/15576	1.90275e-06	0.000167277	0.000156633	51102/2166/27329/34/5825/2629/336/9588/23175/3030/84696/1545/5194/84693/8647/3417/55825/3667/129807/26061/30/57406/8309/84129/13/1962/3033/2169/4258/166785/133121/23600/3295/10455/7920/4758/222236/5828/2167/549/1384/8644/653308/219743/8879/10825/6653/254013/80724/8660/5106/5826/3990/3073/26063/1632/23042/51573/283927/37/224/339221/440503/125981/3949/2639/66002/57834/1891/341/8605/27349/150379/546…	75
GO:0002474	antigen processing and presentation of peptide antigen via MHC class I	38/3071	94/15576	3.01456e-06	0.000253977	0.000237815	9341/5690/5710/5692/3140/5707/6396/22872/51752/4012/51128/10802/3077/3133/3107/6891/5696/6892/948/5701/5695/9632/5682/5702/5693/5720/5721/5687/5706/5684/5700/5713/5694/5705/5718/9491/5716/10134	38
GO:0048193	Golgi vesicle transport	107/3071	365/15576	5.71819e-06	0.000435267	0.000407569	11079/9341/6248/553115/27095/50999/55204/5872/10067/8548/2153/22920/27252/89866/59349/375056/22796/149371/163882/51594/10890/10113/29959/9581/90411/6711/150684/51542/113419/10791/4430/6396/64145/2803/1294/10342/2804/26984/3064/57533/22872/55435/60684/51014/6643/51128/10802/51164/10960/10399/63971/6293/6892/261729/10282/1780/60412/10434/11236/83696/11258/7415/5537/56681/9632/8729/143187/51272/8436…	107
GO:0000209	protein polyubiquitination	98/3071	328/15576	5.80804e-06	0.000435267	0.000407569	10277/5690/5710/5692/55585/27252/149041/23219/149603/9320/5707/1499/151636/25847/6478/26234/7323/10393/23321/134111/10299/26272/4012/64839/8697/9604/81545/378884/255488/10475/5987/6048/5696/23304/26268/154214/5071/5701/7328/8454/7336/55284/11059/114907/84875/81858/9373/10210/56254/5695/90678/220972/6468/10612/5682/7189/5702/9354/89910/4008/5693/5720/5721/5687/5706/5684/5700/78990/4734/54778/25820…	98
GO:0009896	positive regulation of catabolic process	124/3071	437/15576	6.38144e-06	0.000460831	0.000431507	11315/23435/9927/93974/9698/79699/5563/27329/405/2629/336/149041/134/725/722/25782/9475/28951/22930/4780/7341/3300/3667/23677/79443/10641/7474/151636/13/3064/26234/8671/57721/152503/23530/9604/80762/153769/154/1452/23367/9337/10399/221662/255488/10475/5987/7917/3303/3304/84300/2729/9532/154214/5071/54543/51085/5701/56829/51667/253943/11059/92140/11236/5747/51160/203228/7415/116224/29979/195827/90…	124
GO:0016241	regulation of macroautophagy	58/3071	170/15576	6.66572e-06	0.000475697	0.000445427	9927/5563/10542/5565/2629/56893/28956/25782/149371/9637/27429/22930/79443/10641/523/3064/57533/8649/154/23367/8992/6048/5071/54543/60412/155066/1020/9821/51606/10670/203228/29979/9550/90678/23411/664/9776/81876/55004/112936/84749/5564/8100/10206/51382/4734/7249/64223/79142/140775/26073/8851/535/10241/2081/23265/10013/4534	58
GO:0031331	positive regulation of cellular catabolic process	109/3071	376/15576	8.15758e-06	0.00056878	0.000532587	11315/23435/9927/93974/9698/79699/5563/405/2629/149041/25782/9475/28951/22930/4780/7341/3300/3667/23677/79443/10641/151636/13/3064/26234/8671/57721/152503/23530/9604/153769/154/1452/23367/9337/10399/221662/255488/10475/5987/7917/3303/3304/84300/2729/9532/154214/5071/54543/51085/5701/56829/51667/253943/92140/11236/5747/203228/7415/116224/29979/195827/90678/23411/6832/664/79899/55626/29763/5962/558…	109
GO:0051650	establishment of vesicle localization	66/3071	204/15576	1.20586e-05	0.000803817	0.000752668	553115/27095/54874/23557/2153/22920/89866/59349/10113/90411/4430/55686/6396/1499/79443/1294/55773/10342/3064/22872/55435/8546/1176/51128/10802/63915/63971/5071/10282/1780/8976/60412/1020/55638/83696/5537/56681/9632/26985/282991/8729/84364/81876/2647/8825/10972/9321/80208/585/10239/583/51693/10749/6517/58485/9527/64149/10948/4645/8943/79090/128637/29058/4599/9342/6845	66
GO:1903320	regulation of protein modification by small protein conjugation or removal	73/3071	232/15576	1.27779e-05	0.000842511	0.000788899	11315/378708/553115/374969/405/83932/150684/3300/9320/8864/9759/57599/1499/151636/6478/23142/54726/55100/26272/819/8841/80762/153769/154/10318/51256/378884/3303/3304/1616/3326/2729/9532/5071/7965/1020/79139/84875/51160/9373/10210/3301/7415/29979/8555/56254/54472/9646/7189/54602/78990/3320/56160/54778/8554/10363/10273/9810/9683/79142/2874/7314/9349/80279/5414/51547/201254/9978/139285/6872/55869/57…	73
GO:0000715	nucleotide-excision repair, DNA damage recognition	14/3071	23/15576	1.74332e-05	0.00112165	0.00105027	7508/51138/10987/7507/5887/1642/50813/8451/9318/7314/8533/2873/9978/1069	14
GO:0010256	endomembrane system organization	124/3071	446/15576	1.837e-05	0.00116075	0.00108689	23435/10269/50999/54874/284612/55204/8548/8674/89866/163590/26092/8934/25782/375056/22796/64801/149371/1130/23175/10890/6711/57142/55654/22930/10254/80856/8436/10494/84522/64145/10015/2804/23023/27230/3064/55300/950/22872/1182/60684/8546/116068/51014/5515/1452/309/10960/10211/7917/221496/93643/81833/5071/2852/29887/64598/8976/57488/137886/5862/80124/23471/9788/51160/51510/55151/22931/282991/79591…	124
GO:0034308	primary alcohol metabolic process	35/3071	90/15576	1.99234e-05	0.00122209	0.00114433	11315/9563/9249/8574/57665/1545/54884/55825/27284/6783/128/127/130/124/125/84869/1576/222236/1585/8694/216/1645/1646/8644/1109/217/1543/1544/51573/445329/6818/224/6822/55902/8228	35
GO:0016050	vesicle organization	96/3071	330/15576	2.37404e-05	0.00141186	0.00132201	9341/79363/553115/27095/54874/55204/23557/5872/2153/8674/89866/59349/8934/375056/116841/149371/1130/10113/90411/55654/10254/6396/10015/1294/10342/23023/84286/55300/950/22872/1182/8546/51128/10802/10814/63915/63971/6891/6892/23607/81833/5071/29887/27072/10282/8976/6386/83696/51160/51510/10497/5537/56681/9632/282991/8729/143187/7251/84364/81876/55004/282679/55823/2647/5869/51028/9882/29091/10490/10…	96
GO:0042440	pigment metabolic process	29/3071	70/15576	2.50677e-05	0.00147554	0.00138164	93974/7389/5498/200205/54658/54657/54576/54977/211/7474/10606/51151/51522/2395/210/1355/7390/4891/6472/3163/353/1497/1352/4779/2235/645/2618/1652/10857	29
GO:0016053	organic acid biosynthetic process	99/3071	343/15576	2.52977e-05	0.00147554	0.00138164	11315/51102/5563/5825/2948/5565/5313/4259/2752/51094/4548/55256/84696/55258/51141/8647/54529/55825/1593/8864/54995/339896/3373/8309/200895/5947/11019/4258/84869/4552/23600/23743/256987/1036/3295/54898/7923/60481/10090/51085/5166/1576/11160/9420/65263/570/8644/1109/653308/23411/2746/1559/112817/6319/4942/7390/1571/51074/5007/9965/60496/79602/51380/10728/6472/5053/5564/8803/4522/2628/3990/51495/154…	99
GO:1903008	organelle disassembly	40/3071	109/15576	2.63632e-05	0.00150867	0.00141267	11315/9927/93974/10456/2629/1939/4528/27429/79065/51368/3064/132671/493856/84340/91137/9140/5071/26100/54543/9821/79752/7415/92399/8729/664/55626/9776/11331/23710/84749/219402/51569/22863/7249/11345/11337/162427/25793/10013/28985	40
GO:0007006	mitochondrial membrane organization	47/3071	135/15576	2.67702e-05	0.00151573	0.00141928	9927/93974/115209/515/4580/9804/5534/1386/79568/617/666/8626/285521/8546/345778/3308/3313/815/3303/28978/2729/7532/137392/10105/282991/664/26519/5018/27109/26520/57143/3320/6687/7531/1267/4836/516/10476/26517/125988/90580/808/598/522/400916/56993/25813	47
GO:0006067	ethanol metabolic process	13/3071	21/15576	2.72634e-05	0.00151573	0.00141928	27284/6783/128/127/130/124/125/216/217/445329/6818/6822/55902	13
GO:0019080	viral gene expression	61/3071	191/15576	3.90597e-05	0.00192933	0.00180656	6146/23435/2959/7391/1660/7175/64710/1939/55746/6168/6396/6138/9045/6159/28972/53371/51176/6164/6189/6167/6228/6208/9972/5987/7936/6222/6204/6882/4736/5439/6224/6129/6156/6136/8661/10410/6207/5702/23279/25833/10206/6235/22938/6137/4927/9349/6143/6155/6827/6169/55337/8666/23521/6205/23076/51386/5435/6122/11043/28985/6134	61
GO:0019693	ribose phosphate metabolic process	114/3071	410/15576	3.92155e-05	0.00192933	0.00180656	3155/204/1503/79717/5563/5236/205/271/515/260425/405/10654/5313/25874/29922/7175/55746/2646/84693/9759/6396/54995/84836/7372/1739/10606/27284/6783/8671/53371/84869/134145/64087/8622/3295/3094/23305/51000/54898/9972/55856/7923/11165/347734/60481/51085/84277/5166/10165/137964/54928/114/8694/50808/7415/4882/195827/570/55526/11164/53354/6319/57678/51703/8050/23279/11163/4598/8803/51292/27109/641371/1…	114
GO:0006081	cellular aldehyde metabolic process	26/3071	62/15576	5.05764e-05	0.00241572	0.002262	11315/8659/8574/223/3795/1545/3417/128/127/501/2739/1585/9380/216/1645/8644/112817/6888/26007/2098/3029/224/218/55163/8566/57026	26
GO:0007034	vacuolar transport	48/3071	142/15576	5.23251e-05	0.00247972	0.00232193	23585/54741/23557/1130/388/51542/64145/84315/151636/30849/950/8546/411/80762/154/63971/3303/6293/5071/54664/27072/51160/203228/51510/7415/26985/143187/7251/55823/6653/51028/54602/22863/10490/63894/4734/51172/51479/9482/84313/11267/57132/8943/80700/27243/757/4534/6845	48
GO:0002479	antigen processing and presentation of exogenous peptide antigen via MHC class I, TAP-dependent	28/3071	70/15576	7.29203e-05	0.00332582	0.00311419	9341/5690/5710/5692/5707/3133/3107/6891/5696/6892/948/5701/5695/5682/5702/5693/5720/5721/5687/5706/5684/5700/5713/5694/5705/5718/9491/5716	28
GO:0051648	vesicle localization	67/3071	220/15576	8.75455e-05	0.00382482	0.00358144	553115/27095/54874/23557/2153/22920/89866/59349/10113/90411/4430/55686/6396/1499/79443/1294/55773/10342/3064/22872/55435/8546/1176/51128/10802/63915/63971/5071/10282/1780/8976/60412/1020/55638/83696/5537/56681/9632/26985/282991/8729/84364/81876/2647/8825/10972/9321/80208/585/10239/26276/583/51693/10749/6517/58485/9527/64149/10948/4645/8943/79090/128637/29058/4599/9342/6845	67
GO:1902036	regulation of hematopoietic stem cell differentiation	28/3071	71/15576	9.79651e-05	0.0041849	0.0039186	5690/5710/5692/5610/4780/5707/3313/5696/1021/5701/5695/5682/5702/10413/5693/5720/5721/5687/5706/5684/5700/5713/5694/5705/5718/9491/2623/5716	28
GO:0071826	ribonucleoprotein complex subunit organization	60/3071	193/15576	0.000106144	0.00450257	0.00421606	11218/103/1660/79577/1939/1653/79833/6936/22868/54505/6208/25929/10569/29777/7919/57819/6204/6631/6732/3326/96764/23212/79752/3646/8667/22827/7415/6136/8661/10978/1207/10728/26747/6430/3320/51065/60677/10073/83640/64963/84231/8663/55794/26284/1659/8161/6169/51081/60680/8666/10856/55011/23521/3692/6634/10291/51386/6122/28985/6134	60
GO:0034248	regulation of cellular amide metabolic process	112/3071	411/15576	0.000112411	0.00467044	0.00437324	23435/9698/4116/51611/127933/149041/1660/7175/6726/65094/9475/1653/8890/5610/10128/4528/55037/4780/22868/9470/8864/285367/54931/60678/27230/83939/132864/29063/1977/23173/57721/79072/54505/23107/9782/51247/8637/6208/23367/9337/25929/10399/221662/7919/84300/3459/55005/27102/115416/3315/5166/55124/253943/6156/3646/8667/28998/11236/79048/22927/26995/2733/1979/143244/92170/23410/6653/84881/113251/8430…	112
GO:0006457	protein folding	64/3071	210/15576	0.000121674	0.00492049	0.00460738	10450/4802/11080/9403/325/5824/22926/56886/9360/3329/3336/53938/3300/10491/131118/80273/5481/134218/6902/3313/64374/7265/134492/1460/3305/3303/3304/10471/2289/51645/6903/3326/9532/23386/3315/2770/79139/55664/3301/7415/5887/548645/54788/10105/10728/9761/5611/10598/5700/3320/10845/23184/10131/9093/10294/267/9526/10693/7266/64772/6904/10856/10694/6767	64
GO:0035966	response to topologically incorrect protein	62/3071	202/15576	0.000123415	0.00495785	0.00464237	9927/11080/148327/3068/22926/10113/5610/550/56886/23190/4780/3329/3336/3300/84236/666/201595/58477/27230/22872/3308/3313/153222/10399/6745/7917/3305/3303/3304/1388/6048/1616/116138/3326/5071/135138/3315/10987/55284/79139/3301/7415/54788/1200/595/7009/5611/51528/3320/54956/10273/445329/6818/267/8720/51009/37/80279/2081/439/91445/10013	62
GO:0008202	steroid metabolic process	89/3071	314/15576	0.000128567	0.00509731	0.00477295	9563/4802/5563/27329/11218/2330/6097/10654/2629/336/51478/2494/51706/3290/64801/9453/9784/1545/51141/8647/1593/54658/54576/3069/30/8309/27284/6783/6307/23600/3295/7923/5447/1576/6469/11160/6591/9420/1585/7436/403313/84681/570/1645/1646/8644/1109/23411/8879/1559/6319/1586/57678/1571/847/5007/7108/9965/55004/8435/4598/84650/10901/11161/3990/6095/1543/1544/10273/64788/445329/6818/80270/1066/8720/37/…	89
GO:1903311	regulation of mRNA metabolic process	93/3071	331/15576	0.000129781	0.0051051	0.00478024	23435/9698/5690/9967/4116/26135/494115/10768/5710/5692/9588/149041/6041/1660/79577/90806/3192/9475/51594/22868/5707/23016/201626/51574/57721/79072/79810/3842/83989/3550/23367/9337/221662/3303/7936/5696/6732/1432/3315/5701/56829/253943/25962/22827/55234/3190/79048/56254/5695/23404/9646/5682/79899/5702/114609/10284/11340/5693/5720/5721/5687/5706/23034/5684/6430/22938/79882/5700/60677/5073/27327/981…	93
GO:0034976	response to endoplasmic reticulum stress	83/3071	290/15576	0.000150113	0.00583709	0.00546565	11315/10277/23435/148327/3068/22926/54499/10113/5610/550/56886/23190/4780/3300/84236/666/201595/10869/58477/27230/22872/10299/5924/153222/10399/6745/378884/10211/7917/3303/1388/6048/116138/5071/11160/10987/79139/11236/2907/7415/29979/10952/23392/23411/54788/1200/595/282679/9354/84216/7009/10956/51569/10206/5611/5706/51528/6400/54956/5923/10273/257629/445329/6818/267/8720/51009/37/80279/4779/7706/…	83
GO:0010972	negative regulation of G2/M transition of mitotic cell cycle	33/3071	91/15576	0.000168153	0.00645579	0.00604498	25949/5690/5710/5692/5707/5884/56658/5696/5701/8454/4683/5695/55031/5682/5702/5693/5720/5721/5687/5706/5684/1112/5700/9344/5713/5694/91603/80279/5705/5718/9491/9978/5716	33
GO:0045070	positive regulation of viral genome replication	17/3071	36/15576	0.000178464	0.00680043	0.00636769	10450/5586/103/2494/64710/201626/5481/23367/10475/6732/3434/1642/51495/9218/5886/128637/6780	17
GO:1902750	negative regulation of cell cycle G2/M phase transition	36/3071	103/15576	0.000204601	0.00752188	0.00704324	25949/5690/5710/5692/5707/5884/56658/5696/5701/8454/4683/8555/5695/55031/5682/5702/5693/5720/5721/5687/5706/5684/1112/5700/9344/5713/5694/91603/80279/5705/5718/29086/9491/9978/5716/79184	36
GO:1904380	endoplasmic reticulum mannose trimming	10/3071	16/15576	0.000216786	0.00773543	0.0072432	56886/10299/6048/11236/10956/10206/6400/267/51009/91445	10
GO:0022618	ribonucleoprotein complex assembly	57/3071	186/15576	0.000236976	0.00830924	0.0077805	11218/103/1660/79577/1939/1653/79833/6936/22868/54505/6208/25929/10569/29777/7919/57819/6204/6631/6732/3326/96764/23212/3646/8667/22827/6136/8661/10978/1207/10728/26747/6430/3320/51065/60677/10073/83640/64963/84231/8663/55794/26284/8161/6169/51081/60680/8666/10856/55011/23521/3692/6634/10291/51386/6122/28985/6134	57
GO:0043001	Golgi to plasma membrane protein transport	18/3071	40/15576	0.000247868	0.00859183	0.0080451	9341/6248/55204/8548/163882/10890/9581/6711/10791/2803/10399/63971/10434/582/583/80262/6844/6845	18
GO:0006450	regulation of translational fidelity	11/3071	19/15576	0.000268555	0.00909526	0.0085165	80222/55699/23395/57176/7407/57505/283459/112487/16/80755/92675	11
GO:0031647	regulation of protein stability	80/3071	283/15576	0.000300676	0.00996668	0.00933247	11315/23435/84301/54344/5824/336/481/79577/27042/57142/3329/7341/55230/10491/10869/285282/1370/3064/55602/26272/819/8841/56658/10211/7917/3303/3304/63943/6048/5292/5190/3326/9532/5071/54543/6608/8805/444/5828/6788/79139/11236/55664/158297/54840/29974/23411/55031/55823/11331/1389/10728/10910/1603/6400/3320/10169/4088/1512/10273/7874/730094/91949/124997/125150/9349/5245/1828/126074/5886/10694/5594/…	80
GO:0010565	regulation of cellular ketone metabolic process	54/3071	176/15576	0.000329672	0.0106941	0.0100136	11315/9563/5690/5563/5565/5710/5692/51094/51141/8647/3667/5707/54576/23408/5696/60481/51085/5166/5701/11160/51582/5695/8644/23411/219743/5682/5702/9965/79602/254013/8660/5693/5720/5721/5687/5706/5684/5700/1066/57546/5713/5694/37/9611/4779/5164/5705/5718/440503/341/9491/3692/5465/5716	54
GO:0019079	viral genome replication	40/3071	121/15576	0.000358483	0.0115056	0.0107735	10450/4774/5586/10542/103/6041/2494/64710/8934/9475/5610/5093/55054/201626/5481/10318/23367/7913/10475/6732/5071/56829/84875/7415/3434/24138/10410/1642/8815/55196/4938/51495/5245/9218/55337/5886/128637/6780/4599/2332	40
GO:0061418	regulation of transcription from RNA polymerase II promoter in response to hypoxia	28/3071	76/15576	0.000377569	0.0119913	0.0112282	5690/405/5710/5692/4780/5707/5696/5701/5695/8453/5682/5702/5693/5720/5721/5687/5706/5684/5700/6923/5713/5694/7314/5705/5718/9491/9978/5716	28
GO:0098754	detoxification	42/3071	130/15576	0.000447892	0.0138618	0.0129797	11315/29914/5052/5174/4259/9588/7779/54996/4780/114112/9429/128/127/4258/23530/51780/10786/5292/948/373156/137902/195827/7295/84293/1244/9446/10935/23410/847/25824/9973/4257/7296/2098/4489/4490/84203/125336/2879/140809/6647/10587	42
GO:0032259	methylation	94/3071	347/15576	0.000477525	0.0145561	0.0136298	26038/10269/127253/51611/90780/55870/51093/92342/51603/81627/5929/56950/6894/51742/4548/64216/55006/84661/3176/6419/25917/1499/54931/54554/29063/93587/51574/57721/80854/4552/134145/133383/23743/27430/3720/7172/221656/10919/7936/5252/23070/79624/55124/9070/115294/96764/25962/23081/51531/56254/28989/11091/23411/9446/4255/23378/9646/196074/51504/4221/220074/254013/144233/25840/84274/83852/9692/57570…	94
GO:0000422	autophagy of mitochondrion	28/3071	77/15576	0.000483098	0.0145795	0.0136517	11315/9927/93974/10456/2629/27429/79065/3064/132671/493856/91137/9140/5071/26100/54543/9821/664/55626/9776/11331/23710/84749/22863/7249/11345/11337/25793/10013	28
GO:0032006	regulation of TOR signaling	32/3071	92/15576	0.000495956	0.0148934	0.0139457	10269/5563/10542/2629/28956/55654/23677/6396/10641/84803/8649/93627/96459/8841/51256/23304/26268/10670/203228/23411/55004/144577/84219/7249/64223/79726/201163/140775/117584/55011/9681/4534	32
GO:0062012	regulation of small molecule metabolic process	112/3071	426/15576	0.00050133	0.0149806	0.0140274	11315/9563/5690/10269/4802/5563/205/5565/2330/405/5710/5692/6097/10654/7175/51094/55746/64801/9453/3795/2646/51141/8647/3667/5707/54576/9759/6396/8850/9852/8671/53371/134145/114899/648791/23408/9972/5696/60481/5071/2852/51085/84277/5447/5166/57001/5701/84912/11160/6591/10499/51582/7415/195827/5695/11091/8644/23411/219743/6319/57678/5682/5702/23279/1642/7108/9965/79602/254013/4598/4842/8660/5693/9…	112
GO:0007033	vacuole organization	51/3071	167/15576	0.000536111	0.0157866	0.0147821	9927/23557/2629/25782/1130/9637/84317/22930/79065/55054/10641/84286/57533/950/8546/411/4124/9140/6048/26100/54664/9821/137886/157807/203228/51510/29979/90678/1200/440026/55626/9776/81876/55004/55823/23710/8100/22863/80208/51172/11345/8720/83460/79142/11337/140775/4669/22878/55968/89781/4534	51
GO:0035967	cellular response to topologically incorrect protein	50/3071	164/15576	0.000630406	0.0182097	0.017051	148327/3068/22926/10113/5610/550/56886/4780/3329/84236/666/58477/27230/22872/3313/153222/10399/6745/7917/3305/3303/3304/1388/6048/1616/116138/5071/135138/10987/55284/79139/7415/54788/1200/595/7009/5611/54956/10273/445329/6818/267/8720/51009/37/80279/2081/439/91445/10013	50
GO:0048208	COPII vesicle coating	24/3071	64/15576	0.000717458	0.0201486	0.0188665	553115/27095/2153/89866/59349/10113/90411/6396/1294/10342/22872/51128/10802/10282/83696/5537/56681/9632/81876/10972/51693/58485/79090/128637	24
GO:0017144	drug metabolic process	18/3071	43/15576	0.000726089	0.0202552	0.0189663	1573/2330/2329/8647/316/54658/124/7172/1576/1559/1244/1571/4842/161823/1543/1544/66002/873	18
GO:0055076	transition metal ion homeostasis	41/3071	129/15576	0.000753604	0.0207789	0.0194567	7780/148738/7779/28982/55532/7781/150684/84317/30061/10058/523/26234/9429/80762/475/3077/7922/114781/5071/27102/261729/8454/2395/1317/9550/81894/51076/4891/23479/540/4738/3163/4682/4489/4490/6341/113235/8943/6647/22/331	41
GO:0030647	aminoglycoside antibiotic metabolic process	7/3071	10/15576	0.000785645	0.0212504	0.0198982	8574/84869/6569/1645/1646/8644/1109	7
GO:0006767	water-soluble vitamin metabolic process	28/3071	80/15576	0.000970233	0.0251514	0.0235509	80308/10560/4548/8884/316/686/200895/10840/166785/4552/64087/9963/2729/9446/5091/60496/6472/326625/79178/4522/5826/113235/55163/1528/9962/8566/6573/57026	28
GO:0005996	monosaccharide metabolic process	78/3071	285/15576	0.0010074	0.0260038	0.0243491	9563/10269/115209/5236/8790/6097/5313/7391/51094/3795/2646/6120/3667/54658/54578/54657/54576/8864/8850/2720/9852/9942/55347/27230/114899/4124/9963/648791/1432/2729/5071/4191/5166/10165/57001/84912/10499/5239/216/11091/11164/23411/729020/9446/51363/282969/6888/340990/1642/26007/5091/4938/51084/145173/8660/90673/5106/6652/2585/10776/6095/4351/4123/7874/8402/4779/5164/1353/1468/51547/51181/1528/9962…	78
GO:1990748	cellular detoxification	35/3071	108/15576	0.001209	0.0301801	0.0282597	11315/29914/5052/4259/9588/4780/114112/9429/128/127/4258/23530/51780/5292/948/373156/137902/195827/7295/84293/9446/10935/23410/847/25824/9973/4257/7296/2098/84203/125336/2879/140809/6647/10587	35
GO:1901293	nucleoside phosphate biosynthetic process	72/3071	261/15576	0.00122176	0.0303737	0.0284409	65220/204/1503/79717/205/271/515/80308/5313/25874/29922/83666/7372/10606/84869/134145/133686/102157402/23305/10111/51000/54898/7923/347734/60481/84277/5166/10165/50484/114/84875/50808/7415/4882/54981/55328/53354/6319/51703/64077/8050/4842/27109/4522/1854/54956/4833/23475/7084/57546/353/5198/201163/5636/80347/79877/516/5164/4830/4831/10476/5635/125061/2639/9524/55902/522/2618/6576/5594/139596/4513	72
GO:0060218	hematopoietic stem cell differentiation	29/3071	85/15576	0.001261	0.0309686	0.028998	5690/5710/5692/5610/4780/5707/3313/5696/1021/5701/5695/5682/5702/10413/5693/5720/5721/5687/5706/5684/5700/5713/5694/5705/5718/2068/9491/2623/5716	29
GO:0097352	autophagosome maturation	16/3071	38/15576	0.00131283	0.0321013	0.0300586	23557/56893/79443/154/7415/29979/7251/23710/22863/11345/79142/11337/140775/10241/57192/9342	16
GO:0009812	flavonoid metabolic process	9/3071	16/15576	0.00131771	0.0321013	0.0300586	54658/54578/54657/54576/27284/5447/1543/445329/6818	9
GO:1990542	mitochondrial transmembrane transport	32/3071	97/15576	0.00138099	0.0331593	0.0310493	5563/515/5565/25874/10440/9804/3329/79568/54977/131118/80273/134145/94081/63933/57380/54543/84277/10165/286097/10367/81894/118980/119559/27109/516/10476/79085/522/6576/7263/91689/9131	32
GO:0016226	iron-sulfur cluster assembly	11/3071	22/15576	0.00139466	0.0331593	0.0310493	200205/9391/3313/57128/2395/81689/23479/80224/122961/4682/9054	11
GO:0031163	metallo-sulfur cluster assembly	11/3071	22/15576	0.00139466	0.0331593	0.0310493	200205/9391/3313/57128/2395/81689/23479/80224/122961/4682/9054	11
GO:1905039	carboxylic acid transmembrane transport	42/3071	137/15576	0.00145669	0.0341169	0.0319459	6536/5563/55144/5825/6566/5565/477/25874/8884/151258/8864/54977/10550/6583/9963/117247/10165/387700/51703/6506/6520/6539/6540/9194/253512/8660/5826/366/23204/55238/146167/8402/284111/162515/55244/113235/1468/9962/64849/6573/6576/59272	42
GO:0090151	establishment of protein localization to mitochondrial membrane	19/3071	49/15576	0.00157776	0.0365294	0.034205	5534/79568/617/8626/285521/8546/3308/7532/26519/5018/26520/3320/7531/4836/26517/90580/808/56993/25813	19
GO:0070498	interleukin-1-mediated signaling pathway	32/3071	98/15576	0.00166929	0.0385015	0.0360515	5690/5710/5692/3554/5707/54726/5696/23118/5701/8454/5695/1326/54472/5682/7189/5702/5693/5720/5721/5687/5706/5684/5700/5713/5694/7314/5705/5718/9491/10454/9978/5716	32
GO:1903825	organic acid transmembrane transport	42/3071	138/15576	0.00170183	0.0391035	0.0366152	6536/5563/55144/5825/6566/5565/477/25874/8884/151258/8864/54977/10550/6583/9963/117247/10165/387700/51703/6506/6520/6539/6540/9194/253512/8660/5826/366/23204/55238/146167/8402/284111/162515/55244/113235/1468/9962/64849/6573/6576/59272	42
GO:0009308	amine metabolic process	41/3071	134/15576	0.00171625	0.0392858	0.0367859	11315/5690/5710/5692/3176/5707/27284/29958/501/1812/5696/6581/5071/222236/5701/51582/5695/1244/5682/5702/5693/5720/5721/5687/5706/5684/5700/1543/51573/5713/5694/112483/5705/5718/125061/1725/2639/9491/4128/4129/5716	41
GO:0046689	response to mercury ion	7/3071	11/15576	0.00179223	0.040566	0.0379846	11315/7323/6569/210/1244/366/4519	7
GO:0043966	histone H3 acetylation	21/3071	57/15576	0.00195116	0.0437946	0.0410078	64769/117143/9913/84289/8850/51176/27154/26036/55124/11091/23411/10629/51147/51562/79903/112869/10626/23558/55011/57325/8888	21

## Sheet: PROT1
ID	Description	GeneRatio	BgRatio	pvalue	p.adjust	qvalue	geneID	Count
hsa03040	Spliceosome	42/431	122/3793	6.09485e-12	1.61514e-09	1.61032e-09	10915/1665/9128/9092/9129/23020/24148/51691/3183/6629/6625/3178/102724594/7307/27316/9775/6636/6632/6634/6434/4686/8683/6431/22938/23450/10262/8175/10291/6432/10713/10594/84991/84321/83443/51340/55696/22827/22985/27339/51639/51645/23658	42
hsa03013	RNA transport	35/431	135/3793	1.28801e-06	0.000170661	0.000170153	10419/7514/9470/8666/1975/8021/23636/9775/5905/1964/5903/1207/6612/1973/5901/1982/4686/1978/3837/2733/80145/79228/10250/9688/348995/79023/129401/55746/23165/84321/5411/57510/10482/22985/10762	35
hsa03015	mRNA surveillance pathway	21/431	69/3793	1.32972e-05	0.00117459	0.00117109	1478/5501/9775/10914/1477/4686/29894/1479/11052/2733/81608/10250/79869/8189/53918/55339/23283/5411/29101/10482/22985	21
hsa04610	Complement and coagulation cascades	19/431	73/3793	0.000347538	0.0230244	0.0229558	2162/1675/5265/2/727/2244/713/714/3818/7448/3689/3426/3053/5627/5345/730/1191/3684/3687	19
R-HSA-72203	Processing of Capped Intron-Containing Pre-mRNA	81/609	219/5136	4.4832e-23	4.50562e-20	4.03016e-20	10212/1665/9128/9092/10236/9129/11193/23020/24148/51691/3183/6629/6625/3178/102724594/7307/5430/5725/3187/1478/8021/5438/23636/27316/9775/23517/5903/10914/5437/6636/6632/6634/6434/84324/1477/1660/4686/29894/1479/10949/8683/6431/22938/9589/23450/10262/8175/10291/7536/6432/2733/10713/80145/10594/81608/79228/10250/9688/79869/348995/79023/129401/55746/23165/8189/84991/84321/83443/51593/84271/51340/55…	81
R-HSA-72163	mRNA Splicing - Major Pathway	62/609	171/5136	2.69295e-17	1.25838e-14	1.12559e-14	1665/9128/9092/10236/9129/11193/23020/24148/51691/3183/6629/6625/3178/102724594/7307/5430/5725/3187/1478/5438/27316/9775/23517/10914/5437/6636/6632/6634/6434/1477/1660/4686/29894/1479/10949/8683/6431/22938/23450/10262/8175/10291/7536/6432/10713/10594/81608/10250/79869/8189/84991/83443/51593/51340/55339/23283/55696/22827/27339/51639/51645/23658	62
R-HSA-72172	mRNA Splicing	62/609	172/5136	3.75636e-17	1.25838e-14	1.12559e-14	1665/9128/9092/10236/9129/11193/23020/24148/51691/3183/6629/6625/3178/102724594/7307/5430/5725/3187/1478/5438/27316/9775/23517/10914/5437/6636/6632/6634/6434/1477/1660/4686/29894/1479/10949/8683/6431/22938/23450/10262/8175/10291/7536/6432/10713/10594/81608/10250/79869/8189/84991/83443/51593/51340/55339/23283/55696/22827/27339/51639/51645/23658	62
R-HSA-73856	RNA Polymerase II Transcription Termination	26/609	58/5136	2.78091e-10	6.98705e-08	6.24974e-08	10212/102724594/7307/1478/9775/10914/6636/6634/84324/1477/4686/29894/1479/8683/6431/6432/80145/81608/79228/10250/79869/8189/84321/84271/55339/23283	26
R-HSA-72202	Transport of Mature Transcript to Cytoplasm	30/609	76/5136	5.34399e-10	1.07414e-07	9.60793e-08	10212/102724594/7307/8021/23636/9775/5903/84324/4686/29894/8683/6431/6432/2733/80145/81608/79228/10250/9688/348995/79023/129401/55746/23165/8189/84321/84271/55339/10482/10762	30
R-HSA-72187	mRNA 3'-end processing	24/609	54/5136	1.70292e-09	2.8524e-07	2.5514e-07	10212/102724594/7307/1478/9775/10914/84324/1477/4686/29894/1479/8683/6431/6432/80145/81608/79228/10250/79869/8189/84321/84271/55339/23283	24
R-HSA-6803157	Antimicrobial peptides	16/609	28/5136	9.77937e-09	1.40404e-06	1.25588e-06	8993/4057/6279/6280/1991/1511/1191/6037/671/5657/820/1667/728358/4069/3934/6039	16
R-HSA-159236	Transport of Mature mRNA derived from an Intron-Containing Transcript	26/609	68/5136	1.71706e-08	2.15706e-06	1.92944e-06	10212/102724594/7307/8021/23636/9775/5903/84324/4686/8683/6431/6432/2733/80145/79228/10250/9688/348995/79023/129401/55746/23165/84321/84271/10482/10762	26
R-HSA-6798695	Neutrophil degranulation	81/609	388/5136	8.76304e-08	9.78539e-06	8.75279e-06	2219/23317/8993/6793/8876/4860/1675/5265/12/116844/5004/197/5473/4057/226/3689/6279/4353/2934/6280/203068/1991/1511/967/2950/3684/8288/3615/6037/2547/7520/5315/4318/960/671/3958/965/5005/566/5870/3687/5657/25801/5777/6282/6727/4332/8826/976/820/10694/7879/5873/3101/3071/1667/728358/5912/4069/1460/5049/3043/140885/10576/3934/6283/391/2171/10487/961/1778/3837/79888/80301/8904/8673/80331/56729/5036/…	81
R-HSA-75067	Processing of Capped Intronless Pre-mRNA	13/609	22/5136	1.4563e-07	1.46358e-05	1.30914e-05	1478/10914/6636/6634/1477/4686/29894/1479/81608/79869/8189/55339/23283	13
R-HSA-77595	Processing of Intronless Pre-mRNAs	11/609	18/5136	8.68397e-07	7.93399e-05	7.09676e-05	1478/10914/1477/4686/29894/1479/81608/79869/8189/55339/23283	11
R-HSA-390450	Folding of actin by CCT/TriC	8/609	10/5136	1.35512e-06	0.000113491	0.000101515	6950/908/22948/7203/10694/10575/10576/10574	8
R-HSA-162587	HIV Life Cycle	33/609	121/5136	2.2826e-06	0.000176463	0.000157842	7514/11168/2547/7520/3159/2068/5430/8021/5438/23636/5902/5905/5903/1025/5437/5901/6749/4686/9688/348995/79023/129401/55746/23165/8148/29082/128866/51534/10762/27183/25978/9150/11198	33
R-HSA-177243	Interactions of Rev with host cellular proteins	15/609	35/5136	3.61707e-06	0.000259654	0.000232254	7514/8021/23636/5902/5905/5903/5901/3837/9688/348995/79023/129401/55746/23165/10762	15
R-HSA-76005	Response to elevated platelet cytosolic Ca2+	31/609	113/5136	4.05779e-06	0.000271872	0.000243182	5874/2162/1675/5265/12/2/2244/2335/5004/197/213/5473/7018/226/351/5627/7057/3674/5341/5345/967/6678/1191/5578/5005/1072/7114/10487/6813/83706/54495	31
R-HSA-159231	Transport of Mature mRNA Derived from an Intronless Transcript	16/609	40/5136	5.09579e-06	0.000301251	0.000269462	8021/23636/5903/4686/29894/81608/9688/348995/79023/129401/55746/23165/8189/55339/10482/10762	16
R-HSA-159234	Transport of Mature mRNAs Derived from Intronless Transcripts	16/609	40/5136	5.09579e-06	0.000301251	0.000269462	8021/23636/5903/4686/29894/81608/9688/348995/79023/129401/55746/23165/8189/55339/10482/10762	16
R-HSA-114608	Platelet degranulation	30/609	109/5136	5.40542e-06	0.000301803	0.000269955	5874/2162/1675/5265/12/2/2244/2335/5004/197/213/5473/7018/226/351/5627/7057/3674/5341/5345/967/6678/1191/5005/1072/7114/10487/6813/83706/54495	30
R-HSA-4615885	SUMOylation of DNA replication proteins	15/609	37/5136	8.29889e-06	0.000438968	0.000392645	7150/5111/8021/23636/5905/5903/6612/7155/9688/348995/79023/129401/55746/23165/10762	15
R-HSA-165054	Rev-mediated nuclear export of HIV RNA	14/609	33/5136	8.87394e-06	0.000445916	0.00039886	7514/8021/23636/5902/5905/5903/5901/9688/348995/79023/129401/55746/23165/10762	14
R-HSA-72165	mRNA Splicing - Minor Pathway	16/609	42/5136	1.07374e-05	0.000513862	0.000459637	23020/24148/5430/5438/5437/6636/6632/6634/4686/6431/23450/10262/6432/10594/83443/51639	16
R-HSA-191859	snRNP Assembly	17/609	48/5136	1.77126e-05	0.000773966	0.000692293	10419/8021/23636/5903/1207/6636/6632/6634/4686/9688/348995/79023/129401/55746/23165/79084/10762	17
R-HSA-194441	Metabolism of non-coding RNA	17/609	48/5136	1.77126e-05	0.000773966	0.000692293	10419/8021/23636/5903/1207/6636/6632/6634/4686/9688/348995/79023/129401/55746/23165/79084/10762	17
R-HSA-162599	Late Phase of HIV Life Cycle	29/609	111/5136	2.31707e-05	0.000970275	0.000867887	7514/2068/5430/8021/5438/23636/5902/5905/5903/1025/5437/5901/6749/4686/9688/348995/79023/129401/55746/23165/8148/29082/128866/51534/10762/27183/25978/9150/11198	29
R-HSA-1237044	Erythrocytes take up carbon dioxide and release oxygen	7/609	10/5136	2.7729e-05	0.00107183	0.000958727	759/6521/3043/3039/3040/6005/51700	7
R-HSA-1480926	O2/CO2 exchange in erythrocytes	7/609	10/5136	2.7729e-05	0.00107183	0.000958727	759/6521/3043/3039/3040/6005/51700	7
R-HSA-168333	NEP/NS2 Interacts with the Cellular Export Machinery	12/609	30/5136	7.91502e-05	0.00294614	0.00263525	7514/8021/23636/5903/5901/9688/348995/79023/129401/55746/23165/10762	12
R-HSA-9615933	Postmitotic nuclear pore complex (NPC) reformation	11/609	26/5136	8.59201e-05	0.00308392	0.00275849	23636/5905/5901/3837/9688/348995/79023/129401/55746/23165/3842	11
R-HSA-162906	HIV Infection	41/609	192/5136	9.62799e-05	0.0033366	0.0029845	5715/7514/11168/5716/3055/2547/7520/3159/2068/5430/5693/8021/5438/23636/5902/5905/5903/1025/5437/8905/5705/5901/6749/4686/5062/3837/9688/348995/79023/129401/55746/23165/8148/29082/128866/51534/10762/27183/25978/9150/11198	41
R-HSA-389957	Prefoldin mediated transfer of substrate to CCT/TriC	11/609	27/5136	0.00012966	0.00420349	0.00375992	10471/6950/908/22948/7203/10694/10575/7411/10576/5204/10574	11
R-HSA-5696394	DNA Damage Recognition in GG-NER	11/609	27/5136	0.00012966	0.00420349	0.00375992	86/7528/7508/2873/8450/10980/10987/51138/64708/8533/8607	11
R-HSA-109582	Hemostasis	71/609	395/5136	0.00013718	0.00430831	0.00385367	5874/10749/23095/2162/1675/5265/12/2/3045/2244/2335/5004/197/213/5473/7018/3818/226/351/3689/3053/5270/5627/7525/7057/6520/3674/5341/5345/967/6678/1191/3684/3543/960/5578/965/5005/490/5868/3687/1072/5657/5777/4846/6717/3799/6383/2817/23468/7114/2885/7534/3043/3047/3048/140885/391/10487/3831/961/23759/3065/14/6813/83706/26090/54495/5025/64837/59345	71
R-HSA-168274	Export of Viral Ribonucleoproteins from Nucleus	12/609	32/5136	0.000165044	0.00473913	0.00423903	7514/8021/23636/5903/5901/9688/348995/79023/129401/55746/23165/10762	12
R-HSA-180746	Nuclear import of Rev protein	12/609	32/5136	0.000165044	0.00473913	0.00423903	8021/23636/5903/5901/3837/9688/348995/79023/129401/55746/23165/10762	12
R-HSA-180910	Vpr-mediated nuclear import of PICs	12/609	32/5136	0.000165044	0.00473913	0.00423903	11168/3159/8021/23636/5903/9688/348995/79023/129401/55746/23165/10762	12
R-HSA-159227	Transport of the SLBP independent Mature mRNA	12/609	33/5136	0.000231828	0.00629696	0.00563248	8021/23636/5903/4686/9688/348995/79023/129401/55746/23165/10482/10762	12
R-HSA-159230	Transport of the SLBP Dependant Mature mRNA	12/609	33/5136	0.000231828	0.00629696	0.00563248	8021/23636/5903/4686/9688/348995/79023/129401/55746/23165/10482/10762	12
R-HSA-389958	Cooperation of Prefoldin and TriC/CCT in actin and tubulin folding	11/609	29/5136	0.000275242	0.00727941	0.00651125	10471/6950/908/22948/7203/10694/10575/7411/10576/5204/10574	11
R-HSA-1222556	ROS and RNS production in phagocytes	9/609	21/5136	0.000342836	0.00883463	0.00790235	9550/4353/653361/4688/528/4846/4689/245972/51382	9
R-HSA-168271	Transport of Ribonucleoproteins into the Host Nucleus	11/609	30/5136	0.000388768	0.0097678	0.00873705	8021/23636/5903/3837/9688/348995/79023/129401/55746/23165/10762	11
R-HSA-176033	Interactions of Vpr with host cellular proteins	12/609	35/5136	0.000435746	0.0106811	0.00955398	11168/3159/8021/23636/5903/9688/348995/79023/129401/55746/23165/10762	12
R-HSA-6814122	Cooperation of PDCL (PhLP1) and TRiC/CCT in G-protein beta folding	10/609	26/5136	0.000459059	0.0109846	0.00982546	6950/908/22948/7203/10694/10575/1460/10576/10574/59345	10
R-HSA-168325	Viral Messenger RNA Synthesis	13/609	41/5136	0.000600991	0.0140464	0.0125642	5430/8021/5438/23636/5903/5437/9688/348995/79023/129401/55746/23165/10762	13
R-HSA-76002	Platelet activation, signaling and aggregation	38/609	189/5136	0.000617295	0.0140996	0.0126117	5874/2162/1675/5265/12/2/2244/2335/5004/197/213/5473/7018/226/351/5627/7057/3674/5341/5345/967/6678/1191/5578/5005/1072/5777/7114/2885/7534/391/10487/14/6813/83706/26090/54495/59345	38
R-HSA-390471	Association of TriC/CCT with target proteins during biosynthesis	9/609	23/5136	0.00076553	0.0168982	0.015115	11328/6950/908/22948/7203/10694/10575/10576/10574	9
R-HSA-168276	NS1 Mediated Effects on Host Pathways	12/609	37/5136	0.000773451	0.0168982	0.015115	8021/23636/5903/3838/3837/9688/348995/79023/129401/55746/23165/10762	12
R-HSA-8956320	Nucleobase biosynthesis	7/609	15/5136	0.000869233	0.0185868	0.0166254	5198/3615/790/159/158/471/8833	7
R-HSA-1474244	Extracellular matrix organization	35/609	173/5136	0.000893177	0.0187009	0.0167275	375790/3911/10491/2/2244/2335/3818/7448/351/3689/3912/7057/1991/1511/3674/6678/3915/3684/4811/4318/960/5578/3687/3908/3385/6383/836/871/5351/961/8754/22795/5118/85007/7837	35
R-HSA-5696399	Global Genome Nucleotide Excision Repair (GG-NER)	17/609	64/5136	0.00092578	0.0189879	0.0169842	86/5111/2068/7528/2073/5981/6612/7334/7508/2873/8450/10980/10987/51138/64708/8533/8607	17
R-HSA-5696398	Nucleotide Excision Repair	21/609	87/5136	0.000965127	0.019399	0.017352	86/5111/2068/5430/7528/2073/5981/5438/5437/6612/7334/7508/2873/8450/10980/10987/51138/64708/27339/8533/8607	21
R-HSA-5619102	SLC transporter disorders	16/609	59/5136	0.00101965	0.020093	0.0179727	1356/6521/6520/6513/3098/8021/23636/5903/6005/9688/348995/79023/129401/55746/23165/10762	16
R-HSA-1169408	ISG15 antiviral mechanism	17/609	65/5136	0.0011189	0.0212168	0.0189779	9470/8021/23636/9775/5903/3838/1973/7334/1982/3837/9688/348995/79023/129401/55746/23165/10762	17
R-HSA-70171	Glycolysis	17/609	65/5136	0.0011189	0.0212168	0.0189779	226/669/5315/3098/8021/23636/10007/5903/3101/9688/348995/79023/129401/55746/23165/83440/10762	17
R-HSA-73817	Purine ribonucleoside monophosphate biosynthesis	6/609	12/5136	0.00133374	0.0248224	0.022203	5198/3615/159/158/471/8833	6
R-HSA-1640170	Cell Cycle	69/609	412/5136	0.00136485	0.0249395	0.0223078	5715/4659/7514/9184/5716/203068/3015/5111/5578/4001/5430/4172/10971/5693/6249/7529/4173/4174/4176/5981/8021/5501/5438/23636/4292/5905/5903/5437/7334/10121/5705/5901/7534/1460/6418/7533/7158/3065/1778/3837/4926/5931/55291/57551/9688/348995/79023/129401/55746/23165/3842/10133/51773/11083/11190/29082/64682/128866/23047/55920/8697/10762/27183/728642/25978/10856/8607/51400/51143	69
R-HSA-170822	Regulation of Glucokinase by Glucokinase Regulatory Protein	10/609	30/5136	0.00167035	0.0294509	0.0263431	8021/23636/5903/9688/348995/79023/129401/55746/23165/10762	10
R-HSA-5619107	Defective TPR may confer susceptibility towards thyroid papillary carcinoma (TPC)	10/609	30/5136	0.00167035	0.0294509	0.0263431	8021/23636/5903/9688/348995/79023/129401/55746/23165/10762	10
R-HSA-162909	Host Interactions of HIV factors	25/609	116/5136	0.00191297	0.0331472	0.0296493	5715/7514/11168/5716/3055/3159/5693/8021/23636/5902/5905/5903/1025/8905/5705/5901/5062/3837/9688/348995/79023/129401/55746/23165/10762	25
R-HSA-6790901	rRNA modification in the nucleus and cytosol	15/609	57/5136	0.00201912	0.0343934	0.0307641	4839/10607/9790/5822/84135/10436/84916/10813/55226/51202/25926/57050/10885/51077/51096	15
R-HSA-3232142	SUMOylation of ubiquitinylation proteins	10/609	31/5136	0.00220903	0.0358077	0.0320291	8021/23636/5903/9688/348995/79023/129401/55746/23165/10762	10
R-HSA-3301854	Nuclear Pore Complex (NPC) Disassembly	10/609	31/5136	0.00220903	0.0358077	0.0320291	8021/23636/5903/9688/348995/79023/129401/55746/23165/10762	10
R-HSA-4085377	SUMOylation of SUMOylation proteins	10/609	31/5136	0.00220903	0.0358077	0.0320291	8021/23636/5903/9688/348995/79023/129401/55746/23165/10762	10
R-HSA-389960	Formation of tubulin folding intermediates by CCT/TriC	8/609	22/5136	0.0026099	0.0416342	0.0372407	6950/908/22948/7203/10694/10575/10576/10574	8
R-HSA-112382	Formation of RNA Pol II elongation complex	13/609	48/5136	0.00300357	0.0457362	0.0409099	2068/5430/5438/1025/5437/6749/4686/79577/9646/123169/23168/9150/11198	13
R-HSA-6784531	tRNA processing in the nucleus	13/609	48/5136	0.00300357	0.0457362	0.0409099	1478/8021/23636/5903/5901/29894/9688/348995/79023/129401/55746/23165/10762	13
R-HSA-75955	RNA Polymerase II Transcription Elongation	13/609	48/5136	0.00300357	0.0457362	0.0409099	2068/5430/5438/1025/5437/6749/4686/79577/9646/123169/23168/9150/11198	13
R-HSA-5668599	RHO GTPases Activate NADPH Oxidases	7/609	18/5136	0.00312299	0.0468448	0.0419015	6279/6280/653361/5578/4688/4689/30849	7
GO:0006397	mRNA processing	119/802	388/7068	1.8351e-26	7.60467e-23	6.84783e-23	10212/10419/10915/1665/9128/9092/10236/9129/10492/11168/11193/23020/24148/9991/51691/351/3183/6629/6625/3178/102724594/7307/3958/2068/4691/6421/5430/5725/7072/3189/3187/1478/5438/27316/9775/23517/1025/10914/5437/1207/6636/6632/6634/6434/104/84324/8241/1477/1660/4686/29894/2926/6433/1479/7375/3550/10949/8683/6431/8899/22938/9584/9589/9733/4841/23450/10262/8175/10291/7536/6432/11052/10713/64062/801…	119
GO:0022613	ribonucleoprotein complex biogenesis	87/802	360/7068	1.47096e-12	1.01595e-09	9.14836e-10	23481/10419/7514/9092/9129/11168/23020/6838/8666/26156/24148/10412/7520/2068/1975/27316/9775/23517/4839/1207/6636/6632/6634/5901/1660/4686/10607/6433/7375/8683/6431/8450/23404/23246/9790/9221/9733/5822/8175/10291/7536/11052/55720/10713/79577/10594/55027/27043/79869/79039/55299/84135/10521/10436/90441/84916/55661/9169/10969/79084/10514/10813/84365/23560/51340/55759/55226/51202/25926/55692/57050/91…	87
GO:0006403	RNA localization	55/802	182/7068	2.46372e-12	1.45853e-09	1.31337e-09	10212/7514/24148/6741/3178/7307/6950/6421/7528/8021/23636/9775/908/22948/7203/5903/10694/10575/3267/5901/10576/84324/1660/54888/4686/29894/8683/6431/23404/6432/11052/2733/64062/80145/81608/79228/10250/9688/348995/79023/129401/55746/23165/8189/84321/10574/84271/55339/170506/57510/56943/10482/10762/10856/8607	55
GO:0051169	nuclear transport	66/802	251/7068	1.74982e-11	9.00081e-09	8.10502e-09	10212/3843/4659/7514/11168/51366/10527/183/6741/3178/7307/3159/8021/5501/23636/9775/5905/5903/3838/3267/6636/6632/6634/5901/84324/51496/1660/54888/4686/29894/8683/6431/10155/3837/9221/5469/6432/11052/2733/64062/80145/81608/55027/79228/10250/9688/26263/348995/79023/129401/55746/23165/10541/8189/3842/84321/55705/5936/84271/55339/57510/56943/55696/10482/23039/10762	66
GO:0050684	regulation of mRNA processing	40/802	116/7068	2.87557e-11	1.19164e-08	1.07304e-08	9991/6625/3178/4691/5725/7072/27316/1025/10914/6434/8241/1660/4686/6433/3550/8683/6431/22938/9584/9589/9733/10262/7536/6432/11052/79577/9646/79869/123169/140890/10521/84991/64783/79171/5936/170506/22827/27339/728642/10179	40
GO:0006405	RNA export from nucleus	40/802	123/7068	2.24202e-10	7.74243e-08	6.97188e-08	10212/7514/6741/3178/7307/8021/23636/9775/5903/3267/5901/84324/1660/54888/4686/29894/8683/6431/6432/11052/2733/64062/80145/81608/79228/10250/9688/348995/79023/129401/55746/23165/8189/84321/84271/55339/57510/56943/10482/10762	40
GO:0071826	ribonucleoprotein complex subunit organization	46/802	165/7068	3.04578e-09	7.88856e-07	7.10347e-07	10419/9092/9129/11168/23020/8666/24148/7520/1975/3799/27316/4839/1207/6636/6632/6634/3831/1660/4686/6433/7375/8683/6431/23246/9733/5822/8175/10291/7536/11052/10713/79577/10594/79869/55299/9169/79084/51340/55692/55794/22827/51154/27161/27339/10856/8607	46
GO:0042119	neutrophil activation	84/802	395/7068	3.69411e-09	9.00495e-07	8.10875e-07	2219/23317/8993/6793/8876/4860/1675/5265/12/116844/5004/197/5473/4057/226/3689/6279/4353/2934/6280/203068/1991/1511/967/2950/3684/8288/3615/306/6037/2547/7520/5315/4318/960/671/3958/965/5005/566/5870/3687/5657/25801/5777/6282/6727/4332/8826/976/820/10694/7879/5873/3101/3071/1667/728358/5912/4069/1460/5049/3043/140885/10576/3934/6283/391/2171/10487/961/3606/1778/3837/6813/79888/80301/8904/8673/803…	84
GO:0002283	neutrophil activation involved in immune response	83/802	391/7068	5.0487e-09	9.96277e-07	8.97125e-07	2219/23317/8993/6793/8876/4860/1675/5265/12/116844/5004/197/5473/4057/226/3689/6279/4353/2934/6280/203068/1991/1511/967/2950/3684/8288/3615/306/6037/2547/7520/5315/4318/960/671/3958/965/5005/566/5870/3687/5657/25801/5777/6282/6727/4332/8826/976/820/10694/7879/5873/3101/3071/1667/728358/5912/4069/1460/5049/3043/140885/10576/3934/6283/391/2171/10487/961/1778/3837/6813/79888/80301/8904/8673/80331/56…	83
GO:0043312	neutrophil degranulation	83/802	391/7068	5.0487e-09	9.96277e-07	8.97125e-07	2219/23317/8993/6793/8876/4860/1675/5265/12/116844/5004/197/5473/4057/226/3689/6279/4353/2934/6280/203068/1991/1511/967/2950/3684/8288/3615/306/6037/2547/7520/5315/4318/960/671/3958/965/5005/566/5870/3687/5657/25801/5777/6282/6727/4332/8826/976/820/10694/7879/5873/3101/3071/1667/728358/5912/4069/1460/5049/3043/140885/10576/3934/6283/391/2171/10487/961/1778/3837/6813/79888/80301/8904/8673/80331/56…	83
GO:0022618	ribonucleoprotein complex assembly	44/802	159/7068	8.67449e-09	1.56292e-06	1.40737e-06	10419/9092/9129/11168/23020/8666/24148/7520/1975/27316/4839/1207/6636/6632/6634/1660/4686/6433/7375/8683/6431/23246/9733/5822/8175/10291/7536/11052/10713/79577/10594/79869/55299/9169/79084/51340/55692/55794/22827/51154/27161/27339/10856/8607	44
GO:0002446	neutrophil mediated immunity	83/802	397/7068	1.06797e-08	1.70218e-06	1.53277e-06	2219/23317/8993/6793/8876/4860/1675/5265/12/116844/5004/197/5473/4057/226/3689/6279/4353/2934/6280/203068/1991/1511/967/2950/3684/8288/3615/306/6037/2547/7520/5315/4318/960/671/3958/965/5005/566/5870/3687/5657/25801/5777/6282/6727/4332/8826/976/820/10694/7879/5873/3101/3071/1667/728358/5912/4069/1460/5049/3043/140885/10576/3934/6283/391/2171/10487/961/1778/3837/6813/79888/80301/8904/8673/80331/56…	83
GO:0071166	ribonucleoprotein complex localization	35/802	115/7068	2.13333e-08	2.94684e-06	2.65356e-06	10212/7514/6741/7307/8021/23636/9775/5903/3267/5901/84324/54888/4686/29894/8683/6431/6432/2733/80145/81608/79228/10250/9688/348995/79023/129401/55746/23165/8189/84321/84271/55339/56943/10482/10762	35
GO:0006369	termination of RNA polymerase II transcription	15/802	27/7068	2.74076e-08	3.66378e-06	3.29915e-06	1478/10914/4150/6636/6634/1477/4686/29894/1479/81608/79869/8189/55339/23283/29101	15
GO:0019730	antimicrobial humoral response	21/802	50/7068	2.97434e-08	3.85177e-06	3.46843e-06	8993/2244/5473/7018/4057/6279/6280/1991/1511/1191/6037/671/566/5657/820/1667/728358/4069/3934/6283/6039	21
GO:0043299	leukocyte degranulation	84/802	415/7068	4.13849e-08	5.04409e-06	4.54209e-06	2219/23317/8993/6793/8876/4860/1675/5265/12/116844/5004/197/5473/4057/226/3689/6279/4353/2934/6280/203068/1991/1511/3055/967/2950/3684/8288/3615/306/6037/2547/7520/5315/4318/960/671/3958/965/5005/566/5870/3687/5657/25801/5777/6282/6727/4332/8826/976/820/10694/7879/5873/3101/3071/1667/728358/5912/4069/1460/5049/3043/140885/10576/3934/6283/391/2171/10487/961/1778/3837/6813/79888/80301/8904/8673/803…	84
GO:1904874	positive regulation of telomerase RNA localization to Cajal body	10/802	13/7068	6.97235e-08	7.80903e-06	7.03186e-06	6950/908/22948/7203/10694/10575/10576/10574/10856/8607	10
GO:0050829	defense response to Gram-negative bacterium	15/802	31/7068	3.05265e-07	2.87504e-05	2.58891e-05	284297/4057/1991/1511/6037/671/3929/566/3148/820/1667/728358/4069/6039/10133	15
GO:0031503	protein-containing complex localization	45/802	185/7068	3.8429e-07	3.53889e-05	3.18669e-05	10212/7514/8417/6741/7307/7430/6421/3799/8021/23636/9775/5903/3267/5901/84324/2288/54888/4686/29894/8683/6431/6432/2733/80145/81608/79228/10250/9688/79659/348995/79023/129401/55746/23165/8189/3842/84321/84271/55339/83658/56943/55920/10482/10762/51668	45
GO:0015669	gas transport	9/802	13/7068	1.39956e-06	0.000107403	9.67141e-05	3045/3049/3043/3047/3048/3039/3040/6005/114757	9
GO:0006959	humoral immune response	33/802	125/7068	2.05129e-06	0.000154556	0.000139174	2219/8993/1675/2/727/2244/713/714/5473/7018/4057/7448/6279/3426/6280/5627/1991/1511/730/1191/6037/3543/671/566/5657/5777/820/1667/728358/4069/3934/6283/6039	33
GO:0048821	erythrocyte development	11/802	20/7068	2.39784e-06	0.000174327	0.000156977	9991/6521/669/2539/2038/2068/3071/6005/2039/5469/55646	11
GO:0015671	oxygen transport	8/802	11/7068	3.20608e-06	0.000198299	0.000178563	3045/3049/3043/3047/3048/3039/3040/114757	8
GO:0070200	establishment of protein localization to telomere	8/802	11/7068	3.20608e-06	0.000198299	0.000178563	6950/908/22948/7203/10694/10575/10576/10574	8
GO:1903405	protein localization to nuclear body	8/802	11/7068	3.20608e-06	0.000198299	0.000178563	6950/908/22948/7203/10694/10575/10576/10574	8
GO:1904816	positive regulation of protein localization to chromosome, telomeric region	8/802	11/7068	3.20608e-06	0.000198299	0.000178563	6950/908/22948/7203/10694/10575/10576/10574	8
GO:1904867	protein localization to Cajal body	8/802	11/7068	3.20608e-06	0.000198299	0.000178563	6950/908/22948/7203/10694/10575/10576/10574	8
GO:1904869	regulation of protein localization to Cajal body	8/802	11/7068	3.20608e-06	0.000198299	0.000178563	6950/908/22948/7203/10694/10575/10576/10574	8
GO:1904871	positive regulation of protein localization to Cajal body	8/802	11/7068	3.20608e-06	0.000198299	0.000178563	6950/908/22948/7203/10694/10575/10576/10574	8
GO:1904358	positive regulation of telomere maintenance via telomere lengthening	11/802	23/7068	1.39781e-05	0.000762177	0.000686323	3178/7520/6950/908/22948/7203/10694/10575/10576/10574/170506	11
GO:0006974	cellular response to DNA damage stimulus	77/802	434/7068	2.98487e-05	0.00147254	0.00132599	23347/5716/51366/4850/86/1191/5111/2547/7520/960/3159/2068/6421/5430/4172/7528/3148/328/2073/4173/4174/4176/5981/7913/5438/4292/4332/836/7454/23468/1025/5437/2956/5378/5531/7334/2885/7508/1660/6749/7158/2873/11335/10155/7335/22938/8450/9643/8682/4841/26058/10980/57551/259282/10397/10987/84991/3276/51138/51322/79068/55339/51347/64708/23047/55317/151987/9774/56647/9070/9031/27339/8533/10856/8607/25…	77
GO:0050832	defense response to fungus	9/802	17/7068	3.11487e-05	0.00150769	0.00135764	4057/6279/4353/6280/1991/1511/1667/728358/6283	9
GO:0010638	positive regulation of organelle organization	67/802	366/7068	3.67478e-05	0.00173049	0.00155827	285590/10109/301/2934/5341/3055/5345/3178/7520/4318/286/3009/6950/6421/1072/10971/6249/7529/3799/5217/23636/6622/908/7454/5902/5305/22948/10763/7203/7408/1025/10694/10575/27236/3071/7334/10096/2885/7534/7332/10576/7533/961/10155/22938/1778/841/4926/9733/11140/9646/253260/9847/23168/5629/11075/23558/10133/10574/25782/170506/10055/23075/8697/10856/51100/25793	67
GO:0042744	hydrogen peroxide catabolic process	11/802	25/7068	3.71782e-05	0.00173108	0.0015588	3045/4353/3049/8288/6622/3043/3047/3048/3039/3040/7837	11
GO:0007339	binding of sperm to zona pellucida	8/802	14/7068	4.26161e-05	0.00196223	0.00176695	226/6950/22948/7203/10694/10575/10576/10574	8
GO:0045087	innate immune response	82/802	479/7068	6.13254e-05	0.00276231	0.0024874	284297/5715/2219/8542/3664/3551/10492/8993/5716/10527/8876/1675/2/727/2244/713/714/4057/301/351/6279/3426/2934/6280/203068/7525/3055/730/1191/3684/6037/2547/7520/653361/3543/960/671/3958/3929/965/3098/4688/6421/3148/5693/5777/3385/3799/6622/4332/7454/820/5873/9097/1667/728358/10096/5705/140885/104/3934/6283/3394/1660/961/5062/10155/3606/4841/5469/6813/7791/11140/55269/9181/6039/26472/10133/170506…	82
GO:0050900	leukocyte migration	44/802	219/7068	9.43022e-05	0.00415732	0.00374358	6793/9943/727/2335/5473/301/351/3689/6279/6280/5627/7525/7057/6520/1991/3674/3055/3684/8288/3543/960/3958/3929/965/566/3687/5657/5777/6383/2817/119/1399/3071/1667/728358/2885/140885/6283/391/4354/961/23759/5025/23075	44
GO:0051493	regulation of cytoskeleton organization	56/802	302/7068	0.000113239	0.00469263	0.0042256	285590/7514/10109/6279/2934/6280/5341/3055/5345/6710/3925/1072/6249/5217/118/119/23636/6622/822/7454/5902/8826/10763/7408/397/27236/3071/136319/10096/7114/2885/9168/391/2288/2039/961/84952/91624/5062/1778/4926/55201/55114/253260/57551/5629/9181/11075/6904/11190/128866/23075/51474/26973/25978/23607	56
GO:0098813	nuclear chromosome segregation	25/802	104/7068	0.000183548	0.00711048	0.00640283	7756/9184/6421/23636/4292/8260/10096/5901/7155/3550/1778/3837/4926/283489/79892/29082/80218/64682/128866/23047/55920/8697/27183/25978/51143	25
GO:0051346	negative regulation of hydrolase activity	44/802	226/7068	0.000200301	0.00761512	0.00685724	9049/3843/3551/10049/5265/12/183/2/727/197/4057/7448/301/351/3053/5270/5627/7057/866/5345/4318/960/3958/3698/4846/5176/6622/8826/871/9097/3071/3476/6418/2873/5062/2874/64062/259282/6653/26472/56925/63893/55920/51400	44
GO:1902904	negative regulation of supramolecular fiber organization	23/802	95/7068	0.000293949	0.0105851	0.00953164	2934/1191/6710/3925/5217/118/119/6622/822/7454/136319/7114/9168/2288/2039/84952/5062/57551/9181/11075/6904/23075/51474	23
GO:0000338	protein deneddylation	6/802	10/7068	0.000294006	0.0105851	0.00953164	2873/10980/10987/51138/64708/8533	6
GO:0007059	chromosome segregation	30/802	138/7068	0.000298322	0.0105851	0.00953164	7756/9184/9391/7150/2068/6421/23636/4292/8260/10096/5901/7155/3550/1778/3837/4926/348995/79023/283489/79892/29082/80218/64682/128866/23047/55920/8697/27183/25978/51143	30
GO:0046822	regulation of nucleocytoplasmic transport	20/802	78/7068	0.000320528	0.0112565	0.0101362	3843/4659/7514/51366/8021/5501/23636/5905/5901/51496/1660/54888/10155/9221/11052/64062/10541/5936/57510/55696	20
GO:0010951	negative regulation of endopeptidase activity	28/802	127/7068	0.000368222	0.0127159	0.0114504	10049/5265/12/183/2/727/197/4057/7448/351/3053/5270/5627/7057/866/5345/4318/960/3698/5176/6622/871/9097/3476/5062/6653/56925/63893	28
GO:0031640	killing of cells of other organism	11/802	31/7068	0.000371761	0.012732	0.0114649	8542/8993/4057/1991/1511/566/820/1667/728358/4069/6283	11
GO:1903556	negative regulation of tumor necrosis factor superfamily cytokine production	9/802	22/7068	0.000376372	0.0127843	0.011512	5004/4057/2950/671/3929/5777/140885/10457/64115	9
GO:0071396	cellular response to lipid	47/802	255/7068	0.000459093	0.0150991	0.0135964	4864/9611/51366/5473/4057/301/7525/1511/3055/2950/3015/1191/7520/1385/671/5578/3929/490/1581/3148/4846/196/5176/1667/728358/7332/140885/3934/3394/2288/7533/11335/8754/1978/3065/22938/865/3606/5469/79577/10594/9646/54332/79039/10521/23558/10856	47
GO:0051310	metaphase plate congression	11/802	32/7068	0.000509221	0.016486	0.0148453	23636/4292/1778/3837/4926/283489/29082/128866/8697/27183/25978	11
GO:0016925	protein sumoylation	14/802	48/7068	0.00062402	0.0193462	0.0174208	8021/23636/5905/5903/6612/10155/9688/348995/79023/129401/55746/23165/10055/10762	14
GO:0044344	cellular response to fibroblast growth factor stimulus	16/802	59/7068	0.000641183	0.0195372	0.0175928	23768/7057/3178/960/5430/5725/7072/3187/2817/5438/1399/8826/5437/2885/4686/10631	16
GO:1901879	regulation of protein depolymerization	16/802	59/7068	0.000641183	0.0195372	0.0175928	2934/5341/6710/1072/118/119/822/10763/136319/2039/55201/57551/9181/11075/23075/51474	16
GO:0050000	chromosome localization	12/802	38/7068	0.000688559	0.0204933	0.0184537	23636/4292/10096/1778/3837/4926/283489/29082/128866/8697/27183/25978	12
GO:0051261	protein depolymerization	18/802	71/7068	0.000728876	0.0212709	0.0191539	2934/5341/6710/3925/1072/118/119/822/10763/136319/2039/55201/57551/9181/11075/23075/51474/27183	18
GO:0071774	response to fibroblast growth factor	16/802	60/7068	0.000784218	0.0224124	0.0201819	23768/7057/3178/960/5430/5725/7072/3187/2817/5438/1399/8826/5437/2885/4686/10631	16
GO:0000819	sister chromatid segregation	21/802	90/7068	0.000895207	0.0245678	0.0221228	7756/9184/6421/23636/8260/5901/7155/3550/3837/4926/283489/79892/29082/80218/64682/128866/23047/8697/27183/25978/51143	21
GO:0018149	peptide cross-linking	7/802	16/7068	0.00107143	0.0286689	0.0258157	2162/2335/301/7057/3858/2038/3849	7
GO:0008037	cell recognition	15/802	56/7068	0.00107924	0.0286689	0.0258157	2219/226/351/3543/3958/6950/836/22948/7203/10694/10575/7534/10576/91624/10574	15
GO:0032272	negative regulation of protein polymerization	15/802	56/7068	0.00107924	0.0286689	0.0258157	2934/6710/3925/5217/118/119/6622/822/136319/7114/9168/2288/2039/11075/6904	15
GO:0007015	actin filament organization	47/802	265/7068	0.0010941	0.0288786	0.0260045	285590/4542/10109/7018/226/2934/5341/3055/5345/6710/7430/3925/1072/4082/5217/118/119/822/7454/65108/7408/27236/3071/79585/136319/10096/7114/2885/9168/391/10487/2039/961/84952/5062/7791/55114/253260/55740/57619/5629/9181/23075/51474/23603/51019/23607	47
GO:0097435	supramolecular fiber organization	68/802	418/7068	0.00113811	0.0296624	0.0267103	285590/4542/10109/7756/10049/10491/3861/7018/226/351/2934/5341/3055/5345/1191/6710/7430/3925/1072/4082/6249/5217/3857/118/119/3849/6622/822/7454/65108/871/7408/3267/27236/3071/79585/136319/10096/7114/2885/9168/391/10487/2288/2039/961/84952/5062/1778/3837/4926/7791/55201/55114/253260/57551/55740/57619/7837/5629/9181/11075/6904/23075/51474/23603/51019/23607	68
GO:0006457	protein folding	34/802	176/7068	0.00119023	0.0308269	0.0277589	9049/10471/10049/10491/11328/6625/1191/6950/908/22948/6782/7203/5903/6767/10694/10575/7411/1460/10576/2288/23759/11140/10808/5204/7266/10574/6904/80331/59345/51327/26973/10856/23275/51645	34
GO:0075733	intracellular transport of virus	14/802	51/7068	0.00120981	0.0309601	0.0278789	7514/8021/23636/5903/3838/5901/3837/9688/348995/79023/129401/55746/23165/10762	14
GO:0015701	bicarbonate transport	8/802	21/7068	0.00139488	0.0348217	0.0313561	759/6521/761/3043/3039/3040/6005/51700	8
GO:0007492	endoderm development	12/802	41/7068	0.0014577	0.0360053	0.032422	2335/7448/3689/3912/3915/4318/3065/79577/9646/123169/23168/53918	12
GO:0033993	response to lipid	66/802	408/7068	0.00155597	0.0379292	0.0341544	4864/9611/51366/183/5473/4057/301/6279/4353/6280/7525/7057/1991/1511/3055/2950/6678/3015/1191/5111/306/7520/1385/671/5578/3929/490/1581/7528/3148/790/4846/196/5176/6622/836/4678/1667/728358/1460/7332/140885/3934/3394/2288/7533/10949/11335/8754/1978/3065/22938/865/3606/841/10631/5469/5931/79577/10594/9646/54332/79039/10521/23558/10856	66
GO:0002385	mucosal immune response	6/802	13/7068	0.00177749	0.0428251	0.038563	4057/6037/820/1667/728358/64284	6
GO:0044766	multi-organism transport	15/802	59/7068	0.00191504	0.0453482	0.040835	7514/8021/23636/5903/7879/3838/5901/3837/9688/348995/79023/129401/55746/23165/10762	15
GO:1902579	multi-organism localization	15/802	59/7068	0.00191504	0.0453482	0.040835	7514/8021/23636/5903/7879/3838/5901/3837/9688/348995/79023/129401/55746/23165/10762	15
GO:0034101	erythrocyte homeostasis	17/802	71/7068	0.00199725	0.0470262	0.042346	9991/6521/669/2539/2038/2068/3148/118/836/3071/6005/2039/5469/3276/55646/51327/22985	17

## Sheet: PROT2
ID	Description	GeneRatio	BgRatio	pvalue	p.adjust	qvalue	geneID	Count
hsa00280	Valine, leucine and isoleucine degradation	41/623	46/3793	1.33598e-27	3.79419e-25	2.96729e-25	217/5095/5096/30/1738/1629/34/593/35/594/4594/38/3712/1892/219/11112/3155/3030/10449/36/223/501/224/3158/3032/18/3157/4329/316/1962/549/3033/197322/26275/84693/56922/3028/39/64902/64087/27034	41
hsa00190	Oxidative phosphorylation	63/623	103/3793	2.44462e-25	3.47137e-23	2.71482e-23	4728/4697/6392/9167/27089/10975/4724/4711/4709/4695/374291/4726/4707/4722/10476/10632/4712/4696/4710/4714/4708/4701/4718/4716/4513/4514/4509/506/1537/1345/1351/1329/1327/1347/1340/522/4729/9377/6390/7385/1349/515/498/4719/6389/7384/509/7386/539/4723/9551/514/521/4700/5464/4698/4704/126328/6391/64077/27068/54539/55967	63
hsa01200	Carbon metabolism	64/623	109/3793	2.56817e-24	2.4312e-22	1.90135e-22	8789/6392/8310/3417/25796/9563/2746/2806/229/5095/5096/2821/2271/5160/2203/1738/1737/2098/5162/5091/128/35/2805/48/189/6390/4594/2731/2653/2875/38/1892/6389/1373/6470/6472/1743/4190/4191/3030/275/3418/3419/8802/4967/4329/1962/51/9104/26007/414328/26275/132158/84706/8801/84693/6391/50/39/55902/51179/8803/54363/55753	64
hsa00071	Fatty acid degradation	34/623	39/3793	2.48261e-22	1.76265e-20	1.3785e-20	8310/10455/125/126/217/124/127/30/34/128/35/1376/38/33/130/1892/219/2180/3030/1632/10449/36/223/501/37/224/3032/1962/51/3033/2639/39/23305/51703	34
hsa00630	Glyoxylate and dicarboxylate metabolism	26/623	30/3793	3.6381e-17	2.06644e-15	1.61608e-15	5095/5096/1738/2752/48/189/4594/2731/2653/38/6470/6472/4190/4191/275/81888/125061/112817/132158/84693/50/39/55902/51179/9380/54363	26
hsa00020	Citrate cycle (TCA cycle)	25/623	29/3793	1.98686e-16	8.1091e-15	6.34181e-15	6392/3417/2271/5160/1738/1737/5162/5091/48/6390/6389/5105/1743/4190/4191/3418/3419/8802/4967/5106/8801/6391/50/8803/55753	25
hsa04146	Peroxisome	42/623	71/3793	1.99872e-16	8.1091e-15	6.34181e-15	10005/5264/11001/8310/10455/3417/23417/8799/6647/6648/30/1610/189/6342/5825/25824/2180/2053/3155/1384/7498/3418/3295/4598/5052/1962/1891/570/51/8309/10901/55825/5827/26063/51179/51268/26061/54363/23305/51703/373156/9409	42
hsa01212	Fatty acid metabolism	32/623	45/3793	3.3951e-16	1.20526e-14	9.42586e-15	8310/30/34/35/6342/1376/38/33/1892/2180/3030/10449/36/2194/37/3295/3032/1962/51/3033/197322/51144/201562/27349/84869/7923/51102/39/54995/9524/23305/51703	32
hsa00982	Drug metabolism - cytochrome P450	36/623	57/3793	1.60629e-15	5.06873e-14	3.96406e-14	4259/54600/125/126/1544/1571/7363/124/2938/127/1576/4257/1558/1565/1559/128/7364/1577/4128/54658/54657/4129/130/2952/2329/2328/1557/54659/7365/221/2330/7366/9446/316/4258/373156	36
hsa00640	Propanoate metabolism	25/623	31/3793	4.42303e-15	1.25614e-13	9.82377e-14	8310/23417/5095/5096/1738/1629/593/35/594/4594/38/1892/3030/8802/18/4329/1962/51/26275/8801/84693/39/79611/55902/8803	25
hsa04714	Thermogenesis	68/623	164/3793	4.97869e-15	1.27037e-13	9.93506e-14	4728/4697/6392/9167/27089/10975/4724/4711/4709/4695/5565/788/374291/4726/4707/4722/10476/10632/4712/4696/4710/4714/4708/4701/4718/4716/4513/4514/4509/506/1537/1345/1351/1329/1327/1347/1340/522/4729/9377/6390/7385/1376/1349/515/498/4719/6389/7384/2180/509/7386/539/4723/9551/514/521/4700/4698/4704/137682/55471/126328/6391/54539/55967/23305/51703	68
hsa04932	Non-alcoholic fatty liver disease	53/623	111/3793	5.36776e-15	1.27037e-13	9.93506e-14	4728/4697/6392/9167/27089/10975/4724/4711/4709/4695/5565/374291/4726/4707/4722/4712/4696/4710/4714/4708/4701/4718/4716/4513/4514/1571/1537/1345/1351/1329/1327/1347/1340/4729/9377/6390/7385/1349/355/4719/6389/208/7384/7386/4723/4700/54205/4698/4704/126328/6391/54539/55967	53
hsa00980	Metabolism of xenobiotics by cytochrome P450	36/623	60/3793	1.65377e-14	3.61285e-13	2.82547e-13	4259/8574/54600/874/22977/125/126/1544/1571/7363/2052/124/2938/127/1576/4257/1565/1559/128/873/7364/1577/54658/54657/130/3290/2952/54659/7365/221/7366/9446/1645/6822/4258/373156	36
hsa00260	Glycine, serine and threonine metabolism	26/623	36/3793	1.2494e-13	2.53449e-12	1.98213e-12	23464/1738/102724560/875/1610/4128/189/2731/2653/4129/1491/6470/6472/275/501/2628/2593/27232/132158/55349/635/64902/51268/9380/29958/1757	26
hsa01240	Biosynthesis of cofactors	54/623	122/3793	1.57842e-13	2.98848e-12	2.33717e-12	554235/8630/8564/54600/4338/217/7363/1738/4522/10327/7364/54658/54657/2235/205/51727/219/4144/3242/6470/6472/6697/54659/7365/2677/23498/2729/5498/224/204/7366/4143/4832/23475/9104/8942/7360/133686/84274/124454/125061/93100/112724/51109/326625/79001/79717/10243/55163/54995/51805/27430/50808/29925	54
hsa00380	Tryptophan metabolism	25/623	35/3793	5.68737e-13	1.00951e-11	7.89497e-12	8564/217/1544/1738/4128/38/4129/1892/219/1743/3030/23498/223/501/224/316/1962/8942/3033/125061/51166/2639/55526/39/64577	25
hsa00410	beta-Alanine metabolism	19/623	22/3793	9.25767e-13	1.54657e-11	1.20952e-11	8310/23417/217/35/1892/219/3030/221/223/501/224/18/4329/1962/1807/51/26275/55748/51733	19
hsa05204	Chemical carcinogenesis	36/623	68/3793	3.0941e-12	4.88181e-11	3.81787e-11	4259/54600/125/126/1544/1571/7363/2052/124/2938/127/1576/4257/1558/1559/128/873/7364/1577/54658/54657/130/3290/2952/1562/1557/54659/7365/221/6817/1646/7366/9446/6822/4258/373156	36
hsa05012	Parkinson disease	71/623	196/3793	3.74084e-12	5.59157e-11	4.37295e-11	4728/4697/6392/9167/27089/10975/4724/4711/4709/4695/374291/4726/4707/4722/10476/4712/4696/4710/4714/4708/4701/4718/4716/4513/4514/4509/292/506/1537/1345/1351/1329/291/1327/1347/1340/522/4729/9377/4128/7416/6390/7385/1349/515/498/4129/4719/10105/6389/7384/509/7417/7386/539/4723/514/4700/7277/54205/10131/3709/3710/4698/4704/126328/11315/6391/25828/54539/55967	71
hsa00830	Retinol metabolism	27/623	48/3793	2.81184e-10	3.99282e-09	3.12262e-09	8630/54600/8608/8854/125/126/216/1544/7363/124/127/1576/1558/1559/128/7364/1577/54658/54657/130/1562/54659/7365/7366/316/51109/10901	27
hsa00620	Pyruvate metabolism	22/623	35/3793	6.92988e-10	9.37184e-09	7.32935e-09	217/2271/5160/1738/1737/5162/5091/98/38/219/5105/4190/4191/223/501/224/3029/5106/197257/39/55902/9380	22
hsa00650	Butanoate metabolism	16/623	22/3793	6.65903e-09	8.42005e-08	6.58499e-08	35/38/1892/3155/3030/7915/3158/18/3157/622/1962/123876/3033/6296/348158/39	16
hsa05020	Prion disease	67/623	209/3793	6.81905e-09	8.42005e-08	6.58499e-08	4728/4697/6392/9167/27089/10975/4724/4711/4709/4695/374291/4726/4707/4722/10476/4712/4696/4710/4714/4708/4701/4718/4716/4513/4514/6647/4509/292/506/1537/1345/1351/1329/291/1327/1347/1340/522/4729/9377/7416/6390/7385/1349/515/498/4719/10105/6389/7384/509/7417/7386/539/4723/514/4700/7277/54205/3709/3710/4698/4704/126328/6391/54539/55967	67
hsa05016	Huntington disease	68/623	220/3793	2.78074e-08	3.29054e-07	2.5734e-07	4728/4697/6392/9167/27089/10975/4724/4711/4709/4695/374291/4726/4707/4722/10476/4712/4696/4710/4714/4708/4701/4718/4716/4513/4514/6647/4509/6648/292/506/1537/1345/1351/1329/291/1327/1347/1340/2877/522/4729/9377/7416/6390/7385/1349/515/498/4719/10105/6389/7384/509/7417/7386/539/4723/514/4700/7277/54205/4698/4704/126328/1173/6391/54539/55967	68
hsa00350	Tyrosine metabolism	17/623	27/3793	6.26605e-08	7.11823e-07	5.56689e-07	2954/125/126/2806/124/127/128/2184/2805/4128/4129/130/3242/221/316/81889/3081	17
hsa00340	Histidine metabolism	13/623	17/3793	7.08986e-08	7.74431e-07	6.05652e-07	10841/217/4128/4129/219/221/223/501/3176/224/55748/131669/144193	13
hsa05010	Alzheimer disease	71/623	239/3793	8.20043e-08	8.62564e-07	6.74577e-07	4728/4697/6392/9167/27089/10975/4724/4711/4709/4695/374291/4726/4707/4722/10476/4712/4696/4710/4714/4708/4701/4718/4716/4513/4514/4509/292/506/1537/1345/1351/1329/291/1327/1347/1340/522/4729/9377/7416/6390/7385/1349/515/355/498/4719/10105/6389/208/7384/1499/509/7417/7386/539/4723/514/4700/7277/54205/4035/3709/3710/4698/4704/126328/6391/3028/54539/55967	71
hsa00330	Arginine and proline metabolism	20/623	37/3793	1.52242e-07	1.54417e-06	1.20763e-06	2806/383/217/1610/2805/4128/4129/51056/8659/219/223/501/2628/224/2593/112817/112483/55748/79814/58510	20
hsa00010	Glycolysis / Gluconeogenesis	26/623	57/3793	1.85957e-07	1.8211e-06	1.42421e-06	8789/125/126/229/217/2821/124/127/5160/2203/1738/1737/5162/128/10327/130/219/5105/5236/221/223/501/224/5106/130589/55902	26
hsa00053	Ascorbate and aldarate metabolism	15/623	24/3793	4.4605e-07	4.2226e-06	3.30233e-06	54600/217/7363/10327/7364/54658/54657/219/54659/7365/223/501/224/7366/9104	15
hsa00310	Lysine degradation	20/623	39/3793	4.74818e-07	4.34994e-06	3.40192e-06	9739/217/1738/38/1892/219/1743/3030/223/501/224/1962/3033/51166/2639/55526/10919/39/51268/10157	20
hsa03320	PPAR signaling pathway	24/623	54/3793	1.00376e-06	8.90839e-06	6.96691e-06	11001/8310/345/1622/2168/30/34/6342/1376/33/2710/2180/5105/3158/3157/1593/1962/51/5106/8309/23305/51703/1582/10998	24
hsa00140	Steroid hormone biosynthesis	21/623	44/3793	1.14226e-06	9.83037e-06	7.68795e-06	8630/54600/1544/1571/7363/1576/7364/1109/1577/54658/54657/3290/54659/7365/3294/1646/7366/51478/1645/51144/7923	21
hsa01230	Biosynthesis of amino acids	27/623	66/3793	1.57162e-06	1.31276e-05	1.02666e-05	3417/5053/5009/2806/445/435/229/383/102724560/875/5091/2752/2805/48/2875/4144/1373/1491/6470/6472/3418/3419/4143/95/84706/50/27430	27
hsa00220	Arginine biosynthesis	12/623	18/3793	2.48898e-06	2.01963e-05	1.57948e-05	2746/5009/2806/445/435/383/2752/2805/2875/1373/95/84706	12
hsa04723	Retrograde endocannabinoid signaling	30/623	80/3793	3.62525e-06	2.85992e-05	2.23663e-05	4728/4697/2166/4724/4711/4709/4695/374291/4726/4707/4722/4712/4696/4710/4714/4708/4701/4718/4716/4729/4719/4723/4700/3709/3710/4698/4704/126328/54539/55967	30
hsa00061	Fatty acid biosynthesis	10/623	14/3793	7.12573e-06	5.46948e-05	4.27747e-05	2180/2194/197322/27349/84869/7923/51102/54995/23305/51703	10
hsa01210	2-Oxocarboxylic acid metabolism	11/623	17/3793	1.03193e-05	7.71234e-05	6.03152e-05	3417/2806/2805/48/2875/3418/3419/95/51166/84706/50	11
hsa00040	Pentose and glucuronate interconversions	14/623	26/3793	1.26487e-05	9.21086e-05	7.20345e-05	54600/9942/7363/10327/7364/54658/54657/54659/7365/7366/6652/7360/51181/51084	14
hsa04260	Cardiac muscle contraction	19/623	43/3793	1.52674e-05	0.000108399	8.47745e-05	9167/27089/10975/4513/4514/481/1537/1345/1351/1329/1327/1347/1340/9377/7385/1349/7384/7386/6547	19
hsa00120	Primary bile acid biosynthesis	10/623	15/3793	1.82439e-05	0.000126373	9.88311e-05	10005/1109/6342/3295/1593/570/8309/80270/1582/10998	10
hsa00983	Drug metabolism - other enzymes	25/623	66/3793	1.9363e-05	0.000130931	0.000102396	8824/4259/54600/1571/7363/2938/1576/4257/7364/1890/54658/54657/1066/51727/2952/54659/7365/7498/7172/7366/9446/4832/1807/4258/51733	25
hsa00250	Alanine, aspartate and glutamate metabolism	15/623	30/3793	1.99644e-05	0.000131858	0.000103121	2746/2806/445/435/2752/2805/189/2875/8659/1373/7915/18/84706/64902/56954	15
hsa00500	Starch and sucrose metabolism	14/623	27/3793	2.23495e-05	0.000142784	0.000111665	8908/276/277/278/5836/2821/5834/5837/2997/178/5236/2998/2632/7360	14
hsa00062	Fatty acid elongation	11/623	18/3793	2.26242e-05	0.000142784	0.000111665	1892/3030/10449/3032/3033/51144/201562/641371/122970/51102/9524	11
hsa05022	Pathways of neurodegeneration - multiple diseases	74/623	293/3793	3.72858e-05	0.000230199	0.00018003	4728/4697/6392/9167/27089/10975/4724/4711/4709/4695/374291/4726/4707/4722/10476/4712/4696/4710/4714/4708/4701/4718/4716/4513/4514/6647/4509/292/506/1537/1345/1351/1329/291/1327/1347/1340/2877/522/4729/9377/7416/6390/7385/1349/515/355/498/4719/10105/6389/7384/1499/509/7417/7386/539/4723/514/4700/7277/54205/10131/3709/3710/4698/4704/126328/80208/11315/6391/3028/54539/55967	74
hsa05014	Amyotrophic lateral sclerosis	67/623	260/3793	4.54967e-05	0.000274916	0.000215001	4728/4697/6392/9167/27089/10975/4724/4711/4709/4695/374291/4726/4707/4722/10476/4712/4696/4710/4714/4708/4701/4718/4716/4513/4514/6647/4509/283/506/1537/1345/1351/1329/1327/1347/1340/2877/522/4729/9377/7416/6390/7385/1349/515/498/4719/6389/7384/509/7386/539/4723/6396/514/4700/7277/54205/3710/4698/4704/126328/80208/6391/54539/10013/55967	67
hsa00100	Steroid biosynthesis	9/623	14/3793	7.55553e-05	0.000447035	0.000349609	7108/3988/4047/51478/10682/1718/50814/1595/1717	9
hsa01040	Biosynthesis of unsaturated fatty acids	11/623	20/3793	8.68526e-05	0.00050339	0.000393682	8310/30/6342/3295/570/51/51144/201562/641371/122970/9524	11
hsa00270	Cysteine and methionine metabolism	17/623	43/3793	0.000230128	0.00130713	0.00102225	2806/102724560/875/2805/4357/4144/1491/4190/4191/2729/4143/7263/635/55256/64902/23743/27430	17
hsa00920	Sulfur metabolism	7/623	10/3793	0.00023761	0.00132316	0.00103479	9060/23474/4357/6821/8991/7263/58472	7
hsa00360	Phenylalanine metabolism	8/623	14/3793	0.000603798	0.00329767	0.00257897	5053/2806/2805/4128/4129/3242/221/10249	8
hsa00670	One carbon pool by folate	8/623	15/3793	0.00110926	0.00594394	0.00464852	10840/10841/4522/6470/6472/275/10588/160428	8
hsa04976	Bile secretion	18/623	53/3793	0.00129709	0.00682175	0.00533502	6580/54600/481/7363/2052/1576/7364/54658/54657/54659/7365/7366/6822/570/10998/10864/10599/8671	18
hsa00030	Pentose phosphate pathway	11/623	26/3793	0.00154574	0.00798165	0.00624214	8789/25796/9563/229/2821/2203/5236/9104/414328/132158/64080	11
hsa00760	Nicotinate and nicotinamide metabolism	10/623	23/3793	0.00197362	0.0100091	0.0078277	554235/4837/10135/316/23530/23475/133686/93100/23410/23408	10
hsa00591	Linoleic acid metabolism	7/623	13/3793	0.00215422	0.0107333	0.00839411	1544/1571/1576/1558/1559/1557/1573	7
hsa00860	Porphyrin and chlorophyll metabolism	13/623	35/3793	0.00244412	0.0119678	0.00935953	54600/7363/7364/54658/54657/2235/54659/7365/5498/7366/2395/124454/326625	13
hsa03060	Protein export	9/623	20/3793	0.00248986	0.0119851	0.00937307	6734/23480/10952/60559/29927/9789/5018/90701/58477	9
hsa00480	Glutathione metabolism	14/623	43/3793	0.00671842	0.0318005	0.0248699	26873/4259/3417/2938/4257/2877/51056/9588/2952/2729/3418/9446/4258/373156	14
hsa00790	Folate biosynthesis	8/623	20/3793	0.0101171	0.0471026	0.0368371	4338/5053/5860/873/6697/5092/84105/10243	8
R-HSA-1428517	The citric acid (TCA) cycle and respiratory electron transport	89/740	153/5136	1.6562e-37	1.42433e-34	1.33891e-34	4728/4697/6392/9167/27089/10975/4724/4711/4709/4695/2954/374291/4726/4707/4722/10476/10632/4712/4696/4710/4714/4708/4701/4718/25874/4716/4513/4514/4509/506/2271/5160/1537/1738/1345/1351/1737/1329/5162/1327/2108/1340/522/4729/9377/7416/6390/7385/1349/515/498/4719/6389/7384/509/1743/2109/4191/7386/539/3418/4723/3419/8802/9551/514/521/4700/54205/4967/10131/23530/2110/4698/3029/4704/137682/81889/5547…	89
R-HSA-8978868	Fatty acid metabolism	78/740	136/5136	2.71488e-32	1.1674e-29	1.09738e-29	2166/10005/5264/11001/8310/5565/788/10455/23417/5095/5096/1544/1622/30/1558/34/1559/873/35/2877/4594/6342/1376/33/1892/2180/1557/2053/3030/1632/10449/1384/2194/37/1573/224/3295/6576/3032/8529/1579/1962/4051/22949/51/5445/5446/1666/3033/197322/6296/51144/91452/201562/84129/641371/166785/27349/84869/145482/122970/79777/7923/80221/84693/8309/51102/55825/57834/55856/26063/51179/9524/26061/58488/23305…	78
R-HSA-211859	Biological oxidations	85/740	163/5136	5.29195e-31	1.51703e-28	1.42604e-28	8824/26873/4259/8574/27284/2954/54600/874/22977/9060/125/126/216/217/1544/1571/7363/2052/124/2938/127/1576/2230/4257/1558/1565/2098/1559/128/10327/4835/5447/7364/1577/4128/54658/54657/2232/13/1066/4129/130/2952/219/4144/2328/1562/1557/54659/7365/4837/2729/6817/7172/1573/7366/8529/9446/4143/1593/1579/95/6822/4051/123876/1595/7360/64757/348158/10249/670/92292/54996/134147/91703/84836/55748/4258/578…	85
R-HSA-163200	Respiratory electron transport, ATP synthesis by chemiosmotic coupling, and heat production by uncoupling proteins.	67/740	109/5136	2.28931e-30	4.92202e-28	4.62682e-28	4728/4697/6392/9167/27089/10975/4724/4711/4709/4695/374291/4726/4707/4722/10476/10632/4712/4696/4710/4714/4708/4701/4718/4716/4513/4514/4509/506/1537/1345/1351/1329/1327/2108/1340/522/4729/9377/6390/7385/1349/515/498/4719/6389/7384/509/2109/7386/539/4723/9551/514/521/4700/54205/10131/2110/4698/4704/137682/55471/126328/6391/27109/54539/55967	67
R-HSA-611105	Respiratory electron transport	54/740	94/5136	1.28744e-22	2.2144e-20	2.08159e-20	4728/4697/6392/9167/27089/10975/4724/4711/4709/4695/374291/4726/4707/4722/4712/4696/4710/4714/4708/4701/4718/4716/4513/4514/1537/1345/1351/1329/1327/2108/1340/4729/9377/6390/7385/1349/4719/6389/7384/2109/7386/4723/4700/54205/10131/2110/4698/4704/137682/55471/126328/6391/54539/55967	54
R-HSA-71291	Metabolism of amino acids and derivatives	109/740	308/5136	1.10934e-21	1.59005e-19	1.49469e-19	10295/8564/2954/23464/8604/9060/23474/10841/2746/5053/5009/2806/445/435/383/5160/5860/1738/102724560/875/1737/5162/1629/593/1610/2752/2184/2805/189/594/2731/2653/2875/38/4357/3712/6134/5696/8659/1892/1373/11112/3242/1491/6470/1743/4837/36/6193/23498/275/223/501/3176/2628/6821/10247/5092/6231/6170/6227/4143/4967/4329/549/2593/27232/8942/7263/125061/26275/374569/112817/51166/55349/100131187/84706/2…	109
R-HSA-556833	Metabolism of lipids	139/740	464/5136	8.22583e-20	9.00033e-18	8.46053e-18	2166/10005/5264/11001/8310/5565/788/54600/10455/7108/9871/8879/10802/23417/5095/5096/1544/1571/1622/2168/5660/1576/30/2230/1558/1565/34/1559/873/35/6609/1109/2877/2819/4594/5007/6342/2232/1376/38/33/3290/1892/2710/2180/1557/2053/3155/3294/3030/1632/10449/1384/221/4047/2194/37/1573/224/3295/1646/6576/9632/3158/3032/51478/8529/3157/1593/622/1579/4598/1645/6822/1962/4051/570/22949/51/10682/5445/5446…	139
R-HSA-9609507	Protein localization	66/740	146/5136	8.3724e-20	9.00033e-18	8.46053e-18	10005/5264/11001/8310/10469/1678/9512/10455/8604/3417/4714/23417/8799/1528/5009/506/1537/30/3329/291/1610/189/7416/6342/498/5825/2053/3155/3313/1384/224/3295/2671/23480/10952/1962/23203/1891/4580/570/51/2395/10531/91452/197257/131474/122970/84896/8309/50/10901/55825/5827/56942/26063/54927/51179/51268/26061/54363/10165/617/373156/51024/26517/9409	66
R-HSA-211945	Phase I - Functionalization of compounds	44/740	78/5136	3.38271e-18	3.23237e-16	3.03851e-16	8824/874/125/126/216/217/1544/1571/2052/124/127/1576/2230/1558/1565/1559/128/4835/5447/1577/4128/2232/13/1066/4129/130/219/2328/1562/1557/1573/8529/1593/1579/4051/1595/64757/670/54996/134147/57834/66002/55902/1582	44
R-HSA-389661	Glyoxylate metabolism and glycine degradation	24/740	27/5136	8.79452e-18	7.56329e-16	7.10968e-16	2806/5160/1738/1737/5162/1629/593/1610/189/594/2731/2653/8659/1743/275/4967/27232/112817/55526/64902/5827/9380/58510/54363	24
R-HSA-77289	Mitochondrial Fatty Acid Beta-Oxidation	25/740	34/5136	9.28435e-15	7.25867e-13	6.82333e-13	5095/5096/1622/34/35/4594/33/1892/3030/1632/10449/37/3032/1666/3033/6296/84129/641371/166785/27349/80221/84693/51102/55856/58488	25
R-HSA-390918	Peroxisomal lipid metabolism	21/740	26/5136	5.36357e-14	3.84389e-12	3.61335e-12	10005/5264/11001/8310/10455/23417/30/6342/1384/224/3295/1962/51/91452/122970/79777/8309/55825/26063/51179/26061	21
R-HSA-70895	Branched-chain amino acid catabolism	17/740	19/5136	5.44592e-13	3.60269e-11	3.38661e-11	10295/1738/1629/593/594/38/3712/1892/11112/36/4329/549/26275/56922/3028/64087/27034	17
R-HSA-156580	Phase II - Conjugation of compounds	38/740	81/5136	1.71961e-12	1.05633e-10	9.92976e-11	26873/4259/27284/2954/54600/9060/1544/7363/2938/4257/2098/10327/7364/54658/54657/2952/4144/54659/7365/4837/2729/6817/7172/7366/9446/4143/6822/123876/7360/348158/10249/92292/84836/55748/4258/55347/27430/373156	38
R-HSA-9033241	Peroxisomal protein import	29/740	55/5136	2.05122e-11	1.17603e-09	1.1055e-09	10005/5264/11001/8310/10455/3417/23417/30/1610/189/6342/2053/3155/1384/3295/1962/1891/570/51/122970/8309/10901/55825/26063/51179/51268/26061/54363/373156	29
R-HSA-6799198	Complex I biogenesis	28/740	53/5136	4.31923e-11	2.32159e-09	2.18235e-09	4728/4724/4711/4709/4695/374291/4726/4707/4722/4712/4696/4710/4714/4708/4701/4718/4716/4729/4719/4723/4700/4698/4704/137682/55471/126328/54539/55967	28
R-HSA-71403	Citric acid cycle (TCA cycle)	17/740	22/5136	5.46061e-11	2.76243e-09	2.59675e-09	6392/2271/1738/6390/6389/1743/4191/3418/3419/8802/4967/23530/81889/8801/6391/50/8803	17
R-HSA-71406	Pyruvate metabolism and Citric Acid (TCA) cycle	26/740	48/5136	1.03715e-10	4.95527e-09	4.65807e-09	6392/2954/25874/2271/5160/1738/1737/5162/7416/6390/6389/1743/4191/3418/3419/8802/4967/23530/3029/81889/137872/8801/6391/50/8803/51660	26
R-HSA-8949613	Cristae formation	19/740	28/5136	1.60291e-10	7.25526e-09	6.82012e-09	10476/10632/4509/506/522/515/498/509/3313/539/9551/514/521/4580/10989/139322/27109/79135/54927	19
R-HSA-163210	Formation of ATP by chemiosmotic coupling	13/740	15/5136	8.33579e-10	3.58439e-08	3.36941e-08	10476/10632/4509/506/522/515/498/509/539/9551/514/521/27109	13
R-HSA-8957322	Metabolism of steroids	38/740	100/5136	3.40811e-09	1.36811e-07	1.28606e-07	10005/11001/7108/9871/10802/2230/1109/5007/6342/2232/3290/3294/4047/2194/3295/1646/9632/51478/3157/1593/4598/1645/570/10682/1718/10484/50814/1595/51144/8309/39/80270/80765/1717/1582/10998/51128/10599	38
R-HSA-1614635	Sulfur amino acid metabolism	17/740	26/5136	3.65889e-09	1.36811e-07	1.28606e-07	23474/2806/102724560/875/2805/4357/1491/6821/4143/7263/100131187/635/25828/55256/23743/1468/58472	17
R-HSA-77286	mitochondrial fatty acid beta-oxidation of saturated fatty acids	10/740	10/5136	3.6589e-09	1.36811e-07	1.28606e-07	34/35/33/1892/3030/37/3032/3033/6296/51102	10
R-HSA-196854	Metabolism of vitamins and cofactors	45/740	137/5136	2.51305e-08	9.0051e-07	8.46501e-07	57017/3417/10840/4338/1528/344/345/5950/5095/5096/5091/4522/1109/4594/2644/6470/6472/6697/4837/10135/2194/10588/9446/1645/316/4035/23475/160428/133686/84274/93100/57107/166785/55739/51109/326625/56922/79001/79717/64087/10243/55163/51805/1582/25974	45
R-HSA-211897	Cytochrome P450 - arranged by substrate type	21/740	42/5136	4.39986e-08	1.51355e-06	1.42277e-06	1544/1571/1576/2230/1558/1565/1559/5447/1577/2232/1562/1557/1573/8529/1593/1579/4051/1595/57834/66002/1582	21
R-HSA-1268020	Mitochondrial protein import	26/740	62/5136	1.05483e-07	3.48904e-06	3.27978e-06	10469/1678/9512/8604/4714/5009/506/1537/3329/291/7416/498/3313/2671/23203/4580/2395/10531/197257/131474/50/56942/54927/10165/617/26517	26
R-HSA-1614558	Degradation of cysteine and homocysteine	10/740	12/5136	1.83036e-07	5.62182e-06	5.28465e-06	23474/2806/4357/1491/6821/7263/100131187/25828/1468/58472	10
R-HSA-71384	Ethanol oxidation	10/740	12/5136	1.83036e-07	5.62182e-06	5.28465e-06	125/126/216/217/124/127/128/130/219/55902	10
R-HSA-390247	Beta-oxidation of very long chain fatty acids	9/740	10/5136	2.23694e-07	6.63367e-06	6.23582e-06	10005/10455/23417/30/3295/1962/51/122970/26063	9
R-HSA-70263	Gluconeogenesis	16/740	29/5136	3.19335e-07	9.15428e-06	8.60524e-06	8789/8604/2806/229/2821/2203/5091/2805/5105/4190/4191/6576/8402/5106/1468/10165	16
R-HSA-1592230	Mitochondrial biogenesis	27/740	71/5136	6.49765e-07	1.80257e-05	1.69446e-05	5565/10476/10632/2746/4509/6648/506/522/515/498/509/3313/539/3418/9551/514/521/54205/4580/10989/139322/27109/79135/55902/23410/54927/23408	27
R-HSA-193368	Synthesis of bile acids and bile salts via 7alpha-hydroxycholesterol	13/740	22/5136	1.47359e-06	3.96027e-05	3.72275e-05	10005/11001/1109/6342/3295/1646/1593/1645/570/8309/80270/1582/10998	13
R-HSA-196849	Metabolism of water-soluble vitamins and cofactors	30/740	87/5136	1.78652e-06	4.65579e-05	4.37655e-05	10840/4338/1528/5095/5096/5091/4522/4594/6470/6472/4837/10135/2194/10588/9446/316/23475/160428/133686/93100/166785/55739/326625/56922/79717/64087/10243/55163/1582/25974	30
R-HSA-5423646	Aflatoxin activation and detoxification	10/740	14/5136	2.10547e-06	5.3256e-05	5.0062e-05	4259/8574/22977/1544/1576/4257/1577/95/91703/4258	10
R-HSA-5694530	Cargo concentration in the ER	13/740	23/5136	2.94529e-06	7.23699e-05	6.80295e-05	9871/10802/3998/10972/9632/10960/10484/375056/90411/4253/10113/1522/51128	13
R-HSA-2142753	Arachidonic acid metabolism	18/740	41/5136	4.51773e-06	0.000107924	0.000101451	2166/1544/1558/1559/873/2877/1557/2053/1573/8529/1579/4051/22949/5445/5446/145482/57834/1582	18
R-HSA-194068	Bile acid and bile salt metabolism	16/740	34/5136	5.10232e-06	0.000118595	0.000111482	10005/11001/1109/5007/6342/3295/1646/1593/1645/570/8309/80270/80765/1582/10998/10599	16
R-HSA-5668914	Diseases of metabolism	40/740	138/5136	5.65479e-06	0.000127977	0.000120301	26873/8908/9526/3417/9060/5053/229/5095/5096/2592/2230/5091/2997/4128/4594/54658/54657/2232/2328/5236/2729/3795/2584/7172/2998/4143/1593/95/2632/2582/51181/166785/326625/56922/79053/85365/64087/79868/10020/25974	40
R-HSA-71064	Lysine catabolism	8/740	10/5136	6.16869e-06	0.000136028	0.000127869	1738/1743/501/4967/51166/2639/51268/10157	8
[truncated: 125 more rows]

## Sheet: PHOSPHO1
ID	Description	GeneRatio	BgRatio	pvalue	p.adjust	qvalue	geneID	Count
[truncated: 15 more rows]

## Sheet: PHOSPHO2
ID	Description	GeneRatio	BgRatio	pvalue	p.adjust	qvalue	geneID	Count
[truncated: 136 more rows]

[truncated: 2 more sheets: PHOSPHO1-KSEA, PHOSPHO2-KSEA]
