# Supplementary material for: Integrative proteogenomic characterization of hepatocellular carcinoma across etiologies and stages
Source: Nat Commun. 2022 May 4;13:2436. doi: 10.1038/s41467-022-29960-8 (PMC9068765; doi:10.1038/s41467-022-29960-8)
Supplement: Supplementary file 17 — Supplementary Data 14 [file 41467_2022_29960_MOESM17_ESM.xlsx]

## Sheet: IC1_ge
ID	Description	GeneRatio	BgRatio	pvalue	p.adjust	qvalue	geneID	Count
hsa01230	Biosynthesis of amino acids	12/281	73/7073	2.56515e-05	0.00442026	0.00398821	1491/435/2875/48/229/445/2805/10993/113675/84706/587/50	12
hsa04512	ECM-receptor interaction	13/281	88/7073	3.84435e-05	0.00442026	0.00398821	3339/8515/6382/1286/1285/3680/3693/7148/3908/10319/7448/1291/1292	13
hsa01210	2-Oxocarboxylic acid metabolism	6/281	18/7073	4.62048e-05	0.00442026	0.00398821	2875/48/2805/84706/587/50	6
hsa00220	Arginine biosynthesis	6/281	21/7073	0.000122094	0.00876027	0.00790401	435/2875/445/2805/27165/84706	6
hsa05165	Human papillomavirus infection	26/281	310/7073	0.000229649	0.0131818	0.0118934	9636/54361/8515/89780/1286/1285/3680/3693/3280/5159/7148/3908/1956/10319/595/5519/7132/7471/8638/7448/84699/148022/92359/5566/1291/1292	26
hsa00250	Alanine, aspartate and glutamate metabolism	7/281	35/7073	0.000374011	0.0164486	0.0148408	189/435/2875/445/2805/27165/84706	7
hsa03320	PPAR signaling pathway	10/281	71/7073	0.000450053	0.0164486	0.0148408	3158/10999/6256/10580/1374/335/440503/51129/5105/2710	10
hsa04151	PI3K-Akt signaling pathway	26/281	324/7073	0.000458497	0.0164486	0.0148408	8515/1286/1285/3680/3693/5159/7148/3908/1956/10319/6256/2263/595/9965/5519/2252/10681/3566/7448/2538/4804/84699/3643/5105/1291/1292	26
hsa04152	AMPK signaling pathway	13/281	116/7073	0.0006511	0.0207629	0.0187334	3953/10891/2203/1374/595/5519/32/8408/2538/84699/3643/9230/5105	13
hsa04920	Adipocytokine signaling pathway	9/281	65/7073	0.000980623	0.0281439	0.025393	3953/10891/6256/1374/7132/32/2538/4793/5105	9
R-HSA-1474244	Extracellular matrix organization	33/366	291/9751	1.15572e-08	1.06904e-05	1.03042e-05	3339/8515/6382/11117/2202/1286/1285/2199/3680/3693/1404/9509/7148/3908/7373/10319/5654/726/2/1634/4053/10516/5045/4324/999/4239/7448/5034/8425/634/1291/1292/633	33
R-HSA-3000178	ECM proteoglycans	13/366	76/9751	4.2415e-06	0.00149129	0.00143741	3339/1286/1285/3680/3693/1404/7148/3908/1634/7448/1291/1292/633	13
R-HSA-1566948	Elastic fibre formation	10/366	45/9751	4.83662e-06	0.00149129	0.00143741	11117/2202/2199/3693/4053/10516/5045/4239/7448/8425	10
R-HSA-2129379	Molecules associated with elastic fibres	9/366	38/9751	8.3156e-06	0.00192298	0.0018535	11117/2202/2199/3693/4053/10516/4239/7448/8425	9
GO:0030198	extracellular matrix organization	42/546	375/15576	2.72619e-11	6.84692e-08	5.93937e-08	8510/3339/8515/89780/11117/1286/1285/2199/3680/3693/1404/9509/7148/3908/64094/165/7373/2683/2022/10319/10585/11093/9719/5654/7132/2/1634/2621/10516/4643/5045/4324/999/2294/4239/7448/3249/81031/1291/1292/10549/633	42
GO:0043062	extracellular structure organization	42/546	376/15576	2.97046e-11	6.84692e-08	5.93937e-08	8510/3339/8515/89780/11117/1286/1285/2199/3680/3693/1404/9509/7148/3908/64094/165/7373/2683/2022/10319/10585/11093/9719/5654/7132/2/1634/2621/10516/4643/5045/4324/999/2294/4239/7448/3249/81031/1291/1292/10549/633	42
GO:0062014	negative regulation of small molecule metabolic process	16/546	94/15576	1.52616e-07	0.000234519	0.000203434	978/54361/84879/3953/493/130013/10891/3638/2203/10999/9965/32/440503/634/160/150094	16
GO:1901606	alpha-amino acid catabolic process	16/546	101/15576	4.23932e-07	0.000319337	0.000277009	493/8564/130013/8942/189/2875/1757/2805/27165/144193/3034/10993/113675/84706/587/5625	16
GO:0061008	hepaticobiliary system development	19/546	140/15576	4.34154e-07	0.000319337	0.000277009	54361/89780/55679/3280/1956/2267/64321/445/595/7471/55897/7448/5914/2627/3249/51599/634/5105/50	19
GO:0046394	carboxylic acid biosynthetic process	32/546	342/15576	4.54309e-07	0.000319337	0.000277009	5322/114883/1491/493/8564/130013/8942/189/11343/3248/435/3638/2875/445/2805/9965/335/27165/1634/32/10993/113675/2643/374569/84706/92126/634/587/160/92086/2687/633	32
GO:0016053	organic acid biosynthetic process	32/546	343/15576	4.84894e-07	0.000319337	0.000277009	5322/114883/1491/493/8564/130013/8942/189/11343/3248/435/3638/2875/445/2805/9965/335/27165/1634/32/10993/113675/2643/374569/84706/92126/634/587/160/92086/2687/633	32
GO:0001525	angiogenesis	39/546	495/15576	2.08221e-06	0.000738383	0.000640511	3339/80149/3953/493/11117/2034/1285/10563/9037/6558/5159/64094/28514/358/2050/25960/64321/2683/2022/2263/5140/154810/7070/1634/10516/4804/2627/6915/116844/56005/718/51129/83854/126393/284340/634/54922/284361/1890	39
GO:0032963	collagen metabolic process	14/546	95/15576	5.37579e-06	0.0015489	0.00134359	8510/54361/11117/5159/9509/7148/2022/2805/5045/4324/4239/114757/57332/57333	14
GO:0090287	regulation of cellular response to growth factor stimulus	25/546	268/15576	8.70766e-06	0.00236131	0.00204832	54361/493/11117/7498/3280/10563/64094/28514/25960/2022/9719/2805/5654/7471/1634/79652/7448/4804/10140/51341/116844/5300/8425/81031/55816	25
GO:0031667	response to nutrient levels	34/546	439/15576	1.35997e-05	0.00329971	0.00286234	249/54361/80149/84879/3625/8942/10891/1956/10135/2875/360/2934/114789/10999/445/595/335/120892/32/59341/8408/2621/2242/5914/2538/2642/220441/6915/7538/3171/85569/5020/5105/150094	34
GO:0032526	response to retinoic acid	14/546	104/15576	1.56649e-05	0.00361075	0.00313215	89780/11344/2042/3490/5159/1843/358/360/6096/6256/2263/5914/5020/5105	14
GO:0006956	complement activation	11/546	69/15576	2.56201e-05	0.00536857	0.00465697	1401/55061/78989/730/733/1369/2/4239/7448/718/27202	11
GO:0002237	response to molecule of bacterial origin	27/546	324/15576	2.97595e-05	0.00594756	0.00515921	249/80149/5142/8564/10891/2920/10563/3248/929/445/11093/2263/1634/2643/5914/6915/148022/7001/5976/4793/7538/5739/284297/140885/3929/5105/2687	27
GO:0046942	carboxylic acid transport	27/546	325/15576	3.14118e-05	0.00594756	0.00515921	5320/5322/84879/11000/8564/151473/189/81579/6558/54677/1811/6542/6505/320/10999/56262/6256/8501/1374/27165/246213/32/10166/124565/80131/634/5020	27
GO:0032496	response to lipopolysaccharide	26/546	308/15576	3.34601e-05	0.00594756	0.00515921	249/80149/5142/8564/10891/2920/10563/3248/929/445/11093/2263/1634/2643/5914/6915/148022/7001/5976/4793/7538/5739/140885/3929/5105/2687	26
GO:0060856	establishment of blood-brain barrier	5/546	12/15576	3.35437e-05	0.00594756	0.00515921	84879/1365/25960/2022/51599	5
GO:0015849	organic acid transport	27/546	328/15576	3.68786e-05	0.00618249	0.005363	5320/5322/84879/11000/8564/151473/189/81579/6558/54677/1811/6542/6505/320/10999/56262/6256/8501/1374/27165/246213/32/10166/124565/80131/634/5020	27
GO:0044282	small molecule catabolic process	33/546	442/15576	3.79734e-05	0.00618249	0.005363	978/84879/1491/493/8564/130013/8942/189/3248/4245/54677/2875/229/10999/1757/377841/2805/1374/27165/144193/3034/32/10993/113675/11261/84706/9663/440503/587/5105/5625/1890/2710	33
GO:0019216	regulation of lipid metabolic process	31/546	404/15576	3.8892e-05	0.00618249	0.005363	54361/84879/3158/3398/10891/3490/3248/5159/3638/10999/6256/20/10580/150/5140/1374/9965/335/7132/8835/32/12/440503/718/51129/51599/634/80207/5105/150094/5165	31
GO:0010712	regulation of collagen metabolic process	8/546	38/15576	4.1811e-05	0.00642495	0.00557333	54361/11117/5159/2022/2805/4239/114757/57332	8
GO:0007156	homophilic cell adhesion via plasma membrane adhesion molecules	17/546	160/15576	4.71525e-05	0.00679291	0.00589251	64084/79633/56134/56131/56125/56124/56103/56110/56107/56100/26025/5098/9746/999/634/5819/11122	17
GO:1901605	alpha-amino acid metabolic process	19/546	194/15576	5.34018e-05	0.00724065	0.00628091	1491/493/8564/130013/8942/189/435/2875/445/1757/2805/27165/144193/3034/10993/113675/84706/587/5625	19
GO:0032355	response to estradiol	15/546	131/15576	5.51099e-05	0.00725876	0.00629662	10891/3248/5159/1843/1956/2021/445/2101/595/8835/4324/5914/8787/5020/2687	15
GO:0032964	collagen biosynthetic process	8/546	41/15576	7.44731e-05	0.00927894	0.00804902	54361/11117/5159/2022/2805/114757/57332/57333	8
GO:0006024	glycosaminoglycan biosynthetic process	13/546	107/15576	9.29292e-05	0.0107101	0.00929048	3339/5549/6382/79586/166012/5159/3340/2683/1634/92126/160/56548/633	13
GO:0021516	dorsal spinal cord development	5/546	15/15576	0.000116524	0.0123821	0.0107408	89780/151449/5090/8022/7471	5
GO:0035633	maintenance of blood-brain barrier	7/546	33/15576	0.000120866	0.0123821	0.0107408	84879/6558/3908/1365/6505/27134/51599	7
GO:0051145	smooth muscle cell differentiation	9/546	56/15576	0.00013029	0.0127925	0.0110969	54361/1491/3280/2022/2263/55897/79652/2294/2627	9
GO:0006641	triglyceride metabolic process	12/546	96/15576	0.000130422	0.0127925	0.0110969	84879/11343/3638/1374/335/2538/9663/440503/718/5105/150094/2710	12
GO:0010876	lipid localization	29/546	399/15576	0.000176743	0.0166283	0.0144242	5320/5322/80149/84879/114883/24/11000/1401/81579/54677/2055/10999/6256/20/1374/335/4040/32/26020/55852/10350/10349/114897/440503/84266/718/634/5020/3929	29
GO:0001704	formation of primary germ layer	13/546	115/15576	0.00019428	0.0175614	0.0152336	89780/3693/1843/64321/2263/55897/4324/2294/7448/2627/5566/2114/1291	13
GO:0002067	glandular epithelial cell differentiation	8/546	47/15576	0.000203772	0.0180652	0.0156707	54361/3280/28514/6256/2263/5914/2627/4821	8
GO:0001709	cell fate determination	7/546	36/15576	0.000215616	0.0187545	0.0162686	3280/28514/64321/7471/55897/2627/4821	7
GO:0019432	triglyceride biosynthetic process	7/546	37/15576	0.000257983	0.0218118	0.0189207	84879/9663/440503/718/5105/150094/2710	7
GO:0048251	elastic fiber assembly	4/546	10/15576	0.000264959	0.0218118	0.0189207	11117/7148/10516/4239	4
GO:1901660	calcium ion export	4/546	10/15576	0.000264959	0.0218118	0.0189207	493/159371/80024/8787	4
GO:0030900	forebrain development	26/546	352/15576	0.000294409	0.0238109	0.0206548	54361/84879/493/89780/3398/151449/2016/4929/3280/10891/79633/9037/3340/358/1956/8022/2263/113246/4040/120892/7471/999/4642/5914/22809/65078	26
GO:0006006	glucose metabolic process	18/546	204/15576	0.000310227	0.0242915	0.0210717	3953/10891/2875/2203/229/10580/2805/1374/32/10993/2538/114897/2548/2642/3643/5105/150094/5165	18
GO:0048247	lymphocyte chemotaxis	8/546	51/15576	0.000364935	0.0266624	0.0231283	10563/6558/80024/2621/6361/58191/8740/6370	8
GO:0030203	glycosaminoglycan metabolic process	15/546	156/15576	0.000389782	0.0266624	0.0231283	3339/5549/6382/79586/166012/5159/3340/2683/1634/11261/92126/114770/160/56548/633	15
GO:0043648	dicarboxylic acid metabolic process	11/546	93/15576	0.000401693	0.0266624	0.0231283	8564/130013/8942/445/2805/27165/144193/3034/84706/5105/5625	11
GO:0050673	epithelial cell proliferation	27/546	379/15576	0.000401702	0.0266624	0.0231283	89780/3398/7498/55679/151306/1285/3280/9037/4163/1956/2267/2683/2263/5654/595/335/2252/80004/4804/116844/56005/3249/7538/634/27202/284361/64743	27
GO:0018401	peptidyl-proline hydroxylation to 4-hydroxy-L-proline	4/546	11/15576	0.000404851	0.0266624	0.0231283	54681/5034/112398/10549	4
GO:0021903	rostrocaudal neural tube patterning	4/546	11/15576	0.000404851	0.0266624	0.0231283	3280/64321/4040/7471	4
GO:0070839	divalent metal ion export	4/546	11/15576	0.000404851	0.0266624	0.0231283	493/159371/80024/8787	4
GO:0009435	NAD biosynthetic process	6/546	29/15576	0.000430712	0.0271997	0.0235944	8564/130013/8942/10135/4837/55739	6
GO:0001818	negative regulation of cytokine production	20/546	248/15576	0.000479261	0.029071	0.0252177	9636/80149/9173/3625/28514/335/2621/5045/161882/5914/2627/5300/114770/7538/634/27202/284297/140885/3929/81031	20
GO:0050678	regulation of epithelial cell proliferation	24/546	325/15576	0.000499187	0.0296048	0.0256807	89780/7498/55679/151306/1285/3280/9037/4163/1956/2683/2263/5654/595/2252/80004/4804/116844/56005/3249/7538/634/27202/284361/64743	24
GO:0071375	cellular response to peptide hormone stimulus	23/546	306/15576	0.000508132	0.0296048	0.0256807	3625/4929/55971/3638/2875/445/3416/10580/2805/340706/5140/2101/7471/8835/115/2538/2642/9663/3643/5566/634/5105/89766	23
GO:0035051	cardiocyte differentiation	13/546	127/15576	0.000516542	0.0296048	0.0256807	89780/3280/5159/6444/28514/1956/64321/6256/55897/5914/2627/5300/150094	13
GO:0006970	response to osmotic stress	10/546	81/15576	0.000517853	0.0296048	0.0256807	8564/6558/358/1956/56262/59341/80131/5609/5020/1831	10
GO:1900746	regulation of vascular endothelial growth factor signaling pathway	5/546	20/15576	0.000520171	0.0296048	0.0256807	7498/64094/28514/25960/1634	5
GO:0045807	positive regulation of endocytosis	11/546	96/15576	0.000528803	0.029729	0.0257885	89780/929/28514/7036/1861/120892/7448/718/3643/160/6453	11
GO:0032649	regulation of interferon-gamma production	11/546	97/15576	0.000577997	0.0304337	0.0263998	9636/80149/5142/9173/8809/929/2621/161882/5914/114770/140885	11
GO:0002920	regulation of humoral immune response	9/546	68/15576	0.000584136	0.0304337	0.0263998	55061/10563/730/733/1369/2/7448/718/27202	9
GO:0008228	opsonization	4/546	12/15576	0.000590505	0.0304337	0.0263998	5322/1401/399687/3929	4
GO:0044650	adhesion of symbiont to host cell	4/546	12/15576	0.000590505	0.0304337	0.0263998	3625/131578/2621/5819	4
GO:0010038	response to metal ion	25/546	349/15576	0.0006011	0.0304337	0.0263998	3398/6382/10891/6649/6558/929/1843/358/1956/7036/48/360/2203/2934/2021/445/11093/2805/322/595/120892/4502/999/513/3726	25
GO:0002697	regulation of immune effector process	27/546	390/15576	0.000624426	0.0304337	0.0263998	5322/80149/912/55061/8809/64332/730/733/1369/5654/335/2/2242/3566/2294/7448/399687/5914/148022/718/114770/634/5819/27202/54795/3929/5105	27
GO:0071496	cellular response to external stimulus	23/546	311/15576	0.000635939	0.0304337	0.0263998	54361/80149/84879/7100/3625/4929/358/1956/10135/360/2022/2805/7132/120892/8408/2621/2242/2642/220441/8740/3171/5105/150094	23
GO:0071559	response to transforming growth factor beta	19/546	235/15576	0.000637685	0.0304337	0.0263998	54361/11117/64838/3693/10891/3248/2022/9719/2805/2263/5654/7471/4053/5045/51341/116844/5300/8425/81031	19
GO:0097530	granulocyte migration	13/546	130/15576	0.000645907	0.0304337	0.0263998	5142/3680/2920/10563/59341/6361/146433/6370/284340/27202/3929/89766/83692	13
GO:0002532	production of molecular mediator involved in inflammatory response	9/546	69/15576	0.000651292	0.0304337	0.0263998	80149/6542/122618/3566/5187/148022/7001/140885/3929	9
GO:0038066	p38MAPK cascade	7/546	43/15576	0.000673371	0.0304337	0.0263998	80149/7498/1843/5187/4616/7538/284361	7
GO:0006575	cellular modified amino acid metabolic process	16/546	182/15576	0.000684739	0.0304374	0.0264029	5320/5322/2949/9027/81579/154141/8876/54677/445/1757/1374/2643/3249/92086/5625/2687	16
GO:0071216	cellular response to biotic stimulus	18/546	219/15576	0.000724442	0.0318065	0.0275905	80149/5142/8564/10891/2920/10563/929/445/11093/5914/6915/148022/7001/5976/4793/7538/140885/3929	18
GO:0044272	sulfur compound biosynthetic process	16/546	184/15576	0.000770797	0.0327709	0.0284271	1491/2949/5549/79586/166012/3340/2683/9060/1634/32/92126/92086/2687/5165/56548/633	16
GO:0072593	reactive oxygen species metabolic process	20/546	258/15576	0.00078906	0.0327709	0.0284271	80149/1401/493/7498/6649/5159/1956/6542/445/120892/27165/2643/10516/440503/148022/3643/7001/140885/10549/5165	20
GO:0009310	amine catabolic process	5/546	22/15576	0.000833749	0.0337766	0.0292996	493/8564/130013/8942/1757	5
GO:0006094	gluconeogenesis	10/546	86/15576	0.000835258	0.0337766	0.0292996	3953/10891/2875/2203/229/2805/10993/2538/5105/150094	10
GO:0042493	response to drug	26/546	378/15576	0.000860251	0.0341876	0.029656	5142/2016/9027/10891/358/1956/2203/2022/445/10555/20/1557/6609/1374/595/4837/335/32/2621/4502/999/9501/2627/6915/94274/1549	26
GO:0031589	cell-substrate adhesion	24/546	342/15576	0.00102085	0.0395472	0.0343052	54361/8515/11117/55679/2199/2042/3693/64094/10174/10319/11093/10580/340706/335/7070/7471/2621/10516/10232/2294/7448/5034/6370/8455	24
GO:0097009	energy homeostasis	6/546	34/15576	0.00105119	0.0400496	0.034741	84879/3953/10891/28514/32/59341	6
GO:0009895	negative regulation of catabolic process	22/546	304/15576	0.00109862	0.0408894	0.0354696	84879/3953/493/10891/1956/10135/2203/150/5140/120892/7471/32/5045/83547/10140/440503/5300/7538/54922/65992/57054/57135	22
GO:0045176	apical protein localization	4/546	14/15576	0.0011292	0.0409891	0.035556	57619/387755/8775/357	4
GO:0042593	glucose homeostasis	18/546	228/15576	0.00115267	0.0415141	0.0360115	3953/10891/2021/150/59341/80024/2621/9501/2538/4804/2642/3643/9230/5566/3171/54795/5105/5165	18
GO:0019217	regulation of fatty acid metabolic process	10/546	90/15576	0.00119142	0.0420581	0.0364834	84879/10891/3248/3638/1374/335/32/440503/634/5165	10
GO:0071560	cellular response to transforming growth factor beta stimulus	18/546	229/15576	0.00121141	0.0420581	0.0364834	54361/11117/3693/10891/3248/2022/9719/2805/2263/5654/7471/4053/5045/51341/116844/5300/8425/81031	18
GO:0019362	pyridine nucleotide metabolic process	6/546	35/15576	0.00123164	0.0420581	0.0364834	8564/130013/8942/10135/4837/55739	6
GO:0046496	nicotinamide nucleotide metabolic process	6/546	35/15576	0.00123164	0.0420581	0.0364834	8564/130013/8942/10135/4837/55739	6
GO:0072525	pyridine-containing compound biosynthetic process	6/546	35/15576	0.00123164	0.0420581	0.0364834	8564/130013/8942/10135/4837/55739	6
GO:0003012	muscle system process	27/546	410/15576	0.00131469	0.0439184	0.0380971	80149/5142/493/6332/3693/10891/6444/10174/2934/10580/150/7132/113246/4622/4619/6442/2548/8736/2627/6915/5300/5566/6324/126393/54795/79784/5020	27
GO:0034599	cellular response to oxidative stress	21/546	290/15576	0.00140147	0.0460962	0.0399862	80149/2034/4929/10891/6649/5159/8876/358/1956/6505/1612/2021/120892/7471/2643/10516/57332/5034/7001/140885/5625	21
GO:0051591	response to cAMP	10/546	92/15576	0.00141117	0.0460962	0.0399862	5322/6382/189/1843/358/1811/445/5187/5020/5105	10
GO:0032609	interferon-gamma production	11/546	108/15576	0.00141988	0.0460962	0.0399862	9636/80149/5142/9173/8809/929/2621/161882/5914/114770/140885	11
GO:2000377	regulation of reactive oxygen species metabolic process	15/546	177/15576	0.00144257	0.0461688	0.0400491	80149/1401/493/7498/5159/1956/445/2643/10516/440503/148022/3643/7001/140885/5165	15
GO:0001570	vasculogenesis	9/546	77/15576	0.00144813	0.0461688	0.0400491	7498/5159/64321/2022/4643/2294/3726/634/54922	9
GO:2000345	regulation of hepatocyte proliferation	4/546	15/15576	0.00149745	0.0461688	0.0400491	89780/55679/3249/634	4
GO:0030166	proteoglycan biosynthetic process	8/546	63/15576	0.00153754	0.0461688	0.0400491	79586/166012/3340/1634/92126/81031/56548/633	8
GO:0035886	vascular associated smooth muscle cell differentiation	5/546	25/15576	0.0015423	0.0461688	0.0400491	1491/3280/2022/55897/2627	5
GO:0040013	negative regulation of locomotion	21/546	293/15576	0.00159117	0.0466663	0.0404807	54361/127435/493/89780/11117/10891/10563/9037/4163/1843/1365/2022/7070/1634/999/114757/6915/6370/5300/27202/11122	21
GO:0006631	fatty acid metabolic process	25/546	374/15576	0.00159653	0.0466663	0.0404807	5322/84879/11000/11343/10891/3248/54677/3638/10999/1557/1374/335/7132/32/114757/9663/440503/84266/718/1549/634/5105/2687/5165/158584	25
GO:1900744	regulation of p38MAPK cascade	6/546	37/15576	0.00166262	0.0479043	0.0415546	80149/7498/1843/5187/4616/284361	6
GO:0006869	lipid transport	24/546	355/15576	0.00169031	0.0483997	0.0419843	5320/5322/84879/114883/24/11000/81579/54677/2055/10999/6256/20/1374/335/4040/32/26020/55852/10350/10349/114897/634/5020/3929	24

## Sheet: IC2_ge
ID	Description	GeneRatio	BgRatio	pvalue	p.adjust	qvalue	geneID	Count
hsa04146	Peroxisome	19/396	82/7073	8.00612e-08	2.44187e-05	2.29228e-05	3155/6342/8443/8309/1962/23600/3295/23305/10455/373156/1384/51703/847/8800/3418/26063/283927/1891/6647	19
hsa00071	Fatty acid degradation	12/396	42/7073	1.91761e-06	0.000292436	0.000274521	1962/127/130/125/3033/23305/10455/51703/1892/217/1632/224	12
hsa00280	Valine, leucine and isoleucine degradation	12/396	48/7073	8.89004e-06	0.000796126	0.000747356	3155/84693/26275/316/1962/3033/11112/549/1892/217/224/3028	12
hsa00982	Drug metabolism - cytochrome P450	14/396	66/7073	1.26001e-05	0.000796126	0.000747356	2328/316/54657/7364/127/130/125/4258/1576/373156/1571/1544/4128/4129	14
hsa00380	Tryptophan metabolism	11/396	42/7073	1.30513e-05	0.000796126	0.000747356	316/1962/3033/1892/847/217/1543/1544/224/4128/4129	11
hsa05204	Chemical carcinogenesis	14/396	79/7073	0.000103889	0.00426232	0.00400121	54657/7364/127/130/125/4258/1576/64816/373156/1571/1543/1544/6822/873	14
hsa00980	Metabolism of xenobiotics by cytochrome P450	13/396	70/7073	0.000111415	0.00426232	0.00400121	54657/7364/127/130/125/4258/1576/373156/1571/1543/1544/6822/873	13
hsa01240	Biosynthesis of cofactors	21/396	153/7073	0.000111799	0.00426232	0.00400121	51601/54657/211/7364/133686/4338/2729/8836/50808/210/2356/53354/1355/326625/217/4522/10243/51004/224/2235/9104	21
hsa00330	Arginine and proline metabolism	10/396	49/7073	0.000310092	0.0105087	0.00986491	51056/112817/4942/217/4842/2628/112483/224/4128/4129	10
hsa00860	Porphyrin and chlorophyll metabolism	9/396	42/7073	0.000421811	0.011779	0.0110574	54657/211/7364/2395/210/1355/326625/3163/2235	9
hsa00650	Butanoate metabolism	7/396	26/7073	0.000424817	0.011779	0.0110574	3155/1962/3033/7915/1892/348158/6296	7
hsa00790	Folate biosynthesis	6/396	24/7073	0.00168406	0.0427965	0.0401748	5860/4338/8836/2356/10243/873	6
hsa00120	Primary bile acid biosynthesis	5/396	17/7073	0.00189435	0.0427965	0.0401748	6342/8309/23600/3295/51302	5
hsa00350	Tyrosine metabolism	7/396	33/7073	0.00196443	0.0427965	0.0401748	316/127/130/125/2954/4128/4129	7
hsa00830	Retinol metabolism	10/396	63/7073	0.00239414	0.0486809	0.0456987	316/54657/7364/127/130/125/1576/216/1543/1544	10
R-HSA-211859	Biological oxidations	33/525	211/9751	2.56013e-08	2.92111e-05	2.87543e-05	2328/4548/54657/55347/7364/27284/127/130/125/4258/670/7172/51302/2729/196/1576/64816/373156/54928/10499/1585/216/1571/217/2098/2954/1543/1544/348158/6822/25830/4128/4129	33
R-HSA-8978868	Fatty acid metabolism	28/525	173/9751	1.42594e-07	8.13497e-05	8.00776e-05	6342/5563/84693/8309/84129/1962/3033/166785/84869/23600/3295/23305/10455/55856/22949/1384/6319/51703/1892/1543/1544/26063/1632/6296/283927/224/80221/873	28
R-HSA-9033241	Peroxisomal protein import	15/525	63/9751	8.39362e-07	0.000319237	0.000314245	3155/6342/8443/8309/1962/23600/3295/10455/373156/1384/847/26063/283927/7314/1891	15
R-HSA-390918	Peroxisomal lipid metabolism	10/525	29/9751	1.48657e-06	0.000424046	0.000417415	6342/8309/1962/23600/3295/10455/1384/26063/283927/224	10
R-HSA-189445	Metabolism of porphyrins	9/525	26/9751	4.8653e-06	0.00111026	0.0010929	54657/211/9429/210/1355/1244/28234/3163/2235	9
R-HSA-211945	Phase I - Functionalization of compounds	18/525	101/9751	6.19126e-06	0.00117737	0.00115896	2328/127/130/125/670/51302/196/1576/64816/10499/1585/216/1571/217/1543/1544/4128/4129	18
R-HSA-9609507	Protein localization	23/525	162/9751	1.77836e-05	0.00289873	0.0028534	3155/6342/10440/8443/8309/131118/1962/23600/3295/10455/10165/9512/373156/2395/1384/847/26063/283927/6844/7314/224/1891/25813	23
R-HSA-77289	Mitochondrial Fatty Acid Beta-Oxidation	9/525	35/9751	7.11429e-05	0.0101468	0.00998809	84693/84129/3033/166785/55856/1892/1632/6296/80221	9
R-HSA-156580	Phase II - Conjugation of compounds	16/525	104/9751	0.000128293	0.0162647	0.0160104	4548/54657/55347/7364/27284/4258/7172/2729/373156/54928/2098/2954/1544/348158/6822/25830	16
R-HSA-71384	Ethanol oxidation	5/525	11/9751	0.00015639	0.0178441	0.0175651	127/130/125/216/217	5
R-HSA-196849	Metabolism of water-soluble vitamins and cofactors	17/525	118/9751	0.000182166	0.0188956	0.0186001	4548/8884/316/83666/10840/166785/133686/4338/54981/2356/55328/53354/326625/4522/10243/54956/9962	17
R-HSA-8957322	Metabolism of steroids	19/525	148/9751	0.000359573	0.0339295	0.0333989	6342/51478/51141/8309/10427/6307/23600/3295/51302/10499/1585/6319/57678/5007/28234/5641/80765/80205/50814	19
R-HSA-194068	Bile acid and bile salt metabolism	9/525	43/9751	0.000386576	0.0339295	0.0333989	6342/8309/23600/3295/51302/10499/5007/28234/80765	9
R-HSA-189451	Heme biosynthesis	5/525	14/9751	0.000591996	0.0450312	0.044327	211/9429/210/1355/2235	5
R-HSA-189483	Heme degradation	5/525	14/9751	0.000591996	0.0450312	0.044327	54657/9429/1244/28234/3163	5
R-HSA-70895	Branched-chain amino acid catabolism	6/525	21/9751	0.000641319	0.045734	0.0450189	26275/152926/11112/549/1892/3028	6
GO:0016054	organic acid catabolic process	49/774	278/15576	6.54526e-15	1.60915e-11	1.5626e-11	3155/55268/6342/2752/84696/51449/84693/3176/26275/3667/8309/55347/10840/84129/1962/5860/152926/3033/2247/166785/2110/23600/3295/10455/7915/11112/137872/414328/549/1384/2746/112817/4942/1892/254013/51380/4842/51084/2954/6652/26063/1632/283927/224/51181/1891/6822/3028/2747	49
GO:0046395	carboxylic acid catabolic process	49/774	278/15576	6.54526e-15	1.60915e-11	1.5626e-11	3155/55268/6342/2752/84696/51449/84693/3176/26275/3667/8309/55347/10840/84129/1962/5860/152926/3033/2247/166785/2110/23600/3295/10455/7915/11112/137872/414328/549/1384/2746/112817/4942/1892/254013/51380/4842/51084/2954/6652/26063/1632/283927/224/51181/1891/6822/3028/2747	49
GO:0044282	small molecule catabolic process	59/774	442/15576	3.44187e-12	5.64122e-09	5.478e-09	3155/55268/6342/2752/84696/51449/84693/3176/26275/3667/8309/55347/10840/84129/1962/5860/27284/152926/127/3033/2247/166785/2110/23600/3295/10455/7915/51302/11112/54928/137872/216/414328/549/1384/2746/112817/4942/1892/254013/51380/217/4842/51084/2098/81602/2954/6652/1543/26063/1632/283927/56985/224/51181/1891/6822/3028/2747	59
GO:0008202	steroid metabolic process	44/774	314/15576	4.43552e-10	3.92904e-07	3.81536e-07	9563/6342/5563/51478/2494/51706/51141/8309/7364/27284/6307/23600/3295/654/51302/2099/1576/64816/6469/1585/7436/84681/23411/8879/6319/57678/1571/847/5007/84650/11161/5641/3990/6095/1543/1544/1071/3931/6777/6822/6647/23541/25830/50814	44
GO:0006631	fatty acid metabolic process	49/774	374/15576	4.79443e-10	3.92904e-07	3.81536e-07	55268/6342/5563/8443/84696/84693/51141/3667/8309/84129/1962/127/3033/166785/2110/6307/84869/23600/3295/23305/10455/948/1576/549/22949/1384/23411/8879/6319/57678/51703/1892/1571/254013/51084/2954/3990/1543/1544/26063/1632/348158/6296/283927/224/80221/1891/873/9104	49
GO:0006790	sulfur compound metabolic process	41/774	355/15576	4.32153e-07	0.000193173	0.000187584	3155/10768/4548/55256/8884/51449/84693/4780/10402/27284/4258/84869/3295/23305/55856/2729/10090/373156/54928/2395/1244/6319/57678/51703/51363/51380/23479/2098/80224/4522/2954/348158/6296/283927/9953/6777/80221/6822/6647/25830/3423	41
GO:0006625	protein targeting to peroxisome	15/774	68/15576	9.15753e-07	0.000300184	0.000291499	3155/6342/8443/8309/1962/23600/3295/10455/373156/1384/847/26063/283927/7314/1891	15
GO:0072662	protein localization to peroxisome	15/774	68/15576	9.15753e-07	0.000300184	0.000291499	3155/6342/8443/8309/1962/23600/3295/10455/373156/1384/847/26063/283927/7314/1891	15
GO:0072663	establishment of protein localization to peroxisome	15/774	68/15576	9.15753e-07	0.000300184	0.000291499	3155/6342/8443/8309/1962/23600/3295/10455/373156/1384/847/26063/283927/7314/1891	15
GO:0016042	lipid catabolic process	37/774	323/15576	1.92117e-06	0.000572998	0.000556419	55268/6342/84696/84693/3667/57406/8309/84129/1962/3033/4258/166785/2110/133121/23600/3295/10455/51302/1576/154791/84681/549/1384/8879/1892/6653/254013/63874/3990/1544/26063/1632/221223/283927/224/1891/6822	37
GO:0043574	peroxisomal transport	15/774	72/15576	1.98108e-06	0.000572998	0.000556419	3155/6342/8443/8309/1962/23600/3295/10455/373156/1384/847/26063/283927/7314/1891	15
GO:0007031	peroxisome organization	16/774	82/15576	2.27526e-06	0.000621526	0.000603544	3155/6342/8443/8309/1962/23600/3295/10455/373156/1384/847/8800/26063/283927/7314/1891	16
GO:0033013	tetrapyrrole metabolic process	13/774	57/15576	3.27184e-06	0.000846718	0.00082222	4548/54657/211/166785/2395/210/1355/326625/171425/1543/1544/3163/2235	13
GO:0006694	steroid biosynthetic process	24/774	182/15576	1.19828e-05	0.00266235	0.00258533	9563/6342/5563/51478/51706/51141/8309/6307/23600/3295/654/51302/1576/1585/84681/23411/6319/57678/5007/11161/1543/6647/23541/50814	24
GO:0043648	dicarboxylic acid metabolic process	16/774	93/15576	1.24536e-05	0.00266235	0.00258533	6390/2752/56954/10840/7915/2729/137872/9380/2356/2746/112817/4942/4522/3418/162417/2747	16
GO:0016053	organic acid biosynthetic process	36/774	343/15576	1.89081e-05	0.00371884	0.00361124	6342/5563/2752/4548/55256/84696/51141/8309/4258/84869/23600/3295/51302/10090/1576/2356/23411/2746/112817/6319/4942/1571/5007/51380/4522/2628/3990/1543/1544/26063/348158/6296/162417/873/9104/2747	36
GO:0033865	nucleoside bisphosphate metabolic process	19/774	133/15576	3.11716e-05	0.0052852	0.00513228	3155/84693/27284/84869/3295/23305/55856/54928/53354/6319/57678/51703/2954/348158/6296/283927/80221/6822/25830	19
GO:0033875	ribonucleoside bisphosphate metabolic process	19/774	133/15576	3.11716e-05	0.0052852	0.00513228	3155/84693/27284/84869/3295/23305/55856/54928/53354/6319/57678/51703/2954/348158/6296/283927/80221/6822/25830	19
GO:0034032	purine nucleoside bisphosphate metabolic process	19/774	133/15576	3.11716e-05	0.0052852	0.00513228	3155/84693/27284/84869/3295/23305/55856/54928/53354/6319/57678/51703/2954/348158/6296/283927/80221/6822/25830	19
GO:0034308	primary alcohol metabolic process	15/774	90/15576	3.41291e-05	0.00559375	0.00543191	9563/27284/127/130/125/84869/654/1576/1585/216/217/1543/1544/224/6822	15
GO:0006067	ethanol metabolic process	7/774	21/15576	4.58747e-05	0.00683533	0.00663757	27284/127/130/125/216/217/6822	7
GO:0055076	transition metal ion homeostasis	18/774	129/15576	6.85432e-05	0.00991256	0.00962576	7780/7779/30061/4057/26234/9429/475/654/2395/1318/9550/81894/23479/567/3163/4490/6647/331	18
GO:0006766	vitamin metabolic process	17/774	125/15576	0.00014907	0.0183244	0.0177942	4548/8884/316/10840/166785/2729/1576/7274/2356/326625/171425/4522/5641/1543/9962/873/9104	17
GO:0017144	drug metabolic process	9/774	43/15576	0.00021657	0.0247645	0.024048	316/7172/1576/1244/1571/4842/1543/1544/873	9
GO:0098754	detoxification	17/774	130/15576	0.000241165	0.0263513	0.0255889	5174/7779/4780/114112/9429/127/4258/948/373156/1244/23410/847/2098/2954/4490/6647/9104	17
GO:0046916	cellular transition metal ion homeostasis	15/774	107/15576	0.000256648	0.0274334	0.0266397	7780/7779/30061/4057/26234/9429/475/654/2395/1318/9550/23479/3163/4490/6647	15
GO:0010038	response to metal ion	33/774	349/15576	0.000304354	0.030541	0.0296574	7780/5563/10768/7779/4780/30061/7341/5860/654/2729/10165/6469/8836/1585/2395/210/310/3778/1244/847/466/10243/5641/567/6652/366/1543/1544/4490/2235/808/6647/4129	33
GO:0019731	antibacterial humoral response	8/774	36/15576	0.00031369	0.0308483	0.0299558	4057/3133/1669/1667/1668/283/6037/1991	8
GO:0008209	androgen metabolic process	7/774	28/15576	0.000344449	0.0332089	0.0322481	51478/7364/3295/2099/1576/6469/8879	7
GO:0006637	acyl-CoA metabolic process	14/774	99/15576	0.000372316	0.0345411	0.0335417	3155/84693/84869/3295/23305/55856/6319/57678/51703/2954/348158/6296/283927/80221	14
GO:0008206	bile acid metabolic process	9/774	47/15576	0.000438054	0.0398873	0.0387332	6342/2494/8309/23600/3295/51302/23411/5007/6822	9
GO:0051607	defense response to virus	24/774	232/15576	0.000553864	0.0473056	0.0459369	163702/2633/103/6041/64135/83666/151636/64108/59067/55601/3660/10475/1667/1668/23586/3437/3434/24138/57678/10060/10379/246778/79132/598	24

## Sheet: IC3_ge
ID	Description	GeneRatio	BgRatio	pvalue	p.adjust	qvalue	geneID	Count
hsa03040	Spliceosome	69/1617	132/7073	1.15231e-13	3.72196e-11	3.67526e-11	343069/10772/9410/10946/10450/10465/84950/55119/9129/3310/6432/6637/10713/23020/55660/57461/23350/6434/22916/1665/10915/7919/57819/6631/6428/51645/23658/6100/8896/51691/9128/84991/8559/27339/9092/10992/51729/9416/25766/3178/6636/8683/144983/3183/22985/3306/58517/22938/6627/2521/23450/9785/1659/9343/6426/9775/10189/9984/6632/4670/6626/6633/6628/6629/24148/7307/84844/4809/27316	69
hsa03008	Ribosome biogenesis in eukaryotes	45/1617	76/7073	8.1463e-12	1.31563e-09	1.29912e-09	29889/10885/4931/55127/23160/7514/84128/51602/26354/55341/54433/29102/102157402/84135/6949/10799/83732/1460/55131/10940/23560/10557/9790/283106/55226/10436/5901/51077/54913/81691/1459/84916/28987/55813/51096/2091/1457/10528/22803/29107/5822/4809/54552/10813/1736	45
hsa04110	Cell cycle	57/1617	124/7073	9.08522e-09	9.78175e-07	9.65902e-07	10459/1870/3065/991/4998/8317/10971/699/64682/4175/4999/993/4171/4085/890/6502/891/1022/995/9232/1871/4172/7272/23595/3066/10926/4176/5591/4173/1875/9134/7534/5885/4609/983/7465/1111/9700/1017/1019/51433/7027/701/9133/9088/5347/23594/1874/990/996/898/994/5933/7529/8318/11200/27127	57
hsa03013	RNA transport	61/1617	157/7073	3.95987e-06	0.000319759	0.000315747	23435/8668/55706/11218/7514/9669/129401/8087/8893/22916/10460/132430/9631/6607/6606/10799/7919/57510/348995/8662/23165/1978/96764/10940/8667/23511/10557/1982/11260/57122/79023/1967/5901/9818/10419/22985/8487/5411/8892/54913/7329/10921/2521/9688/55308/1973/22794/3837/79902/9775/10189/9984/81929/29107/8894/80336/8480/8563/8664/1968/140886	61
hsa03030	DNA replication	20/1617	36/7073	2.12158e-05	0.00137054	0.00135334	6118/4175/4171/5984/4172/5558/5982/4176/6742/4173/54107/1763/2237/23649/5557/5985/5983/5427/10535/5422	20
R-HSA-69620	Cell Cycle Checkpoints	128/2279	272/9751	3.5677e-18	4.91272e-15	4.14604e-15	378708/55920/6118/63967/55143/991/11004/4998/8317/83540/91687/1063/128312/9156/10971/79172/1058/7514/699/64682/4175/10213/57405/1781/151246/4999/580/151648/7324/51143/993/4171/11073/5984/7468/84142/1062/4085/890/5810/3796/64105/891/64946/995/54908/51720/255626/8364/8365/8970/8340/8341/9025/55166/4172/23595/348995/5982/10926/4176/7486/4173/9134/7534/401541/55388/11130/983/1763/5719/7465/81930/9793…	128
R-HSA-68877	Mitotic Prometaphase	99/2279	200/9751	3.87804e-16	2.67003e-13	2.25334e-13	378708/55920/55143/991/11004/83540/91687/4751/1063/79172/1058/7514/23397/699/112714/113457/57405/1781/151246/151648/51143/10051/64151/9662/1062/4085/10733/55722/3796/64105/891/64946/54908/347733/203068/1460/55166/348995/95681/5885/54801/84131/401541/10592/55755/4957/79861/11130/983/81930/9793/3619/113130/22897/9918/10376/84790/57122/80184/121441/79023/9735/7278/55835/440145/701/57082/55142/22995/…	99
R-HSA-68886	M Phase	154/2279	380/9751	2.40222e-14	1.10262e-11	9.30543e-12	378708/55920/1104/55143/991/11004/55706/83540/91687/4751/1063/128312/79172/1058/7444/7514/23397/699/64682/112714/113457/10213/57405/1781/129401/151246/151648/7324/51143/25978/10051/64151/9662/3015/1062/4085/10733/55722/9631/3796/64105/891/64946/3842/4001/10112/9232/54908/347733/255626/8364/3013/8365/8970/8340/8341/8356/203068/1460/55166/348995/26271/95681/23165/54892/5885/54801/84131/401541/10592…	154
R-HSA-8868773	rRNA processing in the nucleus and cytosol	91/2279	188/9751	3.46516e-14	1.19288e-11	1.00672e-11	6146/79707/5394/51118/10969/6125/10885/81875/55127/6201/23160/56902/84128/51602/55759/6168/4691/3921/23016/9136/26354/6165/6133/54433/5393/6167/84135/6228/10799/83732/9277/705/88745/6206/84946/114049/55131/90459/6224/6129/25879/6132/6194/51010/54881/23404/10557/9790/9188/6229/22984/6157/6207/55226/6188/4839/10436/51202/27340/6128/57647/140801/51077/6124/54913/6218/6123/6187/84916/51388/28987/1020…	91
R-HSA-6791226	Major pathway of rRNA processing in the nucleolus and cytosol	87/2279	178/9751	6.28191e-14	1.73004e-11	1.46005e-11	6146/79707/5394/51118/10969/6125/10885/81875/55127/6201/23160/56902/84128/51602/55759/6168/4691/3921/23016/9136/26354/6165/6133/5393/6167/84135/6228/10799/83732/9277/705/88745/6206/84946/114049/55131/90459/6224/6129/25879/6132/6194/51010/54881/23404/10557/9790/9188/6229/22984/6157/6207/6188/10436/51202/27340/6128/57647/140801/51077/6124/54913/6218/6123/6187/84916/51388/28987/10200/55813/9349/6155…	87
R-HSA-2500257	Resolution of Sister Chromatid Cohesion	67/2279	124/9751	1.16653e-13	2.6772e-11	2.25939e-11	378708/55920/55143/991/11004/83540/91687/1063/79172/1058/7514/699/112714/113457/57405/1781/151246/151648/51143/1062/4085/3796/64105/891/64946/54908/347733/55166/348995/5885/401541/79861/11130/983/81930/9793/3619/113130/10376/84790/57122/79023/9735/7278/701/57082/9133/55055/54820/5347/1783/55839/10381/9212/57551/79902/332/10403/84617/81929/220134/147841/22919/79980/79019/54821/2491	67
R-HSA-72312	rRNA processing	92/2279	197/9751	3.67781e-13	6.6389e-11	5.60283e-11	6146/79707/5394/51118/10969/6125/10885/81875/55127/6201/23160/56902/84128/51602/55759/6168/4691/3921/23016/9136/26354/6165/6133/54433/5393/6167/84135/6228/10799/83732/9277/705/88745/6206/84946/51106/114049/55131/90459/6224/6129/25879/6132/6194/51010/54881/23404/10557/9790/9188/6229/22984/6157/6207/55226/6188/4839/10436/51202/27340/6128/57647/140801/51077/6124/54913/6218/6123/6187/84916/51388/2898…	92
R-HSA-72203	Processing of Capped Intron-Containing Pre-mRNA	106/2279	239/9751	3.85702e-13	6.6389e-11	5.60283e-11	10236/10772/22826/9410/10946/10450/10465/4904/84950/55706/9129/1660/51692/6432/6637/10713/23020/5433/55660/57703/129401/57461/23350/5437/6434/22916/1665/5431/9631/10283/7919/57819/6631/6428/51645/285755/85313/348995/9589/3181/23658/8896/10898/51593/51691/23165/1993/9128/23511/84991/1479/27339/79869/5436/9092/10992/51729/9416/3178/84324/57122/6636/79023/8683/9818/3183/56339/8106/22938/53981/6638/8…	106
R-HSA-9648025	EML4 and NUDC in mitotic spindle formation	62/2279	115/9751	1.10214e-12	1.68628e-10	1.42312e-10	378708/55920/55143/991/11004/83540/91687/1063/79172/1058/7514/699/112714/113457/57405/1781/151246/151648/51143/1062/4085/3796/64105/64946/54908/347733/55166/348995/401541/79861/11130/81930/9793/3619/10376/84790/57122/79023/9735/7278/701/57082/55055/54820/5347/1783/55839/10381/9212/57551/79902/332/10403/84617/81929/220134/147841/22919/79980/79019/54821/2491	62
R-HSA-72163	mRNA Splicing - Major Pathway	84/2279	180/9751	4.1354e-12	5.69445e-10	4.80577e-10	10236/10772/22826/9410/10946/10450/10465/4904/84950/9129/1660/51692/6432/6637/10713/23020/5433/55660/57703/57461/23350/5437/6434/22916/1665/5431/10283/57819/6631/6428/51645/285755/85313/3181/23658/8896/10898/51593/51691/1993/9128/84991/1479/27339/79869/5436/9092/10992/51729/9416/3178/6636/8683/3183/8106/22938/53981/6638/8926/6627/10921/10421/2521/11051/23450/9785/22794/9343/6426/9775/10189/6632/4…	84
R-HSA-141424	Amplification of signal from the kinetochores	53/2279	95/9751	8.29741e-12	9.52128e-10	8.03539e-10	378708/55920/55143/991/11004/83540/91687/1063/79172/1058/7514/699/57405/1781/151246/151648/51143/1062/4085/3796/64105/64946/54908/55166/348995/401541/11130/81930/9793/3619/57122/79023/9735/701/57082/55055/54820/5347/1783/55839/9212/57551/79902/332/10403/81929/220134/147841/22919/79980/79019/54821/2491	53
R-HSA-141444	Amplification of signal from unattached kinetochores via a MAD2 inhibitory signal	53/2279	95/9751	8.29741e-12	9.52128e-10	8.03539e-10	378708/55920/55143/991/11004/83540/91687/1063/79172/1058/7514/699/57405/1781/151246/151648/51143/1062/4085/3796/64105/64946/54908/55166/348995/401541/11130/81930/9793/3619/57122/79023/9735/701/57082/55055/54820/5347/1783/55839/9212/57551/79902/332/10403/81929/220134/147841/22919/79980/79019/54821/2491	53
R-HSA-2555396	Mitotic Metaphase and Anaphase	101/2279	234/9751	1.03273e-11	1.0939e-09	9.23185e-10	378708/55920/1104/55143/991/11004/55706/83540/91687/1063/79172/1058/7444/7514/699/64682/112714/113457/10213/57405/1781/129401/151246/151648/7324/51143/25978/1062/4085/9631/3796/64105/891/64946/3842/4001/9232/54908/347733/55166/348995/26271/23165/5885/401541/23511/79861/11130/983/5719/81930/9793/3619/113130/10376/84790/9700/57122/7112/79023/51433/9735/5901/23141/7278/9818/29082/7443/701/57082/9133…	101
R-HSA-5663220	RHO GTPases Activate Formins	68/2279	137/9751	1.44493e-11	1.42119e-09	1.1994e-09	378708/55920/55143/991/11004/83540/91687/1063/79172/1058/7514/699/112714/113457/114793/57405/1781/151246/151648/51143/5217/1857/1062/4085/3796/64105/64946/54908/347733/6722/55166/348995/401541/79861/11130/81930/9793/3619/10376/84790/57122/79023/9735/7278/81624/701/57082/55055/54820/5347/1783/55839/10381/9212/57551/79902/332/10403/84617/81929/220134/147841/22919/79980/6714/79019/54821/2491	68
R-HSA-68882	Mitotic Anaphase	100/2279	233/9751	1.95938e-11	1.79871e-09	1.518e-09	378708/55920/1104/55143/991/11004/55706/83540/91687/1063/79172/1058/7444/7514/699/64682/112714/113457/10213/57405/1781/129401/151246/151648/7324/51143/25978/1062/4085/9631/3796/64105/891/64946/3842/4001/9232/54908/347733/55166/348995/23165/5885/401541/23511/79861/11130/983/5719/81930/9793/3619/113130/10376/84790/9700/57122/7112/79023/51433/9735/5901/23141/7278/9818/29082/7443/701/57082/9133/55055…	100
R-HSA-69618	Mitotic Spindle Checkpoint	58/2279	112/9751	5.20058e-11	4.47575e-09	3.77727e-09	378708/55920/55143/991/11004/83540/91687/1063/79172/1058/7514/699/64682/57405/1781/151246/151648/7324/51143/1062/4085/3796/64105/64946/54908/55166/348995/401541/11130/81930/9793/3619/57122/79023/51433/9735/701/57082/55055/54820/5347/1783/55839/9212/57551/996/79902/332/10403/81929/220134/147841/22919/79980/11065/79019/54821/2491	58
R-HSA-72172	mRNA Splicing	84/2279	188/9751	6.93042e-11	5.61364e-09	4.73758e-09	10236/10772/22826/9410/10946/10450/10465/4904/84950/9129/1660/51692/6432/6637/10713/23020/5433/55660/57703/57461/23350/5437/6434/22916/1665/5431/10283/57819/6631/6428/51645/285755/85313/3181/23658/8896/10898/51593/51691/1993/9128/84991/1479/27339/79869/5436/9092/10992/51729/9416/3178/6636/8683/3183/8106/22938/53981/6638/8926/6627/10921/10421/2521/11051/23450/9785/22794/9343/6426/9775/10189/6632/4…	84
R-HSA-195258	RHO GTPase Effectors	116/2279	289/9751	8.74873e-11	6.69278e-09	5.6483e-09	378708/55920/23028/55143/991/11004/6280/128239/83540/91687/4688/9928/1063/128312/10971/79172/1058/23433/7514/699/10096/112714/113457/114793/57405/1781/10787/151246/10152/10109/10093/151648/51143/5580/54763/5217/1857/3015/1062/4085/3796/64105/64946/995/54908/347733/255626/8364/3013/8365/8970/8340/8341/8356/6722/55166/8936/348995/3984/7534/5747/401541/79861/3799/11130/81930/9793/3619/1072/64837/201…	116
R-HSA-6790901	rRNA modification in the nucleus and cytosol	36/2279	59/9751	6.34406e-10	4.59777e-08	3.88025e-08	51118/10885/55127/6201/23160/56902/84128/51602/9136/54433/84135/9277/88745/114049/25879/6194/9790/22984/55226/4839/10436/51202/27340/57647/51077/6187/84916/55813/51096/25926/2091/10528/5822/4809/10813/1736	36
R-HSA-176187	Activation of ATR in response to replication stress	26/2279	37/9751	1.8477e-09	1.27214e-07	1.07361e-07	6118/63967/4998/8317/4175/4999/993/4171/5984/5810/995/4172/23595/5982/10926/4176/4173/55388/1111/1017/5985/5983/23594/990/84515/8318	26
R-HSA-69481	G2/M Checkpoints	67/2279	147/9751	2.13761e-09	1.40166e-07	1.18292e-07	6118/63967/4998/8317/128312/9156/10971/4175/10213/4999/580/993/4171/11073/5984/7468/84142/5810/891/995/51720/255626/8364/8365/8970/8340/8341/9025/4172/23595/5982/10926/4176/7486/4173/7534/55388/983/1763/5719/7465/4361/1111/83695/121504/1017/7334/5985/5983/7158/9133/641/9088/116028/23594/5713/5717/990/10197/672/5932/143471/84515/7529/8318/11200/51512	67
R-HSA-68962	Activation of the pre-replicative complex	24/2279	33/9751	2.58326e-09	1.61689e-07	1.36456e-07	6118/4998/8317/4175/4999/4171/51053/4172/5558/23595/10926/4176/4173/54107/55388/23649/1017/5557/5427/23594/990/84515/8318/5422	24
R-HSA-73886	Chromosome Maintenance	55/2279	116/9751	1.05251e-08	6.30131e-07	5.31793e-07	378708/6118/5928/91687/128312/79172/1058/5433/55355/55164/8607/5437/5984/5431/3015/54433/890/64105/64946/4869/255626/8364/3013/8365/8970/8340/8341/55166/5558/387103/5982/7486/79075/401541/1763/2237/5436/23649/55291/121504/1017/5557/5985/5983/55320/57082/11339/80119/641/55839/54069/79019/5422/2491/1736	55
R-HSA-69473	G2/M DNA damage checkpoint	40/2279	75/9751	1.72314e-08	9.88653e-07	8.34364e-07	6118/128312/9156/10971/580/11073/5984/7468/84142/5810/891/995/51720/255626/8364/8365/8970/8340/8341/9025/5982/7486/7534/983/1763/7465/4361/1111/83695/121504/7334/5985/5983/7158/641/116028/672/5932/7529/11200	40
R-HSA-606279	Deposition of new CENPA-containing nucleosomes at the centromere	30/2279	50/9751	2.98097e-08	1.57877e-06	1.33239e-06	378708/5928/91687/128312/79172/1058/55355/8607/3015/64105/64946/4869/255626/8364/3013/8365/8970/8340/8341/55166/387103/401541/121504/55320/57082/11339/55839/54069/79019/2491	30
R-HSA-774815	Nucleosome assembly	30/2279	50/9751	2.98097e-08	1.57877e-06	1.33239e-06	378708/5928/91687/128312/79172/1058/55355/8607/3015/64105/64946/4869/255626/8364/3013/8365/8970/8340/8341/55166/387103/401541/121504/55320/57082/11339/55839/54069/79019/2491	30
R-HSA-2467813	Separation of Sister Chromatids	77/2279	188/9751	4.81313e-08	2.4547e-06	2.07162e-06	378708/55920/55143/991/11004/83540/91687/1063/79172/1058/7514/699/64682/112714/113457/10213/57405/1781/151246/151648/7324/51143/1062/4085/3796/64105/64946/9232/54908/347733/55166/348995/5885/401541/79861/11130/5719/81930/9793/3619/113130/10376/84790/9700/57122/79023/51433/9735/7278/701/57082/55055/54820/5347/1783/5713/55839/10381/9212/57551/5717/10197/996/79902/332/10403/84617/81929/143471/220134…	77
R-HSA-69190	DNA strand elongation	22/2279	32/9751	6.31071e-08	3.10352e-06	2.61918e-06	6118/4175/4171/5984/4172/5558/5982/4176/84296/4173/1763/2237/23649/5557/5985/5983/64785/51659/84515/9837/8318/5422	22
R-HSA-2514853	Condensation of Prometaphase Chromosomes	11/2279	11/9751	1.11584e-07	5.2983e-06	4.47144e-06	23397/10051/64151/891/1460/10592/983/9918/9133/1459/1457	11
R-HSA-5693607	Processing of DNA double-strand break ends	39/2279	78/9751	2.52118e-07	1.15722e-05	9.76625e-06	6118/63967/128312/9156/580/11073/5984/7468/6047/84142/890/5810/51720/255626/8364/8365/8970/8340/8341/9025/5982/7486/1763/4361/1111/83695/121504/1017/8914/7334/5985/5983/7158/54962/641/7329/116028/672/5932	39
R-HSA-2995410	Nuclear Envelope (NE) Reassembly	37/2279	74/9751	5.10108e-07	2.24069e-05	1.89101e-05	1104/55706/7444/112714/113457/129401/25978/9631/891/3842/4001/347733/348995/23165/23511/79861/983/10376/84790/57122/7112/79023/5901/23141/7278/9818/29082/7443/9133/7329/9688/10381/3837/79902/84617/81929/128866	37
R-HSA-5693532	DNA Double-Strand Break Repair	61/2279	146/9751	5.20712e-07	2.24069e-05	1.89101e-05	6118/63967/128312/9156/580/7520/10721/11073/5984/7468/6047/84142/890/5810/7518/51720/255626/8364/8365/8970/8340/8341/9025/2070/5982/7516/7486/5591/2138/54107/64421/1763/2237/4361/1111/83695/10635/121504/1017/8914/7334/5985/675/5983/10038/5427/5890/55775/5888/7158/54962/641/7329/116028/5892/672/146956/3838/5932/11200/2547	61
R-HSA-176974	Unwinding of DNA	11/2279	12/9751	1.05319e-06	4.39469e-05	3.70885e-05	4175/4171/4172/4176/84296/4173/64785/51659/84515/9837/8318	11
R-HSA-6809371	Formation of the cornified envelope	36/2279	73/9751	1.11238e-06	4.50515e-05	3.80208e-05	2312/6707/5317/643394/1041/11187/3887/3891/9119/286887/3853/3852/3849/3848/338785/7051/9333/3858/3859/54474/390792/125115/3885/3866/3880/3861/3868/3872/2125/1825/1824/1823/1830/1829/11202/26085	36
R-HSA-5693538	Homology Directed Repair	51/2279	118/9751	1.31242e-06	5.16342e-05	4.35762e-05	6118/63967/128312/9156/580/10721/11073/5984/7468/6047/84142/890/5810/51720/255626/8364/8365/8970/8340/8341/9025/5982/7516/7486/54107/1763/2237/4361/1111/83695/10635/121504/1017/8914/7334/5985/675/5983/10038/5427/5890/5888/7158/54962/641/7329/116028/5892/672/146956/5932	51
R-HSA-983189	Kinesins	30/2279	57/9751	1.52435e-06	5.83065e-05	4.92071e-05	11004/3797/112714/113457/56992/1062/3796/11127/10112/285643/347733/3833/79861/3799/9585/3832/81930/64837/10376/84790/29127/3798/7278/9493/3835/10381/146909/84617/147700/24137	30
R-HSA-194315	Signaling by Rho GTPases	138/2279	415/9751	1.85088e-06	6.88829e-05	5.8133e-05	378708/128272/55920/23028/55143/991/11004/10451/6280/9181/128239/83540/91687/4688/9928/1063/84033/128312/10971/79172/1058/23433/7514/699/10096/112714/113457/114793/57405/1781/1123/10787/151246/10152/10109/10093/151648/51143/5580/54763/5217/1894/1857/3015/1062/54848/4085/7204/55789/3796/64105/64946/995/23092/54908/347733/255626/8364/3013/8365/8970/8340/8341/8356/6722/55166/8936/93663/348995/3984/7…	138
R-HSA-5693616	Presynaptic phase of homologous DNA pairing and strand exchange	23/2279	39/9751	1.90373e-06	6.89853e-05	5.82194e-05	6118/9156/580/11073/5984/5810/5982/7516/7486/1763/4361/1111/83695/5985/675/5983/5890/5888/641/116028/5892/672/5932	23
R-HSA-5693579	Homologous DNA Pairing and Strand Exchange	24/2279	42/9751	2.49357e-06	8.80423e-05	7.43025e-05	6118/9156/580/11073/5984/5810/5982/7516/7486/1763/4361/1111/83695/10635/5985/675/5983/5890/5888/641/116028/5892/672/5932	24
R-HSA-69273	Cyclin A/B1/B2 associated events during G2/M transition	17/2279	25/9751	2.65387e-06	9.13595e-05	7.71019e-05	7514/993/890/891/1022/995/983/7465/51400/2305/1017/4331/9133/9088/5347/51451/994	17
R-HSA-69206	G1/S Transition	54/2279	130/9751	2.85809e-06	9.599e-05	8.10098e-05	6118/3065/5928/4998/8317/1163/286826/6241/1876/4175/10213/4999/993/4171/890/6502/891/1022/51053/4172/5558/23595/26271/10926/4176/4173/1875/9134/4609/54107/55388/983/5719/7465/23649/1017/5557/1019/7027/5427/4331/23594/1874/5713/5717/990/10197/7083/7298/898/84515/5933/8318/5422	54
R-HSA-73894	DNA Repair	107/2279	309/9751	3.51982e-06	0.000113972	9.61856e-05	378708/10459/6118/63967/54936/10450/4595/7398/64858/29089/51514/128312/9156/4436/2071/5433/580/7520/56852/2177/93973/10721/8607/57461/11073/86/5437/5984/7468/6047/5431/84142/3015/890/55247/5810/1022/2966/7518/51720/255626/8364/3013/8365/8970/8340/8341/2178/9025/85015/2070/5982/7516/7486/5591/2138/2189/54107/64421/1763/2965/27339/1642/2237/5436/4361/1111/83695/10635/121504/10445/1017/8914/7334/699…	107
R-HSA-5693567	HDR through Homologous Recombination (HRR) or Single Strand Annealing (SSA)	48/2279	112/9751	3.55904e-06	0.000113972	9.61856e-05	6118/63967/128312/9156/580/11073/5984/7468/6047/84142/890/5810/51720/255626/8364/8365/8970/8340/8341/9025/5982/7516/7486/54107/1763/4361/1111/83695/10635/121504/1017/8914/7334/5985/675/5983/5427/5890/5888/7158/54962/641/7329/116028/5892/672/146956/5932	48
R-HSA-69205	G1/S-Specific Transcription	18/2279	28/9751	4.53693e-06	0.000141985	0.000119827	3065/5928/4998/286826/6241/1876/26271/1875/983/7027/1874/990/7083/7298/898/5933/8318/5422	18
R-HSA-453279	Mitotic G1 phase and G1/S transition	59/2279	148/9751	4.90139e-06	0.000149983	0.000126576	1870/6118/3065/5928/4998/8317/1163/286826/6241/1876/4175/10213/4999/993/4171/890/6502/891/1022/1871/51053/4172/5558/23595/26271/10926/4176/4173/1875/9134/4609/54107/55388/983/5719/7465/23649/1017/5557/1019/7027/5427/4331/23594/1874/5713/5717/990/7153/10197/7083/7298/898/84515/5933/6714/4605/8318/5422	59
R-HSA-6805567	Keratinization	38/2279	84/9751	7.93776e-06	0.000237615	0.000200533	2312/6707/5317/643394/1041/11187/3887/3891/9119/286887/3853/3852/3849/3848/338785/7051/9333/3858/3859/54474/390792/125115/85285/3885/3866/3880/3861/3868/3872/2125/1825/1824/1823/1830/1829/11202/26085/337972	38
R-HSA-453274	Mitotic G2-G2/M phases	72/2279	194/9751	9.83977e-06	0.000288284	0.000243295	5928/4751/1063/286826/7514/112714/113457/10213/1781/993/9662/890/10733/55722/23194/891/1022/995/3161/347733/1871/203068/95681/54801/84131/55755/4957/79861/983/5719/7465/9793/51400/22897/2305/10376/84790/1017/4659/80184/121441/7278/55835/440145/79866/4331/55142/22995/9133/9088/54820/9738/5347/51451/5713/10381/5717/7283/10197/84617/55125/143471/115106/994/22974/22919/11190/4605/6790/1454/51512/8481	72
R-HSA-69242	S Phase	62/2279	161/9751	1.06031e-05	0.00029841	0.00025184	6118/5928/4998/1163/286826/64682/4175/10213/4999/7324/993/4171/5984/890/6502/1022/4172/5558/23595/5982/4176/157570/84296/4173/1875/9134/5885/4609/54107/1763/5719/7465/2237/113130/23649/1017/5557/1019/5985/51433/5983/7027/5427/4331/23594/64785/1874/5713/51659/5717/990/10197/996/114799/143471/898/994/84515/9837/11065/8318/5422	62
R-HSA-70171	Glycolysis	33/2279	70/9751	1.06188e-05	0.00029841	0.00025184	2023/55706/3099/129401/5210/132789/9631/10007/5232/348995/5224/23165/23511/5214/5209/3098/283209/2597/2026/5213/57122/79023/9818/5315/83440/283871/226/9688/79902/81929/26330/8480/5230	33
R-HSA-1538133	G0 and Early G1	17/2279	27/9751	1.26635e-05	0.000341915	0.000288555	3065/5928/286826/993/890/1875/9134/4609/983/1017/7027/1874/990/7153/898/5933/4605	17
R-HSA-9615933	Postmitotic nuclear pore complex (NPC) reformation	17/2279	27/9751	1.26635e-05	0.000341915	0.000288555	1104/55706/129401/9631/3842/348995/23165/23511/57122/79023/5901/9818/7329/9688/3837/79902/81929	17
R-HSA-69275	G2/M Transition	71/2279	192/9751	1.30633e-05	0.000345927	0.000291942	5928/4751/1063/286826/7514/112714/113457/10213/1781/993/9662/890/10733/55722/23194/891/1022/995/3161/347733/203068/95681/54801/84131/55755/4957/79861/983/5719/7465/9793/51400/22897/2305/10376/84790/1017/4659/80184/121441/7278/55835/440145/79866/4331/55142/22995/9133/9088/54820/9738/5347/51451/5713/10381/5717/7283/10197/84617/55125/143471/115106/994/22974/22919/11190/4605/6790/1454/51512/8481	71
R-HSA-69306	DNA Replication	51/2279	127/9751	1.66313e-05	0.000432099	0.000364666	1870/6118/4998/8317/64682/4175/10213/4999/7324/4171/5984/890/6502/1871/51053/4172/5558/23595/5982/10926/4176/84296/4173/9134/54107/55388/1763/5719/2237/23649/1017/5557/5985/51433/5983/5427/23594/64785/5713/51659/5717/990/10197/996/143471/898/84515/9837/11065/8318/5422	51
R-HSA-389960	Formation of tubulin folding intermediates by CCT/TriC	16/2279	25/9751	1.70165e-05	0.000433922	0.000366204	10575/10574/112714/113457/22948/347733/6950/908/79861/10376/84790/10576/7278/10381/84617/10694	16
R-HSA-156711	Polo-like kinase mediated events	12/2279	16/9751	1.80154e-05	0.00045104	0.00038065	5928/1063/286826/993/891/995/7465/2305/9133/9088/5347/4605	12
R-HSA-212165	Epigenetic regulation of gene expression	47/2279	115/9751	2.05667e-05	0.000505721	0.000426798	3065/5928/22823/9015/128312/9014/1788/57504/200424/2071/5437/3015/8819/1022/2966/3720/255626/8364/3013/8365/8970/8340/8341/8356/9533/3066/6908/11335/2146/26147/7270/80312/9188/2965/9219/79101/1108/121504/6996/2967/4331/23512/2648/29115/1786/10849/1789	47
R-HSA-5620912	Anchoring of the basal body to the plasma membrane	41/2279	97/9751	2.66979e-05	0.000644965	0.000544312	4751/4867/1781/9657/9662/10733/55722/203068/22832/95681/91147/54801/347240/84131/55755/4957/983/9793/51259/22897/80184/51134/121441/79867/55835/55142/22995/8766/54820/9738/5347/23322/7283/85302/55125/115106/84902/22919/11190/1454/8481	41
R-HSA-380320	Recruitment of NuMA to mitotic centrosomes	39/2279	91/9751	2.8512e-05	0.000676915	0.000571276	4751/112714/113457/1781/9662/10733/55722/347733/203068/95681/54801/84131/55755/4957/79861/983/9793/22897/10376/84790/80184/121441/7278/55835/440145/55142/22995/54820/9738/5347/10381/7283/84617/55125/115106/22919/11190/1454/8481	39
R-HSA-5617833	Cilium Assembly	71/2279	197/9751	3.51845e-05	0.000821171	0.000693019	4751/3797/10575/4867/112714/113457/1781/378/55081/9657/57560/55763/9662/55212/166379/10733/55722/22948/3842/11127/347733/79969/203068/22832/6950/95681/79989/91147/50807/54801/347240/84131/55755/4957/79861/983/9793/51259/79659/22897/10376/84790/10576/80184/51134/121441/79867/7278/55835/55142/22995/8766/54820/9738/5347/23322/1258/10381/7283/85302/84617/55125/115106/84902/22919/83658/11190/51098/106…	71
R-HSA-191859	snRNP Assembly	26/2279	53/9751	3.82812e-05	0.000864151	0.000729292	55706/79084/11218/6637/129401/22916/9631/6607/6606/348995/23165/96764/23511/57122/6636/79023/9818/10419/8487/9688/79902/81929/6632/6633/6628/8480	26
R-HSA-194441	Metabolism of non-coding RNA	26/2279	53/9751	3.82812e-05	0.000864151	0.000729292	55706/79084/11218/6637/129401/22916/9631/6607/6606/348995/23165/96764/23511/57122/6636/79023/9818/10419/8487/9688/79902/81929/6632/6633/6628/8480	26
R-HSA-6804756	Regulation of TP53 Activity through Phosphorylation	38/2279	89/9751	3.97621e-05	0.000883104	0.000745287	26155/6118/1263/9156/580/11073/5984/890/5810/1460/6882/6908/5982/6878/7486/83860/1763/6749/4361/1111/83695/1017/8550/5985/5983/11198/641/116028/1459/9212/8851/672/5932/6875/1457/22974/6790/11200	38
R-HSA-73854	RNA Polymerase I Promoter Clearance	34/2279	78/9751	6.0225e-05	0.00129974	0.0010969	3065/5928/9015/128312/9014/57504/2071/5437/3015/1022/2966/255626/8364/3013/8365/8970/8340/8341/8356/9533/3066/6908/11335/7270/2965/9219/79101/1108/121504/2967/4331/5595/2648/10849	34
R-HSA-389958	Cooperation of Prefoldin and TriC/CCT in actin and tubulin folding	18/2279	32/9751	6.09392e-05	0.00129974	0.0010969	10575/10574/112714/113457/22948/5201/347733/6950/908/79861/10376/84790/10576/7278/10381/84617/5203/10694	18
R-HSA-8854518	AURKA Activation by TPX2	32/2279	72/9751	6.22149e-05	0.00129974	0.0010969	4751/1781/9662/10733/55722/3161/203068/95681/54801/84131/55755/4957/983/9793/22897/80184/121441/55835/55142/22995/54820/9738/5347/7283/55125/115106/22974/22919/11190/6790/1454/8481	32
R-HSA-9609690	HCMV Early Events	41/2279	100/9751	6.22969e-05	0.00129974	0.0010969	5928/55706/92815/128312/112714/113457/1781/129401/51143/9631/347733/255626/8364/3013/8365/8970/8340/8329/8341/8356/348995/23165/2146/23511/79861/121504/10376/84790/57122/79023/7278/9818/9688/1783/10381/23512/10951/79902/84617/81929/8480	41
R-HSA-912446	Meiotic recombination	25/2279	52/9751	8.20704e-05	0.00166575	0.00140579	6118/128312/3015/84057/56979/255626/8364/3013/8365/8970/8340/8341/8356/4439/4361/121504/1017/1019/675/5888/641/29893/672/5932/11144	25
R-HSA-73864	RNA Polymerase I Transcription	34/2279	79/9751	8.22593e-05	0.00166575	0.00140579	3065/5928/9015/128312/9014/57504/2071/5437/3015/1022/2966/255626/8364/3013/8365/8970/8340/8341/8356/9533/3066/6908/11335/7270/2965/9219/79101/1108/121504/2967/4331/5595/2648/10849	34
R-HSA-72202	Transport of Mature Transcript to Cytoplasm	34/2279	80/9751	0.000111317	0.0022215	0.00187482	55706/51692/6432/129401/22916/9631/7919/6428/348995/10898/23165/23511/84324/57122/79023/8683/9818/53981/10921/9688/9785/22794/6426/79902/9775/10189/9984/81929/10212/29107/8480/7307/8563/51213	34
R-HSA-159236	Transport of Mature mRNA derived from an Intron-Containing Transcript	31/2279	71/9751	0.000121073	0.00236529	0.00199617	55706/6432/129401/22916/9631/7919/6428/348995/23165/23511/84324/57122/79023/8683/9818/10921/9688/9785/22794/6426/79902/9775/10189/9984/81929/10212/29107/8480/7307/8563/51213	31
R-HSA-177243	Interactions of Rev with host cellular proteins	19/2279	36/9751	0.000121958	0.00236529	0.00199617	1104/55706/7514/129401/9631/4869/348995/23165/23511/57122/79023/5901/9818/9688/3837/79902/81929/8480/5902	19
R-HSA-5693554	Resolution of D-loop Structures through Synthesis-Dependent Strand Annealing (SDSA)	15/2279	26/9751	0.00017202	0.00328989	0.00277647	9156/580/7516/7486/1763/4361/10635/675/5890/5888/641/116028/5892/672/5932	15
R-HSA-211000	Gene Silencing by RNA	41/2279	104/9751	0.000175508	0.00331062	0.00279396	26523/55706/113802/84944/128312/5433/129401/5437/5431/3015/29102/9631/54514/255626/8364/3013/8365/8970/8340/8341/8356/57510/221400/348995/136991/23165/4603/27161/23511/5436/121504/57122/79023/5901/9818/122402/9688/79902/81929/91646/8480	41
R-HSA-157579	Telomere Maintenance	36/2279	88/9751	0.000180366	0.00335627	0.00283249	6118/128312/5433/55164/8607/5437/5984/5431/3015/54433/890/255626/8364/3013/8365/8970/8340/8341/5558/5982/7486/79075/1763/2237/5436/23649/55291/121504/1017/5557/5985/5983/80119/641/5422/1736	36
R-HSA-168255	Influenza Infection	56/2279	155/9751	0.000211112	0.00387602	0.00327113	6146/55706/6125/6201/7514/5433/129401/6168/3921/3840/5437/6165/6133/5431/9631/6167/6228/3841/6206/348995/402569/10898/23165/6224/6129/6132/6194/1211/23511/6229/6157/6207/5436/6188/57122/79023/6128/5901/9818/8106/140801/6124/6218/6123/6187/9688/9349/6155/3837/3838/79902/81929/6139/8480/6227/6173	56
R-HSA-168276	NS1 Mediated Effects on Host Pathways	20/2279	40/9751	0.000214039	0.00387805	0.00327284	55706/129401/3840/9631/3841/348995/402569/10898/23165/23511/57122/79023/9818/8106/9688/3837/3838/79902/81929/8480	20
R-HSA-5693571	Nonhomologous End-Joining (NHEJ)	23/2279	49/9751	0.000246017	0.00439954	0.00371295	128312/580/7520/7468/84142/7518/51720/255626/8364/8365/8970/8340/8341/9025/5591/64421/4361/121504/7334/55775/7158/672/2547	23
R-HSA-69239	Synthesis of DNA	45/2279	119/9751	0.000268235	0.00473539	0.00399638	6118/4998/64682/4175/10213/4999/7324/4171/5984/890/6502/4172/5558/23595/5982/4176/84296/4173/9134/54107/1763/5719/2237/23649/1017/5557/5985/51433/5983/5427/23594/64785/5713/51659/5717/990/10197/996/143471/898/84515/9837/11065/8318/5422	45
R-HSA-427413	NoRC negatively regulates rRNA expression	31/2279	74/9751	0.000300484	0.00517208	0.00436493	3065/9015/128312/9014/2071/5437/3015/8819/1022/2966/255626/8364/3013/8365/8970/8340/8341/8356/9533/3066/6908/7270/2965/79101/121504/2967/4331/29115/1786/10849/1789	31
R-HSA-5578749	Transcriptional regulation by small RNAs	31/2279	74/9751	0.000300484	0.00517208	0.00436493	26523/55706/128312/5433/129401/5437/5431/3015/9631/255626/8364/3013/8365/8970/8340/8341/8356/348995/23165/27161/23511/5436/121504/57122/79023/5901/9818/9688/79902/81929/8480	31
R-HSA-70326	Glucose metabolism	36/2279	90/9751	0.000305643	0.00519592	0.00438505	2023/55706/3099/8604/129401/5210/132789/9631/10007/5232/348995/5224/23165/8789/23511/5214/5209/3098/283209/2597/2026/5213/57122/79023/9818/5315/83440/283871/226/9688/92579/79902/81929/26330/8480/5230	36
R-HSA-212300	PRC2 methylates histones and DNA	20/2279	41/9751	0.000326836	0.00542232	0.00457612	5928/22823/128312/1788/3015/3720/255626/8364/3013/8365/8970/8340/8341/8356/2146/26147/121504/23512/1786/1789	20
R-HSA-2299718	Condensation of Prophase Chromosomes	20/2279	41/9751	0.000326836	0.00542232	0.00457612	128312/10051/3015/891/255626/8364/3013/8365/8970/8340/8341/8356/54892/10592/6418/983/23310/121504/387893/5347	20
R-HSA-73856	RNA Polymerase II Transcription Termination	28/2279	65/9751	0.000334251	0.00547932	0.00462422	51692/6432/6637/22916/7919/6428/10898/1479/79869/84324/6636/8683/8106/53981/10921/11051/9785/22794/6426/9775/10189/9984/10212/6628/7307/8563/1478/51213	28
R-HSA-72187	mRNA 3'-end processing	25/2279	56/9751	0.00035498	0.00575067	0.00485322	51692/6432/22916/7919/6428/10898/1479/79869/84324/8683/8106/53981/10921/11051/9785/22794/6426/9775/10189/9984/10212/7307/8563/1478/51213	25
R-HSA-180746	Nuclear import of Rev protein	17/2279	33/9751	0.00040386	0.00646645	0.0054573	1104/55706/129401/9631/4869/348995/23165/23511/57122/79023/5901/9818/9688/3837/79902/81929/8480	17
R-HSA-380259	Loss of Nlp from mitotic centrosomes	29/2279	69/9751	0.000435648	0.0068169	0.00575305	4751/1781/9662/10733/55722/203068/95681/54801/84131/55755/4957/983/9793/22897/80184/121441/55835/55142/22995/54820/9738/5347/7283/55125/115106/22919/11190/1454/8481	29
R-HSA-380284	Loss of proteins required for interphase microtubule organization from the centrosome	29/2279	69/9751	0.000435648	0.0068169	0.00575305	4751/1781/9662/10733/55722/203068/95681/54801/84131/55755/4957/983/9793/22897/80184/121441/55835/55142/22995/54820/9738/5347/7283/55125/115106/22919/11190/1454/8481	29
R-HSA-9609646	HCMV Infection	46/2279	125/9751	0.000469906	0.00727035	0.00613573	5928/55706/92815/128312/112714/113457/1781/129401/51143/25978/9631/347733/255626/8364/3013/8365/8970/8340/8329/8341/8356/348995/23165/2146/23511/79861/55048/121504/10376/84790/57122/79023/7278/9818/29082/9688/1783/10381/23512/10951/11267/79902/84617/81929/128866/8480	46
R-HSA-6784531	tRNA processing in the nucleus	25/2279	57/9751	0.000493577	0.00755172	0.0063732	339487/55706/116461/129401/80746/9631/10799/348995/10898/23165/10940/23511/10557/11260/57122/79023/5901/9818/51637/54913/9688/79902/81929/8480/1478	25
R-HSA-6791312	TP53 Regulates Transcription of Cell Cycle Genes	22/2279	48/9751	0.000506131	0.00765871	0.00646349	1263/55571/9125/25904/890/891/995/4869/9134/983/79733/1017/4848/144455/55835/7027/1874/1820/898/3276/5933/6790	22
R-HSA-389957	Prefoldin mediated transfer of substrate to CCT/TriC	15/2279	28/9751	0.000513665	0.00768822	0.0064884	10575/10574/113457/22948/5201/347733/6950/908/84790/10576/7278/10381/84617/5203/10694	15
R-HSA-68875	Mitotic Prophase	41/2279	109/9751	0.000559217	0.00828002	0.00698784	55706/128312/7444/129401/10051/3015/9631/891/4001/255626/8364/3013/8365/8970/8340/8341/8356/348995/23165/54892/10592/6418/23511/84930/983/23310/121504/57122/7112/79023/387893/9818/7443/9133/5347/5595/255919/9688/79902/81929/8480	41
R-HSA-75035	Chk1/Chk2(Cds1) mediated inactivation of Cyclin B:Cdk1 complex	9/2279	13/9751	0.000575811	0.00843501	0.00711864	10971/891/995/7534/983/7465/1111/7529/11200	9
R-HSA-162587	HIV Life Cycle	52/2279	147/9751	0.000622278	0.00901976	0.00761213	1104/55706/7514/2071/5433/7852/129401/7520/25978/2960/5437/22916/5431/9631/1022/2966/7518/7936/3159/6882/8732/51534/348995/6908/5478/6878/23165/6921/23511/83860/2965/6749/55048/2237/5436/57122/79023/2967/5901/9818/11198/29082/4331/9688/79902/81929/8731/6875/128866/8480/5902/2547	52
R-HSA-165054	Rev-mediated nuclear export of HIV RNA	17/2279	34/9751	0.000633227	0.00908285	0.00766538	1104/55706/7514/129401/9631/348995/23165/23511/57122/79023/5901/9818/9688/79902/81929/8480/5902	17
R-HSA-5685938	HDR through Single Strand Annealing (SSA)	18/2279	37/9751	0.000672221	0.00950848	0.00802459	6118/9156/580/11073/5984/5810/5982/7486/1763/4361/83695/5985/5983/5888/641/116028/672/5932	18
R-HSA-983231	Factors involved in megakaryocyte development and platelet production	51/2279	144/9751	0.000676711	0.00950848	0.00802459	832/23028/3065/11004/85440/829/3797/112714/113457/56992/1795/2624/55669/1062/3796/11127/10112/285643/347733/55604/8356/3833/64780/3066/4602/3442/79861/2625/3799/9585/3832/3046/7465/81930/64837/10376/84790/29127/4778/1017/3798/7278/5890/9493/3835/10381/146909/84617/147700/23764/24137	51
R-HSA-5250941	Negative epigenetic regulation of rRNA expression	31/2279	77/9751	0.00068509	0.00952898	0.00804188	3065/9015/128312/9014/2071/5437/3015/8819/1022/2966/255626/8364/3013/8365/8970/8340/8341/8356/9533/3066/6908/7270/2965/79101/121504/2967/4331/29115/1786/10849/1789	31
R-HSA-68689	CDC6 association with the ORC:origin complex	8/2279	11/9751	0.00072703	0.00997236	0.00841607	1870/4998/4999/1871/23595/23594/990/84515	8
R-HSA-2565942	Regulation of PLK1 Activity at G2/M Transition	34/2279	87/9751	0.000731451	0.00997236	0.00841607	4751/1781/9662/10733/55722/891/203068/95681/54801/84131/55755/4957/983/9793/22897/4659/80184/121441/55835/79866/55142/22995/9133/54820/9738/5347/7283/55125/115106/22919/11190/6790/1454/8481	34
R-HSA-352230	Amino acid transport across the plasma membrane	15/2279	29/9751	0.000835724	0.0112823	0.00952156	6533/23657/340024/153201/206358/6520/81539/55117/6541/23428/9057/8140/56301/6510/92745	15
R-HSA-73772	RNA Polymerase I Promoter Escape	25/2279	59/9751	0.00091785	0.0122707	0.0103557	9015/128312/9014/2071/5437/3015/1022/2966/255626/8364/3013/8365/8970/8340/8341/8356/9533/6908/11335/2965/79101/121504/2967/4331/10849	25
R-HSA-1362300	Transcription of E2F targets under negative control by p107 (RBL1) and p130 (RBL2) in complex with HDAC1	10/2279	16/9751	0.000928546	0.0122943	0.0103757	3065/5928/286826/890/1875/983/7027/1874/5933/4605	10
R-HSA-73762	RNA Polymerase I Transcription Initiation	21/2279	47/9751	0.00101844	0.0133561	0.0112717	3065/5928/9015/9014/57504/2071/5437/1022/2966/9533/3066/6908/7270/2965/9219/79101/1108/2967/4331/2648/10849	21
R-HSA-1362277	Transcription of E2F targets under negative control by DREAM complex	11/2279	19/9751	0.00125383	0.0162135	0.0136832	3065/5928/286826/993/1875/4609/7027/1874/990/7153/5933	11
R-HSA-6811434	COPI-dependent Golgi-to-ER retrograde traffic	36/2279	96/9751	0.00126012	0.0162135	0.0136832	11004/3797/112714/113457/56992/378/1062/3796/11127/10112/285643/347733/3833/79861/3799/9585/3832/1315/81930/64837/377/10376/84790/29127/3798/7278/9493/23423/3835/10381/146909/8774/84617/147700/63908/24137	36
R-HSA-5083636	Defective GALNT12 causes colorectal cancer 1 (CRCS1)	9/2279	14/9751	0.00127788	0.0162135	0.0136832	4582/4585/394263/10071/79695/143662/283463/118430/94025	9
R-HSA-913709	O-linked glycosylation of mucins	24/2279	57/9751	0.00128342	0.0162135	0.0136832	4582/114805/11227/93010/51146/84002/4585/51809/394263/56913/10071/2650/79695/143662/26290/283463/11226/118430/100528030/79369/9245/10610/94025/9334	24
R-HSA-180786	Extension of Telomeres	22/2279	51/9751	0.00137925	0.017229	0.0145403	6118/55164/8607/5984/54433/890/5558/5982/7486/79075/1763/2237/23649/55291/1017/5557/5985/5983/80119/641/5422/1736	22
R-HSA-5693568	Resolution of D-loop Structures through Holliday Junction Intermediates	16/2279	33/9751	0.00138883	0.017229	0.0145403	9156/580/7516/7486/1763/4361/10635/675/5890/5888/641/116028/5892/672/146956/5932	16
R-HSA-4615885	SUMOylation of DNA replication proteins	20/2279	45/9751	0.00144451	0.0177569	0.0149857	55143/55706/129401/9631/348995/23165/23511/3619/57122/79023/9818/7329/9688/9212/7153/79902/332/81929/6790/8480	20
R-HSA-5685942	HDR through Homologous Recombination (HRR)	27/2279	67/9751	0.00145717	0.0177569	0.0149857	6118/9156/580/11073/5984/5810/5982/7516/7486/54107/1763/4361/1111/83695/10635/5985/675/5983/5427/5890/5888/641/116028/5892/672/146956/5932	27
R-HSA-113510	E2F mediated regulation of DNA replication	12/2279	22/9751	0.00152685	0.0184427	0.0155645	4998/4999/891/5558/23595/983/23649/5557/7027/23594/84515/5422	12
R-HSA-1500620	Meiosis	32/2279	84/9751	0.00170028	0.0201382	0.0169954	6118/6847/128312/3015/84057/56979/4001/255626/8364/3013/8365/8970/8340/8341/8356/4439/5885/4361/121504/1017/1019/675/3306/5888/641/7329/29893/672/5932/10388/11144/27127	32
R-HSA-69002	DNA Replication Pre-Initiation	32/2279	84/9751	0.00170028	0.0201382	0.0169954	1870/6118/4998/8317/4175/10213/4999/4171/1871/51053/4172/5558/23595/10926/4176/4173/54107/55388/5719/23649/1017/5557/5427/23594/5713/5717/990/10197/143471/84515/8318/5422	32
R-HSA-72613	Eukaryotic Translation Initiation	42/2279	118/9751	0.00173266	0.0201382	0.0169954	6146/8668/6125/6201/9669/6168/3921/8893/6165/6133/6167/6228/6206/8662/1978/6224/6129/8667/6132/6194/6229/6157/6207/10480/6188/6128/1967/140801/8892/6124/6218/6123/6187/1973/9349/6155/6139/8894/6227/8664/1968/6173	42
R-HSA-72737	Cap-dependent Translation Initiation	42/2279	118/9751	0.00173266	0.0201382	0.0169954	6146/8668/6125/6201/9669/6168/3921/8893/6165/6133/6167/6228/6206/8662/1978/6224/6129/8667/6132/6194/6229/6157/6207/10480/6188/6128/1967/140801/8892/6124/6218/6123/6187/1973/9349/6155/6139/8894/6227/8664/1968/6173	42
R-HSA-210991	Basigin interactions	13/2279	25/9751	0.00174034	0.0201382	0.0169954	3655/483/23657/5478/6520/4312/23428/9057/8140/3675/9123/56301/3897	13
R-HSA-190840	Microtubule-dependent trafficking of connexons from Golgi to the plasma membrane	10/2279	17/9751	0.00178429	0.0204747	0.0172794	112714/113457/347733/2697/79861/10376/84790/7278/10381/84617	10
R-HSA-2980766	Nuclear Envelope Breakdown	22/2279	52/9751	0.00187044	0.0211115	0.0178168	55706/7444/129401/9631/891/4001/348995/23165/23511/983/57122/7112/79023/9818/7443/9133/5347/255919/9688/79902/81929/8480	22
R-HSA-72165	mRNA Splicing - Minor Pathway	22/2279	52/9751	0.00187044	0.0211115	0.0178168	9410/4904/6432/6637/23020/5433/5437/22916/5431/57819/5436/10992/9416/6636/23450/9343/6426/6632/6633/6628/24148/4809	22
R-HSA-168333	NEP/NS2 Interacts with the Cellular Export Machinery	15/2279	31/9751	0.00200038	0.0223945	0.0188996	55706/7514/129401/9631/348995/23165/23511/57122/79023/5901/9818/9688/79902/81929/8480	15
R-HSA-5693537	Resolution of D-Loop Structures	16/2279	34/9751	0.00206048	0.0228813	0.0193104	9156/580/7516/7486/1763/4361/10635/675/5890/5888/641/116028/5892/672/146956/5932	16
R-HSA-69186	Lagging Strand Synthesis	11/2279	20/9751	0.00220133	0.0242499	0.0204655	6118/5984/5558/5982/1763/2237/23649/5557/5985/5983/5422	11
R-HSA-8856688	Golgi-to-ER retrograde transport	45/2279	130/9751	0.00229456	0.0248975	0.021012	832/11004/829/3797/112714/113457/1781/51143/56992/378/51560/1062/3796/11127/10112/285643/347733/3833/79861/3799/9585/3832/1315/81930/64837/5049/377/10376/84790/29127/3798/7278/9493/23423/84516/3835/1783/10381/146909/8774/84617/5050/147700/63908/24137	45
R-HSA-390450	Folding of actin by CCT/TriC	7/2279	10/9751	0.00229629	0.0248975	0.021012	10575/10574/22948/6950/908/10576/10694	7
R-HSA-5633007	Regulation of TP53 Activity	52/2279	155/9751	0.00239301	0.0257435	0.021726	26155/6118/3065/5928/1263/9156/580/11073/5984/890/3622/5810/1460/6882/3066/6908/5982/6878/7486/83860/983/1763/6749/9219/4361/1111/83695/1108/1017/8550/5985/80196/387893/5983/91875/90809/11198/10419/641/116028/29117/1459/9212/8851/672/5932/6875/1457/22974/26013/6790/11200	52
R-HSA-162599	Late Phase of HIV Life Cycle	46/2279	134/9751	0.00249274	0.0264038	0.0222833	1104/55706/7514/2071/5433/129401/25978/2960/5437/22916/5431/9631/1022/2966/7936/6882/8732/51534/348995/6908/5478/6878/23165/6921/23511/83860/2965/6749/55048/5436/57122/79023/2967/5901/9818/11198/29082/4331/9688/79902/81929/8731/6875/128866/8480/5902	46
R-HSA-168273	Influenza Viral RNA Transcription and Replication	46/2279	134/9751	0.00249274	0.0264038	0.0222833	6146/55706/6125/6201/5433/129401/6168/3921/5437/6165/6133/5431/9631/6167/6228/6206/348995/23165/6224/6129/6132/6194/23511/6229/6157/6207/5436/6188/57122/79023/6128/9818/140801/6124/6218/6123/6187/9688/9349/6155/79902/81929/6139/8480/6227/6173	46
R-HSA-5083632	Defective C1GALT1C1 causes Tn polyagglutination syndrome (TNPS)	9/2279	15/9751	0.00253413	0.0266374	0.0224803	4582/4585/394263/56913/10071/143662/283463/118430/94025	9
R-HSA-427389	ERCC6 (CSB) and EHMT2 (G9a) positively regulate rRNA expression	19/2279	44/9751	0.00282719	0.0294927	0.0248901	3065/5928/128312/57504/3015/255626/8364/3013/8365/8970/8340/8341/8356/3066/11335/7270/9219/1108/121504	19
R-HSA-159231	Transport of Mature mRNA Derived from an Intronless Transcript	18/2279	41/9751	0.00290633	0.0300862	0.0253909	55706/51692/129401/22916/9631/348995/10898/23165/23511/57122/79023/9818/53981/9688/79902/10189/81929/8480	18
R-HSA-72306	tRNA processing	38/2279	107/9751	0.00292778	0.0300862	0.0253909	339487/54802/55706/54482/116461/51002/129401/80746/79691/54888/9631/10799/134637/348995/10898/54517/23165/10940/23511/10557/4234/11260/57122/79023/5901/80324/9818/51637/54913/9688/79902/81929/51605/8480/10785/55687/24140/1478	38
R-HSA-190861	Gap junction assembly	15/2279	32/9751	0.00296137	0.0301975	0.0254848	2703/112714/113457/347733/375519/2697/79861/10376/84790/7278/2700/10804/10381/10052/84617	15
R-HSA-3301854	Nuclear Pore Complex (NPC) Disassembly	16/2279	35/9751	0.00298247	0.0301975	0.0254848	55706/129401/9631/891/348995/23165/23511/983/57122/79023/9818/9133/9688/79902/81929/8480	16
R-HSA-380270	Recruitment of mitotic centrosome proteins and complexes	30/2279	80/9751	0.00308723	0.0308051	0.0259977	4751/1781/9662/10733/55722/203068/95681/54801/84131/55755/4957/983/9793/22897/80184/121441/55835/440145/55142/22995/54820/9738/5347/7283/55125/115106/22919/11190/1454/8481	30
R-HSA-380287	Centrosome maturation	30/2279	80/9751	0.00308723	0.0308051	0.0259977	4751/1781/9662/10733/55722/203068/95681/54801/84131/55755/4957/983/9793/22897/80184/121441/55835/440145/55142/22995/54820/9738/5347/7283/55125/115106/22919/11190/1454/8481	30
R-HSA-391251	Protein folding	35/2279	97/9751	0.00311409	0.0308496	0.0260352	2782/6000/10575/10574/112714/113457/22948/5201/347733/1460/6499/6950/908/2792/9134/5082/79861/402/10376/84790/10576/7278/1459/10381/8877/84617/898/26330/1155/1457/10528/22803/5203/10694/8237	35
R-HSA-190872	Transport of connexons to the plasma membrane	10/2279	18/9751	0.00317886	0.0312664	0.026387	112714/113457/347733/2697/79861/10376/84790/7278/10381/84617	10
R-HSA-5250913	Positive epigenetic regulation of rRNA expression	28/2279	74/9751	0.00359945	0.0351521	0.0296663	3065/5928/9015/128312/9014/57504/5437/3015/255626/8364/3013/8365/8970/8340/8341/8356/9533/3066/6908/11335/7270/9188/9219/79101/1108/121504/2648/10849	28
R-HSA-389977	Post-chaperonin tubulin folding pathway	11/2279	21/9751	0.00365468	0.0354401	0.0299093	112714/113457/347733/79861/402/10376/84790/7278/10381/84617/1155	11
R-HSA-1474165	Reproduction	37/2279	105/9751	0.00383516	0.0369301	0.0311668	6118/6847/128312/3015/84057/56979/4001/255626/8364/3013/8365/8970/8340/8341/8356/4439/7784/2515/5885/22917/117144/4361/928/121504/1017/1019/675/3306/5888/641/7329/29893/672/5932/10388/11144/27127	37
R-HSA-379716	Cytosolic tRNA aminoacylation	12/2279	24/9751	0.00397727	0.0379076	0.0319917	8565/1615/10056/6897/51520/5917/9521/2617/3376/4141/3735/4677	12
R-HSA-159234	Transport of Mature mRNAs Derived from Intronless Transcripts	18/2279	42/9751	0.00399172	0.0379076	0.0319917	55706/51692/129401/22916/9631/348995/10898/23165/23511/57122/79023/9818/53981/9688/79902/10189/81929/8480	18
R-HSA-168274	Export of Viral Ribonucleoproteins from Nucleus	15/2279	33/9751	0.00427182	0.0402897	0.034002	55706/7514/129401/9631/348995/23165/23511/57122/79023/5901/9818/9688/79902/81929/8480	15
R-HSA-390466	Chaperonin-mediated protein folding	33/2279	92/9751	0.0044734	0.0419039	0.0353644	2782/6000/10575/10574/112714/113457/22948/5201/347733/1460/6499/6950/908/2792/9134/5082/79861/10376/84790/10576/7278/1459/10381/8877/84617/898/26330/1457/10528/22803/5203/10694/8237	33
R-HSA-9022699	MECP2 regulates neuronal receptors and channels	9/2279	16/9751	0.00459845	0.0427842	0.0361073	3065/7222/2891/114787/3066/4986/6515/2904/5770	9
R-HSA-9610379	HCMV Late Events	30/2279	82/9751	0.00471226	0.0435489	0.0367526	55706/92815/128312/129401/25978/9631/255626/8364/3013/8365/8970/8340/8329/8341/8356/348995/23165/23511/55048/121504/57122/79023/9818/29082/9688/11267/79902/81929/128866/8480	30
R-HSA-4570464	SUMOylation of RNA binding proteins	19/2279	46/9751	0.00512952	0.047089	0.0397403	55706/6045/129401/51602/9631/348995/23165/23511/1911/57122/79023/9818/3183/7329/9688/79902/84733/81929/8480	19
GO:0000280	nuclear division	186/3667	412/15576	1.45237e-22	8.88999e-19	8.37332e-19	49856/148479/378708/10459/64793/2827/1104/55143/991/11004/8438/55706/164045/676/84722/6847/84072/83540/84944/259266/9928/4751/1063/126731/56776/165186/79998/56603/130951/23397/699/64682/3552/3553/10096/151246/2177/151648/51143/10201/339834/25978/152185/10051/10460/64151/2069/84142/1062/1950/4085/84057/3622/9319/56979/5810/54514/3796/64105/891/84250/9555/995/285643/9232/54908/91272/4488/221711/443…	186
GO:0007059	chromosome segregation	146/3667	320/15576	1.79112e-18	3.65448e-15	3.44209e-15	49856/148479/378708/10459/55920/64793/1104/6421/55143/991/11004/55706/164045/84722/6847/84072/83540/84944/9928/4751/1063/56776/79998/130951/23397/699/64682/10096/57405/151246/55355/56852/2177/151648/51143/339834/25978/152185/79858/10051/1894/10460/64151/84142/56916/1062/4085/9319/56979/64105/891/64946/84250/9555/285643/9232/54908/91272/3833/6732/55166/7272/387103/348995/26271/54892/157313/157570/…	146
GO:0071103	DNA conformation change	139/3667	306/15576	1.90469e-17	2.91466e-14	2.74527e-14	26155/26038/148479/378708/3065/5928/4678/8438/164045/6847/91687/1660/128312/79172/1788/1058/388951/165545/130951/23397/2071/4175/8520/7520/55355/56852/23272/10721/4171/8607/170506/10051/5984/64151/56916/3148/56979/64105/891/64946/2966/9555/4869/255626/8364/3010/3007/8365/8970/8340/8341/3009/8356/3159/6732/9025/55166/4172/57673/387103/3181/5982/4176/6742/54892/7486/84296/4173/55636/25788/79075/116…	139
GO:0022613	ribonucleoprotein complex biogenesis	176/3667	427/15576	1.7122e-16	2.09608e-13	1.97426e-13	26155/79707/5394/51154/10772/8668/26523/29889/10946/51118/10969/54680/6125/58155/79084/11218/10885/9129/22889/81875/1660/4931/9816/55127/6201/79954/23160/7514/6637/10713/23020/8886/84365/5433/84128/51602/55759/7520/3921/23016/9136/55164/8607/57461/83939/55341/6165/55646/54433/5393/29102/55299/6607/6606/84135/4869/51491/10799/83732/55003/7919/57819/9277/6631/6732/705/88745/135295/84154/84946/51106…	176
GO:1903046	meiotic cell cycle process	93/3667	183/15576	7.83269e-16	7.99065e-13	7.52625e-13	378708/2827/991/8438/55706/164045/676/6847/84072/83540/84944/259266/56776/56603/130951/23397/699/10096/151246/2177/151648/375337/993/339834/10051/2069/84057/3622/9319/54888/56979/5810/54514/995/9232/4488/221711/4439/7272/26271/63979/136991/56154/4603/25788/9134/286151/5885/9897/225689/1164/10592/158401/84930/5719/81930/3619/25858/5017/79703/4361/23310/9918/5139/9700/675/57697/3306/5890/122402/701…	93
GO:0098813	nuclear chromosome segregation	118/3667	260/15576	5.6122e-15	4.90747e-12	4.62226e-12	49856/148479/378708/10459/55920/6421/55143/991/11004/55706/164045/84722/6847/84072/83540/84944/9928/4751/1063/56776/79998/130951/23397/699/64682/10096/151246/2177/151648/51143/339834/25978/152185/10051/1894/10460/64151/84142/1062/4085/9319/56979/64105/891/84250/9555/285643/9232/54908/91272/3833/55166/7272/26271/54892/157570/56154/23212/9134/5885/79075/225689/10592/158401/55755/11130/81930/2237/36…	118
GO:0006260	DNA replication	120/3667	271/15576	2.97427e-14	2.02284e-11	1.90527e-11	378708/6118/5928/63967/4678/4998/8317/6282/1660/51514/9156/6241/55704/4175/4999/580/57695/10721/4171/11073/5984/2069/1950/55345/890/5810/345643/51053/3159/4172/5558/23595/253714/26271/5982/10926/4176/27000/6742/157570/7486/2260/84296/4173/9134/79075/116447/4796/9401/54107/6418/7270/23560/22944/55388/983/1763/56652/3265/6240/79733/6749/2237/23649/3508/4361/8882/1111/83695/5965/1663/1017/8914/5557/…	120
GO:0140014	mitotic nuclear division	122/3667	278/15576	4.01631e-14	2.29759e-11	2.16406e-11	49856/148479/10459/64793/1104/55143/991/11004/84722/83540/9928/4751/1063/126731/165186/79998/23397/699/64682/3552/3553/151246/151648/51143/10201/25978/152185/10051/10460/64151/2069/84142/1062/1950/4085/9319/3796/64105/891/84250/9555/995/285643/9232/54908/91272/3833/55023/7272/26271/54443/54892/23212/286151/5885/79075/27085/10592/55755/11130/983/9585/3832/2253/4288/81930/3619/113130/1111/23310/991…	122
GO:0007051	spindle organization	83/3667	176/15576	5.04493e-12	1.93e-09	1.81783e-09	49856/79000/3925/1104/991/6491/29899/84722/83540/259266/4751/126731/165186/79998/57405/25886/25978/152185/10460/6047/84142/1062/55722/3796/891/64946/55521/285643/203068/3833/114327/26054/7272/387103/26271/7430/9897/225689/54801/3832/84445/9793/3619/6188/57562/55726/29127/9700/5901/55835/440145/79866/9787/23015/90417/55142/57519/8766/9493/9055/5347/9212/10615/7756/7283/3837/332/10403/55125/115106/…	83
GO:0016072	rRNA metabolic process	100/3667	228/15576	8.28972e-12	2.98479e-09	2.81132e-09	79707/5394/51154/51118/10969/54680/6125/10885/81875/4931/55127/6201/79954/23160/8886/84365/84128/51602/55759/23016/9136/55164/6165/55646/54433/5393/29102/84135/10799/83732/9277/705/88745/84154/51106/54606/114049/154743/90459/84549/5591/55636/23212/6129/25879/6194/51010/54881/23404/57109/23560/10557/9790/9188/6229/23223/10360/9221/22984/55226/9092/1662/4839/10436/51202/51729/5036/27340/57647/25983…	100
GO:0008380	RNA splicing	164/3667	434/15576	1.16223e-11	3.81921e-09	3.59725e-09	23435/23028/10236/10772/5511/22826/9410/10657/339487/6421/10946/64121/10450/10465/4904/1996/84950/55225/676/58155/55119/64783/79084/11218/8458/9129/22889/1660/116461/10625/51692/92906/6432/6637/10713/23020/5433/55660/57703/4691/80746/10180/57461/23350/51319/8087/5437/6434/22916/1665/5431/10283/6607/6606/10915/7919/57819/6631/6732/6428/51645/10492/135295/9589/3181/23658/6100/8896/10898/51593/51691…	164
GO:0006364	rRNA processing	96/3667	217/15576	1.18551e-11	3.81921e-09	3.59725e-09	79707/5394/51154/51118/10969/54680/6125/10885/81875/4931/55127/6201/79954/23160/8886/84365/84128/51602/55759/23016/9136/55164/6165/55646/54433/5393/84135/10799/83732/9277/705/88745/84154/51106/54606/114049/154743/90459/84549/5591/55636/23212/6129/25879/6194/51010/54881/23404/57109/23560/10557/9790/9188/6229/23223/10360/9221/22984/55226/9092/1662/4839/10436/51202/51729/5036/27340/57647/25983/51077…	96
GO:0071824	protein-DNA complex subunit organization	99/3667	237/15576	3.01467e-10	7.81464e-08	7.36048e-08	26038/378708/6118/5928/4678/676/1810/91687/1063/92815/128312/9014/79172/1058/388951/2071/4175/8520/5757/55355/6599/2960/4171/8607/6047/1062/3148/56979/64105/64946/1022/2966/9555/4869/51053/255626/8364/3010/3007/8365/8970/8340/8341/3009/8356/3159/6882/9025/55166/4172/26054/23595/387103/6908/4176/4173/4609/401541/10541/54107/6418/3070/4676/2965/1642/121504/7480/6602/4778/55832/4673/64431/2967/11198…	99
GO:0034728	nucleosome organization	66/3667	141/15576	1.10546e-09	2.41662e-07	2.27617e-07	26038/378708/5928/4678/676/91687/92815/128312/79172/1058/388951/8520/5757/55355/6599/4171/8607/3148/56979/64105/64946/9555/4869/255626/8364/3010/3007/8365/8970/8340/8341/3009/8356/3159/9025/55166/387103/401541/10541/54107/6418/4676/121504/6602/4778/4673/64431/11198/79711/55320/57082/11339/55839/55723/54069/8208/6598/79019/64061/645996/2491/64591/728395/728403/728137/100289087	66
GO:0034508	centromere complex assembly	30/3667	46/15576	2.1516e-09	4.54135e-07	4.27742e-07	378708/5928/4678/91687/1063/79172/1058/55355/8607/6047/1062/64105/64946/4869/8364/8365/55166/26054/387103/401541/3070/121504/55320/9787/57082/11339/55839/54069/79019/2491	30
GO:0000075	cell cycle checkpoint	90/3667	216/15576	2.22997e-09	4.54988e-07	4.28545e-07	10459/6118/63967/991/1263/4998/64858/84072/4582/8682/51514/1063/6664/4436/55571/699/9125/2177/51143/25904/79858/11073/84142/4085/9319/54888/5810/891/995/54908/51720/57472/6659/7919/7272/5591/55755/51322/11130/983/1763/3265/65975/7465/79733/27339/4361/57646/25988/1111/83695/1017/79035/8914/8091/4848/144455/1407/9735/7027/701/7158/79968/54962/55055/90381/641/5347/51451/8883/1874/55159/9212/57551/77…	90
GO:0031497	chromatin assembly	69/3667	152/15576	2.38796e-09	4.71507e-07	4.44104e-07	26155/378708/3065/5928/4678/91687/128312/79172/1788/1058/388951/130951/8520/55355/23272/4171/8607/3148/56979/64105/64946/9555/4869/255626/8364/3010/3007/8365/8970/8340/8341/3009/8356/3159/55166/57673/387103/401541/10541/54107/6418/80312/3070/4676/79829/121504/51535/8091/4673/79711/55320/57082/11339/55839/23347/1786/55723/54069/8208/22880/79019/64061/645996/2491/64591/728395/728403/728137/100289087	69
GO:0061641	CENP-A containing chromatin organization	24/3667	33/15576	3.10423e-09	5.74427e-07	5.41043e-07	378708/5928/4678/91687/79172/1058/55355/8607/64105/64946/4869/8364/8365/55166/387103/401541/121504/55320/57082/11339/55839/54069/79019/2491	24
GO:0006310	DNA recombination	111/3667	285/15576	3.50843e-09	6.13574e-07	5.77915e-07	378708/10459/23028/79000/6118/6421/8438/164045/8317/6847/7292/9156/4436/4175/10213/7520/2177/339834/93973/10721/4171/8607/86/64110/7468/56916/84057/3148/9319/56979/112441434/7518/3010/3007/3009/4439/9025/4172/115004/253714/63979/4176/7516/56154/7486/84296/5591/4173/25788/5885/4796/9401/51010/158401/22944/64421/64210/119392/23075/2237/79703/51111/3508/4361/1111/83695/10635/5965/10445/79035/8914/73…	111
GO:0051983	regulation of chromosome segregation	50/3667	101/15576	1.12595e-08	1.68096e-06	1.58327e-06	10459/55920/6421/991/11004/84072/4751/1063/699/64682/56852/51143/339834/1894/10460/1062/4085/9319/891/84250/9555/9232/54908/7272/26271/5885/225689/55755/4288/2237/113130/1663/29127/9700/51433/9787/701/90417/116028/5347/51451/1459/9212/10615/7756/990/996/10403/1457/11065	50
GO:0051783	regulation of nuclear division	76/3667	179/15576	1.4658e-08	2.13624e-06	2.01208e-06	10459/64793/2827/1104/991/84072/4751/1063/126731/699/64682/3552/3553/51143/10201/339834/25978/10460/2069/1062/1950/4085/9319/56979/5810/891/84250/9555/995/9232/54908/4488/55023/7272/26271/54443/286151/5885/27085/225689/55755/9585/3832/2253/4288/113130/1111/5139/9700/51433/9735/79866/10419/9787/701/51203/9088/5347/51451/9212/7756/990/996/8877/10403/143471/23236/128866/26013/11065/6790/655/5902/397…	76
GO:0044839	cell cycle G2/M phase transition	101/3667	266/15576	7.89177e-08	9.11425e-06	8.58456e-06	55920/10657/63967/1263/4998/8317/10763/9928/4751/51514/1063/57504/10213/1781/993/11073/9662/84142/890/10733/55722/23194/6502/891/1022/9555/995/3161/4869/51720/203068/26271/95681/5569/5885/54801/9833/84131/55755/4957/84930/983/219736/5719/7465/9793/51400/4361/22897/1111/2305/7480/1017/1019/8091/4659/80184/121441/55835/79866/4331/27133/3306/5890/55142/22995/9133/8766/90381/641/9088/54820/9738/5347/…	101
GO:0006403	RNA localization	88/3667	225/15576	1.14732e-07	1.27687e-05	1.20266e-05	5394/10657/6421/4904/55706/54680/23381/1660/51692/6432/10128/7514/10575/10574/5433/3800/6741/129401/51602/3267/55164/8607/170506/56648/10644/55341/22916/54888/22948/9631/4869/7919/6428/57510/84946/348995/6950/29074/10643/3181/908/10898/23165/23212/51010/23511/23404/8559/9793/3178/84324/11260/57122/11052/10576/160419/79023/8683/5901/9818/144983/8106/51637/53981/10921/54715/9688/10204/55308/9785/22…	88
GO:0090068	positive regulation of cell cycle process	101/3667	270/15576	1.84561e-07	1.94775e-05	1.83455e-05	55920/6421/1263/8317/29899/4582/9928/51514/6868/57504/55571/3552/3553/9125/51143/25904/375337/23276/993/25886/1894/2069/1950/4085/10733/56979/51289/891/84250/9555/995/4869/4488/57472/6659/55023/26271/10926/2146/2260/79848/5885/27085/225689/301/983/219736/9585/2253/117194/79733/2237/113130/85459/83695/1663/7480/29127/9700/1017/1019/8091/4848/144455/11113/51433/55835/7027/328/9787/3306/5890/51203/8…	101
GO:0000086	G2/M transition of mitotic cell cycle	94/3667	247/15576	1.94521e-07	2.01807e-05	1.90078e-05	55920/10657/63967/1263/4998/8317/10763/9928/4751/51514/1063/57504/10213/1781/993/11073/9662/890/10733/55722/23194/6502/891/1022/995/3161/203068/26271/95681/5569/5885/54801/9833/84131/55755/4957/84930/983/219736/5719/7465/9793/51400/4361/22897/2305/7480/1017/1019/8091/4659/80184/121441/55835/79866/4331/27133/3306/5890/55142/22995/9133/8766/90381/641/9088/54820/9738/5347/51451/8883/5713/9212/57551/…	94
GO:0033044	regulation of chromosome organization	122/3667	343/15576	2.63088e-07	2.55613e-05	2.40758e-05	26155/5394/10459/23028/6421/991/22823/55170/4582/23381/4751/1063/10575/10574/55818/699/64682/3553/7520/51143/26354/23272/4171/2624/170506/10460/6047/6622/1062/4085/3622/9319/22948/56979/55100/3670/891/2966/84250/9555/9232/54908/3720/3010/3007/3009/7936/3159/7422/26054/7272/5570/4602/26271/6950/4216/7291/3181/908/402569/6742/195814/5885/29028/4609/225689/4300/55755/26147/6418/2625/80312/4288/55226…	122
GO:0070268	cornification	37/3667	73/15576	4.15903e-07	3.88542e-05	3.65961e-05	2312/6707/5317/56603/643394/1041/11187/3887/3891/9119/286887/3853/3852/3849/3848/338785/7051/9333/204219/3858/3859/54474/390792/125115/3885/3866/3880/3861/3868/3872/2125/1825/1824/1823/1830/1829/26085	37
GO:0022412	cellular process involved in reproduction in multicellular organism	118/3667	332/15576	4.2978e-07	3.9264e-05	3.69821e-05	26038/79727/23139/676/79084/11218/6847/84072/84944/163589/6045/259266/56776/1788/4436/56603/130951/55818/23397/4867/401024/130026/79582/3267/375337/65010/339834/6092/27136/55779/54763/668/5806/3815/2069/8654/132612/3148/3622/9319/54888/83853/54514/891/11063/9425/255626/6732/9025/167/7272/84071/26271/63979/7784/136991/64753/5764/79989/285/56154/2515/4603/9897/2189/55342/286207/4957/402381/9576/849…	118
GO:0022618	ribonucleoprotein complex assembly	74/3667	186/15576	5.2401e-07	4.71686e-05	4.44273e-05	51154/10772/8668/26523/10946/54680/6125/58155/79084/11218/9129/22889/1660/6637/10713/23020/5433/7520/3921/55164/8607/57461/55299/6607/6606/7919/57819/6631/6732/135295/84154/8662/5591/96764/23212/8667/27161/8559/10480/27339/79869/9092/4839/255308/9416/11052/6636/6128/8683/8562/6433/10419/8487/55015/140801/51187/83640/6123/10421/11051/54475/6426/6632/56853/6633/6628/8894/24148/5822/8664/4809/1968/2…	74
GO:0071826	ribonucleoprotein complex subunit organization	76/3667	193/15576	5.97864e-07	5.15427e-05	4.85471e-05	51154/10772/8668/26523/10946/54680/6125/58155/79084/11218/9129/22889/1660/6637/10713/23020/5433/7520/3921/55164/8607/57461/55299/6607/6606/7919/57819/6631/6732/135295/84154/8662/5591/96764/23212/8667/27161/8559/3799/10480/27339/79869/9092/4839/255308/9416/11052/6636/6128/8683/8562/6433/10419/8487/55015/140801/51187/83640/6123/10421/11051/54475/1659/6426/6632/56853/6633/6628/8894/24148/5822/8664/4…	76
GO:0007088	regulation of mitotic nuclear division	64/3667	156/15576	8.56656e-07	6.99145e-05	6.58513e-05	10459/64793/1104/991/4751/1063/126731/699/64682/3552/3553/51143/10201/25978/10460/2069/1062/1950/4085/9319/891/84250/9555/995/9232/54908/55023/7272/26271/54443/286151/5885/27085/55755/9585/3832/2253/4288/113130/1111/9700/51433/9735/79866/10419/9787/701/51203/9088/5347/51451/9212/7756/990/996/8877/10403/128866/26013/11065/6790/655/5902/4733	64
GO:1905818	regulation of chromosome separation	32/3667	63/15576	2.34032e-06	0.000172591	0.000162561	10459/991/1063/699/64682/51143/10460/1062/4085/9319/891/9232/54908/7272/26271/5885/225689/55755/9700/51433/9787/701/5347/51451/1459/9212/7756/990/996/10403/1457/11065	32
GO:0032200	telomere organization	62/3667	154/15576	2.6757e-06	0.000194975	0.000183644	5394/6118/64858/23381/4751/9156/10575/10574/7520/26354/170506/5984/54433/22948/8364/8365/8356/5558/5570/6950/4216/3181/908/5982/7486/5591/9134/4609/225689/9401/54107/64421/1763/55226/2237/23649/4361/121504/3178/79035/5557/10576/8550/5985/675/5983/328/3183/5427/5888/80119/641/5595/9212/5892/898/6714/10694/2547/5422/54552/1736	62
GO:0072331	signal transduction by p53 class mediator	94/3667	260/15576	2.72592e-06	0.000196006	0.000184615	26155/26038/23028/1870/6118/3065/5928/1263/6125/55170/4582/9156/6201/4436/55571/580/9125/25904/11073/5984/3622/5810/891/995/57472/9521/55003/6659/1460/6882/84154/3066/6908/7291/5982/6878/7486/23212/10397/340485/83860/983/1763/27063/79733/6749/9219/4361/57646/1111/2305/83695/4839/1108/1017/4848/144455/8550/5985/80196/387893/675/5983/7027/91875/11198/10419/22938/161742/641/116028/26471/29117/1459/1…	94
GO:0003002	regionalization	112/3667	322/15576	2.75389e-06	0.000196006	0.000184615	54626/4681/63950/22823/79084/57216/23432/9095/163589/6045/6496/10736/25806/56603/7849/10716/4036/1745/1746/3239/3237/3236/4760/2637/55502/7476/93/6092/55081/6434/5308/27152/6423/10409/3670/2297/4488/5089/4188/6722/134701/9096/221322/25928/221833/3203/3204/3205/3207/2128/2737/10512/10371/7516/2260/5591/23462/8928/10655/9350/4300/5125/56033/286204/4010/441478/22943/4838/7479/25911/2253/2018/5080/74…	112
GO:0000082	G1/S transition of mitotic cell cycle	91/3667	250/15576	2.82428e-06	0.000198706	0.000187158	6118/1104/10657/1263/4678/4998/8317/4582/128239/9928/6868/6241/1876/55571/4175/4999/57695/9125/25904/131405/993/4171/5471/6502/891/1022/995/57472/1871/6659/51053/4172/5558/23595/26271/10457/10926/4176/2146/1978/5591/4173/9134/27085/4609/301/9314/54107/55388/8453/983/7465/79733/23649/8882/25988/586/1017/5557/1019/4848/144455/7027/328/5427/1033/4331/23594/29117/1874/55159/51379/91607/990/10197/7298…	91
GO:2000241	regulation of reproductive process	60/3667	151/15576	6.30737e-06	0.000410717	0.000386847	2827/991/79084/84072/259266/3239/375337/353274/993/339834/8372/8654/9319/56979/5810/10184/995/153218/4488/7422/167/8521/7272/1268/3066/2697/26271/7784/10371/23213/286151/27161/225689/4838/7262/7490/11251/5017/55231/5139/55726/57647/56339/646/8399/26471/284071/143471/83639/994/23236/6714/100/6789/6615/6790/655/3976/7552/203447	60
GO:0034502	protein localization to chromosome	38/3667	84/15576	9.8548e-06	0.000603212	0.000568155	55920/6118/1058/4436/10575/10574/7520/26354/23272/22948/84250/9555/54908/91272/3009/55166/7272/6950/908/2146/157570/5885/27085/983/113130/51535/79035/10576/675/57082/5347/83903/9212/10403/84515/10694/54552/1736	38
GO:0051383	kinetochore organization	15/3667	22/15576	1.11571e-05	0.000663035	0.000624501	378708/83540/1063/1058/10051/6047/1062/64105/64946/26054/387103/10592/9787/55839/10403	15
GO:0007283	spermatogenesis	155/3667	486/15576	1.23399e-05	0.000719357	0.00067755	26038/10657/23139/55706/676/6847/84072/480/84944/163589/5997/259266/1788/56603/130951/55818/4867/401024/66037/130026/151195/79582/3267/375337/65010/339834/25886/60675/57650/27136/55779/54763/8607/170506/56648/83893/3815/132612/152586/3148/11086/3622/9319/54888/83853/54514/891/202051/11063/9232/9425/255626/3010/79969/3833/6732/9025/221400/1268/84071/85413/2697/3298/6908/3205/3207/117/5224/136991/6…	155
GO:0006405	RNA export from nucleus	54/3667	135/15576	1.43301e-05	0.000827493	0.000779401	10657/55706/23381/1660/51692/6432/7514/5433/6741/129401/3267/55341/22916/54888/9631/4869/7919/6428/57510/84946/348995/3181/10898/23165/23212/23511/3178/84324/11260/57122/11052/160419/79023/8683/5901/9818/8106/53981/10921/9688/55308/9785/22794/6426/79902/9775/10189/9984/81929/10212/29107/8480/7307/8563	54
GO:0008544	epidermis development	111/3667	329/15576	1.46763e-05	0.000829798	0.000781573	5351/3065/4904/55283/2312/6707/1382/57216/3918/5317/50604/2355/56603/130120/2071/26154/9497/27032/5948/2069/5308/27152/54888/9555/643394/4488/1041/135228/5454/3066/25928/3204/222223/2146/2260/8754/2171/54845/79977/8323/117531/301/1515/2304/9314/7357/22943/79955/1308/11187/5080/60529/4038/5017/1474/51083/5744/51535/7480/3887/3891/9119/286887/3853/3852/3849/3848/338785/3229/1594/8796/7027/7051/9333…	111
GO:0044843	cell cycle G1/S phase transition	93/3667	266/15576	1.47916e-05	0.000829798	0.000781573	6118/1104/10657/1263/4678/4998/8317/4582/128239/9928/6868/6241/1876/55571/4175/4999/57695/9125/25904/131405/993/4171/5471/890/6502/891/1022/995/57472/1871/6659/51053/4172/5558/23595/26271/10457/10926/4176/2146/1978/5591/4173/9134/27085/4609/301/9314/54107/55388/8453/983/7465/79733/23649/8882/25988/586/1017/5557/1019/4848/144455/7027/328/5427/1033/4331/23594/29117/1874/55159/51379/91607/990/10197/…	93
GO:0097711	ciliary basal body-plasma membrane docking	41/3667	95/15576	1.82901e-05	0.000990739	0.00093316	4751/4867/1781/9657/9662/10733/55722/203068/22832/95681/91147/54801/347240/84131/55755/4957/983/9793/51259/22897/80184/51134/121441/79867/55835/55142/22995/8766/54820/9738/5347/23322/7283/85302/55125/115106/84902/22919/11190/1454/8481	41
GO:1904816	positive regulation of protein localization to chromosome, telomeric region	10/3667	12/15576	2.11635e-05	0.00110719	0.00104285	10575/10574/26354/22948/6950/908/10576/10694/54552/1736	10
GO:0051445	regulation of meiotic cell cycle	25/3667	49/15576	2.66685e-05	0.00136031	0.00128126	2827/991/84072/259266/375337/993/339834/9319/56979/5810/995/4488/7272/26271/286151/225689/5017/5139/56339/284071/143471/994/23236/3976/7552	25
GO:0050000	chromosome localization	34/3667	77/15576	5.25533e-05	0.00243696	0.00229533	55143/11004/84722/83540/9928/1063/56776/79998/10096/25978/152185/1062/891/54908/91272/3833/55166/23212/81930/3619/113130/29082/9787/8766/54820/3835/9212/10615/284071/3837/10403/81929/128866/81610	34
GO:0048608	reproductive structure development	132/3667	415/15576	6.10732e-05	0.00278977	0.00262763	4678/431707/3491/64783/79084/259266/4436/3973/4036/3239/5798/3623/5270/51665/5468/7476/6599/8372/6092/2624/668/5806/8893/768239/3815/174/2069/10733/6423/3148/11086/3622/132625/10409/8728/8614/578/4188/7422/8521/2697/4216/4521/3205/3207/2737/7784/10371/7425/3952/5764/10049/6781/6770/55636/23213/23462/79977/23639/5747/2189/301/1515/3371/2625/4838/2253/430/7262/6240/133/79733/81930/7490/8061/867/228…	132
GO:0071166	ribonucleoprotein complex localization	49/3667	125/15576	6.46518e-05	0.00293136	0.002761	55706/23381/51692/6432/7514/5433/6741/129401/3267/55341/22916/54888/9631/4869/7919/6428/84946/348995/3181/10898/23165/23212/23511/84324/11260/57122/160419/79023/8683/5901/9818/8106/53981/10921/9688/55308/9785/22794/6426/79902/9775/10189/9984/81929/10212/29107/8480/7307/8563	49
GO:0016078	tRNA catabolic process	9/3667	11/15576	7.5461e-05	0.003323	0.00312987	5394/23016/5393/54888/10940/51010/23404/91607/146857	9
GO:0006275	regulation of DNA replication	44/3667	110/15576	8.58411e-05	0.00372648	0.00350991	8317/6282/1660/55704/57695/5984/2069/1950/890/345643/51053/23595/26271/5982/10926/157570/2260/79075/7270/23560/983/1763/3265/79733/1017/8914/144455/5985/675/5983/79596/54962/90381/641/79915/91607/990/80174/11232/64863/114799/29980/11200/64061	44
GO:0040020	regulation of meiotic nuclear division	17/3667	30/15576	9.59985e-05	0.00406658	0.00383024	2827/991/84072/339834/9319/56979/5810/4488/7272/26271/286151/225689/5139/143471/23236/3976/7552	17
GO:0051169	nuclear transport	111/3667	345/15576	0.000137419	0.00542672	0.00511133	23435/10657/55706/11218/23381/1660/51692/6432/6496/10736/7514/6637/3553/5433/6741/4760/129401/580/3267/5580/51319/3840/1894/55341/347/22916/54888/9631/51194/6607/6606/3842/4869/1871/7919/3159/6428/57510/51715/3841/84946/348995/3181/2737/402569/10898/3952/23165/23212/5569/137735/284/6850/10541/23511/983/84445/9221/10527/5936/51501/8882/3178/84324/11260/57122/11052/4659/160419/6636/79023/8683/5901/…	111
GO:0046605	regulation of centrosome cycle	27/3667	59/15576	0.000145343	0.00559523	0.00527005	64793/6491/4751/7514/25886/25978/152185/10733/4869/91147/55755/3832/26973/85459/1111/56890/55835/899/9738/2648/672/4591/100653515/128866/11190/6790/5902	27
GO:0010212	response to ionizing radiation	53/3667	143/15576	0.000186302	0.00691125	0.00650959	84328/23028/8438/1788/4436/7520/2177/11073/1894/84142/6423/5810/7518/51720/578/9025/63979/7516/7486/6770/5591/2138/4609/301/2625/64421/3265/6240/50507/1410/57646/867/83695/57103/10635/79035/8091/121457/675/5888/7158/90381/641/55159/3735/6354/3861/672/2885/1789/11200/11144/2547	53
GO:0016266	O-glycan processing	25/3667	54/15576	0.00020214	0.00723566	0.00681514	4582/114805/11227/93010/727936/51146/84002/152002/4585/51809/394263/56913/10071/2650/79695/143662/26290/283463/11226/118430/79369/9245/10610/94025/9334	25
GO:1904874	positive regulation of telomerase RNA localization to Cajal body	10/3667	15/15576	0.000470983	0.014784	0.0139248	10575/10574/55164/8607/22948/6950/908/10576/10694/1736	10
GO:0000281	mitotic cytokinesis	30/3667	72/15576	0.000485224	0.0151533	0.0142727	3925/1058/79998/129531/25978/1894/5921/55521/10112/285643/114327/54443/9585/55165/84445/3619/1072/29127/9700/11113/11021/26586/29082/51203/9493/9055/5347/128866/80258/24137	30
GO:0007292	female gamete generation	48/3667	131/15576	0.00049414	0.0152811	0.014393	79084/11218/84072/163589/5997/259266/56776/130951/23397/7130/339834/668/5806/174/2069/8654/9319/56979/891/7272/26271/7784/3952/5764/9897/402381/84930/4192/8061/5139/4327/675/54937/646/5347/7153/78995/284071/56907/6875/94027/994/84515/6714/80336/6790/10388/11144	48
GO:0043588	skin development	92/3667	286/15576	0.000494309	0.0152811	0.014393	3925/3065/64834/2312/6707/57216/5317/50604/2355/56603/130120/3655/26154/2069/80144/27152/54888/3673/9555/643394/4488/1041/6722/135228/3066/25928/3204/8754/79977/8323/301/1515/2304/7357/22943/11187/5080/60529/4038/5017/51083/51535/7480/3887/3891/9119/286887/3853/3852/3849/3848/338785/3229/1594/51761/8796/7051/9333/204219/865/1001/247/242/59344/5469/3858/3859/54474/390792/125115/85285/3885/3866/388…	92
GO:0060078	regulation of postsynaptic membrane potential	50/3667	138/15576	0.000516149	0.0157967	0.0148787	9378/1134/1144/7476/152404/66000/22871/55584/2555/2557/2560/2895/4887/8001/2566/2550/2569/2570/2898/2911/6804/9162/1135/1142/627/1128/266743/8898/22997/3736/2904/784/5025/2562/2558/2567/1138/1136/1742/57555/4355/9775/56853/2901/6543/23613/4923/57502/2742/2556	50
GO:0006007	glucose catabolic process	17/3667	34/15576	0.000698375	0.0201639	0.0189921	2023/3099/8604/5224/5214/3098/283209/57103/2597/2026/5213/5315/83440/226/26330/5230/8277	17
GO:0048704	embryonic skeletal system morphogenesis	36/3667	93/15576	0.000754251	0.0212754	0.020039	1301/27173/6664/10736/1746/3236/6474/7020/4188/25902/7291/3198/3203/3204/3205/3207/2737/2138/4325/79977/4838/2253/60529/57453/3227/3225/3221/8092/4323/3216/3217/3218/3219/9775/655/6899	36
GO:1904869	regulation of protein localization to Cajal body	8/3667	11/15576	0.000768389	0.0213787	0.0201362	10575/10574/22948/6950/908/10576/10694/1736	8
GO:1904871	positive regulation of protein localization to Cajal body	8/3667	11/15576	0.000768389	0.0213787	0.0201362	10575/10574/22948/6950/908/10576/10694/1736	8
GO:0007214	gamma-aminobutyric acid signaling pathway	13/3667	24/15576	0.00114704	0.0295	0.0277856	165829/2555/2557/2560/2566/2550/2569/2570/627/2562/2558/2567/2556	13
GO:0048665	neuron fate specification	13/3667	24/15576	0.00114704	0.0295	0.0277856	63950/23040/3236/3670/5454/167826/2128/2737/3110/2138/54845/5080/3226	13
GO:0007548	sex differentiation	82/3667	257/15576	0.0012639	0.0321011	0.0302354	4678/63950/431707/259266/4436/3973/4036/3239/9125/5798/3623/51665/7476/8372/6092/668/5806/8893/3815/174/2069/8999/6423/3148/11086/3622/132625/10409/10184/578/7422/4521/3205/3207/117/7784/10371/7425/3952/6770/55636/23639/10655/2189/1515/2625/2253/6240/81930/7490/867/2288/8531/269/4327/57122/4254/57647/675/4323/8892/7301/1588/64220/26471/2175/84733/10272/8894/6714/7022/10388/1299/11144/190/56159/24…	82
GO:0006735	NADH regeneration	14/3667	27/15576	0.001308	0.0328126	0.0309056	2023/3099/5224/5214/3098/283209/2597/2026/5213/5315/83440/226/26330/5230	14
GO:0061621	canonical glycolysis	14/3667	27/15576	0.001308	0.0328126	0.0309056	2023/3099/5224/5214/3098/283209/2597/2026/5213/5315/83440/226/26330/5230	14
GO:0051642	centrosome localization	15/3667	30/15576	0.00143102	0.0351778	0.0331334	29899/259266/55171/4085/7430/3799/56288/55726/51134/51199/9787/54820/1783/126353/6790	15
GO:0019674	NAD metabolic process	21/3667	48/15576	0.00157857	0.0375969	0.0354119	2023/23057/3099/2820/8604/23171/5224/5214/3098/3939/283209/57103/2597/2026/5213/5315/83440/226/27231/26330/5230	21
GO:0032328	alanine transport	8/3667	12/15576	0.00182846	0.0419176	0.0394814	388662/6533/153201/206358/6520/23428/56301/92745	8
GO:1903405	protein localization to nuclear body	8/3667	12/15576	0.00182846	0.0419176	0.0394814	10575/10574/22948/6950/908/10576/10694/1736	8
GO:1904867	protein localization to Cajal body	8/3667	12/15576	0.00182846	0.0419176	0.0394814	10575/10574/22948/6950/908/10576/10694/1736	8
GO:2001020	regulation of response to DNA damage stimulus	71/3667	221/15576	0.00211121	0.0475101	0.0447489	10459/23028/79000/6118/7398/4582/1660/56776/5580/10721/8087/64110/7468/84142/6423/3622/55100/112441434/84250/51720/9521/7919/9025/115004/2070/9774/26271/7291/63979/78996/56154/5591/2138/4609/27063/64210/51111/6188/220042/1111/2305/57103/10635/1663/8914/8091/7334/55010/1407/387893/161742/5888/7158/79968/116028/2521/55159/79915/672/9984/23347/56907/5366/126549/399473/5582/6615/11200/8563/2187/158880	71
GO:0050684	regulation of mRNA processing	50/3667	146/15576	0.00213141	0.0476145	0.0448472	10772/10657/64783/1660/6432/57703/580/4691/170506/8087/6434/22916/891/7936/6732/6428/135295/9589/3181/10898/25962/9991/84991/27339/79869/5936/3178/11052/9904/84530/8683/6433/8106/4857/58517/22938/10921/54715/11051/6426/23210/56853/3191/6626/54033/5935/27316/26576/5940/378951	50
GO:0061842	microtubule organizing center localization	15/3667	31/15576	0.00217457	0.0482705	0.0454651	29899/259266/55171/4085/7430/3799/56288/55726/51134/51199/9787/54820/1783/126353/6790	15

## Sheet: IC1_prot
ID	Description	GeneRatio	BgRatio	pvalue	p.adjust	qvalue	geneID	Count
hsa01230	Biosynthesis of amino acids	6/19	66/3793	5.00994e-07	4.05806e-05	3.53333e-05	435/229/2805/10993/48/113675	6
hsa01200	Carbon metabolism	6/19	109/3793	9.81999e-06	0.000397709	0.000346284	229/2203/2805/10993/48/113675	6
hsa00270	Cysteine and methionine metabolism	3/19	43/3793	0.00115914	0.0312967	0.0272499	2805/10993/113675	3
R-HSA-71291	Metabolism of amino acids and derivatives	10/19	308/5136	2.96856e-08	2.61233e-06	2.21861e-06	8564/435/2805/10993/4837/10247/8942/113675/144193/10166	10
R-HSA-70263	Gluconeogenesis	3/19	29/5136	0.000147637	0.00649601	0.00551695	229/2203/2805	3
R-HSA-71387	Metabolism of carbohydrates	5/19	185/5136	0.00044246	0.0129788	0.0110227	4125/8908/229/2203/2805	5
R-HSA-71240	Tryptophan catabolism	2/19	11/5136	0.000699182	0.015382	0.0130637	8564/8942	2
GO:1901606	alpha-amino acid catabolic process	7/25	90/7068	1.71052e-08	1.41118e-05	1.22797e-05	8564/2805/10993/10247/8942/113675/144193	7
GO:1901605	alpha-amino acid metabolic process	8/25	163/7068	5.22126e-08	1.58008e-05	1.37495e-05	8564/435/2805/10993/10247/8942/113675/144193	8
GO:0043650	dicarboxylic acid biosynthetic process	3/25	13/7068	1.09241e-05	0.00112655	0.000980298	8564/2805/8942	3
GO:0044283	small molecule biosynthetic process	9/25	450/7068	1.29479e-05	0.00112965	0.000982997	8564/435/229/2203/2805/10993/8942/113675/9615	9
GO:0044282	small molecule catabolic process	8/25	347/7068	1.61395e-05	0.00118926	0.00103486	8564/229/2805/10993/10247/8942/113675/144193	8
GO:0009435	NAD biosynthetic process	3/25	19/7068	3.64969e-05	0.00231615	0.00201545	8564/4837/8942	3
GO:0016051	carbohydrate biosynthetic process	5/25	118/7068	4.84531e-05	0.00237592	0.00206747	8908/229/2203/2805/10993	5
GO:0006094	gluconeogenesis	4/25	61/7068	5.54706e-05	0.00237592	0.00206747	229/2203/2805/10993	4
GO:0019362	pyridine nucleotide metabolic process	3/25	22/7068	5.75981e-05	0.00237592	0.00206747	8564/4837/8942	3
GO:0046496	nicotinamide nucleotide metabolic process	3/25	22/7068	5.75981e-05	0.00237592	0.00206747	8564/4837/8942	3
GO:0072525	pyridine-containing compound biosynthetic process	3/25	25/7068	8.54224e-05	0.00297517	0.00258892	8564/4837/8942	3
GO:0072524	pyridine-containing compound metabolic process	3/25	28/7068	0.000120822	0.00383376	0.00333605	8564/4837/8942	3
GO:0043648	dicarboxylic acid metabolic process	4/25	81/7068	0.000168614	0.0046369	0.00403491	8564/2805/8942/144193	4
GO:0019318	hexose metabolic process	5/25	166/7068	0.000244199	0.00629574	0.0054784	4125/229/2203/2805/10993	5
GO:0019627	urea metabolic process	2/25	10/7068	0.000531238	0.0121742	0.0105937	435/10166	2
GO:0071941	nitrogen cycle metabolic process	2/25	10/7068	0.000531238	0.0121742	0.0105937	435/10166	2
GO:0051966	regulation of synaptic transmission, glutamatergic	2/25	16/7068	0.00139832	0.0256359	0.0223077	8564/1956	2
GO:0042402	cellular biogenic amine catabolic process	2/25	17/7068	0.00158133	0.0277574	0.0241538	8564/8942	2
GO:0042537	benzene-containing compound metabolic process	2/25	21/7068	0.0024207	0.0407566	0.0354654	8564/8942	2
GO:0035249	synaptic transmission, glutamatergic	2/25	22/7068	0.00265701	0.0421544	0.0366817	8564/1956	2

## Sheet: IC2_prot
ID	Description	GeneRatio	BgRatio	pvalue	p.adjust	qvalue	geneID	Count
hsa04146	Peroxisome	22/107	71/3793	3.60014e-18	4.10417e-16	3.0696e-16	8443/5195/10455/8799/847/30/1610/6342/3295/1962/1891/570/51/8309/5827/26063/51268/23600/26061/54363/51703/373156	22
hsa00982	Drug metabolism - cytochrome P450	16/107	57/3793	1.14982e-12	6.55397e-11	4.90186e-11	1544/1571/127/1576/1559/7364/1577/54657/130/218/2329/2328/1557/221/316/373156	16
hsa00980	Metabolism of xenobiotics by cytochrome P450	16/107	60/3793	2.77202e-12	1.05337e-10	7.87838e-11	874/1544/1571/2052/127/1576/1559/873/7364/1577/54657/130/218/221/6822/373156	16
hsa05204	Chemical carcinogenesis	16/107	68/3793	2.26313e-11	6.44991e-10	4.82403e-10	1544/1571/2052/127/1576/1559/873/7364/1577/54657/130/218/1557/221/6822/373156	16
hsa00071	Fatty acid degradation	11/107	39/3793	4.65067e-09	1.06035e-07	7.93062e-08	10455/127/30/33/130/1632/224/1962/51/3033/51703	11
hsa00830	Retinol metabolism	11/107	48/3793	5.07017e-08	9.63333e-07	7.20498e-07	8854/216/1544/127/1576/1559/7364/1577/54657/130/316	11
hsa01212	Fatty acid metabolism	10/107	45/3793	2.92385e-07	4.7617e-06	3.56138e-06	30/6342/33/3295/1962/51/3033/201562/51495/51703	10
hsa01040	Biosynthesis of unsaturated fatty acids	7/107	20/3793	6.69445e-07	9.53959e-06	7.13488e-06	30/6342/3295/570/51/201562/51495	7
hsa00591	Linoleic acid metabolism	5/107	13/3793	1.74917e-05	0.000221561	0.000165711	1544/1571/1576/1559/1557	5
hsa00410	beta-Alanine metabolism	6/107	22/3793	2.26267e-05	0.000257945	0.000192923	218/221/224/1962/51/51733	6
hsa00120	Primary bile acid biosynthesis	5/107	15/3793	3.90096e-05	0.000404281	0.000302371	6342/3295/570/8309/23600	5
hsa04976	Bile secretion	8/107	53/3793	9.52149e-05	0.000904542	0.000676527	366/2052/1576/7364/54657/6822/570/8671	8
hsa00280	Valine, leucine and isoleucine degradation	7/107	46/3793	0.000252331	0.00212396	0.00158856	30/11112/224/316/1962/549/3033	7
hsa00590	Arachidonic acid metabolism	6/107	33/3793	0.000260837	0.00212396	0.00158856	874/1571/1559/873/1557/8529	6
hsa00380	Tryptophan metabolism	6/107	35/3793	0.000365122	0.00277493	0.00207543	847/1544/224/316/1962/3033	6
hsa00040	Pentose and glucuronate interconversions	5/107	26/3793	0.000666875	0.00465044	0.00347817	7364/54657/6652/51181/51084	5
hsa03320	PPAR signaling pathway	7/107	54/3793	0.000693487	0.00465044	0.00347817	30/6342/33/1962/51/8309/51703	7
hsa00350	Tyrosine metabolism	5/107	27/3793	0.000800253	0.00506827	0.00379067	127/130/218/221/316	5
hsa00140	Steroid hormone biosynthesis	6/107	44/3793	0.00129224	0.0075276	0.00563006	1544/1571/1576/7364/1577/54657	6
hsa00630	Glyoxylate and dicarboxylate metabolism	5/107	30/3793	0.00132063	0.0075276	0.00563006	847/2752/112817/9380/54363	5
hsa00983	Drug metabolism - other enzymes	7/107	66/3793	0.00231016	0.0125409	0.00937959	1571/1576/7364/54657/1854/7172/51733	7
hsa00260	Glycine, serine and threonine metabolism	5/107	36/3793	0.00305446	0.0158277	0.0118379	1610/2628/51268/9380/29958	5
hsa00330	Arginine and proline metabolism	5/107	37/3793	0.00345367	0.0171182	0.0128031	1610/51056/2628/224/112817	5
hsa00310	Lysine degradation	5/107	39/3793	0.00436257	0.0207222	0.0154986	224/1962/2146/3033/51268	5
hsa00670	One carbon pool by folate	3/107	15/3793	0.00775611	0.0353678	0.0264524	10840/4522/160428	3
hsa00340	Histidine metabolism	3/107	17/3793	0.0111266	0.0487857	0.0364879	218/221/224	3
R-HSA-9033241	Peroxisomal protein import	19/122	55/5136	4.53767e-18	1.12988e-15	9.79182e-16	8443/5195/10455/847/30/1610/6342/3295/1962/1891/570/51/8309/26063/51268/23600/26061/54363/373156	19
R-HSA-8978868	Fatty acid metabolism	26/122	136/5136	2.6685e-17	3.32229e-15	2.87918e-15	10455/1544/30/1559/873/6342/33/1557/1632/224/3295/8529/1962/22949/51/3033/201562/84129/166785/8309/55856/26063/51495/23600/26061/51703	26
R-HSA-556833	Metabolism of lipids	40/122	464/5136	8.40057e-14	6.97247e-12	6.04251e-12	8443/10455/1544/1571/1576/30/1559/873/6342/33/1557/1632/221/224/3295/8529/6822/1962/570/22949/51/50814/3033/1595/254531/201562/84129/166785/122618/8309/79611/55856/80765/26063/54893/51495/23600/26061/51703/51128	40
R-HSA-9609507	Protein localization	23/122	146/5136	1.83937e-13	1.14501e-11	9.92293e-12	8443/5195/10455/8799/1528/847/30/1610/6342/224/3295/1962/1891/570/51/8309/5827/26063/51268/23600/26061/54363/373156	23
R-HSA-211859	Biological oxidations	23/122	163/5136	2.04579e-12	1.01881e-10	8.82922e-11	27284/874/216/1544/1571/2052/127/1576/1559/7364/1577/54657/130/218/2328/1557/7172/8529/6822/1595/134147/91703/373156	23
R-HSA-390918	Peroxisomal lipid metabolism	11/122	26/5136	4.93596e-12	2.04842e-10	1.77521e-10	10455/30/6342/224/3295/1962/51/8309/26063/23600/26061	11
R-HSA-211945	Phase I - Functionalization of compounds	16/122	78/5136	1.90205e-11	6.76587e-10	5.86347e-10	874/216/1544/1571/2052/127/1576/1559/1577/130/218/2328/1557/8529/1595/134147	16
R-HSA-390247	Beta-oxidation of very long chain fatty acids	6/122	10/5136	3.0881e-08	9.61172e-07	8.32975e-07	10455/30/3295/1962/51/26063	6
R-HSA-211981	Xenobiotics	6/122	20/5136	4.68854e-06	0.000120332	0.000104282	1544/1571/1576/1559/1577/1557	6
R-HSA-211897	Cytochrome P450 - arranged by substrate type	8/122	42/5136	4.8326e-06	0.000120332	0.000104282	1544/1571/1576/1559/1577/1557/8529/1595	8
R-HSA-9018678	Biosynthesis of specialized proresolving mediators (SPMs)	5/122	15/5136	1.72926e-05	0.000391442	0.000339234	1544/1571/1576/1559/22949	5
R-HSA-2046104	alpha-linolenic (omega3) and linoleic (omega6) acid metabolism	4/122	11/5136	8.79146e-05	0.0016839	0.00145931	30/6342/3295/51	4
R-HSA-2046106	alpha-linolenic acid (ALA) metabolism	4/122	11/5136	8.79146e-05	0.0016839	0.00145931	30/6342/3295/51	4
R-HSA-194068	Bile acid and bile salt metabolism	6/122	34/5136	0.000123876	0.00205634	0.00178207	6342/3295/570/8309/80765/23600	6
R-HSA-77289	Mitochondrial Fatty Acid Beta-Oxidation	6/122	34/5136	0.000123876	0.00205634	0.00178207	33/1632/3033/84129/166785/55856	6
R-HSA-193368	Synthesis of bile acids and bile salts via 7alpha-hydroxycholesterol	5/122	22/5136	0.000132681	0.00206484	0.00178944	6342/3295/570/8309/23600	5
R-HSA-9018677	Biosynthesis of DHA-derived SPMs	4/122	13/5136	0.000183571	0.00268878	0.00233016	1544/1571/1576/1559	4
R-HSA-5423646	Aflatoxin activation and detoxification	4/122	14/5136	0.000252299	0.00349014	0.00302464	1544/1576/1577/91703	4
R-HSA-2142753	Arachidonic acid metabolism	6/122	41/5136	0.000361545	0.0046043	0.0039902	1544/1559/873/1557/8529/22949	6
R-HSA-389661	Glyoxylate metabolism and glycine degradation	5/122	27/5136	0.000369823	0.0046043	0.0039902	1610/112817/5827/9380/54363	5
R-HSA-192105	Synthesis of bile acids and bile salts	5/122	28/5136	0.000441743	0.00523781	0.00453921	6342/3295/570/8309/23600	5
R-HSA-8957322	Metabolism of steroids	9/122	100/5136	0.00055302	0.00614487	0.00532529	6342/3295/570/50814/1595/8309/80765/23600/51128	9
R-HSA-9603798	Class I peroxisomal membrane protein import	4/122	17/5136	0.000567598	0.00614487	0.00532529	5195/8799/224/5827	4
R-HSA-211999	CYP2E1 reactions	3/122	10/5136	0.00138909	0.0144118	0.0124896	1571/1559/1557	3
R-HSA-196757	Metabolism of folate and pterines	3/122	12/5136	0.00245955	0.0235549	0.0204133	10840/4522/160428	3
R-HSA-71384	Ethanol oxidation	3/122	12/5136	0.00245955	0.0235549	0.0204133	216/127/130	3
R-HSA-156580	Phase II - Conjugation of compounds	7/122	81/5136	0.00291386	0.0268722	0.0232881	27284/1544/7364/54657/7172/6822/373156	7
R-HSA-75876	Synthesis of very long-chain fatty acyl-CoAs	3/122	13/5136	0.00314234	0.0279444	0.0242173	201562/51495/51703	3
R-HSA-196849	Metabolism of water-soluble vitamins and cofactors	7/122	87/5136	0.00435582	0.0373999	0.0324117	10840/1528/4522/316/160428/166785/10243	7
R-HSA-5365859	RA biosynthesis pathway	3/122	16/5136	0.00584103	0.0484805	0.0420144	8854/216/127	3
GO:0032787	monocarboxylic acid metabolic process	50/148	472/7068	3.07851e-23	5.72296e-20	5.40198e-20	8443/10455/8854/1544/1571/2052/127/1576/30/1559/873/7364/1577/6342/54657/33/130/1557/1632/2628/224/3295/8529/6652/5581/6822/1962/1891/549/570/22949/51/3033/201562/84129/51181/112817/55268/166785/8309/56954/26063/51495/9380/23600/26061/54363/51703/51084/8671	50
GO:0044282	small molecule catabolic process	43/148	347/7068	1.58714e-22	1.47524e-19	1.3925e-19	27284/10455/874/10840/216/2746/127/30/5860/1610/2752/6342/33/11112/1632/221/224/3295/8529/6652/6822/1962/1891/549/2582/1428/51/3033/26007/160428/84129/51181/112817/55268/166785/8309/26063/51268/51733/23600/26061/54363/51084	43
GO:0016054	organic acid catabolic process	35/148	232/7068	4.08042e-21	1.89638e-18	1.79002e-18	10455/10840/2746/30/5860/1610/2752/6342/33/11112/1632/224/3295/8529/6652/6822/1962/1891/549/1428/51/3033/160428/84129/51181/112817/55268/166785/8309/26063/51268/23600/26061/54363/51084	35
GO:0046395	carboxylic acid catabolic process	35/148	232/7068	4.08042e-21	1.89638e-18	1.79002e-18	10455/10840/2746/30/5860/1610/2752/6342/33/11112/1632/224/3295/8529/6652/6822/1962/1891/549/1428/51/3033/160428/84129/51181/112817/55268/166785/8309/26063/51268/23600/26061/54363/51084	35
GO:0006625	protein targeting to peroxisome	19/148	59/7068	2.65963e-18	5.49362e-16	5.1855e-16	8443/5195/10455/847/30/1610/6342/3295/1962/1891/570/51/8309/26063/51268/23600/26061/54363/373156	19
GO:0072662	protein localization to peroxisome	19/148	59/7068	2.65963e-18	5.49362e-16	5.1855e-16	8443/5195/10455/847/30/1610/6342/3295/1962/1891/570/51/8309/26063/51268/23600/26061/54363/373156	19
GO:0072663	establishment of protein localization to peroxisome	19/148	59/7068	2.65963e-18	5.49362e-16	5.1855e-16	8443/5195/10455/847/30/1610/6342/3295/1962/1891/570/51/8309/26063/51268/23600/26061/54363/373156	19
GO:0043574	peroxisomal transport	19/148	62/7068	7.7314e-18	1.43727e-15	1.35666e-15	8443/5195/10455/847/30/1610/6342/3295/1962/1891/570/51/8309/26063/51268/23600/26061/54363/373156	19
GO:0007031	peroxisome organization	20/148	72/7068	8.83995e-18	1.49395e-15	1.41016e-15	8443/5195/10455/8799/847/30/1610/6342/3295/1962/1891/570/51/8309/26063/51268/23600/26061/54363/373156	20
GO:1901615	organic hydroxy compound metabolic process	34/148	314/7068	6.56023e-16	8.13031e-14	7.67432e-14	27284/23541/8854/216/847/1544/1571/127/1576/30/5860/1559/1610/1577/6342/33/130/6567/221/7274/224/3295/8529/6652/6822/570/1428/50814/1595/26007/122618/8309/23600/54363	34
GO:0016042	lipid catabolic process	25/148	214/7068	1.38305e-12	1.3532e-10	1.27731e-10	10455/1544/1576/30/6342/33/1632/224/3295/8529/5581/6822/1962/1891/549/51/3033/84129/55268/166785/8309/26063/23600/26061/54363	25
GO:0017144	drug metabolic process	11/148	35/7068	6.33667e-11	5.35448e-09	5.05417e-09	1544/1571/1576/1559/873/1577/2329/1557/7172/8529/316	11
GO:0006805	xenobiotic metabolic process	15/148	90/7068	3.80891e-10	3.0786e-08	2.90593e-08	27284/874/1544/1571/2052/1576/30/1559/1577/54657/218/2328/1557/134147/91703	15
GO:0009410	response to xenobiotic stimulus	15/148	97/7068	1.13534e-09	8.44241e-08	7.96892e-08	27284/874/1544/1571/2052/1576/30/1559/1577/54657/218/2328/1557/134147/91703	15
GO:0008202	steroid metabolic process	20/148	201/7068	5.2192e-09	3.34569e-07	3.15804e-07	27284/23541/847/1544/1571/1576/30/1559/7364/1577/6342/33/1557/3295/6822/570/50814/1595/8309/23600	20
GO:0044283	small molecule biosynthetic process	30/148	450/7068	9.2977e-09	5.76148e-07	5.43834e-07	23541/8854/2746/1544/1571/1576/5860/4522/1559/2752/873/6342/33/1854/2628/3295/6652/570/50814/4704/1595/201562/112817/8309/79611/26063/23408/51495/51733/23600	30
GO:0120254	olefinic compound metabolic process	12/148	71/7068	2.01289e-08	1.10058e-06	1.03885e-06	8854/1544/1571/2052/30/1559/873/6342/1557/3295/8529/51	12
GO:0006766	vitamin metabolic process	12/148	76/7068	4.45833e-08	2.30223e-06	2.17311e-06	10840/8854/1528/1576/4522/873/7274/8529/316/160428/166785/171425	12
GO:0042445	hormone metabolic process	14/148	116/7068	1.0878e-07	5.46546e-06	5.15892e-06	27284/8854/216/1544/127/1576/1559/1359/7364/1577/130/6567/3295/1428	14
GO:1901568	fatty acid derivative metabolic process	13/148	112/7068	5.02203e-07	2.30001e-05	2.17102e-05	1544/1571/2052/1559/873/1557/3295/8529/22949/51/201562/79611/51703	13
GO:0006081	cellular aldehyde metabolic process	9/148	48/7068	5.07265e-07	2.30001e-05	2.17102e-05	8854/216/127/218/221/224/26007/112817/9380	9
GO:0006575	cellular modified amino acid metabolic process	13/148	118/7068	9.23127e-07	3.90021e-05	3.68147e-05	27284/10840/4522/33/6567/2628/1428/160428/254531/112817/51268/29958/373156	13
GO:0006067	ethanol metabolic process	6/148	20/7068	2.31735e-06	9.16585e-05	8.65178e-05	27284/216/127/130/221/6822	6
GO:0008206	bile acid metabolic process	7/148	32/7068	3.32349e-06	0.000126089	0.000119017	30/6342/3295/6822/570/8309/23600	7
GO:0042572	retinol metabolic process	7/148	34/7068	5.12868e-06	0.000186946	0.000176461	8854/216/1544/127/1576/1577/130	7
GO:0008610	lipid biosynthetic process	23/148	402/7068	8.78013e-06	0.00031389	0.000296285	8443/23541/8854/1544/1571/1576/1559/873/6342/33/221/224/3295/570/50814/1595/254531/201562/8309/26063/51495/23600/51703	23
GO:1901616	organic hydroxy compound catabolic process	8/148	52/7068	1.05523e-05	0.000363274	0.0003429	27284/127/221/8529/6652/6822/26007/54363	8
GO:0006690	icosanoid metabolic process	9/148	77/7068	2.91081e-05	0.000917152	0.000865713	1544/1571/2052/1559/873/1557/8529/22949/51	9
GO:0070989	oxidative demethylation	4/148	10/7068	3.51495e-05	0.00108905	0.00102797	1544/1576/1559/1577	4
GO:0042219	cellular modified amino acid catabolic process	5/148	20/7068	4.52569e-05	0.00137922	0.00130187	10840/33/160428/112817/29958	5
GO:1901617	organic hydroxy compound biosynthetic process	11/148	135/7068	0.00011304	0.00323293	0.00305161	23541/1576/5860/1610/6342/3295/570/50814/1595/8309/23600	11
GO:1901605	alpha-amino acid metabolic process	12/148	163/7068	0.000146086	0.00405335	0.00382602	2746/5860/4522/1610/2752/11112/549/570/1428/112817/56954/51268	12
GO:0046653	tetrahydrofolate metabolic process	4/148	14/7068	0.000156926	0.00416752	0.00393378	10840/4522/160428/51268	4
GO:0006699	bile acid biosynthetic process	5/148	26/7068	0.000173499	0.00447966	0.00422841	6342/3295/570/8309/23600	5
GO:0042558	pteridine-containing compound metabolic process	5/148	26/7068	0.000173499	0.00447966	0.00422841	10840/5860/4522/160428/51268	5
GO:0022900	electron transport chain	11/148	152/7068	0.000322481	0.00788805	0.00744564	9167/4696/4710/4708/4716/1528/1544/5860/316/4704/29958	11
GO:0046365	monosaccharide catabolic process	6/148	49/7068	0.000506874	0.0117785	0.0111179	216/6652/2582/26007/51181/51084	6
GO:0070988	demethylation	5/148	34/7068	0.000641362	0.0145753	0.0137579	1544/1576/1559/1577/1595	5
GO:0042493	response to drug	13/148	219/7068	0.000642914	0.0145753	0.0137579	8443/847/1544/1571/1576/5860/1559/210/218/1557/6652/22949/3033	13
GO:0006068	ethanol catabolic process	3/148	11/7068	0.00131218	0.0280384	0.0264658	27284/221/6822	3
GO:0042573	retinoic acid metabolic process	4/148	24/7068	0.00141528	0.0295619	0.0279039	8854/1576/1577/130	4
GO:0018958	phenol-containing compound metabolic process	5/148	41/7068	0.00153572	0.0317211	0.029942	27284/1571/1610/6567/1428	5
GO:0046185	aldehyde catabolic process	3/148	12/7068	0.00172284	0.0344384	0.0325069	127/221/112817	3
GO:0106106	cold-induced thermogenesis	6/148	63/7068	0.0019373	0.0377907	0.0356712	4849/216/33/2628/3033/55856	6
GO:0120161	regulation of cold-induced thermogenesis	6/148	63/7068	0.0019373	0.0377907	0.0356712	4849/216/33/2628/3033/55856	6
GO:0033865	nucleoside bisphosphate metabolic process	8/148	110/7068	0.00206803	0.038833	0.036655	27284/3295/6822/570/201562/55856/51268/51703	8
GO:0033875	ribonucleoside bisphosphate metabolic process	8/148	110/7068	0.00206803	0.038833	0.036655	27284/3295/6822/570/201562/55856/51268/51703	8
GO:0034032	purine nucleoside bisphosphate metabolic process	8/148	110/7068	0.00206803	0.038833	0.036655	27284/3295/6822/570/201562/55856/51268/51703	8
GO:0006000	fructose metabolic process	3/148	13/7068	0.00220552	0.0401966	0.0379422	216/6652/26007	3
GO:1990845	adaptive thermogenesis	6/148	65/7068	0.00227593	0.0410772	0.0387733	4849/216/33/2628/3033/55856	6

## Sheet: IC3_prot
ID	Description	GeneRatio	BgRatio	pvalue	p.adjust	qvalue	geneID	Count
hsa03040	Spliceosome	59/306	122/3793	6.24076e-34	1.41041e-31	1.41041e-31	10915/1665/9092/9716/10772/23451/23020/10286/3183/6629/3178/6627/102724594/7307/6628/1655/11338/3305/2521/27316/9775/8896/220988/4670/22916/4809/3190/6636/6632/6633/6434/3192/6427/6426/4686/8683/6431/22938/29896/7919/1659/23450/10262/8175/10291/6432/10713/9879/84844/84950/57187/55110/84321/9416/83443/22827/27339/51639/51645	59
hsa03013	RNA transport	42/306	135/3793	1.63339e-15	1.84573e-13	1.84573e-13	8665/10284/9086/7514/22794/9470/9669/9631/8666/7175/1975/2521/9775/5905/22916/4928/1207/3646/1973/5901/7329/1982/10557/10556/8480/4686/23435/8668/1978/7919/79228/9688/348995/79023/129401/57187/23165/55110/84321/79902/57510/10762	42
hsa03008	Ribosome biogenesis in eukaryotes	25/306	63/3793	2.64399e-12	1.99181e-10	1.99181e-10	7514/4809/5901/1460/1457/10557/10556/10607/6949/5822/134430/84135/10436/84916/10813/26354/23560/55226/22803/55127/55131/54433/10885/51602/51096	25
hsa03015	mRNA surveillance pathway	25/306	69/3793	2.8664e-11	1.61952e-09	1.61952e-09	10284/22794/8731/10898/2935/1478/2521/9775/10914/22916/1477/4686/29894/1479/23435/7919/11052/81608/80335/8106/55110/55339/23283/29101/53981	25
hsa03030	DNA replication	9/306	29/3793	0.000302854	0.013689	0.013689	5111/4172/4173/4174/4176/5984/5982/5981/5983	9
hsa03430	Mismatch repair	7/306	19/3793	0.000447543	0.014594	0.014594	5111/5984/5982/5981/4292/5983/2956	7
hsa04966	Collecting duct acid secretion	6/306	14/3793	0.000452026	0.014594	0.014594	528/523/9114/10312/245972/51382	6
hsa04110	Cell cycle	13/306	61/3793	0.00089727	0.0253479	0.0253479	9184/5111/4172/10971/4173/4174/4176/7534/5591/3065/10735/3066/64682	13
R-HSA-72203	Processing of Capped Intron-Containing Pre-mRNA	97/442	219/5136	2.49938e-48	2.18696e-45	1.84954e-45	22794/1665/9092/10236/9716/10772/23451/11193/23020/9631/10286/22826/10898/3183/6629/3178/6627/102724594/7307/7175/6628/3191/1655/5434/11338/5725/3187/1478/2521/27316/9775/8896/10914/220988/4670/22916/4928/4809/3190/6636/6632/6633/5441/6434/8480/84324/3192/6427/1477/6426/1660/4686/29894/1479/10949/8683/6431/22938/7919/9589/23450/10262/8175/10291/7536/6432/10713/81608/10283/9879/84844/8106/79228/96…	97
R-HSA-72172	mRNA Splicing	79/442	172/5136	1.60422e-40	7.01845e-38	5.93561e-38	22794/1665/9092/10236/9716/10772/23451/11193/23020/10286/22826/10898/3183/6629/3178/6627/102724594/7307/6628/3191/1655/5434/11338/5725/3187/1478/2521/27316/9775/8896/10914/220988/4670/22916/4809/3190/6636/6632/6633/5441/6434/3192/6427/1477/6426/1660/4686/29894/1479/10949/8683/6431/22938/23450/10262/8175/10291/7536/6432/10713/81608/10283/9879/84844/8106/84950/85437/55110/9416/83443/51593/55339/232…	79
R-HSA-72163	mRNA Splicing - Major Pathway	78/442	171/5136	1.00659e-39	2.93589e-37	2.48293e-37	22794/1665/9092/10236/9716/10772/23451/11193/23020/10286/22826/10898/3183/6629/3178/6627/102724594/7307/6628/3191/1655/5434/11338/5725/3187/1478/2521/27316/9775/8896/10914/220988/4670/22916/4809/3190/6636/6632/6633/5441/6434/3192/6427/1477/6426/1660/4686/29894/1479/10949/8683/6431/22938/23450/10262/8175/10291/7536/6432/10713/81608/10283/9879/84844/8106/84950/55110/9416/83443/51593/55339/23283/539…	78
R-HSA-73856	RNA Polymerase II Transcription Termination	32/442	58/5136	7.66569e-20	1.67687e-17	1.41815e-17	22794/10898/102724594/7307/6628/11338/1478/9775/10914/22916/6636/84324/6427/1477/6426/4686/29894/1479/8683/6431/7919/6432/81608/8106/79228/57187/55110/84321/84271/55339/23283/53981	32
R-HSA-72187	mRNA 3'-end processing	30/442	54/5136	8.7507e-19	1.53137e-16	1.2951e-16	22794/10898/102724594/7307/11338/1478/9775/10914/22916/84324/6427/1477/6426/4686/29894/1479/8683/6431/7919/6432/81608/8106/79228/57187/55110/84321/84271/55339/23283/53981	30
R-HSA-72202	Transport of Mature Transcript to Cytoplasm	35/442	76/5136	2.90555e-18	4.23727e-16	3.58352e-16	22794/9631/10898/102724594/7307/7175/11338/9775/22916/4928/8480/84324/6427/6426/4686/29894/8683/6431/7919/6432/81608/79228/9688/348995/79023/129401/57187/23165/55110/84321/79902/84271/55339/53981/10762	35
R-HSA-159236	Transport of Mature mRNA derived from an Intron-Containing Transcript	30/442	68/5136	3.56094e-15	4.45117e-13	3.76442e-13	22794/9631/102724594/7307/7175/11338/9775/22916/4928/8480/84324/6427/6426/4686/8683/6431/7919/6432/79228/9688/348995/79023/129401/57187/23165/55110/84321/79902/84271/10762	30
R-HSA-72165	mRNA Splicing - Minor Pathway	21/442	42/5136	2.65248e-12	2.90115e-10	2.45355e-10	23451/23020/6628/5434/22916/4809/6636/6632/6633/5441/6427/6426/4686/6431/23450/10262/6432/85437/9416/83443/51639	21
R-HSA-75067	Processing of Capped Intronless Pre-mRNA	15/442	22/5136	8.14778e-12	7.92145e-10	6.69928e-10	10898/6628/1478/10914/22916/6636/1477/4686/29894/1479/81608/8106/55339/23283/53981	15
R-HSA-162587	HIV Life Cycle	35/442	121/5136	4.42831e-11	3.87477e-09	3.27695e-09	6829/7514/8731/9631/8812/7175/2547/7520/3159/7936/5434/6917/5902/5905/1025/22916/4928/5901/5441/8480/6749/4686/6877/9688/348995/79023/129401/23165/79902/29082/7469/128866/51534/10762/11198	35
R-HSA-77595	Processing of Intronless Pre-mRNAs	13/442	18/5136	6.89904e-11	5.48787e-09	4.64117e-09	10898/1478/10914/22916/1477/4686/29894/1479/81608/8106/55339/23283/53981	13
R-HSA-162599	Late Phase of HIV Life Cycle	32/442	111/5136	3.44276e-10	2.51034e-08	2.12303e-08	6829/7514/8731/9631/8812/7175/7936/5434/6917/5902/5905/1025/22916/4928/5901/5441/8480/6749/4686/6877/9688/348995/79023/129401/23165/79902/29082/7469/128866/51534/10762/11198	32
R-HSA-159231	Transport of Mature mRNA Derived from an Intronless Transcript	18/442	40/5136	9.14331e-10	5.71457e-08	4.83289e-08	9631/10898/7175/22916/4928/8480/4686/29894/81608/9688/348995/79023/129401/23165/79902/55339/53981/10762	18
R-HSA-159234	Transport of Mature mRNAs Derived from Intronless Transcripts	18/442	40/5136	9.14331e-10	5.71457e-08	4.83289e-08	9631/10898/7175/22916/4928/8480/4686/29894/81608/9688/348995/79023/129401/23165/79902/55339/53981/10762	18
R-HSA-177243	Interactions of Rev with host cellular proteins	16/442	35/5136	6.08204e-09	3.54786e-07	3.00047e-07	7514/9631/4869/7175/5902/5905/4928/5901/8480/9688/348995/79023/129401/23165/79902/10762	16
R-HSA-6790901	rRNA modification in the nucleus and cytosol	20/442	57/5136	1.95614e-08	1.04373e-06	8.82695e-07	9136/4839/4809/10607/11103/5822/134430/84135/10436/84916/79050/10813/55226/51202/55127/57050/54433/10885/51602/51096	20
R-HSA-165054	Rev-mediated nuclear export of HIV RNA	15/442	33/5136	2.02781e-08	1.04373e-06	8.82695e-07	7514/9631/7175/5902/5905/4928/5901/8480/9688/348995/79023/129401/23165/79902/10762	15
R-HSA-191859	snRNP Assembly	18/442	48/5136	3.06965e-08	1.41366e-06	1.19555e-06	9631/7175/6628/22916/4928/1207/6636/6632/6633/8480/4686/9688/348995/79023/129401/23165/79902/10762	18
R-HSA-194441	Metabolism of non-coding RNA	18/442	48/5136	3.06965e-08	1.41366e-06	1.19555e-06	9631/7175/6628/22916/4928/1207/6636/6632/6633/8480/4686/9688/348995/79023/129401/23165/79902/10762	18
R-HSA-390450	Folding of actin by CCT/TriC	8/442	10/5136	1.09242e-07	4.77932e-06	4.04194e-06	6950/908/22948/7203/10694/10575/10576/10574	8
R-HSA-4615885	SUMOylation of DNA replication proteins	15/442	37/5136	1.32366e-07	5.51526e-06	4.66433e-06	9631/7150/5111/7175/5905/4928/7329/8480/9688/348995/79023/129401/23165/79902/10762	15
R-HSA-6784531	tRNA processing in the nucleus	17/442	48/5136	1.98604e-07	7.89903e-06	6.68032e-06	9631/10898/7175/1478/4928/5901/10557/10556/8480/29894/9688/348995/79023/129401/23165/79902/10762	17
R-HSA-168333	NEP/NS2 Interacts with the Cellular Export Machinery	13/442	30/5136	3.66128e-07	1.39288e-05	1.17798e-05	7514/9631/7175/4928/5901/8480/9688/348995/79023/129401/23165/79902/10762	13
R-HSA-4570464	SUMOylation of RNA binding proteins	15/442	40/5136	4.45899e-07	1.62567e-05	1.37485e-05	9631/3183/7175/4928/3190/7329/8480/9688/348995/79023/129401/23165/79902/10762/51602	15
R-HSA-8868773	rRNA processing in the nucleus and cytosol	36/442	177/5136	6.13632e-07	2.14771e-05	1.81635e-05	23481/9136/4691/4839/4809/10557/10556/10607/11103/23404/705/23246/5822/117246/27043/134430/84135/10436/84916/10969/79050/10813/26354/55759/55226/22803/51202/55127/57050/9188/55131/54433/10885/51388/51602/51096	36
R-HSA-168274	Export of Viral Ribonucleoproteins from Nucleus	13/442	32/5136	9.04028e-07	2.92972e-05	2.47771e-05	7514/9631/7175/4928/5901/8480/9688/348995/79023/129401/23165/79902/10762	13
R-HSA-180746	Nuclear import of Rev protein	13/442	32/5136	9.04028e-07	2.92972e-05	2.47771e-05	9631/4869/7175/4928/5901/8480/9688/348995/79023/129401/23165/79902/10762	13
R-HSA-168276	NS1 Mediated Effects on Host Pathways	14/442	37/5136	9.57982e-07	2.99369e-05	2.53181e-05	9631/10898/7175/3838/4928/8480/8106/9688/348995/79023/129401/23165/79902/10762	14
R-HSA-2990846	SUMOylation	26/442	109/5136	1.03679e-06	3.12824e-05	2.6456e-05	9631/4869/3183/7150/5111/7175/1655/5905/4928/3190/7329/8480/10155/3065/9688/10735/348995/79023/129401/23165/3066/79902/10055/10054/10762/51602	26
R-HSA-112382	Formation of RNA Pol II elongation complex	16/442	48/5136	1.175e-06	3.31653e-05	2.80483e-05	6829/8812/7936/5434/6917/1025/22916/5441/6749/4686/79577/54623/123169/55677/7469/11198	16
R-HSA-75955	RNA Polymerase II Transcription Elongation	16/442	48/5136	1.175e-06	3.31653e-05	2.80483e-05	6829/8812/7936/5434/6917/1025/22916/5441/6749/4686/79577/54623/123169/55677/7469/11198	16
R-HSA-159227	Transport of the SLBP independent Mature mRNA	13/442	33/5136	1.37631e-06	3.6493e-05	3.08627e-05	9631/7175/22916/4928/8480/4686/9688/348995/79023/129401/23165/79902/10762	13
R-HSA-159230	Transport of the SLBP Dependant Mature mRNA	13/442	33/5136	1.37631e-06	3.6493e-05	3.08627e-05	9631/7175/22916/4928/8480/4686/9688/348995/79023/129401/23165/79902/10762	13
R-HSA-162906	HIV Infection	37/442	192/5136	1.71138e-06	4.40429e-05	3.72477e-05	6829/7514/8731/9631/8812/4869/7175/2547/7520/3159/7936/5434/6917/5902/5905/1025/22916/4928/5901/5441/8480/6749/4686/6877/9688/348995/79023/129401/23165/5707/79902/29082/7469/128866/51534/10762/11198	37
R-HSA-72312	rRNA processing	36/442	186/5136	2.13648e-06	5.34121e-05	4.51714e-05	23481/9136/4691/4839/4809/10557/10556/10607/11103/23404/705/23246/5822/117246/27043/134430/84135/10436/84916/10969/79050/10813/26354/55759/55226/22803/51202/55127/57050/9188/55131/54433/10885/51388/51602/51096	36
R-HSA-6791226	Major pathway of rRNA processing in the nucleolus and cytosol	33/442	167/5136	3.59476e-06	8.73727e-05	7.38923e-05	23481/9136/4691/4809/10557/10556/10607/11103/23404/705/23246/5822/117246/27043/134430/84135/10436/84916/10969/79050/10813/26354/55759/22803/51202/55127/57050/9188/55131/10885/51388/51602/51096	33
R-HSA-9615933	Postmitotic nuclear pore complex (NPC) reformation	11/442	26/5136	3.98078e-06	9.41402e-05	7.96157e-05	9631/5905/4928/5901/7329/9688/348995/79023/129401/23165/79902	11
R-HSA-3232142	SUMOylation of ubiquitinylation proteins	12/442	31/5136	4.4077e-06	9.88907e-05	8.36332e-05	9631/7175/4928/7329/8480/9688/348995/79023/129401/23165/79902/10762	12
R-HSA-4085377	SUMOylation of SUMOylation proteins	12/442	31/5136	4.4077e-06	9.88907e-05	8.36332e-05	9631/7175/4928/7329/8480/9688/348995/79023/129401/23165/79902/10762	12
R-HSA-674695	RNA Polymerase II Pre-transcription Events	17/442	59/5136	5.31131e-06	0.000116185	9.82592e-05	6829/8812/7936/5434/6917/1025/22916/5441/6749/4686/6877/79577/54623/123169/55677/7469/11198	17
R-HSA-389957	Prefoldin mediated transfer of substrate to CCT/TriC	11/442	27/5136	6.20326e-06	0.000132387	0.000111961	10471/6950/908/22948/7203/10694/10575/7411/10576/5204/10574	11
R-HSA-180910	Vpr-mediated nuclear import of PICs	12/442	32/5136	6.5099e-06	0.000135623	0.000114698	9631/7175/3159/4928/8480/9688/348995/79023/129401/23165/79902/10762	12
R-HSA-3108232	SUMO E3 ligases SUMOylate target proteins	24/442	106/5136	7.21184e-06	0.000146753	0.000124111	9631/4869/3183/7150/5111/7175/1655/5905/4928/3190/7329/8480/10155/3065/9688/10735/348995/79023/129401/23165/3066/79902/10762/51602	24
R-HSA-390471	Association of TriC/CCT with target proteins during biosynthesis	10/442	23/5136	8.26436e-06	0.000164348	0.000138991	11328/6950/908/22948/7203/10694/10575/10576/10574/22803	10
R-HSA-6803529	FGFR2 alternative splicing	10/442	24/5136	1.309e-05	0.000254529	0.000215259	23543/3178/5434/5725/7072/3187/4670/22916/5441/4686	10
R-HSA-389958	Cooperation of Prefoldin and TriC/CCT in actin and tubulin folding	11/442	29/5136	1.40387e-05	0.000267041	0.00022584	10471/6950/908/22948/7203/10694/10575/7411/10576/5204/10574	11
R-HSA-3371453	Regulation of HSF1-mediated heat shock response	17/442	64/5136	1.75961e-05	0.000327587	0.000277045	10049/9631/7175/3305/6782/4928/8480/51182/9688/348995/79023/129401/10808/23165/7266/79902/10762	17
R-HSA-176033	Interactions of Vpr with host cellular proteins	12/442	35/5136	1.89274e-05	0.00034503	0.000291797	9631/7175/3159/4928/8480/9688/348995/79023/129401/23165/79902/10762	12
R-HSA-168271	Transport of Ribonucleoproteins into the Host Nucleus	11/442	30/5136	2.0472e-05	0.000351235	0.000297044	9631/7175/4928/8480/9688/348995/79023/129401/23165/79902/10762	11
R-HSA-170822	Regulation of Glucokinase by Glucokinase Regulatory Protein	11/442	30/5136	2.0472e-05	0.000351235	0.000297044	9631/7175/4928/8480/9688/348995/79023/129401/23165/79902/10762	11
R-HSA-5619107	Defective TPR may confer susceptibility towards thyroid papillary carcinoma (TPC)	11/442	30/5136	2.0472e-05	0.000351235	0.000297044	9631/7175/4928/8480/9688/348995/79023/129401/23165/79902/10762	11
R-HSA-1169408	ISG15 antiviral mechanism	17/442	65/5136	2.19722e-05	0.000360528	0.000304903	9470/5495/9631/7175/9775/3838/4928/1973/1982/8480/9688/348995/79023/129401/23165/79902/10762	17
R-HSA-70171	Glycolysis	17/442	65/5136	2.19722e-05	0.000360528	0.000304903	283871/9631/226/2023/7175/2027/5315/10007/4928/8480/9688/348995/79023/129401/23165/79902/10762	17
R-HSA-168325	Viral Messenger RNA Synthesis	13/442	41/5136	2.22497e-05	0.000360528	0.000304903	9631/7175/5434/4928/5441/8480/9688/348995/79023/129401/23165/79902/10762	13
R-HSA-391251	Protein folding	17/442	66/5136	2.72908e-05	0.000434172	0.000367185	10471/11328/6950/908/22948/7203/10694/10575/7411/1460/1457/10576/1155/5204/10574/6904/22803	17
R-HSA-3301854	Nuclear Pore Complex (NPC) Disassembly	11/442	31/5136	2.93073e-05	0.000456657	0.000386201	9631/7175/4928/8480/9688/348995/79023/129401/23165/79902/10762	11
R-HSA-1169410	Antiviral mechanism by IFN-stimulated genes	18/442	73/5136	3.0199e-05	0.000456657	0.000386201	9470/5495/9631/7175/9775/3838/4928/1973/6059/1982/8480/9688/348995/79023/129401/23165/79902/10762	18
R-HSA-6814122	Cooperation of PDCL (PhLP1) and TRiC/CCT in G-protein beta folding	10/442	26/5136	3.02698e-05	0.000456657	0.000386201	6950/908/22948/7203/10694/10575/1460/1457/10576/10574	10
R-HSA-1640170	Cell Cycle	59/442	412/5136	4.042e-05	0.00059945	0.000506963	7514/9184/8467/9631/4869/203068/3326/3015/5111/7175/5434/4001/4172/10971/4173/4174/4176/5984/5982/5981/4292/5983/5905/4928/10776/5901/5441/7534/7329/1460/1457/8480/5928/3065/1778/5931/23244/653784/9688/10735/348995/79023/129401/23165/10111/5707/79902/29082/81876/64682/128866/54433/55920/10762/728642/10856/8607/10726/51400	59
R-HSA-3371556	Cellular response to heat stress	19/442	83/5136	5.55683e-05	0.000810372	0.000685343	10049/9631/3326/7175/3305/6782/4928/8480/2288/51182/9688/348995/79023/129401/10808/23165/7266/79902/10762	19
R-HSA-3700989	Transcriptional Regulation by TP53	37/442	223/5136	5.93965e-05	0.000851999	0.000720548	23019/6829/8812/4869/2539/5111/7936/5434/6917/10971/5984/5982/4292/5983/1025/5441/7534/1460/1457/6749/5928/3065/1108/6877/5931/10397/3066/10111/7874/3276/7469/64121/57103/27165/27161/26155/11198	37
R-HSA-167152	Formation of HIV elongation complex in the absence of HIV Tat	12/442	39/5136	6.446e-05	0.000909717	0.000769361	6829/8812/7936/5434/6917/1025/22916/5441/6749/4686/7469/11198	12
R-HSA-167172	Transcription of the HIV genome	14/442	52/5136	8.29025e-05	0.00115142	0.000973776	6829/8731/8812/7936/5434/6917/1025/22916/5441/6749/4686/6877/7469/11198	14
R-HSA-167287	HIV elongation arrest and recovery	10/442	29/5136	9.00913e-05	0.00121277	0.00102565	6829/8812/7936/5434/6917/1025/5441/6749/7469/11198	10
R-HSA-167290	Pausing and recovery of HIV elongation	10/442	29/5136	9.00913e-05	0.00121277	0.00102565	6829/8812/7936/5434/6917/1025/5441/6749/7469/11198	10
R-HSA-72306	tRNA processing	18/442	79/5136	9.29105e-05	0.00123177	0.00104172	9631/10898/7175/1478/4928/5901/10557/10556/8480/54888/29894/9688/348995/79023/129401/23165/79902/10762	18
R-HSA-69190	DNA strand elongation	9/442	24/5136	9.65421e-05	0.00126081	0.00106629	5111/4172/4173/4174/4176/5984/5982/5981/5983	9
R-HSA-390466	Chaperonin-mediated protein folding	15/442	60/5136	0.00011723	0.00150847	0.00127574	10471/11328/6950/908/22948/7203/10694/10575/7411/1460/1457/10576/5204/10574/22803	15
R-HSA-4551638	SUMOylation of chromatin organization proteins	14/442	56/5136	0.000197338	0.00250247	0.00211637	9631/7175/4928/7329/8480/3065/9688/348995/79023/129401/23165/3066/79902/10762	14
R-HSA-2980766	Nuclear Envelope Breakdown	12/442	44/5136	0.000233448	0.00286599	0.00242381	9631/7175/4001/4928/8480/9688/348995/79023/129401/23165/79902/10762	12
R-HSA-167169	HIV Transcription Elongation	11/442	38/5136	0.000239105	0.00286599	0.00242381	6829/7936/5434/6917/1025/22916/5441/6749/4686/7469/11198	11
R-HSA-167200	Formation of HIV-1 elongation complex containing HIV-1 Tat	11/442	38/5136	0.000239105	0.00286599	0.00242381	6829/7936/5434/6917/1025/22916/5441/6749/4686/7469/11198	11
R-HSA-167246	Tat-mediated elongation of the HIV-1 transcript	11/442	38/5136	0.000239105	0.00286599	0.00242381	6829/7936/5434/6917/1025/22916/5441/6749/4686/7469/11198	11
R-HSA-389960	Formation of tubulin folding intermediates by CCT/TriC	8/442	22/5136	0.000305694	0.00361462	0.00305694	6950/908/22948/7203/10694/10575/10576/10574	8
R-HSA-167238	Pausing and recovery of Tat-mediated HIV elongation	9/442	28/5136	0.000373237	0.00429713	0.00363415	6829/7936/5434/6917/1025/5441/6749/7469/11198	9
R-HSA-167243	Tat-mediated HIV elongation arrest and recovery	9/442	28/5136	0.000373237	0.00429713	0.00363415	6829/7936/5434/6917/1025/5441/6749/7469/11198	9
R-HSA-917977	Transferrin endocytosis and recycling	7/442	18/5136	0.000458382	0.00520889	0.00440523	7037/528/523/9114/10312/245972/51382	7
R-HSA-70326	Glucose metabolism	17/442	82/5136	0.000481837	0.00540523	0.00457128	283871/9631/226/2023/7175/2027/5315/10007/4928/8480/9688/348995/79023/129401/23165/79902/10762	17
R-HSA-3108214	SUMOylation of DNA damage response and repair proteins	13/442	55/5136	0.000598281	0.00662653	0.00560415	9631/7175/4928/7329/8480/9688/10735/348995/79023/129401/23165/79902/10762	13
R-HSA-77387	Insulin receptor recycling	6/442	14/5136	0.000647833	0.00708568	0.00599246	528/523/9114/10312/245972/51382	6
R-HSA-176187	Activation of ATR in response to replication stress	7/442	20/5136	0.000959122	0.0103609	0.00876235	4172/4173/4174/4176/5984/5982/5983	7
R-HSA-73886	Chromosome Maintenance	15/442	72/5136	0.000971115	0.0103624	0.00876359	8467/4869/3015/5111/5434/5984/5982/5981/5983/5441/5928/5931/54433/10856/8607	15
R-HSA-5696398	Nucleotide Excision Repair	17/442	87/5136	0.000982943	0.0103624	0.00876359	9716/86/5111/5434/6917/5984/5982/5981/5983/5441/7329/8450/9557/7874/64708/27339/8607	17
R-HSA-5578749	Transcriptional regulation by small RNAs	16/442	80/5136	0.00105954	0.0110369	0.00933408	9631/3015/7175/5434/4928/5901/5441/8480/9688/348995/79023/129401/23165/79902/27161/10762	16
R-HSA-5654738	Signaling by FGFR2	11/442	45/5136	0.00116083	0.0118108	0.00998854	23543/3178/5434/5725/7072/3187/4670/22916/5441/2885/4686	11
R-HSA-6796648	TP53 Regulates Transcription of DNA Repair Genes	11/442	45/5136	0.00116083	0.0118108	0.00998854	6829/8812/7936/5434/6917/4292/1025/5441/6749/7469/11198	11
R-HSA-1222556	ROS and RNS production in phagocytes	7/442	21/5136	0.00133361	0.0133837	0.0113188	528/523/9114/10312/4689/245972/51382	7
R-HSA-110312	Translesion synthesis by REV1	5/442	11/5136	0.00137661	0.0133837	0.0113188	5111/5984/5982/5981/5983	5
R-HSA-5655862	Translesion synthesis by POLK	5/442	11/5136	0.00137661	0.0133837	0.0113188	5111/5984/5982/5981/5983	5
R-HSA-5656121	Translesion synthesis by POLI	5/442	11/5136	0.00137661	0.0133837	0.0113188	5111/5984/5982/5981/5983	5
R-HSA-211000	Gene Silencing by RNA	17/442	90/5136	0.0014582	0.0140212	0.0118579	9631/3015/7175/5434/4928/5901/5441/8480/9688/348995/79023/129401/23165/79902/57510/27161/10762	17
R-HSA-69278	Cell Cycle, Mitotic	47/442	355/5136	0.00152848	0.0145372	0.0122943	7514/9184/9631/203068/3326/3015/5111/7175/4001/4172/4173/4174/4176/5984/5982/5981/5983/5905/4928/10776/5901/7329/1460/1457/8480/5928/3065/1778/23244/653784/9688/10735/348995/79023/129401/23165/5707/79902/29082/81876/64682/128866/55920/10762/728642/10726/51400	47
R-HSA-2995410	Nuclear Envelope (NE) Reassembly	14/442	68/5136	0.0016046	0.015097	0.0127678	9631/4001/5905/4928/5901/7329/9688/348995/79023/129401/23165/79902/29082/128866	14
R-HSA-167242	Abortive elongation of HIV-1 transcript in the absence of Tat	7/442	22/5136	0.0018133	0.0167706	0.0141831	6829/7936/5434/22916/5441/4686/7469	7
R-HSA-5633007	Regulation of TP53 Activity	16/442	84/5136	0.00182081	0.0167706	0.0141831	5984/5982/5983/1460/1457/6749/5928/3065/1108/6877/5931/3066/10111/7874/26155/11198	16
R-HSA-73894	DNA Repair	27/442	175/5136	0.00185029	0.0168646	0.0142627	8467/9716/86/3015/5111/2547/7520/5434/6917/5984/5982/5981/4292/5983/3838/2956/5531/5441/7329/5591/8450/9557/10111/7874/64708/27339/8607	27
R-HSA-6804756	Regulation of TP53 Activity through Phosphorylation	10/442	41/5136	0.00196741	0.0177473	0.0150091	5984/5982/5983/1460/1457/6749/6877/10111/26155/11198	10
R-HSA-6782210	Gap-filling DNA repair synthesis and ligation in TC-NER	12/442	55/5136	0.0020306	0.0181303	0.0153331	9716/5111/5434/6917/5984/5982/5981/5983/5441/8450/7874/27339	12
R-HSA-9609646	HCMV Infection	20/442	117/5136	0.00207797	0.0183659	0.0155323	9631/7175/1385/4928/3190/8480/5928/2874/10155/1778/5931/9688/348995/79023/129401/23165/79902/29082/128866/10762	20
R-HSA-69091	Polymerase switching	5/442	12/5136	0.00219452	0.019012	0.0160787	5111/5984/5982/5981/5983	5
R-HSA-69109	Leading Strand Synthesis	5/442	12/5136	0.00219452	0.019012	0.0160787	5111/5984/5982/5981/5983	5
R-HSA-6782135	Dual incision in TC-NER	12/442	56/5136	0.00238817	0.0204867	0.0173259	9716/5111/5434/6917/5984/5982/5981/5983/5441/8450/7874/27339	12
R-HSA-190236	Signaling by FGFR	11/442	49/5136	0.00243301	0.0206687	0.0174798	23543/3178/5434/5725/7072/3187/4670/22916/5441/2885/4686	11
R-HSA-917937	Iron uptake and transport	9/442	36/5136	0.0027345	0.0230066	0.019457	7037/528/523/9114/3934/10312/4738/245972/51382	9
R-HSA-9609690	HCMV Early Events	17/442	96/5136	0.00300229	0.0249798	0.0211258	9631/7175/1385/4928/8480/5928/2874/10155/1778/5931/9688/348995/79023/129401/23165/79902/10762	17
R-HSA-180786	Extension of Telomeres	8/442	30/5136	0.00302613	0.0249798	0.0211258	5111/5984/5982/5981/5983/54433/10856/8607	8
R-HSA-5619102	SLC transporter disorders	12/442	59/5136	0.0037793	0.0309055	0.0261372	9631/6520/7175/4928/8480/9688/348995/79023/129401/23165/79902/10762	12
R-HSA-162909	Host Interactions of HIV factors	19/442	116/5136	0.00436063	0.0353292	0.0298784	7514/9631/4869/7175/3159/5902/5905/1025/4928/5901/8480/9688/348995/79023/129401/23165/5707/79902/10762	19
R-HSA-6781827	Transcription-Coupled Nucleotide Excision Repair (TC-NER)	13/442	68/5136	0.00460741	0.0369861	0.0312796	9716/5111/5434/6917/5984/5982/5981/5983/5441/8450/7874/64708/27339	13
R-HSA-1650814	Collagen biosynthesis and modifying enzymes	8/442	32/5136	0.004668	0.0371318	0.0314029	8974/8985/10491/5033/871/5351/64175/79709	8
R-HSA-174411	Polymerase switching on the C-strand of the telomere	5/442	14/5136	0.0047995	0.0378339	0.0319967	5111/5984/5982/5981/5983	5
R-HSA-212165	Epigenetic regulation of gene expression	16/442	93/5136	0.00528111	0.0412586	0.034893	10284/23378/8467/23451/3015/5434/7913/5441/5928/11335/3065/1108/5931/3066/9188/29115	16
R-HSA-6807505	RNA polymerase II transcribes snRNA genes	11/442	55/5136	0.00624597	0.0483648	0.0409028	6829/8812/5434/1025/22916/5441/4686/6877/51593/29101/55756	11
GO:0006397	mRNA processing	136/565	388/7068	2.2648e-56	8.3843e-53	7.67888e-53	6829/10284/10915/22794/1665/8731/23543/9092/10236/9716/10492/8882/10772/10656/23451/11193/23020/10286/22826/10898/3183/6629/3178/6627/102724594/7307/6628/3191/1655/6651/7936/4691/5434/6421/11338/5725/7072/3189/3187/1478/2521/27316/8161/9775/8896/1025/10914/220988/4670/22916/4928/1207/4809/3190/6636/6632/6633/5441/6434/84324/8241/3192/6427/1477/10657/6426/1660/4686/29894/1479/3550/23435/10949/8683…	136
GO:0022613	ribonucleoprotein complex biogenesis	101/565	360/7068	9.95469e-32	6.14205e-29	5.62527e-29	8665/23481/7514/23378/9092/9136/10772/23451/10360/23020/6838/8666/26156/10412/4869/3326/7520/6628/1975/27316/8161/9775/4839/1207/4809/3646/6059/6636/6632/6633/5901/10557/10556/5591/6426/1660/4686/10607/8683/6431/8668/11103/8450/7919/23404/705/23246/9221/9733/23212/5822/8175/10291/7536/11052/10713/79577/117246/27043/134430/79039/55299/84135/10436/84916/55661/91746/10969/83640/9416/79050/10813/8436…	101
GO:0050684	regulation of mRNA processing	54/565	116/7068	2.31297e-29	1.22323e-26	1.12031e-26	6829/10284/23543/10772/10656/10898/3178/3191/1655/6651/7936/4691/11338/5725/7072/27316/1025/10914/22916/4928/3190/6434/8241/3192/6427/10657/6426/1660/4686/3550/8683/6431/22938/29896/9667/9584/9589/9733/10262/7536/6432/11052/56254/79577/8106/54623/123169/91746/55677/79171/22827/27339/728642/10179	54
GO:0006403	RNA localization	66/565	182/7068	7.20738e-28	3.33522e-25	3.0546e-25	7514/22794/9631/10898/6741/4869/3178/7307/7175/6950/6421/11338/9775/908/22948/7203/10694/10575/22916/4928/6059/5901/10576/8480/84324/3192/6427/10657/6426/1660/54888/4686/29894/8683/6431/7919/23404/23212/6432/11052/64062/81608/8106/79228/9688/348995/79023/129401/57187/23165/55110/84321/91746/55677/10574/79902/84271/55339/57510/56943/53981/54439/10762/10856/8607/51602	66
GO:0006405	RNA export from nucleus	52/565	123/7068	8.2518e-26	3.39424e-23	3.10866e-23	7514/22794/9631/10898/6741/4869/3178/7307/7175/11338/9775/22916/4928/6059/5901/8480/84324/6427/10657/6426/1660/54888/4686/29894/8683/6431/7919/23212/6432/11052/64062/81608/8106/79228/9688/348995/79023/129401/57187/23165/55110/84321/91746/55677/79902/84271/55339/57510/56943/53981/54439/10762	52
GO:0051169	nuclear transport	72/565	251/7068	3.24765e-23	1.20228e-20	1.10112e-20	653489/7514/22794/23633/8882/9631/10527/10898/183/6741/4869/3326/3178/400966/7307/7175/6628/3159/11338/9775/5905/3838/22916/4928/6059/6636/6632/6633/5901/8480/84324/6427/51496/10657/6426/1660/54888/4686/29894/23435/8683/6431/10155/7919/9221/23212/6432/11052/64062/81608/8106/79228/9688/348995/79023/129401/57187/79711/23165/55110/84321/91746/55677/11261/79902/84271/55339/57510/56943/53981/54439/107…	72
GO:0071166	ribonucleoprotein complex localization	45/565	115/7068	8.29794e-21	1.61679e-18	1.48076e-18	7514/22794/9631/10898/6741/4869/7307/7175/11338/9775/22916/4928/6059/5901/8480/84324/6427/6426/54888/4686/29894/8683/6431/7919/23212/6432/81608/8106/79228/9688/348995/79023/129401/57187/23165/55110/84321/91746/55677/79902/84271/55339/56943/53981/10762	45
GO:0071826	ribonucleoprotein complex subunit organization	54/565	165/7068	1.67661e-20	3.10341e-18	2.8423e-18	8665/9092/10772/23451/23020/8666/3326/7520/6628/1975/3799/27316/8161/4839/1207/4809/3646/6636/6632/6633/5591/3831/6426/1660/4686/8683/6431/8668/7919/23246/1659/9733/23212/5822/8175/10291/7536/11052/10713/79577/55299/91746/83640/9416/84154/55794/54475/29997/22827/51154/27161/27339/10856/8607	54
GO:0022618	ribonucleoprotein complex assembly	51/565	159/7068	5.58468e-19	8.26979e-17	7.574e-17	8665/9092/10772/23451/23020/8666/3326/7520/6628/1975/27316/8161/4839/1207/4809/3646/6636/6632/6633/5591/6426/1660/4686/8683/6431/8668/7919/23246/9733/23212/5822/8175/10291/7536/11052/10713/79577/55299/91746/83640/9416/84154/55794/54475/29997/22827/51154/27161/27339/10856/8607	51
GO:0031503	protein-containing complex localization	52/565	185/7068	1.50399e-16	1.73992e-14	1.59353e-14	7514/22794/9631/10898/6741/4869/7307/7175/6421/11338/3799/9775/22916/4928/6059/5901/8480/84324/3192/6427/2288/6426/54888/4686/29894/8683/6431/7919/23212/6432/81608/8106/79228/90410/9688/348995/79023/129401/57187/23165/55110/84321/91746/55677/79902/84271/55339/83658/56943/55920/53981/10762	52
GO:0016072	rRNA metabolic process	52/565	188/7068	3.18677e-16	3.57497e-14	3.27419e-14	23481/23378/9092/9136/10360/26156/10412/9775/4839/4809/10557/10556/5591/10607/11103/23404/705/23246/9221/23212/5822/117246/27043/134430/79039/84135/10436/84916/55661/10969/79050/10813/84365/23560/55759/55226/22803/51202/55127/84154/57050/9188/8886/55646/54433/29997/51154/10885/5036/51602/51018/51096	52
GO:0006369	termination of RNA polymerase II transcription	16/565	27/7068	1.28909e-11	1.22364e-09	1.12069e-09	10898/6628/1478/10914/22916/6636/1477/4686/29894/1479/81608/8106/55339/23283/29101/53981	16
GO:0034504	protein localization to nucleus	40/565	168/7068	1.6562e-10	1.42587e-08	1.3059e-08	653489/7514/23633/10049/8882/9631/10527/183/7037/3326/400966/7175/6950/908/5905/22948/7203/10694/10575/3838/4928/5901/10576/3192/23435/10155/705/9221/23212/9688/54623/129401/79711/11261/10574/79902/84154/29997/10762/23607	40
GO:1904874	positive regulation of telomerase RNA localization to Cajal body	10/565	13/7068	2.26612e-09	1.74775e-07	1.6007e-07	6950/908/22948/7203/10694/10575/10576/10574/10856/8607	10
GO:1904816	positive regulation of protein localization to chromosome, telomeric region	9/565	11/7068	5.96607e-09	4.16724e-07	3.81663e-07	6950/908/22948/7203/10694/10575/10576/10574/26354	9
GO:2001252	positive regulation of chromosome organization	27/565	103/7068	1.89272e-08	1.18694e-06	1.08708e-06	3178/7175/7520/3009/6950/7936/6421/908/22948/7203/1025/10694/10575/11091/10576/3192/10155/22938/9733/56254/54623/10111/10574/26354/25865/56848/10856	27
GO:0016925	protein sumoylation	17/565	48/7068	7.13088e-08	3.47349e-06	3.18124e-06	9631/7175/5905/4928/7329/8480/10155/9688/348995/79023/129401/23165/26354/79902/10055/10054/10762	17
GO:0010608	posttranscriptional regulation of gene expression	69/565	455/7068	8.44977e-08	4.06247e-06	3.72067e-06	23019/7514/22794/10236/10492/9470/9669/9631/4869/3183/7057/7175/5315/3191/2935/8531/1655/4691/5434/1975/5725/7072/2521/9775/9782/6726/6197/4670/22916/4928/136319/3646/5901/5441/7534/1982/8480/5591/84324/8241/3192/10657/1660/54888/4686/23435/10949/6949/1978/7919/23404/9221/51490/253943/9688/348995/79023/129401/23165/91746/5707/79902/51593/84271/55226/57510/27161/10762/5036	69
GO:0072331	signal transduction by p53 class mediator	30/565	132/7068	1.04577e-07	4.90056e-06	4.48824e-06	23019/23378/10614/5111/1655/5984/5982/5983/4839/3190/1460/1457/6749/5928/3065/22938/23246/1108/23212/5164/6877/5931/10397/3066/10111/3276/84154/29997/26155/11198	30
GO:0006325	chromatin organization	61/565	390/7068	1.68313e-07	7.59872e-06	6.95939e-06	23378/8467/10360/9678/86/5757/4869/3183/3015/7150/7175/3009/3159/7936/6421/3148/7913/4678/1025/4673/11091/3192/6749/5928/11335/10155/3065/22938/8450/9320/1108/9643/9733/6877/5585/5931/56254/79577/80335/10075/9557/54623/79711/123169/3066/7874/6605/55677/4676/3276/51322/25865/84661/80218/56943/57050/56848/10856/8607/26155/11198	61
GO:0007339	binding of sperm to zona pellucida	9/565	14/7068	1.74256e-07	7.67972e-06	7.03358e-06	226/6950/3305/22948/7203/10694/10575/10576/10574	9
GO:0070200	establishment of protein localization to telomere	8/565	11/7068	2.11325e-07	8.79016e-06	8.05059e-06	6950/908/22948/7203/10694/10575/10576/10574	8
GO:0046822	regulation of nucleocytoplasmic transport	21/565	78/7068	4.50137e-07	1.73584e-05	1.58979e-05	7514/8882/3326/7175/5905/22916/5901/51496/10657/1660/54888/23435/10155/9221/11052/64062/57187/55677/11261/57510/54439	21
GO:0006974	cellular response to DNA damage stimulus	64/565	434/7068	7.28696e-07	2.69763e-05	2.47066e-05	23019/9716/8812/86/4869/5111/2547/7520/3159/1655/5434/6917/6421/4172/3148/4173/4174/4176/5984/5982/5981/2521/7913/4292/5983/4332/5965/1025/2956/5531/3190/5441/2885/5591/1660/6749/11335/10155/22938/8450/7919/9320/9643/4841/23244/5930/10075/9557/10397/10111/7874/3276/51322/55339/64708/57103/55317/9774/29997/56647/27339/10856/8607/11198	64
GO:0006457	protein folding	33/565	176/7068	2.68925e-06	8.91388e-05	8.16389e-05	9049/10471/10049/10491/11328/3326/6950/3305/908/22948/6782/7203/10694/10575/7411/1460/1457/10576/2288/51182/64175/10283/10808/30001/5204/7265/7266/10574/6904/26973/10856/10726/51645	33
GO:0075733	intracellular transport of virus	15/565	51/7068	6.13113e-06	0.000189145	0.000173231	7514/23633/9631/7175/3838/4928/5901/8480/9688/348995/79023/129401/23165/79902/10762	15
GO:0006260	DNA replication	27/565	135/7068	6.31952e-06	0.000193346	0.000177078	8882/7150/5111/3159/4172/6282/4173/4174/4176/5984/5982/5981/5983/5965/4678/1025/4673/1660/6749/5928/5931/23244/5930/10111/51507/23560/11198	27
GO:1902579	multi-organism localization	16/565	59/7068	9.61655e-06	0.000284804	0.000260841	7514/23633/9631/7175/7879/3838/4928/5901/8480/9688/348995/79023/129401/23165/79902/10762	16
GO:1900034	regulation of cellular response to heat	18/565	73/7068	1.15599e-05	0.00033964	0.000311064	10049/9631/3326/7175/3305/4928/8480/2288/9688/348995/79023/129401/10808/23165/7266/79902/26973/10762	18
GO:0006417	regulation of translation	40/565	253/7068	1.92985e-05	0.000549563	0.000503324	23019/22794/10236/10492/9470/9669/4869/7057/7175/5315/3191/2935/8531/4691/1975/5725/7072/9775/9782/6726/6197/22916/136319/3646/1982/5591/84324/10657/1660/4686/23435/6949/1978/7919/9221/253943/84271/55226/27161/5036	40
GO:0034248	regulation of cellular amide metabolic process	44/565	290/7068	2.1364e-05	0.000603736	0.00055294	23019/22794/10236/10492/9470/9669/4869/7057/7175/5315/3191/2935/8531/4691/1975/5725/7072/9775/9782/6726/6197/22916/136319/3646/1982/5591/84324/10657/1660/4686/23435/6949/1978/7919/9221/5164/253943/84271/55226/57103/56848/54704/27161/5036	44
GO:0090383	phagosome acidification	7/565	14/7068	4.19562e-05	0.00114349	0.00104728	528/523/7879/9114/10312/245972/51382	7
GO:0060249	anatomical structure homeostasis	35/565	217/7068	4.20082e-05	0.00114349	0.00104728	7037/4057/226/3183/3326/3178/3915/5111/2547/7520/6950/5984/5982/5981/908/5983/22948/7203/10694/10575/4069/10576/5591/3192/10312/79888/134430/10111/7874/5025/10574/26354/55226/128866/54433	35
GO:0043489	RNA stabilization	10/565	29/7068	4.87913e-05	0.00131843	0.00120751	10492/3183/8531/2521/8241/3192/1660/54888/23435/10949	10
GO:1903507	negative regulation of nucleic acid-templated transcription	63/565	488/7068	7.05481e-05	0.00187891	0.00172083	23019/6829/10284/10915/7514/23378/23543/8467/9839/10049/9678/10614/2023/3015/5111/7175/2547/7520/1385/3009/8531/3159/1655/7936/6421/3148/10971/5981/196/7329/3476/84324/1601/8241/3192/6427/10657/11335/2874/10155/3065/22938/10589/9643/4841/7536/5931/79577/84619/54623/79039/3066/6605/5204/84661/7469/55646/9774/29997/5036/10856/26155/22882	63
GO:0033523	histone H2B ubiquitination	6/565	11/7068	8.28683e-05	0.00214531	0.00196481	1025/56254/79577/54623/123169/51322	6
GO:0008543	fibroblast growth factor receptor signaling pathway	13/565	50/7068	0.000106033	0.00268859	0.00246238	23543/7057/3178/5434/5725/7072/3187/4670/22916/5441/2885/4686/25865	13
GO:0042255	ribosome assembly	14/565	58/7068	0.000138669	0.00339969	0.00311366	4869/7520/4839/5591/23246/23212/5822/55299/84154/55794/54475/29997/51154/51388	14
GO:0016458	gene silencing	29/565	179/7068	0.000175394	0.00421628	0.00386154	23019/9631/3015/7175/3009/3159/1655/5434/22916/4928/5901/5441/8480/1660/4686/9643/51490/9688/348995/79023/129401/23165/3066/79902/51593/84661/57510/27161/10762	29
GO:0071774	response to fibroblast growth factor	14/565	60/7068	0.000204259	0.0048785	0.00446804	23543/7057/3178/5434/5725/7072/3187/4670/22916/5441/2885/4686/10631/25865	14
GO:0009988	cell-cell recognition	9/565	28/7068	0.000216618	0.00509501	0.00466634	226/6950/3305/22948/7203/10694/10575/10576/10574	9
GO:1990823	response to leukemia inhibitory factor	11/565	41/7068	0.000265831	0.00596428	0.00546246	8731/8467/7037/7520/1385/4691/6723/3192/6432/129401/9774	11
GO:1990830	cellular response to leukemia inhibitory factor	11/565	41/7068	0.000265831	0.00596428	0.00546246	8731/8467/7037/7520/1385/4691/6723/3192/6432/129401/9774	11
GO:0051704	multi-organism process	50/565	381/7068	0.000274203	0.00611507	0.00560056	285590/7514/23633/9631/10491/183/226/6627/3482/7175/8531/6950/3485/3148/790/3305/4292/10007/22948/7203/10694/10575/7879/3838/4928/4809/5901/10576/8480/2288/10657/54888/10155/5050/90410/9688/348995/79023/129401/23165/3066/10574/79902/55339/22803/56848/27161/10762/10916/8607	50
GO:0044088	regulation of vacuole organization	9/565	30/7068	0.000388195	0.00816533	0.00747832	2023/2027/5868/90410/29082/81876/25782/128866/51100	9
GO:1900542	regulation of purine nucleotide metabolic process	16/565	79/7068	0.000420088	0.00873109	0.00799649	9631/2023/7175/4928/8480/5164/9688/348995/79023/129401/23165/79902/57103/56848/54704/10762	16
GO:0031497	chromatin assembly	19/565	103/7068	0.000442238	0.00904512	0.00828409	23378/8467/4869/7175/3009/3159/3148/4678/4673/5928/10155/3065/9733/5931/54623/79711/4676/8607/26155	19
GO:0050821	protein stabilization	21/565	123/7068	0.000666302	0.0129144	0.0118278	7756/10491/3326/1385/3009/6950/5217/908/22948/7203/10694/10575/10576/64175/285282/7874/11261/10574/23560/57733/29997	21
GO:0071824	protein-DNA complex subunit organization	24/565	149/7068	0.000680248	0.0130829	0.0119822	8467/5757/4869/1385/3009/3159/4172/3148/4173/4174/4176/4678/4673/5928/8450/9733/5931/9557/54623/79711/6605/4676/8607/11198	24
GO:0016241	regulation of macroautophagy	20/565	116/7068	0.000781736	0.014841	0.0135923	6829/4864/9559/5868/528/523/9114/10075/90410/245972/51322/29082/81876/25782/128866/64121/57103/60592/51100/51382	20
GO:0033572	transferrin transport	7/565	21/7068	0.000865909	0.0162721	0.014903	7037/528/523/9114/10312/245972/51382	7
GO:1904951	positive regulation of establishment of protein localization	29/565	198/7068	0.000977185	0.0178142	0.0163154	8882/3326/3684/7175/6950/10971/6717/3799/3305/908/22948/7203/10694/10575/5901/7534/10576/51496/23435/10155/8754/10075/11146/11261/10574/10055/51100/8660/23607	29
GO:1905214	regulation of RNA binding	5/565	11/7068	0.00098647	0.0178142	0.0163154	3191/9775/1025/3646/4686	5
GO:2000785	regulation of autophagosome assembly	7/565	22/7068	0.00118361	0.0208654	0.0191098	5868/90410/29082/81876/25782/128866/51100	7
GO:0007059	chromosome segregation	22/565	138/7068	0.00129139	0.0226575	0.0207512	7756/9184/7150/7175/6421/4292/5901/7329/1457/3192/3550/1778/23212/23244/10735/348995/79023/29082/80218/64682/128866/55920	22
GO:0048511	rhythmic process	20/565	121/7068	0.00134537	0.0233887	0.0214208	10236/7150/5111/3615/3191/1385/1655/6421/196/1457/5591/3192/1660/23435/11335/3065/4841/10075/3066/7874	20
GO:0001649	osteoblast differentiation	16/565	88/7068	0.00143808	0.0244872	0.0224269	285590/1192/10492/23317/23020/26156/4057/3183/1655/27316/3192/1660/10312/10457/23560/9188	16
GO:0017038	protein import	21/565	131/7068	0.00153673	0.0259771	0.0237914	653489/23633/8882/9631/10527/183/3326/400966/7175/3838/4928/5901/23435/10155/9221/9688/129401/79711/11261/79902/10762	21
GO:0006096	glycolytic process	16/565	89/7068	0.00162711	0.0268909	0.0246284	9631/226/2023/7175/2027/5315/4928/8480/9688/348995/79023/129401/23165/79902/57103/10762	16
GO:0006757	ATP generation from ADP	16/565	89/7068	0.00162711	0.0268909	0.0246284	9631/226/2023/7175/2027/5315/4928/8480/9688/348995/79023/129401/23165/79902/57103/10762	16
GO:0019080	viral gene expression	25/565	168/7068	0.00170917	0.0278738	0.0255286	6829/8665/9631/8666/6741/7175/7936/5434/5725/1025/4928/5441/8480/1660/23435/3065/22938/9688/348995/79023/129401/23165/79902/7469/10762	25
GO:0006165	nucleoside diphosphate phosphorylation	17/565	98/7068	0.00176825	0.0285854	0.0261803	9631/226/2023/7175/2027/5315/1841/4928/8480/9688/348995/79023/129401/23165/79902/57103/10762	17
GO:0046939	nucleotide phosphorylation	17/565	100/7068	0.00221462	0.0351868	0.0322263	9631/226/2023/7175/2027/5315/1841/4928/8480/9688/348995/79023/129401/23165/79902/57103/10762	17
GO:0006999	nuclear pore organization	5/565	13/7068	0.00240126	0.0375212	0.0343643	7175/4928/9688/129401/23165	5
GO:0046782	regulation of viral transcription	10/565	46/7068	0.00287661	0.0441876	0.0404698	6829/7936/5434/1025/5441/1660/23435/3065/22938/7469	10
GO:0016236	macroautophagy	29/565	214/7068	0.00325697	0.0494152	0.0452576	6829/9146/4864/9559/9140/5868/528/523/27072/7879/9114/1460/1457/10312/10075/90410/401505/245972/51322/29082/81876/25782/128866/64121/51534/57103/60592/51100/51382	29

## Sheet: IC3_phospho
ID	Description	GeneRatio	BgRatio	pvalue	p.adjust	qvalue	geneID	Count
hsa04110	Cell cycle	9/94	41/1926	0.000102606	0.0136466	0.0135008	4172/7465/994/4173/4171/1022/4193/991/10926	9
R-HSA-1640170	Cell Cycle	34/142	285/2723	1.53862e-06	0.000769311	0.000704527	23353/10112/4869/7153/3014/4172/7465/994/4173/5981/7112/4171/9972/5903/1022/10376/4193/2801/991/7158/25836/57551/23225/25909/84930/51720/3619/23047/51512/10926/22974/25978/10726/51143	34
R-HSA-69278	Cell Cycle, Mitotic	29/142	237/2723	6.52267e-06	0.00163067	0.00149335	10112/7153/3014/4172/7465/994/4173/5981/7112/4171/9972/5903/1022/10376/2801/991/25836/57551/23225/25909/84930/3619/23047/51512/10926/22974/25978/10726/51143	29
R-HSA-69620	Cell Cycle Checkpoints	17/142	107/2723	2.45045e-05	0.00381448	0.00349326	3014/4172/7465/4173/4171/5903/4193/991/7158/57551/25909/51720/3619/51512/10926/10726/51143	17
R-HSA-3108232	SUMO E3 ligases SUMOylate target proteins	16/142	98/2723	3.05158e-05	0.00381448	0.00349326	4869/7153/1786/9972/5903/4193/7155/7158/10155/6294/23225/25942/57332/3619/51602/1788	16
R-HSA-2990846	SUMOylation	16/142	100/2723	3.95741e-05	0.00395741	0.00362416	4869/7153/1786/9972/5903/4193/7155/7158/10155/6294/23225/25942/57332/3619/51602/1788	16
GO:0006396	RNA processing	50/230	386/4069	6.85957e-09	1.64973e-05	1.55965e-05	6829/10528/22794/11168/9991/6631/6651/4691/5725/27316/8161/1198/1022/220988/10181/1207/10907/6428/6427/10657/8683/8899/23076/22984/27332/9221/5093/6294/1994/23091/389421/389677/27043/23070/135295/91746/96764/64783/23013/84811/79171/79005/84365/51575/9188/151987/51755/57602/55636/51602	50
GO:0000278	mitotic cell cycle	45/230	370/4069	3.14944e-07	0.000149791	0.000141612	9555/10112/7153/3925/6651/1072/4172/7465/994/4173/8260/4288/4678/4171/1022/10376/4193/6427/7155/10657/2801/991/8450/9221/2146/25836/56257/57551/55023/9181/84930/283489/25942/1820/2177/29127/80346/3619/23047/51512/10926/22974/25978/51143/1788	45
GO:0006310	DNA recombination	18/230	83/4069	4.95249e-07	0.000149791	0.000141612	9401/86/3005/3008/7153/3014/3009/7515/4172/4173/4171/3838/7155/7158/55183/25836/2177/151987	18
GO:1903047	mitotic cell cycle process	41/230	328/4069	5.58902e-07	0.000149791	0.000141612	9555/10112/7153/3925/6651/1072/4172/7465/994/4173/8260/4288/4678/4171/1022/4193/7155/10657/2801/991/8450/2146/25836/56257/57551/55023/9181/84930/283489/25942/1820/2177/29127/80346/3619/23047/51512/10926/22974/25978/51143	41
GO:0071103	DNA conformation change	26/230	160/4069	6.2283e-07	0.000149791	0.000141612	9555/9401/4869/3005/3008/7153/3014/3009/3159/4172/1786/4173/8260/4678/4171/7155/8208/10155/8450/25836/51535/56897/4676/3619/55636/1788	26
GO:0006342	chromatin silencing	10/230	28/4069	1.46172e-06	0.000319585	0.000302135	8085/9555/3005/3008/3014/3009/3159/2146/55183/25942	10
GO:0043484	regulation of RNA splicing	18/230	91/4069	2.08124e-06	0.00038503	0.000364006	9991/6651/4691/5725/27316/1198/10181/6428/6427/10657/8683/23076/389677/135295/91746/64783/79171/51755	18
GO:0022613	ribonucleoprotein complex biogenesis	26/230	174/4069	3.24742e-06	0.00055786	0.0005274	10528/8667/11168/4869/6631/27316/8161/10181/1207/10907/8683/8450/23076/22984/9221/27043/135295/91746/96764/10514/84365/51575/9188/57602/55636/51602	26
GO:0040029	regulation of gene expression, epigenetic	18/230	97/4069	5.44648e-06	0.000870121	0.000822611	8085/9555/3005/3008/3014/3009/3159/1786/2146/55183/51535/91746/25942/64783/10514/9188/9425/1788	18
GO:0071824	protein-DNA complex subunit organization	19/230	116/4069	1.97074e-05	0.00231134	0.00218514	8888/9555/4869/3005/3008/3014/3009/3159/4172/4173/4678/4171/1022/6597/8208/8450/6599/4676/11198	19
GO:0000280	nuclear division	21/230	138/4069	2.28761e-05	0.00239204	0.00226143	9555/23353/7153/994/8260/4288/7917/7155/2801/991/25836/55023/84930/283489/2177/29127/3619/23047/22974/25978/51143	21
GO:2001251	negative regulation of chromosome organization	14/230	70/4069	2.58764e-05	0.00259303	0.00245145	9555/3005/3008/7153/3009/3159/7515/1786/8260/4171/991/25942/26036/51143	14
GO:0006974	cellular response to DNA damage stimulus	37/230	335/4069	3.97868e-05	0.00362991	0.00343172	9401/86/4869/7153/3014/3159/7515/4172/4173/5981/7917/4171/1022/4193/7158/8208/11335/10155/8450/55183/25836/57551/10075/10397/84930/51720/56897/1820/2177/57332/23047/55775/151987/9774/51512/22992/11198	37
GO:0140013	meiotic nuclear division	10/230	41/4069	6.50078e-05	0.00459835	0.00434727	23353/7153/994/7917/7155/2801/991/84930/2177/3619	10
GO:0090068	positive regulation of cell cycle process	16/230	96/4069	7.33882e-05	0.00504282	0.00476748	9555/4869/994/4193/8450/2146/25836/56257/55023/25942/1820/10514/29127/51512/10926/51143	16
GO:0051169	nuclear transport	22/230	165/4069	0.000116088	0.00704624	0.0066615	22794/8888/11168/4869/3159/9972/5903/3838/6428/4193/6427/51496/10657/11214/8683/10155/9221/1994/23225/91746/64328/51512	22
GO:0031497	chromatin assembly	15/230	94/4069	0.000204967	0.0107162	0.0101311	9555/4869/3005/3008/3014/3009/3159/1786/4678/4171/8208/10155/51535/4676/1788	15
GO:0071168	protein localization to chromatin	6/230	17/4069	0.000223265	0.0109582	0.0103599	9555/3009/2146/25836/51535/222229	6
GO:0000082	G1/S transition of mitotic cell cycle	14/230	87/4069	0.000305431	0.013603	0.0128602	4172/7465/4173/4678/4171/1022/4193/10657/8450/2146/56257/1820/51512/10926	14
GO:0051301	cell division	27/230	241/4069	0.000387808	0.0155447	0.0146959	10112/7153/3925/6651/1072/7465/994/1022/10376/10907/2801/991/51530/56288/25909/9181/84930/54478/29127/80346/3619/23047/22974/25978/10726/23607/51143	27
GO:0065004	protein-DNA complex assembly	15/230	100/4069	0.000411809	0.0162361	0.0153496	9555/4869/3005/3008/3014/3009/4172/4173/4678/4171/1022/6597/8208/8450/4676	15
GO:0007064	mitotic sister chromatid cohesion	5/230	13/4069	0.000489143	0.0183811	0.0173775	9555/8260/991/25836/23047	5
GO:0007059	chromosome segregation	16/230	113/4069	0.000516881	0.0191246	0.0180804	9555/23353/7153/8260/4288/7917/7155/991/25836/283489/2177/29127/3619/23047/25978/51143	16
GO:0000819	sister chromatid segregation	12/230	73/4069	0.000675286	0.0242398	0.0229162	9555/7153/8260/7155/991/25836/283489/29127/3619/23047/25978/51143	12
GO:0018205	peptidyl-lysine modification	19/230	154/4069	0.000921468	0.0291596	0.0275675	8085/8888/9555/86/3008/3009/1786/7917/9972/5903/4193/10155/2146/55183/284058/23225/55274/25942/26036	19
GO:0009303	rRNA transcription	5/230	15/4069	0.0010395	0.0320512	0.0303012	9555/4691/6597/6949/84365	5
GO:0006611	protein export from nucleus	14/230	99/4069	0.00116826	0.0346872	0.0327932	22794/8888/4869/9972/5903/6428/4193/6427/51496/8683/23225/91746/64328/51512	14
GO:0043414	macromolecule methylation	14/230	100/4069	0.0012914	0.0378758	0.0358078	8085/9555/3008/3009/1786/10155/2146/23091/55183/56257/23070/96764/64783/1788	14
GO:0000003	reproduction	32/230	329/4069	0.0013858	0.0392099	0.037069	285590/8085/23353/6696/7153/3014/8531/790/994/7417/7917/4678/5049/7155/10657/2801/991/10155/9898/24149/25836/6599/84930/64783/2177/29127/3619/55636/27125/10916/9425/1788	32
GO:0022414	reproductive process	32/230	329/4069	0.0013858	0.0392099	0.037069	285590/8085/23353/6696/7153/3014/8531/790/994/7417/7917/4678/5049/7155/10657/2801/991/10155/9898/24149/25836/6599/84930/64783/2177/29127/3619/55636/27125/10916/9425/1788	32
GO:0051704	multi-organism process	26/230	250/4069	0.00154102	0.04212	0.0398202	285590/8085/23353/6696/7153/3014/8531/790/994/7417/7917/9972/5903/3838/5049/10657/10155/9898/23225/84930/2177/29127/27125/10916/9425/1788	26
GO:0016570	histone modification	22/230	202/4069	0.00198326	0.0496849	0.046972	8085/8888/9555/86/3008/3009/1786/8242/8450/2146/55183/25836/284058/10075/55274/51720/25942/57332/3619/57602/22992/26036	22

## Sheet: IC3_KSEA
Kinase.Gene	mS	Enrichment	m	z.score	pvalue	p.adjust
CDK1	0.723934	35.3504	84	8.5145412222733	0.00000000000000000836255606194981	1.53871e-15
CDK2	0.671709	32.8002	91	8.20427750739201	0.000000000000000115990850732528	1.06712e-14
CDK6	1.28365	62.6818	4	3.33639586587196	0.000424361087748238	0.0195206
CSNK2A1	0.439359	21.4543	42	3.58509141807846	0.000168480076273167	0.0103334
