# Supplementary material for: Integrative proteogenomic characterization of hepatocellular carcinoma across etiologies and stages
Source: Nat Commun. 2022 May 4;13:2436. doi: 10.1038/s41467-022-29960-8 (PMC9068765; doi:10.1038/s41467-022-29960-8)
Supplement: Supplementary file 19 — Source Data [file 41467_2022_29960_MOESM19_ESM.xlsx]

## Sheet: Fig1a
	PC1	PC2
A879b	-19.6336	22.573
A915b	-35.1558	49.8922
B166b	24.9989	44.4306
B021b	8.86561	12.7337
B322b	-55.5183	-0.305831
B039b	23.2016	-48.3013
B554b	22.4914	-57.3855
B568b	-24.2387	44.5592
B062b	-61.4601	-8.04782
B671b	7.73874	-65.5991
B702b	112.826	-64.1354
B712b	12.1449	6.9845
B719b	46.5933	25.5217
B741b	-14.4242	132.52
B744b	-28.4956	-1.64172
B756	41.8087	-34.2436
B760b	7.26143	-28.8942
B763b	180.104	-81.1715
B766b	-7.18869	-31.8829
B077b	26.8433	-95.9199
B800b	-46.6187	-1.15444
B804b	-39.4739	22.7907
B808b	-8.81535	11.0838
B809b	-58.4338	-53.7503
B854b	6.16172	37.5951
B885	-108.997	-39.1189
B889b	-73.7042	-27.7384
B904b	-35.365	-54.4324
B927	-111.203	-15.3696
B955b	51.6458	-42.2612
B983b	13.2834	-23.83
B984b	-30.7182	9.66329
B986	-119.59	-34.6044
C052b	-39.7596	43.7163
C100b	-37.7148	17.27
C116b	-7.87599	-98.8619
C127b	-4.91387	97.4942
C129b	-44.5766	106.428
C133c	-17.0789	83.1844
C015b	55.166	48.251
C173	-93.8735	-3.98709
C177c	52.5763	-24.778
C222a	-80.4319	-74.123
C225b	26.9467	27.5553
C227b	54.9306	-94.8496
C250a	-101.89	-49.7141
C255b	1.98734	-59.0798
C272b	28.8147	-59.5849
C278b	-30.8589	6.86632
C284b	39.1308	-51.2458
C316b	-27.6527	-32.7785
C335b	-16.4566	-43.13
C346b	13.3127	-78.366
C354a	-100.943	-47.2266
C355b	24.2007	59.5705
C359b	-50.6865	-48.8708
C369	-109.165	-35.7563
C380b	86.6258	-92.3601
C383b	117.133	-28.2006
C445	-93.7644	-62.8036
C452b	8.1357	42.6478
C457b	-71.8237	66.429
C457c	6.61742	15.9047
C458b	-19.6294	11.1903
C475b	-8.12983	14.7973
C477b	-55.6905	58.3804
C491	-122.604	-82.212
C495	47.7102	-17.0633
C508	-38.6011	-7.10986
C513	69.7838	57.9026
C051a	-91.4889	-53.4693
C532	-35.8132	-1.22486
C543	-46.9337	-20.6482
C545	-109.666	-39.6303
C563	45.0603	66.3555
C605	-12.0252	2.01385
C613	-12.3685	-2.51974
C628	11.7477	-15.3431
C638	-7.09679	-13.6949
C659	26.0103	-22.7517
C065b	-62.71	-22.8093
C676	158.449	-85.9267
C677	188.635	-36.2854
C686	-112.814	-50.668
C696	-36.9053	-17.4923
C697	-20.8667	-45.6337
C006c	13.8664	-41.6161
C710	-63.3687	35.9092
C712	-109.296	-56.3068
C737	20.7278	-5.71882
C738	-15.8308	-22.6514
C769	85.2886	-68.3036
C782	-83.5696	-38.3935
C078b	113.778	-51.0411
C795	-12.2181	47.2272
C798	123.686	21.4299
C847	-76.5541	2.8416
C851	34.9346	30.0809
C086b	-49.6111	50.3186
C892	-5.16613	-47.3728
C937	72.5678	84.5955
C942	68.0382	-11.4439
C944	-20.5935	-35.711
C951	70.1183	-12.3131
C958	19.8367	25.4274
C964	-5.82524	19.5571
C972	-21.2497	33.6441
C975	60.5015	29.5071
C988	10.6385	49.7681
D016	-2.7974	110.892
D041	-30.8737	53.9043
D045	157.049	-18.9206
D051	-33.5935	8.73046
D063	-19.0773	-1.28052
D067	-5.12414	4.30892
D096	160.924	-40.6596
D122	-42.138	-17.0361
D135	64.956	22.6933
D147	-2.04238	-40.6955
D156	64.8507	28.2754
D158	-58.8584	64.2879
D202	-18.7403	102.532
D218	4.94811	53.5086
D219	8.01716	92.8509
D316	-36.347	-5.01928
D324	128.522	50.3757
D325	31.07	-21.1971
D336	-17.3487	74.4597
D359	115.911	37.613
D373	71.4829	16.1555
D403	-33.7796	97.3539
D433	37.7365	120.46
D455	97.5151	58.7412
D503	-18.2314	1.30262
D565	98.5876	-8.65573
D588	-0.0801629	113.807
D610	-0.335992	85.4589

## Sheet: Fig1b
	PC1	PC2
B062b	-0.344367	-6.07028
B077b	-5.38389	32.8012
B166b	-11.6334	-2.5867
B568b	-5.81526	0.0685701
B702b	-54.9879	-51.9351
B712b	18.5707	1.18767
B763b	-54.1233	52.9744
B808b	3.28929	-10.6697
B854b	-9.68782	-23.972
B885	46.1049	-3.02969
B889b	21.772	-2.10254
B927	54.1934	4.97711
B983b	-1.70446	-10.4127
C015b	-6.85727	-9.06064
C052b	30.3469	-11.2227
C100b	5.38712	4.05952
C116b	9.84272	-13.4605
C127b	-13.3394	9.25073
C129b	12.6394	6.99031
C177c	-44.0101	34.6681
C222a	43.3326	7.05569
C250a	39.6794	14.499
C255b	-4.90211	5.00482
C272b	-13.3145	-12.9758
C284b	-12.7586	-2.50696
C316b	9.64238	-1.15141
C335b	-13.9516	10.2937
C346b	-6.22084	-1.92357
C354a	47.5285	1.21206
C355b	-14.6902	6.63946
C359b	14.444	-0.774348
C383b	-45.4428	-14.2568
C457b	13.7679	-4.01679
C457c	-3.95922	6.97799
C477b	19.5525	-5.56505
C508	19.1214	4.54196
C543	13.7952	2.68636
C563	-13.3457	-7.31149
C605	-3.56688	-0.68988
C613	-6.30639	6.37068
C628	-8.2522	-0.106718
C676	-59.1098	38.7806
C677	-72.7895	2.11923
C686	50.2477	2.44793
C696	21.1861	-2.40049
C697	8.08195	13.272
C710	23.7447	-11.7631
C712	47.8755	5.07134
C769	-47.7244	-6.13424
C795	2.94062	-50.6933
C798	-62.8776	4.4588
C964	9.71118	-8.25792
C975	-25.7849	-12.125
D016	-1.52445	-15.1155
D096	-56.1972	-9.86739
D135	-27.0981	-14.7099
D158	-0.79919	46.1518
D324	-53.5995	-14.5727
D568	42.8407	-0.313725
D605	43.4764	5.89536
D635	46.9515	9.4272
D738	42.036	1.87121

## Sheet: Fig1c
	PC1	PC2
B166b	-16.5553	1.45841
B568b	-39.7978	-6.03506
B712b	20.9681	28.09
B763b	-15.9035	82.7029
B854b	-47.4007	-6.81465
B885	41.2382	-25.1106
B889b	64.5477	81.7058
B983b	-35.9315	-27.11
C015b	-22.0852	-18.2323
C127b	-3.76133	18.6754
C129b	-16.9385	-39.3438
C222a	27.2848	-37.3161
C255b	-0.499765	-2.88928
C316b	8.2398	-5.793
C346b	-18.3164	-6.66226
C354a	40.3002	-42.0846
C457b	5.09975	-21.1185
C457c	-28.764	0.5155
C477b	22.7308	-34.9304
C508	52.8489	61.3319
C543	-5.42617	-29.5413
C563	-24.4038	21.8958
C177c	-5.8699	51.2545
C272b	-10.0724	1.31931
C284b	8.76093	6.86131
C335b	31.5339	17.1213
C355b	-18.2195	-8.57295
C359b	35.9793	-17.5665
C605	14.6129	-1.64639
C613	6.04665	-10.6043
C628	2.86482	-9.46083
C676	6.52164	89.9358
C686	77.4304	-39.7375
C798	-110.637	-67.9273
C975	-53.0427	-6.87614
B062b	-11.1698	-16.2671
B077b	36.8113	69.6202
B702b	-56.9114	30.0256
B808b	-16.5115	-18.6591
C052b	34.1173	-7.35126
C100b	-12.1565	-19.2637
C116b	5.42722	-22.481
C250a	91.626	39.5344
C383b	-104.535	2.73064
C677	-76.5507	79.5127
C696	29.175	-39.8783
C697	44.271	41.5475
C710	27.5285	-3.96271
C712	66.3192	-44.3903
C769	-39.4175	42.7245
C795	-2.17571	-29.5365
C964	-10.784	-29.6368
D016	-36.6685	-15.4011
D096	-85.0302	21.8606
D135	-67.522	-19.6228
D158	67.4822	83.0634
D324	-116.534	14.228
D568	67.7622	-38.6772
D605	62.6042	-33.739
D635	62.495	-33.7135
D738	46.9643	-49.7615

## Sheet: Fig1d
																TYPE	value	Edmondson		TYPE	value	Edmondson		TYPE	value	Edmondson
																GE	150.934	1		PROT	80.5993	1		PHOSPHO	247.407	1
																GE	183.776	1		PROT	78.335	1		PHOSPHO	251.173	1
																GE	213.898	1		PROT	87.7874	1		PHOSPHO	273.965	1
																GE	193.091	1		PROT	77.8208	1		PHOSPHO	242.15	1
																GE	138.366	1		PROT	80.5836	1		PHOSPHO	177.185	1
																GE	168.471	1		PROT	85.9538	1		PHOSPHO	165.124	1
																GE	190.359	1		PROT	69.7508	1		PHOSPHO	130.659	1
																GE	210.377	1		PROT	90.9538	1		PHOSPHO	175.467	1
																GE	190.509	1		PROT	82.7226	1		PHOSPHO	146.922	1
																GE	147.789	1		PROT	80.608	1		PHOSPHO	151.747	1
																GE	168.651	1		PROT	78.2622	2		PHOSPHO	210.501	2
																GE	234.775	1		PROT	67.5378	2		PHOSPHO	208.384	2
																GE	201.967	1		PROT	73.6774	2		PHOSPHO	213.548	2
																GE	181.678	1		PROT	79.669	2		PHOSPHO	180.695	2
																GE	166.642	1		PROT	73.2866	2		PHOSPHO	182.315	2
																GE	208.394	1		PROT	82.4985	2		PHOSPHO	224.295	2
																GE	203.111	1		PROT	105.034	2		PHOSPHO	215.212	2
																GE	230.177	1		PROT	74.9464	2		PHOSPHO	204.457	2
																GE	182.929	1		PROT	65.88	2		PHOSPHO	211.03	2
																GE	189.7	1		PROT	92.1627	2		PHOSPHO	219.732	2
																GE	159.232	1		PROT	66.8453	2		PHOSPHO	189.42	2
																GE	172.408	2		PROT	66.8334	2		PHOSPHO	197.698	2
																GE	192.695	2		PROT	76.0305	2		PHOSPHO	215.123	2
																GE	185.449	2		PROT	73.3649	2		PHOSPHO	181.292	2
																GE	181.443	2		PROT	76.2807	2		PHOSPHO	207.548	2
																GE	200.691	2		PROT	77.6006	2		PHOSPHO	193.887	2
																GE	225.834	2		PROT	93.9945	2		PHOSPHO	232.226	2
																GE	170.512	2		PROT	69.1909	2		PHOSPHO	194.445	2
																GE	185.662	2		PROT	72.8807	2		PHOSPHO	201.765	2
																GE	211.653	2		PROT	78.2699	2		PHOSPHO	224.662	2
																GE	193.336	2		PROT	66.0097	2		PHOSPHO	209.844	2
																GE	214.48	2		PROT	84.4085	2		PHOSPHO	226.017	2
																GE	167.334	2		PROT	80.247	2		PHOSPHO	202.345	2
																GE	175.628	2		PROT	87.1441	2		PHOSPHO	215.545	2
																GE	223.342	2		PROT	74.4108	2		PHOSPHO	161.219	2
																GE	148.493	2		PROT	74.1762	2		PHOSPHO	169.452	2
																GE	241.283	2		PROT	83.7807	2		PHOSPHO	151.398	2
																GE	174.279	2		PROT	75.0614	2		PHOSPHO	136.461	2
																GE	164.847	2		PROT	78.5966	2		PHOSPHO	170.4	2
																GE	156.17	2		PROT	94.2791	2		PHOSPHO	155.962	2
																GE	182.535	2		PROT	82.0953	2		PHOSPHO	167.671	2
																GE	187.478	2		PROT	70.898	2		PHOSPHO	168.831	2
																GE	154.759	2		PROT	83.743	2		PHOSPHO	166.449	2
																GE	226.897	2		PROT	75.9406	2		PHOSPHO	140.543	2
																GE	197.012	2		PROT	71.085	2		PHOSPHO	149.842	2
																GE	175.539	2		PROT	73.3344	2		PHOSPHO	180.638	2
																GE	191.586	2		PROT	82.7025	2		PHOSPHO	142.875	2
																GE	218.3	2		PROT	70.6533	2		PHOSPHO	152.466	2
																GE	171.44	2		PROT	78.2818	2		PHOSPHO	148.607	2
																GE	178.533	2		PROT	94.0873	2		PHOSPHO	216.515	2
																GE	192.092	2		PROT	71.6422	2		PHOSPHO	138.099	2
																GE	195.001	2		PROT	73.2989	2		PHOSPHO	148.266	2
																GE	175.825	2		PROT	76.5362	2		PHOSPHO	143.668	2
																GE	170.572	2		PROT	77.2187	2		PHOSPHO	210.2	2
																GE	262.517	2		PROT	79.4879	2		PHOSPHO	149.273	2
																GE	229.518	2		PROT	76.0553	2		PHOSPHO	138.579	2
																GE	175.579	2		PROT	81.0829	2		PHOSPHO	162.366	2
																GE	214.81	2		PROT	72.3616	2		PHOSPHO	146.789	2
																GE	184.915	2		PROT	85.1061	2		PHOSPHO	150.203	2
																GE	183.062	2		PROT	76.3095	2		PHOSPHO	139.351	2
																GE	189.517	2		PROT	77.3925	2		PHOSPHO	162.271	2
																GE	160.758	2		PROT	103.749	2		PHOSPHO	164.013	2
																GE	228.944	2		PROT	83.7386	2		PHOSPHO	151.92	2
																GE	178.208	2		PROT	67.1157	2		PHOSPHO	154.256	2
																GE	186.084	2		PROT	86.838	2		PHOSPHO	176.44	2
																GE	202.712	2		PROT	76.3512	2		PHOSPHO	142.913	2
																GE	187.57	2		PROT	69.8344	2		PHOSPHO	148.058	2
																GE	196.307	2		PROT	72.9752	2		PHOSPHO	188.78	2
																GE	185.189	2		PROT	83.3668	2		PHOSPHO	145.802	2
																GE	204.806	2		PROT	77.8156	2		PHOSPHO	181.161	2
																GE	154.699	2		PROT	79.668	2		PHOSPHO	146.946	2
																GE	208.64	2		PROT	95.2678	2		PHOSPHO	229.055	2
																GE	147.507	2		PROT	69.3072	2		PHOSPHO	147.232	2
																GE	207.457	2		PROT	74.5596	2		PHOSPHO	152.327	2
																GE	193.458	2		PROT	80.1019	2		PHOSPHO	164.677	2
																GE	230.041	2		PROT	76.6667	2		PHOSPHO	200.099	2
																GE	187.46	2		PROT	84.2425	2		PHOSPHO	167.036	2
																GE	182.367	2		PROT	74.7254	2		PHOSPHO	174.312	2
																GE	197.835	2		PROT	81.3426	2		PHOSPHO	153.229	2
																GE	219.583	2		PROT	76.9374	2		PHOSPHO	148.036	2
																GE	194.431	2		PROT	77.2377	2		PHOSPHO	144.964	2
																GE	251.597	2		PROT	80.1323	2		PHOSPHO	182.05	2
																GE	173.878	2		PROT	97.9887	2		PHOSPHO	167.49	2
																GE	214.395	2		PROT	76.3171	2		PHOSPHO	147.683	2
																GE	181.017	2		PROT	68.126	2		PHOSPHO	143.562	2
																GE	239.022	2		PROT	82.9645	2		PHOSPHO	175.298	2
																GE	179.997	2		PROT	75.5093	2		PHOSPHO	148.791	2
																GE	187.736	2		PROT	70.1891	2		PHOSPHO	156.27	2
																GE	162.613	2		PROT	71.628	2		PHOSPHO	181.713	2
																GE	185.345	2		PROT	86.423	2		PHOSPHO	151.448	2
																GE	214.155	2		PROT	74.6847	2		PHOSPHO	176.657	2
																GE	150.616	2		PROT	79.018	2		PHOSPHO	154.361	2
																GE	152.273	2		PROT	87.1112	2		PHOSPHO	215.426	2
																GE	173.904	2		PROT	72.825	2		PHOSPHO	153.387	2
																GE	155.264	2		PROT	76.6384	2		PHOSPHO	161.509	2
																GE	174.467	2		PROT	75.848	2		PHOSPHO	181.59	2
																GE	139.007	2		PROT	76.8564	2		PHOSPHO	202.801	2
																GE	161.2	2		PROT	77.3387	2		PHOSPHO	179.329	2
																GE	209.112	2		PROT	70.0417	2		PHOSPHO	169.806	2
																GE	175.655	2		PROT	76.012	2		PHOSPHO	158.106	2
																GE	204.117	2		PROT	65.4876	2		PHOSPHO	110.305	2
																GE	170.813	2		PROT	92.789	2		PHOSPHO	179.123	2
																GE	153.951	2		PROT	105.889	2		PHOSPHO	169.062	2
																GE	172.605	2		PROT	75.3016	2		PHOSPHO	147.149	2
																GE	157.331	2		PROT	81.9353	2		PHOSPHO	148.084	2
																GE	173.917	2		PROT	91.2249	2		PHOSPHO	193.287	2
																GE	156.614	2		PROT	73.9506	2		PHOSPHO	132.987	2
																GE	234.399	2		PROT	76.4578	2		PHOSPHO	148.84	2
																GE	155.715	2		PROT	76.1097	2		PHOSPHO	178.187	2
																GE	162.983	2		PROT	87.1057	2		PHOSPHO	127.046	2
																GE	181.207	2		PROT	82.6796	2		PHOSPHO	159.834	2
																GE	207.891	2		PROT	73.917	2		PHOSPHO	147.254	2
																GE	169.753	2		PROT	90.7565	2		PHOSPHO	206.085	2
																GE	169.281	2		PROT	77.8493	2		PHOSPHO	142.033	2
																GE	202.108	2		PROT	76.0821	2		PHOSPHO	151.607	2
																GE	162.24	2		PROT	77.354	2		PHOSPHO	163.633	2
																GE	143.625	2		PROT	80.9189	2		PHOSPHO	179.085	2
																GE	150.315	2		PROT	79.6338	2		PHOSPHO	163.491	2
																GE	259.366	2		PROT	79.4768	2		PHOSPHO	155.353	2
																GE	220.832	2		PROT	87.7419	2		PHOSPHO	162.661	2
																GE	171.354	2		PROT	79.4434	2		PHOSPHO	160.714	2
																GE	235.854	2		PROT	102.831	2		PHOSPHO	151.425	2
																GE	170.977	2		PROT	73.2271	2		PHOSPHO	137.191	2
																GE	159.19	2		PROT	76.0499	2		PHOSPHO	143.955	2
																GE	169.443	2		PROT	80.6373	2		PHOSPHO	169.502	2
																GE	163.05	2		PROT	68.923	2		PHOSPHO	117.451	2
																GE	226.887	2		PROT	72.2946	2		PHOSPHO	139.375	2
																GE	169.682	2		PROT	75.4146	2		PHOSPHO	170.278	2
																GE	166.908	2		PROT	83.9777	2		PHOSPHO	120.523	2
																GE	189.329	2		PROT	75.817	2		PHOSPHO	146.917	2
																GE	145.822	2		PROT	74.4681	2		PHOSPHO	123.039	2
																GE	214.072	2		PROT	94.8057	2		PHOSPHO	206.41	2
																GE	183.115	2		PROT	69.243	2		PHOSPHO	119.711	2
																GE	189.615	2		PROT	72.0744	2		PHOSPHO	135.143	2
																GE	154.045	2		PROT	69.3015	2		PHOSPHO	146.061	2
																GE	197.948	2		PROT	74.7398	2		PHOSPHO	179.822	2
																GE	178.243	2		PROT	78.9125	2		PHOSPHO	153.23	2
																GE	183.527	2		PROT	72.8203	2		PHOSPHO	145.442	2
																GE	208.466	2		PROT	77.76	2		PHOSPHO	143.3	2
																GE	230.559	2		PROT	105.41	2		PHOSPHO	159.137	2
																GE	181.243	2		PROT	90.324	2		PHOSPHO	165.459	2
																GE	170.423	2		PROT	80.4874	2		PHOSPHO	179.294	2
																GE	191.934	2		PROT	83.7139	2		PHOSPHO	166.171	2
																GE	196.421	2		PROT	85.6084	2		PHOSPHO	157.568	2
																GE	175.228	2		PROT	77.8759	2		PHOSPHO	165.525	2
																GE	227.045	2		PROT	77.917	2		PHOSPHO	206.386	2
																GE	168.079	2		PROT	93.0831	2		PHOSPHO	166.281	2
																GE	212.138	2		PROT	83.9737	2		PHOSPHO	184.739	2
																GE	181.555	2		PROT	82.976	2		PHOSPHO	160.523	2
																GE	224.136	2		PROT	94.4233	2		PHOSPHO	233.135	2
																GE	178.66	2		PROT	74.9312	2		PHOSPHO	155.825	2
																GE	201.003	2		PROT	82.8751	2		PHOSPHO	161.715	2
																GE	186.522	2		PROT	84.9029	2		PHOSPHO	172.443	2
																GE	213.308	2		PROT	86.3339	2		PHOSPHO	216.087	2
																GE	204.676	2		PROT	90.366	2		PHOSPHO	176.242	2
																GE	202.984	2		PROT	75.9813	2		PHOSPHO	184.273	2
																GE	218.53	2		PROT	82.1173	2		PHOSPHO	145.209	2
																GE	212.693	2		PROT	102.495	2		PHOSPHO	172.951	2
																GE	201.502	2		PROT	96.2387	2		PHOSPHO	164.61	2
																GE	187.074	2		PROT	108.362	2		PHOSPHO	163.833	2
																GE	208.471	2		PROT	93.9883	2		PHOSPHO	144.149	2
																GE	185.137	2		PROT	93.0769	2		PHOSPHO	151.535	2
																GE	191.913	2		PROT	98.4642	2		PHOSPHO	196.4	2
																GE	204.691	2		PROT	98.2321	2		PHOSPHO	151.552	2
																GE	170.105	2		PROT	102.262	2		PHOSPHO	176.056	2
																GE	189.169	2		PROT	104.728	2		PHOSPHO	159.557	2
																GE	183.454	2		PROT	118.689	2		PHOSPHO	228.687	2
																GE	216.481	2		PROT	97.7704	2		PHOSPHO	148.285	2
																GE	161.522	2		PROT	97.0967	2		PHOSPHO	154.054	2
																GE	179.699	2		PROT	98.7336	2		PHOSPHO	164.261	2
																GE	230.655	2		PROT	107.824	2		PHOSPHO	205.005	2
																GE	178.707	2		PROT	105.201	2		PHOSPHO	179.306	2
																GE	195.115	2		PROT	102.385	2		PHOSPHO	163.621	2
																GE	184.218	2		PROT	98.175	2		PHOSPHO	165.846	2
																GE	213.944	2		PROT	76.7502	2		PHOSPHO	141.334	2
																GE	183.678	2		PROT	92.1671	2		PHOSPHO	173.599	2
																GE	207.31	2		PROT	69.0723	2		PHOSPHO	137.898	2
																GE	255.127	2		PROT	74.7616	2		PHOSPHO	152.964	2
																GE	221.961	2		PROT	81.9965	2		PHOSPHO	193.126	2
																GE	174.376	2		PROT	80.3411	2		PHOSPHO	149.31	2
																GE	186.54	2		PROT	83.6646	2		PHOSPHO	171.206	2
																GE	273.145	2		PROT	82.6465	2		PHOSPHO	145.058	2
																GE	201.463	2		PROT	95.1756	2		PHOSPHO	222.826	2
																GE	184.691	2		PROT	77.817	2		PHOSPHO	153.466	2
																GE	236.837	2		PROT	76.0497	2		PHOSPHO	152.908	2
																GE	165.382	2		PROT	73.9243	2		PHOSPHO	167.181	2
																GE	204.494	2		PROT	77.1122	2		PHOSPHO	203.773	2
																GE	202.882	2		PROT	75.4725	2		PHOSPHO	170.603	2
																GE	205.742	2		PROT	78.9461	2		PHOSPHO	169.059	2
																GE	219.348	2		PROT	84.5695	2		PHOSPHO	144.503	2
																GE	192.417	2		PROT	89.9689	2		PHOSPHO	176.821	2
																GE	165.593	2		PROT	66.208	2		PHOSPHO	139.467	2
																GE	186.257	2		PROT	62.3131	2		PHOSPHO	141.656	2
																GE	197.808	2		PROT	74.1534	2		PHOSPHO	190.945	2
																GE	194.3	2		PROT	72.8203	2		PHOSPHO	146.75	2
																GE	212.966	2		PROT	70.5609	2		PHOSPHO	168.291	2
																GE	215.18	2		PROT	78.9293	2		PHOSPHO	151.453	2
																GE	160.702	2		PROT	95.6318	2		PHOSPHO	222.201	2
																GE	210.376	2		PROT	69.2301	2		PHOSPHO	145.193	2
																GE	194.989	2		PROT	71.7663	2		PHOSPHO	152.832	2
																GE	173.199	2		PROT	75.3663	2		PHOSPHO	176.211	2
																GE	206.608	2		PROT	63.4302	2		PHOSPHO	193.039	2
																GE	229.051	2		PROT	81.5906	2		PHOSPHO	193.119	2
																GE	168.889	2		PROT	79.6561	2		PHOSPHO	178.628	2
																GE	207.481	2		PROT	80.6253	2		PHOSPHO	169.098	2
																GE	188.55	2		PROT	92.624	2		PHOSPHO	162.456	2
																GE	205.646	2		PROT	88.8958	2		PHOSPHO	166.957	2
																GE	176.747	2		PROT	83.4167	2		PHOSPHO	195.519	2
																GE	237.097	2		PROT	102.08	2		PHOSPHO	174.444	2
																GE	172.366	2		PROT	87.0362	2		PHOSPHO	178.161	2
																GE	212.582	2		PROT	86.6536	2		PHOSPHO	157.098	2
																GE	192.361	2		PROT	99.6023	2		PHOSPHO	222.256	2
																GE	250.482	2		PROT	82.8058	2		PHOSPHO	162.639	2
																GE	185.903	2		PROT	88.592	2		PHOSPHO	164.005	2
																GE	195.77	2		PROT	88.2869	2		PHOSPHO	172.424	2
																GE	205.011	2		PROT	94.3663	2		PHOSPHO	211.387	2
																GE	176.907	2		PROT	90.3352	2		PHOSPHO	182.996	2
																GE	189.565	2		PROT	73.2012	2		PHOSPHO	170.1	2
																GE	218.167	2		PROT	81.6091	2		PHOSPHO	163.862	2
																GE	206.423	2		PROT	63.585	2		PHOSPHO	129.194	2
																GE	216.582	2		PROT	77.9293	2		PHOSPHO	185.507	2
																GE	195.444	2		PROT	64.4702	2		PHOSPHO	116.372	2
																GE	189.516	2		PROT	72.6747	2		PHOSPHO	148.816	2
																GE	222.265	2		PROT	74.5302	2		PHOSPHO	125.222	2
																GE	181.177	2		PROT	96.4422	2		PHOSPHO	220.497	2
																GE	244.203	2		PROT	68.6087	2		PHOSPHO	125.944	2
																GE	195.925	2		PROT	61.2159	2		PHOSPHO	117.953	2
																GE	169.051	2		PROT	69.2737	2		PHOSPHO	142.631	2
																GE	161.749	2		PROT	68.5649	2		PHOSPHO	182.77	2
																GE	192.282	2		PROT	77.021	2		PHOSPHO	158.353	2
																GE	178.182	2		PROT	79.7038	2		PHOSPHO	152.573	2
																GE	161.391	2		PROT	82.232	2		PHOSPHO	152.636	2
																GE	225.633	2		PROT	60.7366	2		PHOSPHO	169.683	2
																GE	202.223	2		PROT	66.2158	2		PHOSPHO	141.913	2
																GE	187.814	2		PROT	75.6887	2		PHOSPHO	160.565	2
																GE	199.744	2		PROT	68.6503	2		PHOSPHO	140.232	2
																GE	227.447	2		PROT	90.8566	2		PHOSPHO	229.4	2
																GE	183.071	2		PROT	63.3402	2		PHOSPHO	132.743	2
																GE	190.428	2		PROT	63.4367	2		PHOSPHO	134.803	2
																GE	232.782	2		PROT	73.8895	2		PHOSPHO	161.726	2
																GE	195.702	2		PROT	71.155	2		PHOSPHO	194.135	2
																GE	182.758	2		PROT	78.9536	2		PHOSPHO	175.205	2
																GE	177.187	2		PROT	79.2179	2		PHOSPHO	161.668	2
																GE	278.657	2		PROT	80.0925	2		PHOSPHO	161.137	2
																GE	245.735	2		PROT	83.3556	2		PHOSPHO	183.796	2
																GE	157.875	2		PROT	80.0278	2		PHOSPHO	192.859	2
																GE	233.186	2		PROT	72.7844	2		PHOSPHO	189.442	2
																GE	189.317	2		PROT	83.5192	2		PHOSPHO	206.227	2
																GE	182.238	2		PROT	70.1896	2		PHOSPHO	166.469	2
																GE	202.42	2		PROT	74.2986	2		PHOSPHO	191.951	2
																GE	190.8	2		PROT	78.3081	2		PHOSPHO	202.018	2
																GE	237.812	2		PROT	81.6436	2		PHOSPHO	225.648	2
																GE	166.751	2		PROT	82.1079	2		PHOSPHO	202.062	2
																GE	193.261	2		PROT	74.8684	2		PHOSPHO	179.714	2
																GE	214.748	2		PROT	80.8736	2		PHOSPHO	190.108	2
																GE	187.058	2		PROT	80.6595	2		PHOSPHO	152.54	2
																GE	191.319	2		PROT	83.1174	2		PHOSPHO	149.388	2
																GE	192.812	2		PROT	102.212	2		PHOSPHO	217.773	2
																GE	207.7	2		PROT	75.5273	2		PHOSPHO	128.414	2
																GE	166.598	2		PROT	71.3754	2		PHOSPHO	148.749	2
																GE	205.84	2		PROT	84.3475	2		PHOSPHO	158.058	2
																GE	182.261	2		PROT	73.8934	2		PHOSPHO	181.487	2
																GE	214.354	2		PROT	87.8927	2		PHOSPHO	160.875	2
																GE	196.261	2		PROT	92.0629	2		PHOSPHO	152.242	2
																GE	248.692	2		PROT	91.6988	2		PHOSPHO	158.372	2
																GE	191.929	2		PROT	76.3519	2		PHOSPHO	155.059	2
																GE	199.964	2		PROT	93.3094	2		PHOSPHO	220.138	2
																GE	205.313	2		PROT	74.9404	2		PHOSPHO	149.065	2
																GE	226.022	2		PROT	73.2791	2		PHOSPHO	154.558	2
																GE	213.253	2		PROT	75.8455	2		PHOSPHO	163.95	2
																GE	255.908	2		PROT	73.5217	2		PHOSPHO	208.048	2
																GE	187.864	2		PROT	76.9123	2		PHOSPHO	172.293	2
																GE	193.713	2		PROT	78.0062	2		PHOSPHO	159.233	2
																GE	206.263	2		PROT	82.9155	2		PHOSPHO	177.566	2
																GE	249.357	2		PROT	92.6007	2		PHOSPHO	225.338	2
																GE	181.584	2		PROT	73.8362	2		PHOSPHO	141.946	2
																GE	194.29	2		PROT	70.7026	2		PHOSPHO	134.055	2
																GE	168.688	2		PROT	78.0257	2		PHOSPHO	150.402	2
																GE	174.776	2		PROT	78.4888	2		PHOSPHO	182.445	2
																GE	202.806	2		PROT	79.1812	2		PHOSPHO	161.272	2
																GE	187.131	2		PROT	79.9771	2		PHOSPHO	157.715	2
																GE	185.845	2		PROT	85.5426	2		PHOSPHO	151.188	2
																GE	164.9	2		PROT	93.4422	2		PHOSPHO	200.795	2
																GE	167.085	2		PROT	94.865	2		PHOSPHO	232.76	2
																GE	210.305	2		PROT	97.2254	2		PHOSPHO	236.455	2
																GE	182.415	2		PROT	98.1433	2		PHOSPHO	243.605	2
																GE	223.592	2		PROT	94.9725	2		PHOSPHO	235.078	2
																GE	192.481	2		PROT	88.6259	2		PHOSPHO	212.303	2
																GE	154.9	2		PROT	98.1775	2		PHOSPHO	227.119	2
																GE	169.966	2		PROT	67.0207	2		PHOSPHO	134.306	2
																GE	186.387	2		PROT	73.2187	2		PHOSPHO	154.451	2
																GE	197.853	2		PROT	74.0595	2		PHOSPHO	193.29	2
																GE	163.937	2		PROT	78.5042	2		PHOSPHO	161.61	2
																GE	235.867	2		PROT	73.1746	2		PHOSPHO	153.639	2
																GE	182.684	2		PROT	78.3752	2		PHOSPHO	152.879	2
																GE	166.57	2		PROT	68.2746	2		PHOSPHO	147.838	2
																GE	200.175	2		PROT	70.5786	2		PHOSPHO	189.289	2
																GE	215.086	2		PROT	74.2692	2		PHOSPHO	158.872	2
																GE	203.792	2		PROT	78.9324	2		PHOSPHO	162.322	2
																GE	158.565	2		PROT	79.4022	2		PHOSPHO	155.851	2
																GE	205.234	2		PROT	77.0537	2		PHOSPHO	217.35	2
																GE	191.064	2		PROT	74.1675	2		PHOSPHO	139.882	2
																GE	186.142	2		PROT	76.0961	2		PHOSPHO	158.734	2
																GE	180.908	2		PROT	76.8801	2		PHOSPHO	169.569	2
																GE	263.855	2		PROT	80.7978	2		PHOSPHO	220.743	2
																GE	233.492	2		PROT	83.4643	2		PHOSPHO	213.473	2
																GE	165.13	2		PROT	88.6642	2		PHOSPHO	217.168	2
																GE	235.449	2		PROT	80.119	2		PHOSPHO	163.209	2
																GE	193.169	2		PROT	82.1291	2		PHOSPHO	167.694	2
																GE	165.033	2		PROT	77.1652	2		PHOSPHO	174.34	2
																GE	176.683	2		PROT	84.4527	3		PHOSPHO	145.762	3
																GE	175.936	2		PROT	80.473	3		PHOSPHO	162.573	3
																GE	230.463	2		PROT	72.1069	3		PHOSPHO	161.654	3
																GE	164.299	2		PROT	78.4761	3		PHOSPHO	159.091	3
																GE	188.079	2		PROT	90.467	3		PHOSPHO	198.049	3
																GE	204.884	2		PROT	101.53	3		PHOSPHO	183.779	3
																GE	170.637	2		PROT	77.9219	3		PHOSPHO	161.681	3
																GE	205.39	2		PROT	126.727	3		PHOSPHO	158.95	3
																GE	172.162	2		PROT	93.2995	3		PHOSPHO	173.495	3
																GE	201.411	2		PROT	102.063	3		PHOSPHO	244.924	3
																GE	171.091	2		PROT	92.6439	3		PHOSPHO	170.404	3
																GE	188.152	2		PROT	73.5846	3		PHOSPHO	161.118	3
																GE	187.378	2		PROT	91.9278	3		PHOSPHO	178.791	3
																GE	201.242	2		PROT	97.604	3		PHOSPHO	168.562	3
																GE	212.556	2		PROT	99.5373	3		PHOSPHO	196.128	3
																GE	238.778	2		PROT	78.1696	3		PHOSPHO	156.56	3
																GE	214.581	2		PROT	72.1542	3		PHOSPHO	144.678	3
																GE	185.401	2		PROT	79.3239	3		PHOSPHO	155.262	3
																GE	201.832	2		PROT	85.7419	3		PHOSPHO	192.572	3
																GE	203.937	2		PROT	101.577	3		PHOSPHO	169.919	3
																GE	209.121	2		PROT	70.8538	3		PHOSPHO	153.732	3
																GE	232.841	2		PROT	117.462	3		PHOSPHO	144.449	3
																GE	190.637	2		PROT	79.8712	3		PHOSPHO	154.458	3
																GE	196.725	2		PROT	90.788	3		PHOSPHO	247.605	3
																GE	191.95	2		PROT	86.9278	3		PHOSPHO	162.638	3
																GE	228.822	2		PROT	68.4619	3		PHOSPHO	148.453	3
																GE	196.892	2		PROT	83.727	3		PHOSPHO	165.23	3
																GE	203.469	2		PROT	98.342	3		PHOSPHO	159.687	3
																GE	219.131	2		PROT	84.6473	3		PHOSPHO	185.076	3
																GE	223.494	2		PROT	75.8579	3		PHOSPHO	162.193	3
																GE	232.116	2		PROT	71.3901	3		PHOSPHO	154.592	3
																GE	185.298	2		PROT	86.7364	3		PHOSPHO	198.125	3
																GE	175.384	2		PROT	105.905	3		PHOSPHO	200.156	3
																GE	204.343	2		PROT	73.5068	3		PHOSPHO	159.282	3
																GE	189.473	2		PROT	118.262	3		PHOSPHO	176.785	3
																GE	199.512	2		PROT	77.0315	3		PHOSPHO	164.419	3
																GE	191.878	2		PROT	106.141	3		PHOSPHO	256.339	3
																GE	195.369	2		PROT	92.4339	3		PHOSPHO	191.402	3
																GE	201.483	2		PROT	70.2917	3		PHOSPHO	156.13	3
																GE	200.92	2		PROT	85.6784	3		PHOSPHO	186.832	3
																GE	231.73	2		PROT	99.4267	3		PHOSPHO	181.344	3
																GE	198.586	2		PROT	97.0831	3		PHOSPHO	211.977	3
																GE	195.352	2		PROT	74.7312	3		PHOSPHO	159.854	3
																GE	263.834	2		PROT	83.6912	3		PHOSPHO	197.085	3
																GE	176.693	2		PROT	100.363	3		PHOSPHO	168.838	3
																GE	186.072	2		PROT	63.4554	3		PHOSPHO	161.697	3
																GE	204.686	2		PROT	121.193	3		PHOSPHO	158.769	3
																GE	212.409	2		PROT	81.4344	3		PHOSPHO	172.458	3
																GE	232.997	2		PROT	93.7055	3		PHOSPHO	248.792	3
																GE	182.238	2		PROT	83.719	3		PHOSPHO	167.26	3
																GE	247.839	2		PROT	65.55	3		PHOSPHO	162.897	3
																GE	238.657	2		PROT	85.2455	3		PHOSPHO	183.319	3
																GE	208.054	2		PROT	98.5925	3		PHOSPHO	159.045	3
																GE	217.81	2		PROT	82.9928	3		PHOSPHO	194.903	3
																GE	292.614	2		PROT	88.676	3		PHOSPHO	198.786	3
																GE	207.795	2		PROT	99.4424	3		PHOSPHO	196.203	3
																GE	186.346	2		PROT	69.568	3		PHOSPHO	140.107	3
																GE	256.368	2		PROT	120.457	3		PHOSPHO	174.418	3
																GE	201.733	2		PROT	82.5148	3		PHOSPHO	169.987	3
																GE	201.298	2		PROT	101.929	3		PHOSPHO	251.694	3
																GE	181.739	2		PROT	91.486	3		PHOSPHO	189.533	3
																GE	222.24	2		PROT	73.2875	3		PHOSPHO	186.582	3
																GE	217.062	2		PROT	86.3673	3		PHOSPHO	174.167	3
																GE	193.774	2		PROT	90.7857	3		PHOSPHO	167.514	3
																GE	172.462	2		PROT	96.0175	3		PHOSPHO	200.099	3
																GE	196.71	2		PROT	92.241	3		PHOSPHO	230.356	3
																GE	206.45	2		PROT	72.9433	3		PHOSPHO	168.456	3
																GE	235.584	2		PROT	102.571	3		PHOSPHO	206.389	3
																GE	216.148	2		PROT	92.4004	3		PHOSPHO	200.777	3
																GE	215.998	2		PROT	85.3984	3		PHOSPHO	255.663	3
																GE	195.662	2		PROT	81.0007	3		PHOSPHO	224.755	3
																GE	190.341	2		PROT	81.9619	3		PHOSPHO	218.656	3
																GE	217.974	2		PROT	99.3034	3		PHOSPHO	217.069	3
																GE	181.896	2		PROT	91.575	3		PHOSPHO	212.569	3
																GE	241.003	2		PROT	79.0328	3		PHOSPHO	176.257	3
																GE	255.051	2		PROT	95.2406	3		PHOSPHO	201.646	3
																GE	220.426	2		PROT	120.91	3		PHOSPHO	176.19	3
																GE	231.69	2		PROT	113.32	3		PHOSPHO	198.133	3
																GE	190.531	2		PROT	90.0753	3		PHOSPHO	290.621	3
																GE	182.498	2		PROT	87.8056	3		PHOSPHO	177.019	3
																GE	215.958	2		PROT	93.8816	3		PHOSPHO	192.977	3
																GE	227.057	2		PROT	116.541	3		PHOSPHO	214.884	3
																GE	204.176	2		PROT	77.2666	3		PHOSPHO	160.843	3
																GE	221.315	2		PROT	95.7674	3		PHOSPHO	227.935	3
																GE	207.367	2		PROT	110.765	3		PHOSPHO	159.122	3
																GE	256.569	2		PROT	79.3668	3		PHOSPHO	159.034	3
																GE	219.261	2		PROT	88.9587	3		PHOSPHO	236.932	3
																GE	228.404	2		PROT	77.5913	3		PHOSPHO	185.975	3
																GE	248.943	2		PROT	65.547	3		PHOSPHO	182.284	3
																GE	255.182	2		PROT	85.3413	3		PHOSPHO	177.918	3
																GE	223.823	2		PROT	92.2161	3		PHOSPHO	176.049	3
																GE	210.656	2		PROT	75.1049	3		PHOSPHO	159.792	3
																GE	215.949	2		PROT	118.605	3		PHOSPHO	163.827	3
																GE	233.569	2		PROT	119.507	3		PHOSPHO	236.879	3
																GE	219.05	2		PROT	105.073	3		PHOSPHO	146.535	3
																GE	240.448	2		PROT	115.154	3		PHOSPHO	168.322	3
																GE	233.8	2		PROT	127.431	3		PHOSPHO	183.528	3
																GE	208.069	2		PROT	120.222	3		PHOSPHO	160.664	3
																GE	206.219	2		PROT	115.128	3		PHOSPHO	180.687	3
																GE	244.634	2		PROT	104.746	3		PHOSPHO	243.636	3
																GE	224.661	2		PROT	95.1391	3		PHOSPHO	178.2	3
																GE	208.052	2		PROT	81.6484	3		PHOSPHO	174.752	3
																GE	251.444	2		PROT	87.9502	3		PHOSPHO	181.145	3
																GE	209.851	2		PROT	107.504	3		PHOSPHO	180.02	3
																GE	202.899	2		PROT	94.4894	3		PHOSPHO	193.768	3
																GE	224.233	2		PROT	84.4497	3		PHOSPHO	254.543	3
																GE	237.553	2		PROT	92.4334	3		PHOSPHO	280.356	3
																GE	245.753	2		PROT	106.717	3		PHOSPHO	244.845	3
																GE	196.861	2		PROT	98.1905	3		PHOSPHO	265.66	3
																GE	262.803	2		PROT	77.0677	3		PHOSPHO	239.329	3
																GE	250.882	2		PROT	81.8673	3		PHOSPHO	176.28	3
																GE	234.878	2		PROT	102.385	3		PHOSPHO	207.092	3
																GE	241.31	2		PROT	91.7401	3		PHOSPHO	164.568	3
																GE	295.65	2		PROT	77.989	3		PHOSPHO	210.3	3
																GE	241.841	2		PROT	87.3173	3		PHOSPHO	195.746	3
																GE	207.325	2		PROT	91.2735	3		PHOSPHO	190.571	3
																GE	265.427	2		PROT	86.1204	3		PHOSPHO	216.4	3
																GE	226.855	2		PROT	111.525	3		PHOSPHO	194.129	3
																GE	210.985	2		PROT	101.279	3		PHOSPHO	191.909	3
																GE	206.602	2		PROT	102.365	3		PHOSPHO	209.06	3
																GE	236.809	2		PROT	93.9319	4		PHOSPHO	193.88	4
																GE	240.161	2		PROT	104.324	4		PHOSPHO	220.838	4
																GE	199.535	2		PROT	114.385	4		PHOSPHO	214.581	4
																GE	210.404	2		PROT	95.7998	4		PHOSPHO	219.066	4
																GE	231.257	2		PROT	100.087	4		PHOSPHO	208.063	4
																GE	217.677	2		PROT	102.262	4		PHOSPHO	211.971	4
																GE	233.514	2		PROT	109.004	4		PHOSPHO	212.339	4
																GE	220.618	2		PROT	84.0891	4		PHOSPHO	189.407	4
																GE	211.478	2		PROT	87.0885	4		PHOSPHO	174.515	4
																GE	211.302	2		PROT	97.3264	4		PHOSPHO	217.745	4
																GE	205.743	2
																GE	228.014	2
																GE	213.259	2
																GE	234.466	2
																GE	270.632	2
																GE	249.99	2
																GE	237.668	2
																GE	229.355	2
																GE	215.782	2
																GE	250.641	2
																GE	260.294	2
																GE	232.051	2
																GE	213.428	2
																GE	231.857	2
																GE	270.418	2
																GE	161.303	2
																GE	192.003	2
																GE	156.415	2
																GE	203.987	2
																GE	165.837	2
																GE	154.611	2
																GE	237.261	2
																GE	175.418	2
																GE	243.663	2
																GE	192.027	2
																GE	142.307	2
																GE	163.812	2
																GE	149.181	2
																GE	186.075	2
																GE	151.845	2
																GE	234.735	2
																GE	192.152	2
																GE	167.094	2
																GE	206.462	2
																GE	227.757	2
																GE	167.704	2
																GE	169.561	2
																GE	193.116	2
																GE	143.809	2
																GE	159.617	2
																GE	150.072	2
																GE	270.824	2
																GE	251.147	2
																GE	169.455	2
																GE	233.176	2
																GE	187.723	2
																GE	154.934	2
																GE	188.467	2
																GE	142.796	2
																GE	246.422	2
																GE	172.087	2
																GE	191.653	2
																GE	225.061	2
																GE	152.654	2
																GE	200.985	2
																GE	178.887	2
																GE	202.358	2
																GE	155.751	2
																GE	207.153	2
																GE	166.061	2
																GE	223.515	2
																GE	204.637	2
																GE	248.764	2
																GE	191.315	2
																GE	170.18	2
																GE	215.015	2
																GE	223.911	2
																GE	202.148	2
																GE	255.364	2
																GE	177.051	2
																GE	200.02	2
																GE	201.107	2
																GE	237.49	2
																GE	196.35	2
																GE	172.381	2
																GE	209.875	2
																GE	175.554	2
																GE	166.269	2
																GE	238.141	2
																GE	185.491	2
																GE	250.509	2
																GE	197.202	2
																GE	152.443	2
																GE	173.779	2
																GE	150.717	2
																GE	190.697	2
																GE	164.756	2
																GE	229.832	2
																GE	199.084	2
																GE	181.094	2
																GE	202.557	2
																GE	224.901	2
																GE	166.941	2
																GE	179.998	2
																GE	189.924	2
																GE	156.011	2
																GE	163.711	2
																GE	150.724	2
																GE	243.885	2
																GE	256.33	2
																GE	175.479	2
																GE	233.254	2
																GE	194.929	2
																GE	159.288	2
																GE	195.227	2
																GE	165.268	2
																GE	244.247	2
																GE	187.248	2
																GE	201.41	2
																GE	219.14	2
																GE	153.492	2
																GE	209.496	2
																GE	186.435	2
																GE	195.157	2
																GE	173.26	2
																GE	218.163	2
																GE	186.103	2
																GE	223.829	2
																GE	199.034	2
																GE	234.559	2
																GE	212.795	2
																GE	166.235	2
																GE	217.794	2
																GE	229.511	2
																GE	210.386	2
																GE	248.198	2
																GE	180.17	2
																GE	198.831	2
																GE	194.838	2
																GE	235.632	2
																GE	196.377	2
																GE	220.563	2
																GE	196.51	2
																GE	202.875	2
																GE	243.955	2
																GE	221.164	2
																GE	251.428	2
																GE	215.637	2
																GE	200.091	2
																GE	213.573	2
																GE	200.228	2
																GE	214.981	2
																GE	198.507	2
																GE	269.707	2
																GE	200.962	2
																GE	204.186	2
																GE	230.197	2
																GE	241.809	2
																GE	208.397	2
																GE	210.076	2
																GE	238.371	2
																GE	202.28	2
																GE	185.86	2
																GE	187.82	2
																GE	297.799	2
																GE	259.785	2
																GE	206.019	2
																GE	275.131	2
																GE	215.088	2
																GE	194.353	2
																GE	209.326	2
																GE	201.163	2
																GE	266.305	2
																GE	209.26	2
																GE	217.403	2
																GE	237.492	2
																GE	184.511	2
																GE	250.005	2
																GE	216.224	2
																GE	236.741	2
																GE	201.252	2
																GE	238.049	2
																GE	219.045	2
																GE	235.213	2
																GE	248.563	2
																GE	271.351	2
																GE	222.908	2
																GE	215.371	2
																GE	235.216	2
																GE	244.63	2
																GE	220.784	2
																GE	264.284	2
																GE	202.272	2
																GE	247.404	2
																GE	224.242	2
																GE	263.929	2
																GE	201.079	2
																GE	175.37	2
																GE	172.913	2
																GE	237.705	2
																GE	205.104	2
																GE	247.898	2
																GE	194.638	2
																GE	166.38	2
																GE	198.762	2
																GE	148.1	2
																GE	194.61	2
																GE	183.994	2
																GE	246.268	2
																GE	200.003	2
																GE	200.963	2
																GE	216.024	2
																GE	224.985	2
																GE	175.812	2
																GE	204.028	2
																GE	200.57	2
																GE	150.105	2
																GE	147.259	2
																GE	142.6	2
																GE	263.197	2
																GE	259.237	2
																GE	192.502	2
																GE	244.419	2
																GE	195.418	2
																GE	177.891	2
																GE	203.566	2
																GE	161.13	2
																GE	263.807	2
																GE	197.27	2
																GE	214.406	2
																GE	229.697	2
																GE	162.225	2
																GE	227.688	2
																GE	186.272	2
																GE	220.561	2
																GE	177.67	2
																GE	231.22	2
																GE	197.773	2
																GE	229.527	2
																GE	216.565	2
																GE	241.217	2
																GE	190.023	2
																GE	168.163	2
																GE	219.436	2
																GE	233.499	2
																GE	170.564	2
																GE	245.679	2
																GE	192.527	2
																GE	233.722	2
																GE	211.113	2
																GE	224.747	2
																GE	164.905	2
																GE	202.462	2
																GE	184.759	2
																GE	215.887	2
																GE	185.358	2
																GE	192.5	2
																GE	197.836	2
																GE	216.79	2
																GE	213.819	2
																GE	200.18	2
																GE	206.947	2
																GE	256.487	2
																GE	157.156	2
																GE	199.864	2
																GE	204.658	2
																GE	200.897	2
																GE	225.981	2
																GE	202.059	2
																GE	240.203	2
																GE	218.577	2
																GE	193.38	2
																GE	207.923	2
																GE	272.351	2
																GE	219.43	2
																GE	204.27	2
																GE	258.99	2
																GE	191.008	2
																GE	206.199	2
																GE	198.982	2
																GE	217.301	2
																GE	222.691	2
																GE	207.816	2
																GE	182.12	2
																GE	189.679	2
																GE	201.318	2
																GE	243.468	2
																GE	219.347	2
																GE	218.297	2
																GE	200.956	2
																GE	214.646	2
																GE	224.51	2
																GE	186.522	2
																GE	243.352	2
																GE	233.549	2
																GE	210.582	2
																GE	211.409	2
																GE	191.506	2
																GE	179.034	2
																GE	195.426	2
																GE	192.407	2
																GE	217.005	2
																GE	229.965	2
																GE	205.611	2
																GE	216.908	2
																GE	158.553	2
																GE	194.538	2
																GE	173.164	2
																GE	184.543	2
																GE	167.139	2
																GE	159.713	2
																GE	176.876	2
																GE	171.568	2
																GE	194.562	2
																GE	163.255	2
																GE	233.801	2
																GE	158.277	2
																GE	160.763	2
																GE	182.47	2
																GE	192.423	2
																GE	187.358	2
																GE	176.831	2
																GE	206.233	2
																GE	177.282	2
																GE	167.373	2
																GE	178.139	2
																GE	261.717	2
																GE	210.54	2
																GE	179.799	2
																GE	236.098	2
																GE	176.195	2
																GE	170.085	2
																GE	176.315	2
																GE	171.955	2
																GE	216.996	2
																GE	177.966	2
																GE	163.401	2
																GE	175.036	2
																GE	174.268	2
																GE	222.559	2
																GE	182.589	2
																GE	194.223	2
																GE	167.692	2
																GE	196.709	2
																GE	175.27	2
																GE	170.227	2
																GE	219.904	2
																GE	225.177	2
																GE	190.563	2
																GE	168.211	2
																GE	183.893	2
																GE	169.938	2
																GE	184.768	2
																GE	212.89	2
																GE	181.828	2
																GE	224.14	2
																GE	175.208	2
																GE	222.402	2
																GE	233.246	2
																GE	172.024	2
																GE	241.461	2
																GE	201.078	2
																GE	148.447	2
																GE	172.685	2
																GE	149.372	2
																GE	207.113	2
																GE	150.929	2
																GE	232.766	2
																GE	198.446	2
																GE	164.383	2
																GE	202.835	2
																GE	217.329	2
																GE	180.572	2
																GE	167.298	2
																GE	196.038	2
																GE	150.437	2
																GE	176.279	2
																GE	169.776	2
																GE	272.481	2
																GE	254.549	2
																GE	178.794	2
																GE	234.816	2
																GE	202.99	2
																GE	159.926	2
																GE	167.926	2
																GE	165.954	2
																GE	249.369	2
																GE	165.638	2
																GE	198.53	2
																GE	225.498	2
																GE	163.28	2
																GE	217.489	2
																GE	163.554	2
																GE	193.589	2
																GE	174.238	2
																GE	200.422	2
																GE	170.75	2
																GE	218.801	2
																GE	201.813	2
																GE	257.91	2
																GE	214.048	2
																GE	165.516	2
																GE	206.344	2
																GE	221.234	2
																GE	217.074	2
																GE	245.79	2
																GE	192.009	2
																GE	215.091	2
																GE	197.979	2
																GE	243.754	2
																GE	221.611	2
																GE	176.7	2
																GE	192.548	2
																GE	228.26	2
																GE	224.587	2
																GE	251.437	2
																GE	200.126	2
																GE	218.218	2
																GE	262.833	2
																GE	183.069	2
																GE	213.034	2
																GE	206.503	2
																GE	217.856	2
																GE	232.358	2
																GE	217.423	2
																GE	272.221	2
																GE	260.725	2
																GE	208.62	2
																GE	227.458	2
																GE	283.379	2
																GE	202.294	2
																GE	217.92	2
																GE	253.127	2
																GE	191.249	2
																GE	235.584	2
																GE	219.683	2
																GE	231.623	2
																GE	219.306	2
																GE	225.634	2
																GE	185.113	2
																GE	182.901	2
																GE	231.237	2
																GE	238.198	2
																GE	241.646	2
																GE	241.186	2
																GE	203.437	2
																GE	221.141	2
																GE	232.04	2
																GE	182.239	2
																GE	246.553	2
																GE	233.733	2
																GE	207.429	2
																GE	238.997	2
																GE	188.677	2
																GE	195.56	2
																GE	198.431	2
																GE	197.178	2
																GE	210.113	2
																GE	243.032	2
																GE	204.05	2
																GE	249.698	2
																GE	236.935	2
																GE	180.371	2
																GE	159.736	2
																GE	145.899	2
																GE	180.196	2
																GE	191.194	2
																GE	144.706	2
																GE	214.449	2
																GE	204.139	2
																GE	164.242	2
																GE	185.421	2
																GE	223.398	2
																GE	173.932	2
																GE	172.722	2
																GE	204.071	2
																GE	189.928	2
																GE	182.638	2
																GE	176.147	2
																GE	262.807	2
																GE	228.696	2
																GE	168.881	2
																GE	209.583	2
																GE	187.289	2
																GE	183.838	2
																GE	191.123	2
																GE	173.81	2
																GE	222.197	2
																GE	159.283	2
																GE	180.01	2
																GE	203.943	2
																GE	180.965	2
																GE	196.697	2
																GE	182.008	2
																GE	195.059	2
																GE	155.951	2
																GE	201.173	2
																GE	138.34	2
																GE	207.95	2
																GE	176.38	2
																GE	238.318	2
																GE	191.195	2
																GE	182.145	2
																GE	184.33	2
																GE	215.137	2
																GE	205.71	2
																GE	245.998	2
																GE	180.627	2
																GE	211.076	2
																GE	175.256	2
																GE	245.009	2
																GE	201.435	2
																GE	237.726	2
																GE	243.741	2
																GE	262.084	2
																GE	225.239	2
																GE	235.321	2
																GE	279.046	2
																GE	186.184	2
																GE	217.205	2
																GE	222.462	2
																GE	224.145	2
																GE	256.179	2
																GE	235.047	2
																GE	277.038	2
																GE	267.064	2
																GE	226.637	2
																GE	248.578	2
																GE	296.387	2
																GE	199.818	2
																GE	238.362	2
																GE	269.61	2
																GE	214.307	2
																GE	246.789	2
																GE	220.693	2
																GE	254.386	2
																GE	221.897	2
																GE	231.906	2
																GE	189.911	2
																GE	187.209	2
																GE	232.703	2
																GE	258.928	2
																GE	254.491	2
																GE	237.727	2
																GE	226.703	2
																GE	223.215	2
																GE	248.21	2
																GE	177.713	2
																GE	267.013	2
																GE	249.474	2
																GE	226.168	2
																GE	248.391	2
																GE	197.329	2
																GE	181.574	2
																GE	210.406	2
																GE	215.578	2
																GE	231.361	2
																GE	262.185	2
																GE	219.617	2
																GE	256.78	2
																GE	179.755	2
																GE	180.137	2
																GE	205.278	2
																GE	174.441	2
																GE	174.478	2
																GE	221.29	2
																GE	176.226	2
																GE	192.885	2
																GE	189.18	2
																GE	212.064	2
																GE	182.887	2
																GE	206.805	2
																GE	229.662	2
																GE	214.47	2
																GE	162.85	2
																GE	171.875	2
																GE	262.99	2
																GE	196.724	2
																GE	183.311	2
																GE	222.435	2
																GE	163.458	2
																GE	205.79	2
																GE	204.65	2
																GE	182.014	2
																GE	216.363	2
																GE	196.529	2
																GE	167.487	2
																GE	170.541	2
																GE	200.304	2
																GE	202.357	2
																GE	210.359	2
																GE	216.968	2
																GE	154.326	2
																GE	216.088	2
																GE	178.066	2
																GE	181.479	2
																GE	204.755	2
																GE	209.614	2
																GE	160.577	2
																GE	201.147	2
																GE	177.34	2
																GE	201.808	2
																GE	162.362	2
																GE	226.919	2
																GE	172.357	2
																GE	223.25	2
																GE	168.78	2
																GE	229.614	2
																GE	152.625	2
																GE	148.907	2
																GE	185.908	2
																GE	151.08	2
																GE	211.684	2
																GE	196.309	2
																GE	168.483	2
																GE	184.874	2
																GE	208.937	2
																GE	165.237	2
																GE	166.584	2
																GE	184.57	2
																GE	150.708	2
																GE	166.014	2
																GE	154.47	2
																GE	242.304	2
																GE	239.638	2
																GE	159.862	2
																GE	209.806	2
																GE	185.806	2
																GE	154.581	2
																GE	185.551	2
																GE	150.413	2
																GE	232.126	2
																GE	166.345	2
																GE	191.92	2
																GE	207.404	2
																GE	162.547	2
																GE	192.536	2
																GE	163.747	2
																GE	184.561	2
																GE	153.764	2
																GE	194.796	2
																GE	156.429	2
																GE	203.843	2
																GE	189.735	2
																GE	227.773	2
																GE	192.827	2
																GE	151.977	2
																GE	200.753	2
																GE	213.714	2
																GE	193.172	2
																GE	243.573	2
																GE	173.225	2
																GE	195.192	2
																GE	181.353	2
																GE	221.739	2
																GE	180.375	2
																GE	181.015	2
																GE	136.28	2
																GE	210.832	2
																GE	198.792	2
																GE	167.875	2
																GE	189.226	2
																GE	224.26	2
																GE	167.12	2
																GE	164.961	2
																GE	204.453	2
																GE	186.684	2
																GE	175.803	2
																GE	162.332	2
																GE	262.942	2
																GE	229.501	2
																GE	151.57	2
																GE	213.77	2
																GE	175.917	2
																GE	162.544	2
																GE	191.483	2
																GE	157.198	2
																GE	221.502	2
																GE	159.054	2
																GE	177.303	2
																GE	201.823	2
																GE	177.189	2
																GE	165.33	2
																GE	171.469	2
																GE	203.586	2
																GE	147.061	2
																GE	194.645	2
																GE	151.589	2
																GE	212.812	2
																GE	179.357	2
																GE	227.194	2
																GE	184.883	2
																GE	182.413	2
																GE	197.675	2
																GE	221.617	2
																GE	202.74	2
																GE	248.832	2
																GE	170.219	2
																GE	187.495	2
																GE	184.04	2
																GE	233.691	2
																GE	206.224	2
																GE	167.421	2
																GE	229.888	2
																GE	209.486	2
																GE	188.614	2
																GE	207.69	2
																GE	224.652	2
																GE	167.358	2
																GE	191.769	2
																GE	185.56	2
																GE	123.043	2
																GE	169.112	2
																GE	152.491	2
																GE	261.734	2
																GE	273.767	2
																GE	182.808	2
																GE	236.745	2
																GE	206.63	2
																GE	161.984	2
																GE	197.843	2
																GE	157.276	2
																GE	266.325	2
																GE	182.786	2
																GE	220.354	2
																GE	239.88	2
																GE	162.902	2
																GE	227.317	2
																GE	169.931	2
																GE	199.617	2
																GE	177.533	2
																GE	225.799	2
																GE	177.727	2
																GE	231.211	2
																GE	204.505	2
																GE	252.601	2
																GE	207.734	2
																GE	149.039	2
																GE	225.389	2
																GE	238.761	2
																GE	212.138	2
																GE	258.618	2
																GE	191.968	2
																GE	229.951	2
																GE	206.56	2
																GE	237.886	2
																GE	176.655	2
																GE	236.616	2
																GE	183.298	2
																GE	194.618	2
																GE	201.765	2
																GE	218.742	2
																GE	172.794	2
																GE	202.264	2
																GE	243.119	2
																GE	211.486	2
																GE	159.398	2
																GE	164.467	2
																GE	266.839	2
																GE	220.87	2
																GE	179.294	2
																GE	233.474	2
																GE	163.561	2
																GE	198.189	2
																GE	205.968	2
																GE	188.258	2
																GE	224.042	2
																GE	189.521	2
																GE	180.909	2
																GE	194.322	2
																GE	186.252	2
																GE	189.931	2
																GE	213.685	2
																GE	218.927	2
																GE	154.703	2
																GE	217.393	2
																GE	192.49	2
																GE	201.598	2
																GE	205.93	2
																GE	223.305	2
																GE	163.508	2
																GE	205.766	2
																GE	194.839	2
																GE	208.899	2
																GE	178.686	2
																GE	239.317	2
																GE	173.396	2
																GE	204.051	2
																GE	194.024	2
																GE	239.035	2
																GE	213.043	2
																GE	183.725	2
																GE	146.911	2
																GE	190.221	2
																GE	219.225	2
																GE	153.246	2
																GE	166.554	2
																GE	209.565	2
																GE	167.217	2
																GE	157.631	2
																GE	153.173	2
																GE	273.901	2
																GE	232.215	2
																GE	156.697	2
																GE	221.887	2
																GE	165.907	2
																GE	159.57	2
																GE	175.215	2
																GE	151.371	2
																GE	231.103	2
																GE	151.701	2
																GE	165.579	2
																GE	200.675	2
																GE	160.046	2
																GE	182.68	2
																GE	175.338	2
																GE	201.416	2
																GE	134.503	2
																GE	195.528	2
																GE	146.034	2
																GE	211.865	2
																GE	186.167	2
																GE	241.726	2
																GE	178.35	2
																GE	177.133	2
																GE	192.046	2
																GE	218.35	2
																GE	199.241	2
																GE	245.215	2
																GE	162.582	2
																GE	196.725	2
																GE	177.573	2
																GE	245.707	2
																GE	246.944	2
																GE	242.008	2
																GE	220.878	2
																GE	252.087	2
																GE	221.432	2
																GE	242.337	2
																GE	256.578	2
																GE	244.256	2
																GE	230.775	2
																GE	226.648	2
																GE	268.186	2
																GE	254.908	2
																GE	224.05	2
																GE	235.633	2
																GE	226.086	2
																GE	236.467	2
																GE	245.745	2
																GE	224.105	2
																GE	252.995	2
																GE	223.405	2
																GE	232.856	2
																GE	239.261	2
																GE	248.507	2
																GE	227.493	2
																GE	229.992	2
																GE	234.783	2
																GE	207.618	2
																GE	246.557	2
																GE	210.179	2
																GE	245.256	2
																GE	216.089	2
																GE	235.962	2
																GE	221.892	2
																GE	224.704	2
																GE	235.128	2
																GE	264.1	2
																GE	234.38	2
																GE	277.443	2
																GE	226.325	2
																GE	234.738	2
																GE	214.813	2
																GE	252.772	2
																GE	181.669	2
																GE	184.605	2
																GE	205.325	2
																GE	200.509	2
																GE	189.253	2
																GE	243.857	2
																GE	219.815	2
																GE	172.935	2
																GE	194.579	2
																GE	276.186	2
																GE	206.927	2
																GE	194.787	2
																GE	253.934	2
																GE	167.89	2
																GE	192.767	2
																GE	187.196	2
																GE	205.946	2
																GE	219.183	2
																GE	184.258	2
																GE	155.12	2
																GE	177.785	2
																GE	189.374	2
																GE	228.442	2
																GE	215.047	2
																GE	213.438	2
																GE	177.309	2
																GE	207.667	2
																GE	210.058	2
																GE	176.424	2
																GE	230.498	2
																GE	230.332	2
																GE	182.329	2
																GE	210.588	2
																GE	186.55	2
																GE	188.062	2
																GE	186.812	2
																GE	208.163	2
																GE	190.513	2
																GE	221.379	2
																GE	200.802	2
																GE	222.46	2
																GE	196.123	2
																GE	214.975	2
																GE	187.585	2
																GE	163.779	2
																GE	219.046	2
																GE	185.974	2
																GE	179.126	2
																GE	181.076	2
																GE	282.613	2
																GE	230.441	2
																GE	176.267	2
																GE	235.454	2
																GE	184.104	2
																GE	173.044	2
																GE	175.611	2
																GE	181.862	2
																GE	229.214	2
																GE	161.097	2
																GE	175.327	2
																GE	204.185	2
																GE	156.838	2
																GE	205.017	2
																GE	188.288	2
																GE	200.468	2
																GE	166.977	2
																GE	191.633	2
																GE	175.678	2
																GE	200.118	2
																GE	208.706	2
																GE	251.486	2
																GE	206.731	2
																GE	186.966	2
																GE	199.688	2
																GE	199.794	2
																GE	216.015	2
																GE	239.748	2
																GE	178.924	2
																GE	214.272	2
																GE	187.168	2
																GE	250.421	2
																GE	210.422	2
																GE	203.756	2
																GE	201.37	2
																GE	231.438	2
																GE	224.367	2
																GE	195.663	2
																GE	202.125	2
																GE	255.015	2
																GE	219.247	2
																GE	195.762	2
																GE	222.719	2
																GE	190.897	2
																GE	203.134	2
																GE	200.854	2
																GE	207.758	2
																GE	216.349	2
																GE	194.389	2
																GE	184.359	2
																GE	190.413	2
																GE	212.924	2
																GE	222.249	2
																GE	209.185	2
																GE	191.977	2
																GE	183.091	2
																GE	205.866	2
																GE	195.364	2
																GE	183.437	2
																GE	194.167	2
																GE	227.185	2
																GE	203.119	2
																GE	202.266	2
																GE	183.688	2
																GE	209.303	2
																GE	193.301	2
																GE	229.156	2
																GE	201.312	2
																GE	223.004	2
																GE	188.463	2
																GE	234.325	2
																GE	228.98	2
																GE	221.455	2
																GE	240.047	2
																GE	237.572	2
																GE	214.754	2
																GE	225.554	2
																GE	258.759	2
																GE	225.566	2
																GE	220.739	2
																GE	245.589	2
																GE	217.801	2
																GE	220.937	2
																GE	207.951	2
																GE	227.609	2
																GE	223.619	2
																GE	227.749	2
																GE	217.778	2
																GE	202.294	2
																GE	227.642	2
																GE	252.338	2
																GE	215.207	2
																GE	222.186	2
																GE	216.089	2
																GE	231.275	2
																GE	232.199	2
																GE	189.572	2
																GE	241.995	2
																GE	233.954	2
																GE	227.655	2
																GE	211.881	2
																GE	208.043	2
																GE	186.082	2
																GE	215.564	2
																GE	213.955	2
																GE	229.829	2
																GE	250.325	2
																GE	205.668	2
																GE	230.205	2
																GE	199.669	2
																GE	220.613	2
																GE	167.631	2
																GE	153.303	2
																GE	148.992	2
																GE	263.263	2
																GE	246.225	2
																GE	184.539	2
																GE	222.967	2
																GE	165.887	2
																GE	184.212	2
																GE	209.722	2
																GE	157.777	2
																GE	242.842	2
																GE	188.968	2
																GE	190.743	2
																GE	210.379	2
																GE	177.52	2
																GE	191.417	2
																GE	200.457	2
																GE	223.276	2
																GE	142.52	2
																GE	237.667	2
																GE	166.943	2
																GE	225.134	2
																GE	191.607	2
																GE	234.68	2
																GE	156.158	2
																GE	174.699	2
																GE	215.246	2
																GE	237.482	2
																GE	194.067	2
																GE	256.704	2
																GE	162.34	2
																GE	216.419	2
																GE	191.051	2
																GE	243.559	2
																GE	204.145	2
																GE	194.595	2
																GE	195.537	2
																GE	189.676	2
																GE	269.487	2
																GE	243.969	2
																GE	173.8	2
																GE	231.946	2
																GE	203.029	2
																GE	158.171	2
																GE	177.041	2
																GE	177.96	2
																GE	235.442	2
																GE	169.922	2
																GE	188.464	2
																GE	217.063	2
																GE	173.891	2
																GE	211.046	2
																GE	179.325	2
																GE	203.923	2
																GE	181.282	2
																GE	188.835	2
																GE	185.006	2
																GE	214.308	2
																GE	205.606	2
																GE	248.697	2
																GE	222.918	2
																GE	197.326	2
																GE	208.807	2
																GE	211.641	2
																GE	224.474	2
																GE	242.516	2
																GE	194.234	2
																GE	196.501	2
																GE	201.636	2
																GE	237.616	2
																GE	198.3	2
																GE	219.237	2
																GE	204.402	2
																GE	249.007	2
																GE	281.356	2
																GE	211.289	2
																GE	233.721	2
																GE	246.986	2
																GE	195.778	2
																GE	211.001	2
																GE	193.107	2
																GE	265.053	2
																GE	220.047	2
																GE	243.657	2
																GE	256.619	2
																GE	206.456	2
																GE	238.352	2
																GE	191.757	2
																GE	217.708	2
																GE	219.013	2
																GE	238.752	2
																GE	202.279	2
																GE	248.464	2
																GE	218.924	2
																GE	246.57	2
																GE	254.527	2
																GE	186.111	2
																GE	245.819	2
																GE	249.197	2
																GE	233.593	2
																GE	273.927	2
																GE	227.24	2
																GE	232.54	2
																GE	221.882	2
																GE	238.945	2
																GE	173.969	2
																GE	157.491	2
																GE	277.048	2
																GE	285.396	2
																GE	191.293	2
																GE	250.483	2
																GE	212.772	2
																GE	163.355	2
																GE	209.165	2
																GE	162.783	2
																GE	278.837	2
																GE	193.096	2
																GE	226.228	2
																GE	250.351	2
																GE	155.521	2
																GE	232.269	2
																GE	182.116	2
																GE	212.379	2
																GE	185.023	2
																GE	237.597	2
																GE	183.018	2
																GE	242.355	2
																GE	217.996	2
																GE	269.127	2
																GE	217.332	2
																GE	155.396	2
																GE	235.695	2
																GE	244.978	2
																GE	223.725	2
																GE	266.748	2
																GE	197.509	2
																GE	234.094	2
																GE	217.878	2
																GE	247.674	2
																GE	114.611	2
																GE	264.02	2
																GE	227.306	2
																GE	172.958	2
																GE	234.215	2
																GE	155.408	2
																GE	179.333	2
																GE	190.792	2
																GE	158.335	2
																GE	236.663	2
																GE	180.747	2
																GE	175.765	2
																GE	192.78	2
																GE	155.021	2
																GE	201.113	2
																GE	194.768	2
																GE	214.118	2
																GE	139.482	2
																GE	217.714	2
																GE	176.477	2
																GE	208.304	2
																GE	202.326	2
																GE	227.166	2
																GE	155.079	2
																GE	186.422	2
																GE	193.336	2
																GE	218.094	2
																GE	158.465	2
																GE	232.732	2
																GE	162.7	2
																GE	214.593	2
																GE	186.36	2
																GE	233.154	2
																GE	258.251	2
																GE	242.735	2
																GE	163.252	2
																GE	229.027	2
																GE	170.324	2
																GE	171.489	2
																GE	194.79	2
																GE	142.895	2
																GE	243.066	2
																GE	177.1	2
																GE	192.066	2
																GE	211.64	2
																GE	149.903	2
																GE	193.169	2
																GE	180.111	2
																GE	214.082	2
																GE	143.975	2
																GE	219.832	2
																GE	167.559	2
																GE	223.071	2
																GE	193.952	2
																GE	228.746	2
																GE	166.643	2
																GE	174.819	2
																GE	203.63	2
																GE	233.537	2
																GE	173.757	2
																GE	250.841	2
																GE	159.906	2
																GE	206.839	2
																GE	186.56	2
																GE	232.698	2
																GE	279.952	2
																GE	267.085	2
																GE	248.531	2
																GE	266.573	2
																GE	269.623	2
																GE	277.127	2
																GE	259.632	2
																GE	249.552	2
																GE	282.158	2
																GE	280.486	2
																GE	256.8	2
																GE	275.033	2
																GE	266.852	2
																GE	267.576	2
																GE	260.194	2
																GE	264.363	2
																GE	285.569	2
																GE	269.183	2
																GE	261.653	2
																GE	260.68	2
																GE	208.356	2
																GE	277.11	2
																GE	245.219	2
																GE	258.944	2
																GE	273.046	2
																GE	258.845	2
																GE	276.96	2
																GE	267.082	2
																GE	257.893	2
																GE	244.602	2
																GE	242.268	2
																GE	231.048	2
																GE	247.504	2
																GE	205.927	2
																GE	255.98	2
																GE	231.982	2
																GE	247.472	2
																GE	191.03	2
																GE	237.868	2
																GE	186.9	2
																GE	177.533	2
																GE	247.946	2
																GE	237.963	2
																GE	257.226	2
																GE	245.777	2
																GE	208.564	2
																GE	222.109	2
																GE	237.154	2
																GE	186.348	2
																GE	252.803	2
																GE	225.001	2
																GE	212.129	2
																GE	251.377	2
																GE	192.969	2
																GE	202.404	2
																GE	199.097	2
																GE	238.654	2
																GE	222.345	2
																GE	252.421	2
																GE	194.213	2
																GE	256.504	2
																GE	228.231	2
																GE	184.005	2
																GE	166.47	2
																GE	185.852	2
																GE	170.348	2
																GE	231.297	2
																GE	165.001	2
																GE	184.387	2
																GE	205.826	2
																GE	176.552	2
																GE	195.607	2
																GE	175.148	2
																GE	202.254	2
																GE	160.992	2
																GE	192.142	2
																GE	174.447	2
																GE	208.453	2
																GE	197.518	2
																GE	237.345	2
																GE	196.015	2
																GE	192.529	2
																GE	200.086	2
																GE	217.792	2
																GE	200.921	2
																GE	242.215	2
																GE	174.829	2
																GE	197.386	2
																GE	187.109	2
																GE	237.532	2
																GE	235.331	2
																GE	244.164	2
																GE	243.02	2
																GE	220.353	2
																GE	241.82	2
																GE	233.486	2
																GE	235.386	2
																GE	234.134	2
																GE	241.508	2
																GE	217.114	2
																GE	234.612	2
																GE	229.969	2
																GE	212.589	2
																GE	232.698	2
																GE	217.556	2
																GE	240.744	2
																GE	217.644	2
																GE	232.63	2
																GE	233.233	2
																GE	218.026	2
																GE	226.426	2
																GE	249.512	2
																GE	229.746	2
																GE	267.505	2
																GE	229.383	2
																GE	235.86	2
																GE	214.538	2
																GE	248.052	2
																GE	195.746	2
																GE	203.924	2
																GE	182.073	2
																GE	211.613	2
																GE	190.031	2
																GE	160.956	2
																GE	171.704	2
																GE	196.562	2
																GE	193.327	2
																GE	215.6	2
																GE	228.378	2
																GE	144.523	2
																GE	215.313	2
																GE	185.361	2
																GE	193.772	2
																GE	205.125	2
																GE	217.72	2
																GE	144.909	2
																GE	206.501	2
																GE	187.082	2
																GE	209.654	2
																GE	171.511	2
																GE	217.669	2
																GE	164.544	2
																GE	213.079	2
																GE	175.484	2
																GE	234.351	2
																GE	178.981	2
																GE	167.781	2
																GE	246.523	2
																GE	173.037	2
																GE	192.567	2
																GE	224.198	2
																GE	163.817	2
																GE	214.227	2
																GE	172.191	2
																GE	201.855	2
																GE	178.79	2
																GE	203.053	2
																GE	182.254	2
																GE	217.301	2
																GE	204.647	2
																GE	248.504	2
																GE	211.907	2
																GE	177.559	2
																GE	216.204	2
																GE	223.995	2
																GE	215.051	2
																GE	249.206	2
																GE	185.027	2
																GE	203.604	2
																GE	203.705	2
																GE	235.011	2
																GE	199.355	2
																GE	232.7	2
																GE	172.848	2
																GE	186.055	2
																GE	212.376	2
																GE	183.853	2
																GE	228.56	2
																GE	180.019	2
																GE	199.875	2
																GE	186.626	2
																GE	192.31	2
																GE	198.657	2
																GE	203.037	2
																GE	217.621	2
																GE	254.522	2
																GE	217.979	2
																GE	202.527	2
																GE	201.822	2
																GE	209.91	2
																GE	209.189	2
																GE	236.027	2
																GE	199.372	2
																GE	218.387	2
																GE	204.021	2
																GE	247.138	2
																GE	243.876	2
																GE	187.264	2
																GE	199.758	2
																GE	218.836	2
																GE	175.238	2
																GE	193.611	2
																GE	179.617	2
																GE	219.461	2
																GE	150.477	2
																GE	220.508	2
																GE	162.099	2
																GE	229.409	2
																GE	205.527	2
																GE	235.417	2
																GE	184.013	2
																GE	176.47	2
																GE	216.489	2
																GE	235.317	2
																GE	191.481	2
																GE	253.9	2
																GE	171.078	2
																GE	208.548	2
																GE	187.2	2
																GE	234.935	2
																GE	235.425	2
																GE	205.662	2
																GE	189.117	2
																GE	249.507	2
																GE	229.083	2
																GE	249.361	2
																GE	237.889	2
																GE	217.412	2
																GE	230.246	2
																GE	236.332	2
																GE	201.762	2
																GE	245.216	2
																GE	214.169	2
																GE	228.321	2
																GE	248.713	2
																GE	198.914	2
																GE	210.448	2
																GE	223.378	2
																GE	236.5	2
																GE	228.262	2
																GE	229.544	2
																GE	199.42	2
																GE	247.782	2
																GE	178.584	2
																GE	213.428	2
																GE	169.475	2
																GE	195.823	2
																GE	175.046	2
																GE	192.022	2
																GE	165.214	2
																GE	183.544	2
																GE	171.12	2
																GE	209.769	2
																GE	189.449	2
																GE	250.818	2
																GE	197.085	2
																GE	195.443	2
																GE	195.339	2
																GE	219.963	2
																GE	216.609	2
																GE	251.635	2
																GE	189.014	2
																GE	198.794	2
																GE	204.796	2
																GE	244.168	2
																GE	169.472	2
																GE	191.987	2
																GE	204.66	2
																GE	219.679	2
																GE	216.548	2
																GE	158.917	2
																GE	201.93	2
																GE	188.354	2
																GE	179.609	2
																GE	214.517	2
																GE	227.35	2
																GE	175.151	2
																GE	214.555	2
																GE	172.826	2
																GE	194.305	2
																GE	186.372	2
																GE	222.418	2
																GE	179.33	2
																GE	208.436	2
																GE	184.784	2
																GE	241.61	2
																GE	223.062	2
																GE	219.42	2
																GE	233.303	2
																GE	224.518	2
																GE	183.037	2
																GE	216.878	2
																GE	209.741	2
																GE	174.996	2
																GE	228.345	2
																GE	208.848	2
																GE	187.776	2
																GE	224.443	2
																GE	171.523	2
																GE	180.894	2
																GE	188.431	2
																GE	199.526	2
																GE	196.172	2
																GE	233.322	2
																GE	174.141	2
																GE	231.081	2
																GE	211.794	2
																GE	185.885	2
																GE	200.907	2
																GE	170.857	2
																GE	207.395	2
																GE	187.02	2
																GE	217.774	2
																GE	211.194	2
																GE	256.281	2
																GE	207.622	2
																GE	173.081	2
																GE	210.457	2
																GE	217.428	2
																GE	205.657	2
																GE	250.082	2
																GE	181.575	2
																GE	210.8	2
																GE	202.785	2
																GE	246.124	2
																GE	216.435	2
																GE	233.494	2
																GE	165.411	2
																GE	214.42	2
[truncated: 1,015 more rows]

## Sheet: Fig1e
TYPE	value	Edmondson		TYPE	value	Edmondson		TYPE	value	Edmondson
GE	149.679	1		PROT	64.631	1		PHOSPHO	231.437	1
GE	171.906	1		PROT	76.2093	1		PHOSPHO	137.495	1
GE	176.063	1		PROT	68.5395	1		PHOSPHO	135.148	1
GE	233.079	1		PROT	87.5587	1		PHOSPHO	156.201	1
GE	197.475	1		PROT	79.0903	1		PHOSPHO	117.522	1
GE	144.793	1		PROT	63.5505	2		PHOSPHO	176.176	2
GE	156.649	1		PROT	70.9284	2		PHOSPHO	132.756	2
GE	202.178	2		PROT	73.084	2		PHOSPHO	132.797	2
GE	161.095	2		PROT	79.5673	2		PHOSPHO	142.923	2
GE	199.956	2		PROT	83.0464	2		PHOSPHO	119.767	2
GE	183.23	2		PROT	77.2297	2		PHOSPHO	117.686	2
GE	186.432	2		PROT	80.0236	2		PHOSPHO	154.774	2
GE	193.339	2		PROT	99.2887	2		PHOSPHO	152.814	2
GE	218.369	2		PROT	78.7616	2		PHOSPHO	142.545	2
GE	153.391	2		PROT	65.352	2		PHOSPHO	123.133	2
GE	173.934	2		PROT	94.3091	2		PHOSPHO	166.32	2
GE	204.873	2		PROT	67.3817	2		PHOSPHO	124.445	2
GE	184.983	2		PROT	56.0544	2		PHOSPHO	117.718	2
GE	201.692	2		PROT	71.7896	2		PHOSPHO	177.834	2
GE	193.27	2		PROT	60.6347	2		PHOSPHO	105.58	2
GE	187.972	2		PROT	73.444	2		PHOSPHO	144.838	2
GE	222.665	2		PROT	72.7106	2		PHOSPHO	135.581	2
GE	194.507	2		PROT	91.5728	2		PHOSPHO	206.341	2
GE	234.88	2		PROT	67.5682	2		PHOSPHO	116.096	2
GE	203.099	2		PROT	66.8058	2		PHOSPHO	138.703	2
GE	185.783	2		PROT	79.1936	2		PHOSPHO	161.276	2
GE	184.584	2		PROT	65.7944	2		PHOSPHO	174.359	2
GE	192.709	2		PROT	80.8898	2		PHOSPHO	160.995	2
GE	175.668	2		PROT	84.7921	2		PHOSPHO	156.342	2
GE	166.491	2		PROT	86.4472	2		PHOSPHO	151.059	2
GE	255.172	2		PROT	80.9572	3		PHOSPHO	159.018	3
GE	190.585	2		PROT	85.6761	3		PHOSPHO	127.475	3
GE	173.352	2		PROT	73.5519	3		PHOSPHO	160.193	3
GE	220.993	2		PROT	86.3677	3		PHOSPHO	156.923	3
GE	245.157	2		PROT	80.5418	3		PHOSPHO	124.93	3
GE	187.953	2		PROT	107.692	3		PHOSPHO	221.144	3
GE	186.149	2		PROT	121.525	3		PHOSPHO	181.466	3
GE	239.265	2		PROT	92.3419	3		PHOSPHO	164.824	3
GE	183.859	2		PROT	137.409	3		PHOSPHO	178.231	3
GE	158.721	2		PROT	92.5963	3		PHOSPHO	171.485	3
GE	160.793	2		PROT	123.041	3		PHOSPHO	246.372	3
GE	290.188	2		PROT	109.888	3		PHOSPHO	187.217	3
GE	247.699	2		PROT	81.2964	3		PHOSPHO	153.964	3
GE	178.824	2		PROT	87.0462	3		PHOSPHO	175.843	3
GE	255.875	2		PROT	113.26	3		PHOSPHO	161.668	3
GE	187.209	2		PROT	115.541	3		PHOSPHO	221.745	3
GE	182.157	2		PROT	85.7257	4		PHOSPHO	164.765	4
GE	197.019	2		PROT	123.804	4		PHOSPHO	195.551	4
GE	186.789	2		PROT	117.13	4		PHOSPHO	202.29	4
GE	244.026	2		PROT	134.273	4		PHOSPHO	221.247	4
GE	182.044	2		PROT	94.344	4		PHOSPHO	179.465	4
GE	183.709	2
GE	219.876	2
GE	147.884	2
GE	210.461	2
GE	218.849	2
GE	216.394	2
GE	167.48	2
GE	217.248	2
GE	195.328	2
GE	230.694	2
GE	217.886	2
GE	266.89	2
GE	204.11	2
GE	217.538	2
GE	214.327	2
GE	225.889	2
GE	213.835	2
GE	252.575	2
GE	186.69	2
GE	194.97	2
GE	214.323	2
GE	263.197	2
GE	200.254	3
GE	216.537	3
GE	222.556	3
GE	203.375	3
GE	142.139	3
GE	286.21	3
GE	219.265	3
GE	225.624	3
GE	206.643	3
GE	248.411	3
GE	189.374	3
GE	249.691	3
GE	193.046	3
GE	202.24	3
GE	281.23	3
GE	302.306	3
GE	280.404	3
GE	316.202	3
GE	315.022	3
GE	178.283	3
GE	259.827	3
GE	236.717	3
GE	203.191	3
GE	273.842	3
GE	233.457	3
GE	194.46	3
GE	178.586	3
GE	301.333	3
GE	260.629	3
GE	251.004	3
GE	262.303	3
GE	203.183	3
GE	249.256	3
GE	268.86	3
GE	245.082	3
GE	251.266	3
GE	203.433	3
GE	250.161	3
GE	172.067	3
GE	223.299	3
GE	302.011	3
GE	223.543	4
GE	214.782	4
GE	337.826	4
GE	328.26	4
GE	273.864	4
GE	380.826	4
GE	260.961	4
GE	216.115	4

## Sheet: Fig1f
See Supplementary Table 2

## Sheet: Fig2a
	rho	p	adjp
ENSG00000187634	0.0472813	0.60505	0.68901
ENSG00000188976	0.538373	1.46263e-10	2.38138e-09
ENSG00000187961	0.22211	0.0140907	0.0300172
ENSG00000187583	0.234547	0.00931246	0.0209491
ENSG00000188290	0.0499936	0.584479	0.67119
ENSG00000187608	0.146193	0.108047	0.169293
ENSG00000188157	0.0896204	0.325789	0.423118
ENSG00000237330	0.257455	0.00419872	0.0105535
ENSG00000131591	0.29225	0.00113855	0.00338815
ENSG00000162571	0.0203092	0.824286	0.870634
ENSG00000186891	0.10967	0.22917	0.317154
ENSG00000186827	-0.000109057	0.999049	0.999114
ENSG00000078808	0.513841	2.24418e-09	2.95969e-08
ENSG00000176022	0.429445	1.03145e-06	6.9577e-06
ENSG00000160087	0.586988	0	0
ENSG00000162572	0.153753	0.090859	0.146402
ENSG00000131584	0.244494	0.00676922	0.0158801
ENSG00000169972	0.320675	0.000339294	0.00117366
ENSG00000169962	0.214724	0.0175459	0.0362698
ENSG00000107404	0.325321	0.000275294	0.000972765
ENSG00000162576	-0.0279458	0.759632	0.819518
ENSG00000175756	0.351426	8.00662e-05	0.000323999
ENSG00000221978	0.456039	1.81989e-07	1.49266e-06
ENSG00000242485	0.754128	0	0
ENSG00000235098	0.132499	0.145708	0.217927
ENSG00000179403	0.175226	0.0536481	0.0940658
ENSG00000215915	0.125242	0.169061	0.246435
ENSG00000160072	0.417965	2.09145e-06	1.29577e-05
ENSG00000197785	0.308871	0.000568885	0.00184891
ENSG00000205090	0.164045	0.0709902	0.119073
ENSG00000160075	0.76075	0	0
ENSG00000197530	0.31815	0.000379599	0.0012975
ENSG00000189409	-0.0547501	0.5492	0.639185
ENSG00000248333	0.491483	1.4108e-08	1.54672e-07
ENSG00000189339	0.535848	2.14612e-10	3.41768e-09
ENSG00000008128	0.450197	2.69665e-07	2.11957e-06
ENSG00000008130	0.439014	5.61444e-07	4.04261e-06
ENSG00000078369	0.676751	0	0
ENSG00000169885	0.212904	0.0185501	0.0380775
ENSG00000178821	0.160369	0.0776736	0.128575
ENSG00000187730	-0.243034	0.00698985	0.016335
ENSG00000067606	0.329974	0.000222583	0.000804374
ENSG00000157933	0.331738	0.000205171	0.000747464
ENSG00000116151	0.565846	0	0
ENSG00000157916	0.595322	0	0
ENSG00000157911	0.527574	5.90731e-10	8.79303e-09
ENSG00000142611	0.0283764	0.756361	0.816797
ENSG00000130762	0.0925349	0.310253	0.406397
ENSG00000162591	0.0442963	0.627601	0.709246
ENSG00000158109	0.546139	1.75482e-11	3.1308e-10
ENSG00000116213	0.479415	3.49669e-08	3.42976e-07
ENSG00000078900	0.215864	0.0169412	0.0351913
ENSG00000235169	0.231958	0.0101449	0.0225684
ENSG00000130764	0.614138	0	0
ENSG00000116198	0.710139	0	0
ENSG00000169598	0.404734	4.58547e-06	2.59656e-05
ENSG00000198912	0.663751	0	0
ENSG00000196581	0.0888958	0.330202	0.427577
ENSG00000131697	0.344295	0.00011336	0.000441303
ENSG00000069424	-0.00289141	0.974776	0.983218
ENSG00000116254	0.118189	0.194785	0.277496
ENSG00000116251	0.419194	1.94123e-06	1.22002e-05
ENSG00000158286	0.332227	0.000200574	0.000733694
ENSG00000116237	0.566402	0	0
ENSG00000158292	0.363375	4.39174e-05	0.000189572
ENSG00000097021	0.340277	0.000137419	0.000522575
ENSG00000069812	-0.0139098	0.879136	0.913169
ENSG00000187017	0.201635	0.0259382	0.0507857
ENSG00000215788	0.198331	0.0286844	0.0552976
ENSG00000171680	-0.0590739	0.517542	0.611159
ENSG00000162408	0.571431	0	0
ENSG00000173662	0.099701	0.27456	0.367943
ENSG00000204859	0.542497	6.52944e-11	1.12042e-09
ENSG00000162413	0.386751	1.26879e-05	6.3719e-05
ENSG00000116273	0.539953	1.11256e-10	1.84084e-09
ENSG00000041988	0.413061	2.808e-06	1.68172e-05
ENSG00000007923	0.703206	0	0
ENSG00000171735	0.61961	0	0
ENSG00000049245	0.630376	0	0
ENSG00000049246	0.392388	9.27734e-06	4.83067e-05
ENSG00000049247	0.0522733	0.567441	0.655717
ENSG00000049249	0.150462	0.0980799	0.156143
ENSG00000116288	0.684503	0	0
ENSG00000116285	0.260454	0.00385914	0.00979666
ENSG00000162426	0.0642299	0.48214	0.577871
ENSG00000142599	0.358842	5.53036e-05	0.000232479
ENSG00000074800	0.432022	8.77101e-07	6.02297e-06
ENSG00000197241	0.12502	0.170042	0.247604
ENSG00000142583	0.254645	0.00475322	0.0117272
ENSG00000180758	0.570849	0	0
ENSG00000049239	0.316095	0.000415636	0.00140403
ENSG00000171621	0.214271	0.0179472	0.0370292
ENSG00000171612	0.514528	2.11046e-09	2.80026e-08
ENSG00000188807	0.235354	0.00920171	0.0207531
ENSG00000171608	0.0808371	0.375578	0.474584
ENSG00000171603	0.24569	0.00649749	0.0153393
ENSG00000178585	0.513682	2.2761e-09	2.98887e-08
ENSG00000162441	0.717521	0	0
ENSG00000173614	0.422532	1.58338e-06	1.01902e-05
ENSG00000162444	-0.137291	0.131442	0.199939
ENSG00000130939	0.718698	0	0
ENSG00000054523	0.491813	1.37527e-08	1.5121e-07
ENSG00000142657	0.432729	8.38765e-07	5.79883e-06
ENSG00000241563	0.326206	0.000245605	0.000878219
ENSG00000160049	0.708004	0	0
ENSG00000142655	0.535029	2.4055e-10	3.79512e-09
ENSG00000130940	0.329372	0.000228824	0.000824783
ENSG00000175262	0.0191203	0.834421	0.87818
ENSG00000120948	0.244679	0.00672654	0.0157945
ENSG00000009724	0.253152	0.00501125	0.0122583
ENSG00000116649	0.352907	7.44163e-05	0.000303305
ENSG00000171824	0.685838	0	0
ENSG00000198793	0.57759	0	0
ENSG00000171819	0.267781	0.00286424	0.00758632
ENSG00000120942	0.466494	8.84063e-08	7.90481e-07
ENSG00000116661	0.279336	0.00190052	0.00531005
ENSG00000132879	0.363574	4.34736e-05	0.000188082
ENSG00000116663	0.335889	0.000169085	0.000629516
ENSG00000116670	0.555774	0	0
ENSG00000162490	0.14848	0.102639	0.162318
ENSG00000177674	0.481246	3.0554e-08	3.03987e-07
ENSG00000215910	0.180885	0.0461684	0.0827951
ENSG00000177000	0.564293	0	0
ENSG00000011021	0.55814	0	0
ENSG00000175206	0.0183196	0.841261	0.883782
ENSG00000120937	0.0915653	0.315828	0.41232
ENSG00000116685	0.550798	0	0
ENSG00000083444	0.469944	6.92893e-08	6.32886e-07
ENSG00000116688	0.584332	0	0
ENSG00000116691	0.362239	4.6545e-05	0.000199729
ENSG00000120949	0.161962	0.0747	0.124408
ENSG00000028137	0.263838	0.00341103	0.00882637
ENSG00000048707	0.525955	7.02226e-10	1.03218e-08
ENSG00000162496	0.345723	0.000105804	0.000414
ENSG00000204518	0.266182	0.00304197	0.00798916
ENSG00000157330	0.162321	0.0740506	0.123515
ENSG00000162493	0.0585816	0.521559	0.614602
ENSG00000116731	0.305408	0.000659499	0.00210576
ENSG00000189337	0.162048	0.0745859	0.124231
ENSG00000171729	0.0791518	0.385638	0.48437
ENSG00000204464	0.181199	0.0457844	0.0822224
ENSG00000142621	0.0770105	0.398652	0.497362
ENSG00000142634	0.362245	4.65293e-05	0.000199718
ENSG00000162438	0.0710727	0.436612	0.534119
ENSG00000132906	0.673863	0	0
ENSG00000116138	0.720588	0	0
ENSG00000116771	0.38574	1.34131e-05	6.68992e-05
ENSG00000197312	0.42008	1.83943e-06	1.16417e-05
ENSG00000215695	0.518322	1.4915e-09	2.0484e-08
ENSG00000116786	0.506161	4.35111e-09	5.38058e-08
ENSG00000162461	0.292349	0.00113398	0.00337718
ENSG00000162460	0.196221	0.030302	0.0579189
ENSG00000162458	0.0375618	0.680849	0.754511
ENSG00000065526	0.420073	1.84017e-06	1.16417e-05
ENSG00000116809	0.431745	8.926e-07	6.1184e-06
ENSG00000173641	0.105102	0.249266	0.339407
ENSG00000186510	0.0850329	0.35173	0.450035
ENSG00000184908	0.122098	0.180326	0.260149
ENSG00000185519	0.273296	0.00232073	0.00632444
ENSG00000142627	0.331996	0.000202736	0.000740007
ENSG00000142632	0.35774	5.22316e-05	0.000220781
ENSG00000037637	0.585429	0	0
ENSG00000055070	0.617958	0	0
ENSG00000187144	0.158748	0.0807292	0.132769
ENSG00000157191	0.596261	0	0
ENSG00000219481	0.303611	0.000711606	0.00225283
ENSG00000058453	0.153178	0.0920845	0.148018
ENSG00000117122	0.00042636	0.996281	0.997415
ENSG00000159363	0.210927	0.019853	0.04034
ENSG00000117118	0.524633	8.05432e-10	1.1726e-08
ENSG00000117115	0.0341318	0.708609	0.77788
ENSG00000074964	0.27017	0.00269656	0.00720465
ENSG00000117148	0.0197116	0.829377	0.874559
ENSG00000117154	-0.0533109	0.559266	0.648085
ENSG00000179023	0.149603	0.100003	0.158757
ENSG00000159423	0.272635	0.00245717	0.0066347
ENSG00000169991	0.304404	0.000688168	0.00218679
ENSG00000127481	0.446165	3.52285e-07	2.69778e-06
ENSG00000127463	0.651234	0	0
ENSG00000053372	0.328817	0.00023473	0.000842489
ENSG00000162482	0.126677	0.164204	0.240503
ENSG00000053371	0.443086	4.31129e-07	3.21809e-06
ENSG00000077549	0.550626	0	0
ENSG00000162542	0.497114	9.08412e-09	1.04389e-07
ENSG00000178828	0.319127	0.00034001	0.0011756
ENSG00000169914	0.363554	4.35178e-05	0.00018822
ENSG00000188257	0.170963	0.0597277	0.102906
ENSG00000127472	0.0483278	0.5966	0.681472
ENSG00000117215	0.0114961	0.899989	0.928806
ENSG00000187980	0.0991076	0.277441	0.370958
ENSG00000162543	0.253086	0.00502295	0.0122776
ENSG00000158816	0.0723603	0.428327	0.526218
ENSG00000162545	0.297365	0.00092348	0.00283201
ENSG00000090432	0.573841	4.87121e-12	8.77277e-11
ENSG00000183114	0.179701	0.0476386	0.0851319
ENSG00000158825	0.219268	0.0153959	0.0323821
ENSG00000158828	0.395752	7.67658e-06	4.0906e-05
ENSG00000244038	0.580227	0	0
ENSG00000117245	0.286057	0.00145984	0.00419894
ENSG00000189410	0.0634151	0.487726	0.582946
ENSG00000127483	0.628565	0	0
ENSG00000075151	0.63411	0	0
ENSG00000117298	0.368834	3.31272e-05	0.00014845
ENSG00000142794	0.111694	0.22031	0.307071
ENSG00000162551	0.171485	0.0590263	0.10187
ENSG00000076864	0.133338	0.142999	0.214611
ENSG00000090686	0.55362	0	0
ENSG00000187942	0.0529769	0.56223	0.650779
ENSG00000142798	0.0162877	0.858493	0.897577
ENSG00000219073	0.0127985	0.888728	0.919993
ENSG00000142789	0.0399805	0.661946	0.738278
ENSG00000070831	0.443522	4.1902e-07	3.1369e-06
ENSG00000162552	-0.0501895	0.583005	0.669951
ENSG00000184677	0.388912	1.12601e-05	5.73407e-05
ENSG00000070886	0.101443	0.266218	0.358179
ENSG00000173372	0.15914	0.0799994	0.131867
ENSG00000159189	0.182899	0.043879	0.0792385
ENSG00000173369	0.178682	0.049045	0.0871758
ENSG00000133216	0.0977031	0.283915	0.377696
ENSG00000004487	0.548848	0	0
ENSG00000169641	0.19307	0.033262	0.0626824
ENSG00000179546	-0.0580261	0.525522	0.618032
ENSG00000197880	-0.0956722	0.294518	0.389325
ENSG00000142676	0.395217	7.9125e-06	4.19728e-05
ENSG00000057757	0.584047	0	0
ENSG00000011009	0.45436	2.03907e-07	1.64926e-06
ENSG00000117308	0.562344	0	0
ENSG00000117305	0.38453	1.4332e-05	7.07885e-05
ENSG00000179163	0.297372	0.000923228	0.0028318
ENSG00000188822	0.0281211	0.758485	0.818512
ENSG00000189266	0.225883	0.0125076	0.0271059
ENSG00000188529	0.463573	1.0843e-07	9.42485e-07
ENSG00000142661	0.0658023	0.471458	0.567429
ENSG00000142677	0.197366	0.0294813	0.0566266
ENSG00000185436	0.295548	0.000995213	0.00302614
ENSG00000158055	0.265815	0.00308415	0.00808519
ENSG00000001460	0.289692	0.00126247	0.00369995
ENSG00000001461	0.350587	8.34453e-05	0.000336425
ENSG00000117602	0.136775	0.132907	0.201806
ENSG00000184454	0.201245	0.0263879	0.0514681
ENSG00000133226	0.463811	1.0665e-07	9.31249e-07
ENSG00000169504	0.357559	5.89941e-05	0.000246096
ENSG00000020633	0.121403	0.18259	0.262845
ENSG00000117614	0.491007	1.46349e-08	1.5976e-07
ENSG00000187010	0.12739	0.162027	0.237839
ENSG00000183726	0.453739	2.1264e-07	1.71098e-06
ENSG00000188672	0.257822	0.00414311	0.0104326
ENSG00000157978	0.620542	0	0
ENSG00000117643	0.306347	0.000633714	0.0020362
ENSG00000117640	0.62004	0	0
ENSG00000127423	0.149729	0.0997471	0.15845
ENSG00000182749	0.281729	0.00173141	0.00489307
ENSG00000117632	0.266403	0.0031033	0.00812508
ENSG00000158006	0.37578	2.29793e-05	0.00010719
ENSG00000158008	0.0805029	0.378068	0.47706
ENSG00000158014	0.154031	0.0902768	0.14571
ENSG00000158022	0.0805989	0.377498	0.476537
ENSG00000175087	0.410814	3.20921e-06	1.89671e-05
ENSG00000197245	-0.09958	0.274733	0.36811
ENSG00000142684	0.376534	2.2075e-05	0.000103605
ENSG00000142675	0.11524	0.206237	0.290949
ENSG00000130695	0.424812	1.376e-06	8.95731e-06
ENSG00000142669	0.204669	0.023893	0.0472293
ENSG00000158062	0.227357	0.011933	0.026053
ENSG00000169442	0.0537669	0.555906	0.644975
ENSG00000176083	0.111038	0.223376	0.310635
ENSG00000131914	-0.0906144	0.320901	0.41805
ENSG00000117682	0.629133	0	0
ENSG00000198830	0.619551	0	0
ENSG00000117713	0.387994	1.18474e-05	5.99317e-05
ENSG00000060642	0.415434	2.43628e-06	1.48117e-05
ENSG00000204160	0.390631	1.02347e-05	5.26809e-05
ENSG00000175793	0.169794	0.0615221	0.105522
ENSG00000142751	0.631248	0	0
ENSG00000198746	0.550058	0	0
ENSG00000090273	0.478701	3.68462e-08	3.60253e-07
ENSG00000131910	0.184022	0.0425819	0.0771883
ENSG00000253368	0.0746974	0.413001	0.511379
ENSG00000090020	0.114609	0.208447	0.293429
ENSG00000142784	0.520727	1.18706e-09	1.67085e-08
ENSG00000186501	0.564895	0	0
ENSG00000142765	-0.0220176	0.809526	0.859084
ENSG00000142733	0.165088	0.0692473	0.116521
ENSG00000142748	0.153773	0.090817	0.146365
ENSG00000174950	0.157259	0.0836516	0.136707
ENSG00000181773	0.223713	0.0132479	0.0285093
ENSG00000158195	0.509955	3.15353e-09	4.03356e-08
ENSG00000126705	0.19301	0.0333171	0.062732
ENSG00000000938	0.240119	0.00785122	0.0180334
ENSG00000126709	0.483043	2.67386e-08	2.7097e-07
ENSG00000009780	0.52534	7.48773e-10	1.09638e-08
ENSG00000117758	0.55175	0	0
ENSG00000117751	0.61051	0	0
ENSG00000130775	0.238705	0.00823242	0.0188184
ENSG00000117748	0.557083	0	0
ENSG00000130768	0.0810869	0.374607	0.473514
ENSG00000158156	0.530621	4.19121e-10	6.40577e-09
ENSG00000158161	0.561663	0	0
ENSG00000169403	0.14113	0.120914	0.186356
ENSG00000204138	0.583545	0	0
ENSG00000180198	0.395045	7.98968e-06	4.23087e-05
ENSG00000180098	0.490399	1.53352e-08	1.66927e-07
ENSG00000120656	0.533344	3.00513e-10	4.68706e-09
ENSG00000188060	0.0600983	0.510296	0.604221
ENSG00000162419	0.401449	5.54538e-06	3.06733e-05
ENSG00000198492	0.548657	0	0
ENSG00000159023	0.530198	4.40284e-10	6.68391e-09
ENSG00000253304	0.0940351	0.302448	0.398223
ENSG00000116350	0.618857	0	0
ENSG00000116353	0.264281	0.003356	0.00869429
ENSG00000060656	0.0785107	0.389507	0.488467
ENSG00000162510	0.143013	0.116075	0.179988
ENSG00000162511	0.119076	0.191165	0.273307
ENSG00000162512	0.179522	0.0479782	0.0855684
ENSG00000134644	0.499374	7.58566e-09	8.87726e-08
ENSG00000084628	-0.0290991	0.750357	0.811518
ENSG00000060688	0.569197	0	0
ENSG00000121766	0.48336	2.6114e-08	2.65698e-07
ENSG00000121769	-0.00973164	0.915178	0.939541
ENSG00000168528	0.263785	0.00341766	0.00883603
ENSG00000142910	0.0450233	0.621961	0.70412
ENSG00000121764	0.08953	0.32675	0.424006
ENSG00000162517	0.546264	1.62167e-11	2.89663e-10
ENSG00000084636	0.00580594	0.949346	0.96476
ENSG00000134668	0.0135036	0.88264	0.915623
ENSG00000184007	0.542358	6.75051e-11	1.15576e-09
ENSG00000121774	0.401502	5.52853e-06	3.06134e-05
ENSG00000121775	0.63368	0	0
ENSG00000025800	0.737745	0	0
ENSG00000084652	0.667326	0	0
ENSG00000160050	0.245855	0.00646073	0.0152714
ENSG00000160051	0.391463	9.77012e-06	5.05109e-05
ENSG00000222046	0.100377	0.271302	0.363929
ENSG00000160055	0.383182	1.54262e-05	7.55576e-05
ENSG00000084623	0.540138	1.07501e-10	1.78257e-09
ENSG00000183615	0.0412959	0.651109	0.729441
ENSG00000182866	-0.0739836	0.417489	0.515849
ENSG00000116478	0.531592	3.7343e-10	5.73745e-09
ENSG00000175130	0.0715449	0.433037	0.530638
ENSG00000162526	0.210811	0.0197658	0.0402108
ENSG00000225828	0.192746	0.033563	0.0631327
ENSG00000160058	0.337845	0.000154211	0.00058065
ENSG00000273274	0.161784	0.0750254	0.124854
ENSG00000160062	0.194398	0.0320513	0.0607079
ENSG00000176261	0.519551	1.32844e-09	1.84772e-08
ENSG00000162521	0.611316	0	0
ENSG00000162520	0.0838045	0.35826	0.456592
ENSG00000162522	0.275325	0.00221806	0.00608483
ENSG00000116497	0.486394	2.07999e-08	2.17235e-07
ENSG00000160097	0.128699	0.157532	0.232538
ENSG00000121905	0.130911	0.150641	0.223989
ENSG00000121900	0.168868	0.0630468	0.107798
ENSG00000116514	0.372291	2.76419e-05	0.000126467
ENSG00000004455	0.459932	1.39483e-07	1.18146e-06
ENSG00000116525	0.355557	6.52229e-05	0.000269285
ENSG00000160094	0.327046	0.00025453	0.000907373
ENSG00000134686	0.592857	0	0
ENSG00000121903	0.406426	4.15473e-06	2.3809e-05
ENSG00000121904	0.154897	0.0884608	0.143294
ENSG00000163866	0.539259	1.25968e-10	2.05973e-09
ENSG00000189433	0.0345283	0.705754	0.775583
ENSG00000188910	0.218152	0.0157824	0.0330948
ENSG00000187513	-0.0522006	0.567487	0.65572
ENSG00000116544	0.00755428	0.934184	0.953922
ENSG00000163867	0.408025	3.78305e-06	2.18595e-05
ENSG00000197056	0.441486	4.7845e-07	3.50955e-06
ENSG00000116560	0.239042	0.00814012	0.0186353
ENSG00000146463	0.585085	0	0
ENSG00000142687	0.567624	0	0
ENSG00000020129	0.280988	0.00178221	0.00501528
ENSG00000116819	0.158871	0.0804918	0.132483
ENSG00000126067	0.520298	1.2371e-09	1.72855e-08
ENSG00000142686	0.210775	0.0199437	0.0404919
ENSG00000092853	0.268702	0.00284886	0.00755343
ENSG00000134698	0.489348	1.66204e-08	1.78751e-07
ENSG00000092847	0.441024	4.93036e-07	3.60442e-06
ENSG00000126070	0.406043	4.24881e-06	2.42662e-05
ENSG00000092850	0.163515	0.0719206	0.120475
ENSG00000171812	-0.0130692	0.88625	0.918174
ENSG00000054116	0.570466	0	0
ENSG00000116871	0.194815	0.0316796	0.0601381
ENSG00000054118	0.337726	0.00015508	0.000583345
ENSG00000214193	0.0815641	0.371289	0.470176
ENSG00000142694	0.0075507	0.934145	0.953922
ENSG00000196182	0.363831	4.2903e-05	0.000185929
ENSG00000181817	0.392289	9.32899e-06	4.8526e-05
ENSG00000116885	0.250429	0.00551407	0.0132972
ENSG00000116898	0.522393	1.00901e-09	1.43478e-08
ENSG00000119535	0.177499	0.050582	0.0894912
ENSG00000163873	0.065641	0.472548	0.568561
ENSG00000163874	0.0474356	0.603401	0.687697
ENSG00000163875	0.293664	0.00107491	0.00323278
ENSG00000163877	0.465807	9.27731e-08	8.2078e-07
ENSG00000163879	0.260071	0.0039131	0.00991552
ENSG00000134697	0.542008	7.32277e-11	1.24675e-09
ENSG00000169218	0.035477	0.698057	0.768862
ENSG00000116922	0.555728	0	0
ENSG00000134690	0.255134	0.00467136	0.0115532
ENSG00000183317	0.0134874	0.88278	0.915636
ENSG00000185090	0.0477065	0.601332	0.685851
ENSG00000196449	0.441737	4.70705e-07	3.46272e-06
ENSG00000197982	0.285674	0.00148222	0.00425657
ENSG00000188786	0.507569	3.86527e-09	4.84651e-08
ENSG00000204084	0.351294	8.05897e-05	0.000325858
ENSG00000183431	0.533337	3.00767e-10	4.68706e-09
ENSG00000183386	0.047158	0.605524	0.689397
ENSG00000185668	0.134298	0.14027	0.211138
ENSG00000116954	0.377314	2.11743e-05	9.9992e-05
ENSG00000214114	0.42002	1.8461e-06	1.16696e-05
ENSG00000131233	0.158909	0.0804176	0.1324
ENSG00000158315	0.123138	0.176614	0.255639
ENSG00000174574	0.506921	4.08227e-09	5.08935e-08
ENSG00000168653	0.390062	1.05637e-05	5.41371e-05
ENSG00000127603	0.356324	6.27689e-05	0.000259855
ENSG00000183682	0.00963649	0.916102	0.940173
ENSG00000090621	0.413821	2.68343e-06	1.61407e-05
ENSG00000163909	-0.0421616	0.644289	0.723818
ENSG00000116981	0.101186	0.267441	0.359507
ENSG00000116983	0.205924	0.022874	0.0455215
ENSG00000084072	0.572237	0	0
ENSG00000116985	0.179562	0.0478137	0.0853549
ENSG00000198754	0.196894	0.0297278	0.0569997
ENSG00000043514	0.421071	1.73149e-06	1.10365e-05
ENSG00000116990	0.200531	0.0269352	0.0524286
ENSG00000168389	0.144309	0.112703	0.175436
ENSG00000131236	0.530839	4.08516e-10	6.25136e-09
ENSG00000131238	0.420695	1.77178e-06	1.12697e-05
ENSG00000117000	0.528215	5.50725e-10	8.27008e-09
ENSG00000188800	0.139046	0.126654	0.193949
ENSG00000084073	0.152174	0.0942572	0.150985
ENSG00000049089	0.235109	0.00927624	0.0208917
ENSG00000084070	0.304913	0.000673504	0.00214779
ENSG00000187801	0.390571	1.02687e-05	5.2838e-05
ENSG00000187815	0.279092	0.00191862	0.00535182
ENSG00000164002	0.517046	1.67887e-09	2.28112e-08
ENSG00000117010	0.0977361	0.283752	0.377545
ENSG00000117016	0.219942	0.0150771	0.0318167
ENSG00000066136	0.607674	0	0
ENSG00000117013	0.140839	0.121785	0.187376
ENSG00000179862	0.0928059	0.308834	0.404816
ENSG00000171793	0.358333	5.67417e-05	0.000237674
ENSG00000171790	0.287588	0.00131838	0.00383876
ENSG00000010803	0.519425	1.34436e-09	1.86646e-08
ENSG00000127129	0.0371244	0.684764	0.75764
ENSG00000127124	0.249391	0.00571725	0.0137416
ENSG00000044012	0.114816	0.207921	0.292857
ENSG00000197273	0.110635	0.225073	0.312655
ENSG00000198815	0.52039	1.22617e-09	1.71642e-08
ENSG00000177181	0.116195	0.202188	0.286465
ENSG00000066185	0.135354	0.137012	0.207049
ENSG00000127125	0.338136	0.000152107	0.000573293
ENSG00000186409	0.0871949	0.339093	0.43672
ENSG00000171960	0.432168	8.69085e-07	5.98407e-06
ENSG00000065978	0.503683	5.34478e-09	6.47308e-08
ENSG00000164007	0.246136	0.00627895	0.0149063
ENSG00000164008	0.368993	3.28546e-05	0.000147532
ENSG00000164010	0.305039	0.000634598	0.00203733
ENSG00000164011	0.360434	5.10204e-05	0.00021644
ENSG00000117394	0.160587	0.0772667	0.127984
ENSG00000186973	0.108017	0.236306	0.325094
ENSG00000117395	0.488819	1.73048e-08	1.8481e-07
ENSG00000179178	0.0608792	0.505329	0.599269
ENSG00000253313	0.145228	0.110413	0.172487
ENSG00000066056	0.0239342	0.7933	0.846631
ENSG00000117400	0.262905	0.00343749	0.0088798
ENSG00000117399	0.353376	7.27048e-05	0.000297123
ENSG00000066322	0.371174	2.93133e-05	0.000133196
ENSG00000159479	0.622571	0	0
ENSG00000198198	0.413881	2.6739e-06	1.61025e-05
ENSG00000178922	0.188292	0.0379423	0.0700671
ENSG00000142949	0.432584	8.46515e-07	5.84447e-06
ENSG00000066135	0.487187	1.95897e-08	2.06469e-07
ENSG00000126091	0.389818	1.07083e-05	5.4823e-05
ENSG00000117407	0.1346	0.139373	0.210015
ENSG00000117408	0.440568	5.07827e-07	3.69487e-06
ENSG00000132768	0.466012	9.14504e-08	8.11238e-07
ENSG00000117410	0.339458	0.000142877	0.000541442
ENSG00000117411	0.400432	5.87954e-06	3.22878e-05
ENSG00000159214	0.285608	0.00148611	0.00426373
ENSG00000196517	-0.066086	0.469017	0.565026
ENSG00000171872	0.0128085	0.888641	0.919993
ENSG00000178028	0.52918	4.94573e-10	7.47834e-09
ENSG00000117419	0.512103	2.61676e-09	3.40692e-08
ENSG00000187147	0.482977	2.68705e-08	2.72126e-07
ENSG00000126106	0.369621	3.17959e-05	0.000143537
ENSG00000142945	0.267526	0.00297655	0.00784432
ENSG00000142937	0.301284	0.00078466	0.0024561
ENSG00000142959	0.174227	0.0549464	0.0959347
ENSG00000173846	0.177089	0.0511236	0.0902716
ENSG00000188396	0.0824664	0.366508	0.465395
ENSG00000222009	0.149643	0.0999122	0.158646
ENSG00000117425	0.0747569	0.412628	0.511125
ENSG00000070785	0.437937	6.01758e-07	4.29041e-06
ENSG00000126107	0.388522	1.1506e-05	5.84173e-05
ENSG00000126088	0.422135	1.62235e-06	1.04147e-05
ENSG00000162415	0.24109	0.00759852	0.0175215
ENSG00000186603	0.00745181	0.935075	0.954513
ENSG00000132781	0.353799	7.11938e-05	0.00029165
ENSG00000132773	0.4933	1.22553e-08	1.35921e-07
ENSG00000070759	0.464796	9.95728e-08	8.75461e-07
ENSG00000132763	0.301774	0.000768753	0.00241324
ENSG00000117450	0.316313	0.000411668	0.00139216
ENSG00000117448	0.381708	1.67123e-05	8.07178e-05
ENSG00000132780	0.465992	9.15776e-08	8.11238e-07
ENSG00000159588	0.413332	2.76297e-06	1.658e-05
ENSG00000159592	0.494992	1.07382e-08	1.20939e-07
ENSG00000159596	0.514984	2.0257e-09	2.71373e-08
ENSG00000197429	0.386328	1.29866e-05	6.50909e-05
ENSG00000086015	0.393955	8.49627e-06	4.48049e-05
ENSG00000117461	0.0621272	0.496101	0.590803
ENSG00000117472	0.220933	0.0146188	0.0309908
ENSG00000085998	0.501079	6.61124e-09	7.85734e-08
ENSG00000171357	0.101128	0.267714	0.359779
ENSG00000085999	0.259914	0.0038383	0.00974862
ENSG00000132128	0.577544	0	0
ENSG00000173660	0.450996	2.55641e-07	2.02287e-06
ENSG00000117481	0.497404	8.87694e-09	1.02239e-07
ENSG00000117480	0.231342	0.0104938	0.02326
ENSG00000197587	0.13169	0.148208	0.220866
ENSG00000079277	0.540157	1.07102e-10	1.7779e-09
ENSG00000142961	0.337237	0.000158698	0.000595343
ENSG00000123472	0.433569	7.95334e-07	5.54354e-06
ENSG00000159658	0.474875	4.86723e-08	4.64287e-07
ENSG00000186118	0.112075	0.219055	0.305657
ENSG00000142973	-0.0255629	0.779869	0.836681
ENSG00000187048	0.0564303	0.536482	0.627443
ENSG00000186377	0.196308	0.0303762	0.0580318
ENSG00000186160	0.22059	0.0146238	0.030995
ENSG00000162365	0.121627	0.181777	0.261847
ENSG00000162366	-0.0415536	0.649076	0.72775
ENSG00000162367	-0.0758606	0.405748	0.504279
ENSG00000123473	0.31784	0.000384853	0.00131428
ENSG00000162368	0.195026	0.0314922	0.0598568
ENSG00000186790	0.0873305	0.338822	0.436563
ENSG00000186564	0.234746	0.00938802	0.0210968
ENSG00000269113	0.233133	0.00989839	0.0220909
ENSG00000117834	0.108112	0.235537	0.32424
ENSG00000132122	0.250772	0.00544822	0.0131508
ENSG00000186094	0.316769	0.000378258	0.00129379
ENSG00000162373	0.16793	0.0644718	0.109927
ENSG00000162374	0.182356	0.0443954	0.0800574
ENSG00000142700	0.0218822	0.810921	0.860147
ENSG00000185104	0.49443	1.12212e-08	1.261e-07
ENSG00000123080	0.301291	0.000784443	0.00245593
ENSG00000204006	0.04306	0.637687	0.718139
ENSG00000123091	0.218521	0.0157559	0.0330482
ENSG00000085831	0.157368	0.0834488	0.136463
ENSG00000085832	0.333933	0.000185287	0.000682513
ENSG00000117859	0.380155	1.81766e-05	8.72112e-05
ENSG00000169213	0.0196649	0.829554	0.874686
ENSG00000117862	0.403247	4.99869e-06	2.80455e-05
ENSG00000198841	0.44292	4.35803e-07	3.24504e-06
ENSG00000134717	0.422486	1.58788e-06	1.02149e-05
ENSG00000157077	0.343648	0.000116951	0.000453665
ENSG00000154222	0.510735	2.94812e-09	3.79306e-08
ENSG00000085840	0.315322	0.000429994	0.0014439
ENSG00000134748	0.545927	1.98336e-11	3.53028e-10
ENSG00000116157	0.263389	0.00346771	0.00894425
ENSG00000162377	0.402903	5.09909e-06	2.85459e-05
ENSG00000162378	0.223583	0.0134527	0.028835
ENSG00000203995	0.257666	0.00426754	0.010693
ENSG00000121310	0.189455	0.0367547	0.068179
ENSG00000116171	0.195442	0.0311261	0.0592937
ENSG00000174348	-0.0862962	0.344595	0.442463
ENSG00000162383	0.0910016	0.318364	0.415277
ENSG00000157184	0.223101	0.0136587	0.0292315
ENSG00000162385	0.350851	8.23669e-05	0.000332516
ENSG00000157193	0.0796739	0.382504	0.481305
ENSG00000143006	0.238132	0.00825913	0.0188709
ENSG00000174332	-0.026524	0.771814	0.830022
ENSG00000058804	0.490941	1.47096e-08	1.6046e-07
ENSG00000058799	0.378873	1.94758e-05	9.28323e-05
ENSG00000211452	0.101939	0.263478	0.355278
ENSG00000081870	0.369	3.28433e-05	0.000147524
ENSG00000116212	0.455933	1.83301e-07	1.50261e-06
ENSG00000203985	0.0309591	0.734975	0.799013
ENSG00000116209	0.23125	0.0105254	0.0233165
ENSG00000116205	0.405692	4.33656e-06	2.47304e-05
ENSG00000157211	0.081813	0.37033	0.469339
ENSG00000215883	0.352114	7.73949e-05	0.000314522
ENSG00000116221	0.481041	3.10202e-08	3.07824e-07
ENSG00000157216	0.0725627	0.426508	0.524574
ENSG00000198711	0.0476265	0.602414	0.686777
ENSG00000162390	0.197227	0.0295975	0.056814
ENSG00000162391	0.292829	0.00106352	0.00320294
ENSG00000271723	0.13647	0.133908	0.203042
ENSG00000184313	0.220404	0.0148617	0.031436
ENSG00000243725	0.489381	1.65785e-08	1.78552e-07
ENSG00000162396	0.445412	3.70192e-07	2.80993e-06
ENSG00000006555	0.274122	0.00232224	0.00632631
ENSG00000116133	0.395151	7.9421e-06	4.21006e-05
ENSG00000143001	0.0177541	0.8461	0.887232
ENSG00000162399	0.136586	0.133575	0.202598
ENSG00000169174	0.269595	0.00275534	0.00734501
ENSG00000162402	0.395521	7.77769e-06	4.13583e-05
ENSG00000162409	0.0509912	0.576506	0.663982
ENSG00000157131	0.19381	0.0325827	0.061516
ENSG00000021852	0.116228	0.202059	0.286336
ENSG00000173406	0.270427	0.00267057	0.00715024
ENSG00000162600	0.205561	0.0232771	0.0462212
ENSG00000184292	0.0103199	0.910176	0.936366
ENSG00000162601	0.29459	0.00103506	0.0031308
ENSG00000177606	0.186157	0.0402059	0.0735976
ENSG00000172456	0.114245	0.210206	0.295632
ENSG00000134709	0.430225	9.8221e-07	6.65792e-06
ENSG00000134716	0.0963747	0.290537	0.384963
ENSG00000162598	-0.184786	0.0415904	0.0757596
ENSG00000162599	0.0307546	0.736321	0.799942
ENSG00000162604	0.370447	3.04517e-05	0.000137877
ENSG00000240563	-0.0541561	0.553549	0.64307
ENSG00000132854	0.218257	0.015731	0.0330051
ENSG00000162607	0.318402	0.0003754	0.00128459
ENSG00000116641	0.424673	1.38784e-06	9.02289e-06
ENSG00000132855	-0.0347332	0.703712	0.773896
ENSG00000125703	0.141771	0.119222	0.18425
ENSG00000187140	0.0587925	0.520058	0.613307
ENSG00000088035	0.27666	0.00210741	0.0058147
ENSG00000142856	0.31591	0.000419032	0.00141331
ENSG00000203965	0.301886	0.000765141	0.00240437
ENSG00000116652	0.111077	0.223215	0.310496
ENSG00000079739	0.244705	0.00672046	0.0157827
ENSG00000185483	-0.0145231	0.873692	0.908987
ENSG00000177414	0.154287	0.0897367	0.145018
ENSG00000158966	0.353323	7.28958e-05	0.000297664
ENSG00000162437	0.327595	0.000248238	0.000886805
ENSG00000162434	0.21176	0.0193628	0.0395068
ENSG00000162433	0.256165	0.00450292	0.0111983
ENSG00000116675	0.101794	0.264162	0.355976
ENSG00000116678	0.123458	0.175253	0.254006
ENSG00000213625	0.185879	0.0405084	0.0740715
ENSG00000184588	0.181914	0.0450428	0.0810718
ENSG00000118473	0.132704	0.144924	0.216911
ENSG00000152760	0.147627	0.104605	0.164965
ENSG00000198160	0.233741	0.00970315	0.021725
ENSG00000116704	0.17547	0.0533111	0.0935609
ENSG00000162594	0.0896791	0.325941	0.423209
ENSG00000081985	0.0317262	0.728312	0.793464
ENSG00000142864	0.393737	8.60117e-06	4.52799e-05
ENSG00000116717	0.0941409	0.301903	0.397608
ENSG00000172380	0.00813889	0.929026	0.950434
ENSG00000162595	0.138798	0.127338	0.19484
ENSG00000116729	0.0429349	0.638223	0.718325
ENSG00000116745	-0.177143	0.0509467	0.0900739
ENSG00000024526	0.208713	0.021209	0.042675
ENSG00000033122	0.148031	0.103695	0.163751
ENSG00000066557	0.325321	0.000275294	0.000972765
ENSG00000116754	0.387921	1.18951e-05	6.00934e-05
ENSG00000118454	0.366257	3.78671e-05	0.000166515
ENSG00000197568	0.278864	0.0018684	0.00523275
ENSG00000116761	0.0238219	0.794249	0.847347
ENSG00000050628	-0.261968	0.00365255	0.00934837
ENSG00000132485	0.297887	0.000903769	0.00277993
ENSG00000172260	-0.133093	0.143896	0.215665
ENSG00000162620	0.282988	0.00158666	0.00452248
ENSG00000254685	0.227674	0.0118124	0.0258118
ENSG00000259030	-0.00590508	0.948481	0.964132
ENSG00000116783	-0.0270451	0.767458	0.826501
ENSG00000116791	0.0354272	0.698078	0.768862
ENSG00000162623	0.391675	9.65535e-06	5.00377e-05
ENSG00000162624	0.224731	0.0128247	0.0277303
ENSG00000137968	0.0787619	0.387988	0.486842
ENSG00000117054	0.0738052	0.418616	0.517074
ENSG00000137955	0.258009	0.0042152	0.010584
ENSG00000057468	0.182258	0.0446338	0.0804113
ENSG00000184005	-0.180705	0.0465074	0.083364
ENSG00000117069	0.23323	0.00972812	0.0217714
ENSG00000142892	0.122896	0.177236	0.256467
ENSG00000154027	0.132004	0.147235	0.21978
ENSG00000036549	0.407919	3.80662e-06	2.19708e-05
ENSG00000077254	0.491516	1.40721e-08	1.545e-07
ENSG00000162614	-0.0980996	0.281958	0.37578
ENSG00000162613	0.260785	0.00381315	0.0096896
ENSG00000162616	-0.000908727	0.992091	0.994167
ENSG00000137960	0.152762	0.0929801	0.1493
ENSG00000122420	0.207841	0.0216077	0.0433631
ENSG00000137959	-0.062385	0.494313	0.589409
ENSG00000137965	-0.057805	0.52659	0.619019
ENSG00000137941	0.244798	0.00669922	0.0157401
ENSG00000142875	0.113512	0.212858	0.298619
ENSG00000203943	0.331144	0.000210893	0.000765573
ENSG00000137976	-0.116441	0.201517	0.285753
ENSG00000117133	0.445914	3.5816e-07	2.72945e-06
ENSG00000174021	0.438334	5.86608e-07	4.19807e-06
ENSG00000117151	0.160065	0.0782436	0.129322
ENSG00000117155	0.37352	2.59062e-05	0.000119168
ENSG00000171517	0.0181568	0.842654	0.88459
ENSG00000153898	-0.050826	0.577743	0.665005
ENSG00000055732	0.157317	0.0835362	0.136577
ENSG00000097096	0.315421	0.000428128	0.00143922
ENSG00000162642	0.414687	2.54792e-06	1.54167e-05
ENSG00000142867	0.396995	7.15439e-06	3.84589e-05
ENSG00000153904	0.177195	0.0509834	0.0900969
ENSG00000117174	0.290604	0.00121693	0.00358438
ENSG00000171502	0.277421	0.0019772	0.00549215
ENSG00000122417	0.157745	0.0827053	0.135436
ENSG00000137975	-0.0322105	0.724684	0.79047
ENSG00000097033	0.273857	0.00234573	0.00638051
ENSG00000153936	0.423173	1.52225e-06	9.83408e-06
ENSG00000143013	0.28391	0.00158932	0.00452921
ENSG00000065243	0.410629	3.24457e-06	1.91391e-05
ENSG00000137947	0.175669	0.0530391	0.0931478
ENSG00000213516	0.440898	4.97067e-07	3.62868e-06
ENSG00000117226	-0.0375222	0.681167	0.7547
ENSG00000117228	0.177281	0.0508697	0.0899585
ENSG00000162645	0.0214493	0.814353	0.862708
ENSG00000213512	0.0673086	0.460819	0.556995
ENSG00000162654	0.00230982	0.979854	0.986442
ENSG00000154451	0.0126065	0.890252	0.920955
ENSG00000183347	0.0729778	0.424387	0.522343
ENSG00000197147	0.285026	0.00152074	0.00435328
ENSG00000171488	0.0858599	0.346561	0.444427
ENSG00000171492	0.222599	0.0138761	0.0296262
ENSG00000162664	0.227165	0.0120064	0.026202
ENSG00000122482	0.384193	1.45984e-05	7.19882e-05
ENSG00000162669	0.155549	0.0871115	0.141363
ENSG00000097046	0.245247	0.00659692	0.0155452
ENSG00000069702	0.0703223	0.440955	0.538569
ENSG00000137948	0.116102	0.202843	0.287233
ENSG00000172031	0.0733427	0.422067	0.520243
ENSG00000189195	0.348889	9.06953e-05	0.000362497
ENSG00000174842	0.413147	2.79365e-06	1.67509e-05
ENSG00000122484	0.301053	0.000792288	0.00247694
ENSG00000162676	0.134918	0.138291	0.208652
ENSG00000067208	0.156344	0.0854976	0.139217
ENSG00000122406	0.180229	0.0470944	0.0842876
ENSG00000143033	0.382964	1.56104e-05	7.62888e-05
ENSG00000117500	0.218177	0.015924	0.033355
ENSG00000122483	0.441651	4.73341e-07	3.47709e-06
ENSG00000117505	0.34415	0.000114157	0.000444293
ENSG00000137942	0.137608	0.130547	0.198834
ENSG00000067334	0.293142	0.00109802	0.00328931
ENSG00000023909	0.112752	0.215952	0.302043
ENSG00000198691	0.272919	0.00243085	0.00657176
ENSG00000137962	0.313273	0.000470281	0.00156508
ENSG00000117528	0.302514	0.000745241	0.0023486
ENSG00000117525	0.154223	0.0898686	0.145158
ENSG00000143036	0.162358	0.0740256	0.123487
ENSG00000117519	0.194663	0.0318149	0.0603424
ENSG00000172339	0.234865	0.00935131	0.0210236
ENSG00000122481	0.313703	0.000461555	0.00153872
ENSG00000117569	0.184564	0.0419679	0.0763107
ENSG00000188641	0.183256	0.0434634	0.0785996
ENSG00000162627	0.344784	0.000110716	0.000431893
ENSG00000099260	0.0835335	0.35982	0.458019
ENSG00000156869	0.134918	0.138291	0.208652
ENSG00000162688	0.126895	0.163474	0.239595
ENSG00000117620	0.145069	0.110806	0.172959
ENSG00000156876	0.267057	0.00302891	0.00796032
ENSG00000122435	0.306605	0.000626796	0.0020161
ENSG00000122477	0.152446	0.0936799	0.150237
ENSG00000137992	0.114562	0.208632	0.293662
ENSG00000137996	0.415388	2.44306e-06	1.4847e-05
ENSG00000079335	0.206684	0.0225209	0.0449242
ENSG00000162692	-0.0964077	0.290371	0.38481
ENSG00000162694	0.470466	6.67644e-08	6.1092e-07
ENSG00000162695	0.414092	2.6403e-06	1.59189e-05
ENSG00000117543	0.266997	0.0030356	0.00797518
ENSG00000170989	-0.0639116	0.483792	0.579442
ENSG00000118733	0.203238	0.0247544	0.0487565
ENSG00000060718	-0.0566506	0.5354	0.62661
ENSG00000185946	0.235387	0.00919168	0.0207363
ENSG00000240038	0.0585914	0.520973	0.614054
ENSG00000243480	-0.0340242	0.709856	0.778634
ENSG00000237763	0.145733	0.109229	0.170899
ENSG00000174876	0.160212	0.0779369	0.128955
ENSG00000198890	0.415599	2.41222e-06	1.4677e-05
ENSG00000162631	0.0616164	0.500178	0.594268
ENSG00000134215	0.049861	0.584993	0.671579
ENSG00000196427	0.221912	0.0140268	0.0299061
ENSG00000186086	0.155432	0.0873517	0.141668
ENSG00000162636	0.224575	0.0130379	0.0281355
ENSG00000162639	-0.00649988	0.943298	0.960339
ENSG00000134186	0.337336	0.000157959	0.000592859
ENSG00000143107	0.125927	0.166942	0.243974
ENSG00000116266	0.329445	0.000228061	0.000822615
ENSG00000162641	0.0985244	0.280292	0.374115
ENSG00000121957	0.252947	0.0050476	0.01233
ENSG00000121940	0.320351	0.000344233	0.00118913
ENSG00000085433	0.341295	0.000130911	0.000501196
ENSG00000197780	0.317767	0.000386093	0.00131793
ENSG00000215717	0.354486	6.88008e-05	0.000282681
ENSG00000143126	0.211258	0.0196572	0.040022
ENSG00000134222	0.316128	0.000415033	0.00140261
ENSG00000221986	0.244513	0.00664244	0.0156452
ENSG00000134243	0.229512	0.0111347	0.0244993
ENSG00000143106	0.376481	2.21373e-05	0.000103833
ENSG00000143028	0.210855	0.0198963	0.0404065
ENSG00000162650	0.397788	6.83885e-06	3.70103e-05
ENSG00000174151	0.535782	2.16631e-10	3.44265e-09
ENSG00000181754	0.361908	4.73361e-05	0.000202895
ENSG00000156097	0.225864	0.0123675	0.026851
ENSG00000065135	0.525618	7.27449e-10	1.06823e-08
ENSG00000134183	0.194038	0.0322293	0.0609769
ENSG00000116337	0.419082	1.95452e-06	1.22686e-05
ENSG00000168765	0.286831	0.00141564	0.00408534
ENSG00000213366	0.199659	0.0276173	0.0535824
ENSG00000134184	0.173934	0.0553626	0.096562
ENSG00000134201	-0.0515157	0.573077	0.66073
ENSG00000134202	0.212342	0.0190267	0.0389094
ENSG00000198758	0.0542465	0.552886	0.642642
ENSG00000184371	0.214027	0.018081	0.0372599
ENSG00000168710	0.338235	0.000151396	0.000571177
ENSG00000143093	0.372291	2.76419e-05	0.000126467
ENSG00000156150	0.0948491	0.298711	0.394083
ENSG00000186150	0.112405	0.217693	0.304005
ENSG00000197106	-0.0264221	0.772667	0.830706
ENSG00000116396	-0.01412	0.877171	0.911613
ENSG00000162775	0.483995	2.49061e-08	2.54937e-07
ENSG00000168679	-0.116241	0.202007	0.286316
ENSG00000134248	0.322321	0.000315196	0.00109901
ENSG00000143125	0.233115	0.00976507	0.0218413
ENSG00000177301	0.0637554	0.485389	0.580945
ENSG00000177272	-0.041699	0.64793	0.726857
ENSG00000143119	0.0809825	0.374718	0.473615
ENSG00000121931	0.156304	0.0855777	0.139305
ENSG00000156171	0.229267	0.0112229	0.0246684
ENSG00000134255	0.231996	0.0102727	0.0228263
ENSG00000162777	0.151235	0.0963234	0.153763
ENSG00000064886	0.0915832	0.315272	0.411735
ENSG00000134216	0.325062	0.000258998	0.000921853
ENSG00000173947	0.217678	0.0160165	0.0335259
ENSG00000085465	0.257685	0.00426451	0.0106889
ENSG00000116455	0.549906	0	0
ENSG00000143110	0.135202	0.137456	0.207619
ENSG00000116473	0.346787	0.000100482	0.000396116
ENSG00000064703	0.33193	0.000203358	0.000741922
ENSG00000171385	0.0982913	0.281016	0.374818
ENSG00000143079	0.109632	0.228988	0.316996
ENSG00000134245	-0.0435099	0.633728	0.714318
ENSG00000007341	0.409955	3.37653e-06	1.97952e-05
ENSG00000116489	0.289045	0.00129575	0.00378151
ENSG00000155363	0.438651	5.7475e-07	4.1248e-06
ENSG00000155366	0.134046	0.140876	0.211903
ENSG00000155367	0.0122697	0.893297	0.923284
ENSG00000198799	0.258716	0.00410932	0.010356
ENSG00000081026	0.326544	0.000260421	0.000925996
ENSG00000116793	0.442907	4.36179e-07	3.24626e-06
ENSG00000081019	0.208046	0.0216331	0.0433969
ENSG00000134242	-0.0490614	0.591034	0.67648
ENSG00000188761	0.0410646	0.652936	0.731059
ENSG00000134262	0.577134	0	0
ENSG00000118655	0.366924	3.65819e-05	0.000161748
ENSG00000163349	0.444936	3.81946e-07	2.88624e-06
ENSG00000116774	0.112005	0.219024	0.305657
ENSG00000134207	0.0100397	0.912605	0.937592
ENSG00000197323	0.464902	9.88401e-08	8.6952e-07
ENSG00000116752	0.325143	0.000277529	0.000979531
ENSG00000175984	0.118191	0.194505	0.277226
ENSG00000116748	-0.0740731	0.417448	0.51584
ENSG00000213281	0.486453	2.07068e-08	2.1645e-07
ENSG00000009307	0.448214	3.07671e-07	2.38636e-06
ENSG00000052723	0.555986	0	0
ENSG00000198765	0.309823	0.000515183	0.00169603
ENSG00000134198	-0.0233593	0.798159	0.850152
ENSG00000134259	0.0386602	0.672457	0.74692
ENSG00000173218	0.444361	3.96624e-07	2.98828e-06
ENSG00000118729	-0.0163175	0.858418	0.89756
ENSG00000163393	0.224066	0.0132494	0.0285093
ENSG00000173212	0.354982	6.71221e-05	0.000276155
ENSG00000163399	0.258399	0.00415652	0.0104612
ENSG00000116815	0.142346	0.11772	0.182169
ENSG00000143061	0.365854	3.86637e-05	0.000169432
ENSG00000116824	-0.112395	0.217416	0.30373
ENSG00000134247	0.27705	0.00207605	0.0057375
ENSG00000134256	0.222143	0.0140761	0.0299987
ENSG00000116830	0.475278	4.72741e-08	4.52362e-07
ENSG00000134253	0.395673	7.7111e-06	4.10614e-05
ENSG00000134258	0.0724701	0.427625	0.525694
ENSG00000198162	0.351823	7.85147e-05	0.000318649
ENSG00000196505	0.535102	2.38168e-10	3.76143e-09
ENSG00000065183	0.426061	1.27362e-06	8.35514e-06
ENSG00000155761	0.17991	0.0473752	0.0847405
ENSG00000092607	0.31014	0.000538663	0.00176231
ENSG00000116874	0.31324	0.000470958	0.00156665
ENSG00000116882	0.0177351	0.846065	0.887232
ENSG00000203859	0.0236545	0.795929	0.848547
ENSG00000203857	0.051915	0.570103	0.658096
ENSG00000143067	0.454797	1.97981e-07	1.60657e-06
ENSG00000092621	0.217913	0.0160544	0.0335913
ENSG00000134240	0.080652	0.376675	0.475665
ENSG00000134193	0.214088	0.0178915	0.0369292
ENSG00000134249	0.191276	0.0348164	0.0651453
ENSG00000134250	0.249252	0.00574493	0.0137994
ENSG00000198019	0.158485	0.08126	0.133455
ENSG00000178104	0.0452546	0.62017	0.702562
ENSG00000121851	0.434705	7.39918e-07	5.17164e-06
ENSG00000131779	0.677603	0	0
ENSG00000143127	-0.157249	0.0836847	0.136746
ENSG00000198483	0.0325171	0.72217	0.788686
ENSG00000131788	0.396645	7.29809e-06	3.91213e-05
ENSG00000186364	0.511885	2.66722e-09	3.46671e-08
ENSG00000186141	0.703966	0	0
ENSG00000117281	-0.269738	0.00265948	0.00712374
ENSG00000174827	0.479759	3.40949e-08	3.355e-07
ENSG00000117262	0.703933	0	0
ENSG00000131791	0.553944	0	0
ENSG00000131781	0.271346	0.0025798	0.00693762
ENSG00000131778	0.66502	0	0
ENSG00000116128	0.524798	7.91888e-10	1.15398e-08
ENSG00000162836	0.656085	0	0
ENSG00000121634	0.102221	0.262549	0.354294
ENSG00000188092	0.57724	0	0
ENSG00000162825	0.053106	0.560779	0.649444
ENSG00000150337	-0.250138	0.00557035	0.0134223
ENSG00000178096	0.643376	0	0
ENSG00000159164	-0.210293	0.0202337	0.0409772
ENSG00000143368	0.669937	0	0
ENSG00000014914	0.324845	0.000281293	0.000991438
ENSG00000136631	0.801884	0	0
ENSG00000023902	-0.247369	0.00613255	0.0145928
ENSG00000143401	0.552186	0	0
ENSG00000118298	0.203803	0.0243481	0.0480481
ENSG00000117362	0.6765	0	0
ENSG00000118292	-0.00121935	0.989378	0.992693
ENSG00000117360	0.615783	0	0
ENSG00000163125	0.59712	0	0
ENSG00000143374	0.544103	4.19226e-11	7.32541e-10
ENSG00000143369	-0.43612	6.76097e-07	4.77804e-06
ENSG00000143382	0.0947026	0.299017	0.394284
ENSG00000203804	0.269931	0.00264003	0.00708089
ENSG00000143420	0.772534	0	0
ENSG00000143457	0.650315	0	0
ENSG00000143452	-0.216736	0.0164914	0.0343925
ENSG00000163131	-0.0430803	0.637085	0.717573
ENSG00000143387	-0.0197177	0.829103	0.874451
ENSG00000143437	0.559092	0	0
ENSG00000143379	0.735201	5.34566e-22	9.75375e-21
ENSG00000143418	0.64972	0	0
ENSG00000143412	0.222658	0.0138502	0.0295833
ENSG00000163141	0.340987	0.000121346	0.000468452
ENSG00000143443	0.437032	6.37761e-07	4.52597e-06
ENSG00000197622	0.400465	5.8684e-06	3.22382e-05
ENSG00000213190	0.00391579	0.965833	0.977418
ENSG00000143458	0.575383	0	0
ENSG00000143434	0.487167	1.96191e-08	2.06637e-07
ENSG00000163154	-0.232621	0.00992564	0.0221388
ENSG00000163155	0.772395	0	0
ENSG00000163157	0.173259	0.0563302	0.0979255
ENSG00000163159	0.709055	0	0
ENSG00000143398	0.730164	0	0
ENSG00000159352	0.696161	0	0
ENSG00000143373	0.637005	0	0
ENSG00000143393	0.743772	0	0
ENSG00000143390	0.406386	4.16437e-06	2.38553e-05
ENSG00000143416	0.133087	0.143758	0.215518
ENSG00000159377	0.754901	0	0
ENSG00000143442	0.500312	7.03398e-09	8.29521e-08
ENSG00000143375	0.0232072	0.799445	0.850869
ENSG00000143367	0.550276	0	0
ENSG00000143376	0.720046	0	0
ENSG00000159409	0.15064	0.0976796	0.155586
ENSG00000178796	0.0164058	0.857659	0.89695
ENSG00000143436	0.81653	0	0
ENSG00000143450	0.360461	5.0952e-05	0.00021627
ENSG00000182134	0.658543	0	0
ENSG00000213171	0.0707982	0.43839	0.535865
ENSG00000143365	0.221819	0.0142197	0.0302708
ENSG00000225556	0.0241989	0.791339	0.845246
ENSG00000163191	-0.00678406	0.940822	0.958265
ENSG00000159450	-0.308824	0.000538272	0.00176178
ENSG00000197915	-0.0515209	0.573038	0.66073
ENSG00000143631	-0.0584916	0.5222	0.615073
ENSG00000169509	-0.00125986	0.989012	0.992398
ENSG00000187223	0.0287121	0.75357	0.814302
ENSG00000163218	-0.0255064	0.780343	0.836896
ENSG00000163220	-0.0802357	0.379149	0.478108
ENSG00000163221	-0.0235173	0.797087	0.849247
ENSG00000143546	-0.0782993	0.390788	0.489712
ENSG00000143556	0.0799442	0.381397	0.480308
ENSG00000197956	-0.0764289	0.402232	0.500887
ENSG00000196154	-0.146774	0.106641	0.167473
ENSG00000188015	-0.0983556	0.281121	0.374926
ENSG00000196754	0.10453	0.251866	0.342306
ENSG00000188643	0.237759	0.0084962	0.0193403
ENSG00000189334	-0.194104	0.0321692	0.0608933
ENSG00000189171	-0.0262407	0.773892	0.831554
ENSG00000160678	0.00758376	0.933928	0.95383
ENSG00000160679	0.628188	0	0
ENSG00000143553	0.67032	0	0
ENSG00000143621	0.640878	0	0
ENSG00000169418	-0.301853	0.000766202	0.00240721
ENSG00000198837	0.309354	0.000557215	0.00181717
ENSG00000160741	0.517495	1.61064e-09	2.20015e-08
ENSG00000143570	0.622201	0	0
ENSG00000143578	0.439094	5.5858e-07	4.03149e-06
ENSG00000143543	0.689096	0	0
ENSG00000143545	0.401059	5.67122e-06	3.12901e-05
ENSG00000177954	0.57424	0	0
ENSG00000143552	0.115497	0.205222	0.289877
ENSG00000143549	0.645444	0	0
ENSG00000163263	0.0633949	0.487864	0.582948
ENSG00000143612	0.722128	0	0
ENSG00000143569	0.609267	0	0
ENSG00000143575	0.757968	0	0
ENSG00000143595	0.199135	0.0278816	0.0540572
ENSG00000143515	-0.0878425	0.335507	0.432905
ENSG00000160712	0.212897	0.0187105	0.0383708
ENSG00000169291	0.300134	0.000823262	0.00256432
ENSG00000163239	0.270665	0.00264679	0.00709403
ENSG00000160714	0.751465	0	0
ENSG00000160716	0.113882	0.211671	0.297391
ENSG00000160710	0.646277	0	0
ENSG00000143603	0.0374164	0.682017	0.755422
ENSG00000163344	0.438902	5.65525e-07	4.06624e-06
ENSG00000163346	0.370235	3.07907e-05	0.000139288
ENSG00000163348	0.623926	0	0
ENSG00000160691	0.439431	5.46563e-07	3.95579e-06
ENSG00000173207	0.610377	0	0
ENSG00000160688	0.772071	0	0
ENSG00000163352	0.129087	0.156461	0.231181
ENSG00000160685	0.427693	1.15072e-06	7.64708e-06
ENSG00000163354	0.174804	0.0541355	0.0947898
ENSG00000163357	0.237245	0.00850945	0.0193647
ENSG00000143537	0.388846	1.13015e-05	5.75319e-05
ENSG00000243364	0.60784	0	0
ENSG00000143590	0.277638	0.0019605	0.00545369
ENSG00000169242	0.480922	3.1294e-08	3.10339e-07
ENSG00000169241	0.443013	4.3318e-07	3.23023e-06
ENSG00000179085	0.277281	0.00205765	0.00569488
ENSG00000163463	0.78706	0	0
ENSG00000163462	-0.154745	0.0887757	0.143743
ENSG00000185499	0.0448621	0.623664	0.705787
ENSG00000169231	0.0573225	0.530051	0.622018
ENSG00000173171	0.542054	7.24599e-11	1.23638e-09
ENSG00000160752	0.475674	4.59362e-08	4.40941e-07
ENSG00000160753	0.361697	4.7849e-05	0.000204806
ENSG00000116539	0.531097	3.96246e-10	6.06968e-09
ENSG00000125459	0.643667	0	0
ENSG00000163374	0.671378	0	0
ENSG00000132676	0.79507	0	0
ENSG00000116580	0.556905	0	0
ENSG00000132718	-0.145638	0.109404	0.171102
ENSG00000143622	0.438261	5.89358e-07	4.2138e-06
ENSG00000173080	0.146779	0.106682	0.167497
ENSG00000116584	0.013274	0.884478	0.916787
ENSG00000163479	0.726529	0	0
ENSG00000160803	0.728029	0	0
ENSG00000116586	0.428533	1.09201e-06	7.30492e-06
ENSG00000132698	-0.186356	0.0398574	0.0730822
ENSG00000254726	0.339643	0.000141627	0.00053764
ENSG00000160789	0.283652	0.00160554	0.00457203
ENSG00000196189	-0.181458	0.0455904	0.0819415
ENSG00000160785	0.48993	1.5897e-08	1.72306e-07
ENSG00000260238	0.13168	0.148073	0.220708
ENSG00000160783	0.679705	0	0
ENSG00000242252	0.103609	0.25609	0.347059
ENSG00000160781	0.0268852	0.768794	0.827649
ENSG00000198952	0.607721	0	0
ENSG00000163472	0.535696	2.19274e-10	3.48103e-09
ENSG00000189030	0.20443	0.0239041	0.0472451
ENSG00000163468	0.739377	0	0
ENSG00000163467	0.479521	2.2955e-08	2.36551e-07
ENSG00000132677	0.154448	0.0893976	0.144612
ENSG00000116604	0.335737	0.000170295	0.000633403
ENSG00000183856	0.413973	2.65915e-06	1.60199e-05
ENSG00000187862	-0.208761	0.0210219	0.04236
ENSG00000160818	0.642457	0	0
ENSG00000132702	-0.0564159	0.537096	0.627945
ENSG00000132692	0.0169225	0.853226	0.893354
ENSG00000132688	-0.056807	0.533762	0.625459
ENSG00000143320	-0.147393	0.105208	0.165574
ENSG00000143319	0.697602	0	0
ENSG00000143303	0.386156	1.31099e-05	6.55581e-05
ENSG00000143314	0.728823	0	0
ENSG00000143321	0.635934	0	0
ENSG00000143294	0.634976	0	0
ENSG00000027869	-0.0753254	0.409597	0.508236
ENSG00000198400	-0.229496	0.0109966	0.0242199
ENSG00000027644	0.0379884	0.67783	0.751821
ENSG00000187800	-0.430449	9.68444e-07	6.57044e-06
ENSG00000160838	0.189788	0.0362808	0.0674311
ENSG00000132694	0.705242	0	0
ENSG00000253831	-0.0656163	0.472714	0.568627
ENSG00000117036	0.552384	0	0
ENSG00000143297	-0.228229	0.0114588	0.0251146
ENSG00000163518	-0.183824	0.0426818	0.0773325
ENSG00000160856	-0.209523	0.020547	0.0415236
ENSG00000132704	-0.148846	0.101785	0.161151
ENSG00000163534	-0.189654	0.0364155	0.0676402
ENSG00000073754	-0.227179	0.0120013	0.0261946
ENSG00000158473	-0.289336	0.00128071	0.00374621
ENSG00000158477	-0.227377	0.0117794	0.0257507
ENSG00000158481	-0.223426	0.0133695	0.0286848
ENSG00000158485	-0.065791	0.471535	0.567432
ENSG00000158488	-0.172196	0.057884	0.100205
ENSG00000163554	-0.0718027	0.431904	0.529615
ENSG00000163563	-0.224641	0.0130107	0.0280886
ENSG00000163564	-0.333437	0.000189615	0.000697111
ENSG00000163565	-0.272694	0.00245164	0.00662211
ENSG00000163568	-0.187763	0.0384927	0.0709462
ENSG00000162706	-0.210732	0.0198125	0.0402736
ENSG00000179639	-0.124813	0.170537	0.248207
ENSG00000196266	0.0307856	0.736405	0.799942
ENSG00000184155	0.280198	0.00177268	0.00499215
ENSG00000132703	0.284207	0.00157079	0.00448142
ENSG00000132693	-0.0871288	0.33946	0.437046
ENSG00000158716	0.481146	3.07787e-08	3.05825e-07
ENSG00000181036	-0.229096	0.0111408	0.0245079
ENSG00000158714	-0.201622	0.0261028	0.0510426
ENSG00000243284	-0.113883	0.211666	0.297391
ENSG00000158710	0.367387	3.57153e-05	0.000158329
ENSG00000085552	0.0115789	0.899273	0.928266
ENSG00000162723	0.128129	0.159587	0.235049
ENSG00000143315	0.590716	0	0
ENSG00000177807	-0.27831	0.00190955	0.00532942
ENSG00000162728	0.0164425	0.857345	0.896683
ENSG00000162729	0.314839	0.000439183	0.00147217
ENSG00000018625	0.0205406	0.822317	0.868915
ENSG00000132681	0.168678	0.0632733	0.108137
ENSG00000143318	0.0604102	0.50862	0.602471
ENSG00000162734	0.555318	0	0
ENSG00000132716	0.398581	6.53652e-06	3.55758e-05
ENSG00000162735	0.506862	4.10275e-09	5.10938e-08
ENSG00000122218	0.667816	0	0
ENSG00000162736	0.629087	0	0
ENSG00000171786	-0.0574116	0.529924	0.621954
ENSG00000162738	-0.164344	0.0704716	0.11832
ENSG00000162739	-0.257328	0.00431944	0.0108124
ENSG00000066294	-0.261225	0.00365778	0.0093555
ENSG00000117090	-0.140582	0.122377	0.188211
ENSG00000117091	-0.274294	0.00230709	0.00629177
ENSG00000026751	-0.222473	0.0139309	0.0297183
ENSG00000122224	-0.243014	0.00711948	0.0165871
ENSG00000122223	-0.201437	0.0262425	0.0512435
ENSG00000179914	-0.116769	0.200243	0.28429
ENSG00000158764	0.306313	0.000600532	0.00193979
ENSG00000158769	0.187558	0.0387078	0.0712695
ENSG00000215845	0.255987	0.00453168	0.011257
ENSG00000158773	0.715109	0	0
ENSG00000186517	-0.339557	0.000142206	0.00053957
ENSG00000162755	0.471082	4.34677e-08	4.18825e-07
ENSG00000143256	0.736006	0	0
ENSG00000158793	0.409572	3.45382e-06	2.0194e-05
ENSG00000158796	0.762363	0	0
ENSG00000143222	0.683023	0	0
ENSG00000143258	0.539649	1.17577e-10	1.93079e-09
ENSG00000143224	0.663308	0	0
ENSG00000158850	0.692216	0	0
ENSG00000158859	0.0983574	0.280691	0.374484
ENSG00000158864	0.532947	3.16023e-10	4.90977e-09
ENSG00000158869	-0.16064	0.0771683	0.127877
ENSG00000158874	0.348175	9.39144e-05	0.000373505
ENSG00000158882	0.486196	2.11134e-08	2.19948e-07
ENSG00000143257	0.0324135	0.722664	0.788943
ENSG00000158887	0.216776	0.0166257	0.03463
ENSG00000143252	0.501594	6.34037e-09	7.57077e-08
ENSG00000143226	-0.0683925	0.453619	0.550952
ENSG00000173110	0.121555	0.18204	0.262152
ENSG00000203747	-0.219334	0.0153644	0.0323247
ENSG00000072694	-0.341619	0.000128901	0.000494494
ENSG00000162747	-0.16064	0.0771683	0.127877
ENSG00000132185	-0.116155	0.202633	0.286963
ENSG00000162746	-0.146355	0.107709	0.168884
ENSG00000081721	0.684424	0	0
ENSG00000118217	0.576811	0	0
ENSG00000162745	-0.0125735	0.890538	0.921176
ENSG00000198929	0.31554	0.000425899	0.00143236
ENSG00000239887	0.290558	0.00121921	0.00358969
ENSG00000198574	-0.339947	0.000139596	0.000530325
ENSG00000152332	0.554459	0	0
ENSG00000117143	0.435571	7.00201e-07	4.93469e-06
ENSG00000162733	-0.163733	0.0715366	0.119885
ENSG00000132196	0.385832	1.33452e-05	6.6582e-05
ENSG00000117152	-0.14532	0.110185	0.172182
ENSG00000143248	-0.00648005	0.94347	0.96045
ENSG00000143228	0.438671	5.74017e-07	4.12148e-06
ENSG00000185630	-0.200445	0.0270017	0.052538
ENSG00000162761	-0.0863836	0.344105	0.441871
ENSG00000143171	0.0837168	0.359261	0.457449
ENSG00000162763	0.223855	0.0131884	0.0284081
ENSG00000143198	0.470605	6.61081e-08	6.07463e-07
ENSG00000143149	0.159457	0.0793939	0.131053
ENSG00000143183	0.629543	0	0
ENSG00000143179	0.501337	6.47449e-09	7.71283e-08
ENSG00000188859	0.161777	0.0750775	0.124914
ENSG00000143157	0.578099	0	0
ENSG00000152382	0.466276	8.97703e-08	8.01738e-07
ENSG00000143195	0.287591	0.00137339	0.00398297
ENSG00000143194	0.381407	1.4614e-05	7.20197e-05
ENSG00000143167	-0.33692	0.000147844	0.000558881
ENSG00000143190	0.354308	6.94147e-05	0.00028482
ENSG00000198821	-0.247197	0.00616905	0.0146636
ENSG00000143162	0.409208	3.52867e-06	2.05216e-05
ENSG00000198771	-0.327535	0.000248913	0.00088901
ENSG00000197965	0.445075	3.78482e-07	2.86289e-06
ENSG00000143199	0.286884	0.00141266	0.00407829
ENSG00000143158	0.606623	0	0
ENSG00000143164	0.527343	6.05722e-10	8.99862e-09
ENSG00000143147	-0.0985226	0.279881	0.373727
ENSG00000143155	0.708758	0	0
ENSG00000213064	0.515427	1.94631e-09	2.61885e-08
ENSG00000143178	0.127086	0.162835	0.238842
ENSG00000143185	-0.220015	0.0148899	0.031487
ENSG00000143184	-0.169186	0.0624707	0.106957
ENSG00000143196	-0.238682	0.00810728	0.0185684
ENSG00000143153	0.484028	2.48447e-08	2.54479e-07
ENSG00000143156	0.481867	2.91805e-08	2.91653e-07
ENSG00000117475	0.754492	0	0
ENSG00000117477	0.0460768	0.614287	0.697106
ENSG00000117479	0.481893	2.91234e-08	2.91272e-07
ENSG00000198734	0.334752	0.000178331	0.000659917
ENSG00000174175	-0.22361	0.0134415	0.0288151
ENSG00000000460	0.481735	2.94678e-08	2.94282e-07
ENSG00000188404	-0.264704	0.00330419	0.0085746
ENSG00000007908	0.09233	0.311329	0.407572
ENSG00000171806	0.642761	0	0
ENSG00000000457	0.578251	0	0
ENSG00000075945	0.466164	9.04807e-08	8.06945e-07
ENSG00000203740	0.0118205	0.897182	0.926483
ENSG00000120370	0.365583	3.92079e-05	0.000171522
ENSG00000116132	0.0575076	0.528722	0.620649
ENSG00000117501	0.163414	0.0720982	0.12072
ENSG00000007933	0.161512	0.0755596	0.125593
ENSG00000117507	0.202997	0.024929	0.0490488
ENSG00000094963	-0.229141	0.0112684	0.0247507
ENSG00000010932	0.0376909	0.680215	0.754201
ENSG00000076258	0.103367	0.256823	0.347867
ENSG00000117523	0.45327	2.19471e-07	1.75945e-06
ENSG00000034971	0.0594811	0.515174	0.60878
ENSG00000117533	0.485878	2.16241e-08	2.24503e-07
ENSG00000197959	0.189693	0.0365157	0.0677768
ENSG00000135845	0.730243	0	0
ENSG00000180999	0.39035	8.79653e-06	4.6181e-05
ENSG00000094975	0.625723	0	0
ENSG00000117560	-0.295918	0.000980205	0.00299035
ENSG00000120337	0.0837683	0.358965	0.457223
ENSG00000117586	0.309446	0.000555002	0.00181072
ENSG00000117592	0.419056	1.95766e-06	1.2283e-05
ENSG00000162753	-0.0291158	0.750218	0.811426
ENSG00000183831	0.0623077	0.495372	0.590303
ENSG00000076321	0.504212	5.11676e-09	6.23675e-08
ENSG00000120334	0.432967	8.2623e-07	5.72253e-06
ENSG00000117593	0.578251	0	0
ENSG00000185278	0.560738	0	0
ENSG00000117601	0.179376	0.0481616	0.0858554
ENSG00000135870	0.351929	7.81058e-05	0.000317158
ENSG00000152061	0.188166	0.0380724	0.0702819
ENSG00000203737	0.0781142	0.391912	0.490958
ENSG00000116161	0.69704	0	0
ENSG00000120333	0.671391	0	0
ENSG00000120332	-0.176072	0.0523867	0.0921504
ENSG00000235750	0.0375288	0.681114	0.754696
ENSG00000116147	-0.152041	0.0945648	0.151367
ENSG00000116183	0.104391	0.252119	0.342559
ENSG00000152092	-0.167028	0.0659404	0.111943
ENSG00000198797	0.0346518	0.704751	0.774704
ENSG00000075391	0.398713	6.48738e-06	3.53335e-05
ENSG00000240021	-0.0420473	0.645624	0.724891
ENSG00000213057	0.208218	0.0213663	0.0429463
ENSG00000116191	0.458504	1.53833e-07	1.2845e-06
ENSG00000116194	-0.237191	0.00865842	0.0196685
ENSG00000116199	0.705962	0	0
ENSG00000186283	0.472224	5.88916e-08	5.50424e-07
ENSG00000143322	0.559403	0	0
ENSG00000057252	0.450785	2.5928e-07	2.04743e-06
ENSG00000162779	0.152955	0.0925767	0.148713
ENSG00000162782	-0.040196	0.660236	0.736909
ENSG00000143340	0.0635899	0.486524	0.58212
ENSG00000169905	0.611884	0	0
ENSG00000143337	0.511554	2.74536e-09	3.5622e-08
ENSG00000135837	0.628592	0	0
ENSG00000116260	-0.121211	0.183286	0.263722
ENSG00000121454	0.253328	0.00487206	0.0119759
ENSG00000143324	0.53302	3.13137e-10	4.86989e-09
ENSG00000135835	0.270897	0.00262385	0.00704615
ENSG00000135823	0.473202	5.49026e-08	5.16301e-07
ENSG00000153029	0.0849016	0.351985	0.450286
ENSG00000162783	0.0829982	0.362915	0.461334
ENSG00000198216	0.0738454	0.418885	0.517323
ENSG00000179930	0.394144	7.06038e-06	3.80339e-05
ENSG00000135821	0.341533	0.000129432	0.000496155
ENSG00000203730	0.260907	0.00370079	0.00945283
ENSG00000121446	0.37597	1.97562e-05	9.40804e-05
ENSG00000135828	0.31207	0.000495529	0.00163697
ENSG00000143333	0.103816	0.254752	0.345491
ENSG00000135824	0.0442312	0.628558	0.709881
ENSG00000135838	0.257679	0.00426552	0.0106897
ENSG00000135829	0.428711	1.0799e-06	7.23342e-06
ENSG00000135862	0.541658	7.91604e-11	1.3388e-09
ENSG00000058085	-0.157418	0.0833348	0.136306
ENSG00000157064	-0.0514971	0.573216	0.66084
ENSG00000116698	0.482501	2.78384e-08	2.80256e-07
ENSG00000116701	0.0103264	0.910014	0.936315
ENSG00000162704	0.556026	0	0
ENSG00000143344	0.00989687	0.913743	0.938608
ENSG00000173627	0.13711	0.132077	0.200764
ENSG00000198756	0.0466988	0.60951	0.693056
ENSG00000198860	0.673764	0	0
ENSG00000116667	0.0797004	0.382346	0.481225
ENSG00000116406	0.517271	1.64444e-09	2.24032e-08
ENSG00000121481	0.294266	0.00104885	0.00316562
ENSG00000121486	0.545709	2.22475e-11	3.94158e-10
ENSG00000116668	0.563256	0	0
ENSG00000116679	0.170071	0.061172	0.10498
ENSG00000143341	-0.145069	0.110806	0.172959
ENSG00000116690	-0.210722	0.0199753	0.0405345
ENSG00000047410	0.594067	0	0
ENSG00000073756	-0.142796	0.116556	0.180679
ENSG00000116711	-0.0937906	0.303711	0.39937
ENSG00000162670	0.0101786	0.911401	0.937048
ENSG00000150681	-0.0973528	0.285651	0.379345
ENSG00000090104	-0.139042	0.126556	0.193819
ENSG00000127074	0.0189473	0.835898	0.879129
ENSG00000116741	0.0465698	0.610034	0.693497
ENSG00000116750	0.533608	2.90481e-10	4.54066e-09
ENSG00000023572	0.544619	3.52286e-11	6.19115e-10
ENSG00000134371	0.540567	9.90463e-11	1.65315e-09
ENSG00000162630	-0.158974	0.0803162	0.13229
ENSG00000162687	0.0178474	0.845102	0.886488
ENSG00000000971	0.209857	0.0204991	0.0414487
ENSG00000080910	0.36052	5.07984e-05	0.000215858
ENSG00000134365	0.250316	0.00553576	0.0133452
ENSG00000134389	0.229095	0.0112852	0.0247769
ENSG00000143278	0.294365	0.00104461	0.00315407
ENSG00000066279	0.302157	0.000756493	0.0023816
ENSG00000177888	0.566203	0	0
ENSG00000134376	0.0888705	0.33034	0.427715
ENSG00000213047	0.471088	6.38742e-08	5.89063e-07
ENSG00000203724	0.269423	0.00277313	0.00737552
ENSG00000143355	-0.0741381	0.417039	0.515459
ENSG00000151414	0.590035	0	0
ENSG00000116833	0.31439	0.000447905	0.0014991
ENSG00000162702	0.520846	1.17351e-09	1.6533e-08
ENSG00000118193	0.412255	2.94614e-06	1.75208e-05
ENSG00000118197	0.666884	0	0
ENSG00000118200	0.390267	1.0444e-05	5.36315e-05
ENSG00000170128	-0.0512192	0.575289	0.66288
ENSG00000116852	0.383731	1.49718e-05	7.36154e-05
ENSG00000081248	-0.00353513	0.969173	0.979759
ENSG00000116857	0.545028	3.01681e-11	5.32632e-10
ENSG00000163395	-0.114567	0.208916	0.293953
ENSG00000081277	-0.163572	0.0718199	0.12032
ENSG00000118194	0.0908431	0.319675	0.416738
ENSG00000159166	0.188801	0.0374188	0.0692259
ENSG00000159173	-0.0197565	0.828994	0.874397
ENSG00000174307	0.123762	0.174186	0.252796
ENSG00000159176	0.0182836	0.841365	0.883782
ENSG00000134369	-0.203413	0.0247835	0.0488064
ENSG00000198700	0.607899	0	0
ENSG00000198892	0.415282	2.45862e-06	1.49237e-05
ENSG00000163431	0.0943788	0.300679	0.396269
ENSG00000134375	0.580677	0	0
ENSG00000176393	0.538254	1.49126e-10	2.41767e-09
ENSG00000163435	0.222922	0.0137356	0.0293755
ENSG00000170075	0.24831	0.00581967	0.0139504
ENSG00000143862	0.586942	0	0
ENSG00000143851	-0.12474	0.170787	0.248477
ENSG00000133067	0.0698601	0.444497	0.542114
ENSG00000077152	0.409294	3.51084e-06	2.04491e-05
ENSG00000077157	0.0974255	0.28529	0.37903
ENSG00000143858	0.00683205	0.940464	0.958093
ENSG00000117139	0.379395	1.89365e-05	9.04311e-05
ENSG00000183155	0.661583	0	0
ENSG00000117153	0.655569	0	0
ENSG00000159346	0.75274	0	0
ENSG00000159348	0.632524	0	0
ENSG00000163444	0.737341	0	0
ENSG00000143847	0.0303855	0.739707	0.802843
ENSG00000163485	0.172344	0.0576655	0.0998828
ENSG00000133055	0.0321661	0.725049	0.790812
ENSG00000133048	0.0883184	0.332888	0.430325
ENSG00000133063	0.106817	0.241583	0.330952
ENSG00000159388	0.0278137	0.760735	0.820592
ENSG00000122176	-0.192905	0.0334153	0.0628858
ENSG00000188783	-0.198463	0.0285767	0.0551317
ENSG00000058668	0.280698	0.00180253	0.00506687
ENSG00000122188	-0.127278	0.162198	0.238044
ENSG00000058673	0.570922	0	0
ENSG00000257315	0.482924	2.69764e-08	2.72476e-07
ENSG00000182004	0.609776	0	0
ENSG00000143842	0.551337	4.67508e-11	8.15044e-10
ENSG00000143845	0.0993024	0.276078	0.369653
ENSG00000143839	-0.124615	0.17144	0.249332
ENSG00000170498	0.25181	0.00514298	0.0125307
ENSG00000174567	0.290783	0.0012082	0.00356485
ENSG00000143850	0.305897	0.000645943	0.00206724
ENSG00000158615	0.665714	0	0
ENSG00000133056	0.317926	0.000383393	0.00130988
ENSG00000198625	0.342134	0.000125762	0.000483665
ENSG00000170382	-0.142815	0.116588	0.18071
ENSG00000163531	-0.184009	0.042597	0.0772064
ENSG00000184144	-0.0159387	0.861671	0.900104
ENSG00000174529	0.440264	5.17922e-07	3.76653e-06
ENSG00000117222	0.739582	0	0
ENSG00000133059	0.597992	0	0
ENSG00000133069	-0.171604	0.0588487	0.10161
ENSG00000163545	0.269086	0.00280834	0.00745764
ENSG00000162873	0.117075	0.199055	0.282814
ENSG00000186007	-0.0648655	0.477806	0.573713
ENSG00000117266	-0.218818	0.0156117	0.0327862
ENSG00000158711	0.446159	3.52438e-07	2.69778e-06
ENSG00000158715	-0.119869	0.188209	0.269688
ENSG00000069275	0.634282	0	0
ENSG00000133065	0.147647	0.104558	0.164908
ENSG00000162877	-0.149065	0.101276	0.160478
ENSG00000174502	-0.0544766	0.551201	0.640976
ENSG00000198049	-0.261141	0.00366913	0.00938182
ENSG00000196188	-0.0646061	0.479572	0.575397
ENSG00000143486	0.715149	0	0
ENSG00000143479	0.276964	0.00208292	0.00575337
ENSG00000162889	0.617046	0	0
ENSG00000136634	-0.0553068	0.544634	0.634984
ENSG00000162891	-0.0386571	0.672482	0.74692
ENSG00000162892	0.117802	0.196262	0.279339
ENSG00000162896	-0.0359493	0.693849	0.765088
ENSG00000162897	-0.129696	0.154501	0.228927
ENSG00000182795	-0.0255932	0.779614	0.836466
ENSG00000180667	0.403478	4.93217e-06	2.76825e-05
ENSG00000123836	0.453957	2.09534e-07	1.68866e-06
ENSG00000123843	0.513768	2.25876e-09	2.96866e-08
ENSG00000123838	0.355418	6.56767e-05	0.000270938
ENSG00000196352	0.26169	0.00368968	0.00942602
ENSG00000117322	-0.0675782	0.45955	0.555989
ENSG00000203710	-0.257322	0.00432046	0.0108132
ENSG00000197721	-0.204153	0.0240991	0.0475936
ENSG00000117335	0.654617	0	0
ENSG00000174059	0.0569789	0.532524	0.624152
ENSG00000076356	0.354374	6.91868e-05	0.000284038
ENSG00000008118	-0.0770368	0.399008	0.497685
ENSG00000196878	0.0356717	0.696096	0.767122
ENSG00000123689	-0.0817689	0.370085	0.469158
ENSG00000117594	0.0834939	0.360049	0.45826
ENSG00000009790	-0.216465	0.0167848	0.0349187
ENSG00000162757	0.589057	0	0
ENSG00000117595	0.485892	2.16026e-08	2.24432e-07
ENSG00000143469	0.0533027	0.559825	0.648634
ENSG00000143473	0.113002	0.215245	0.301221
ENSG00000117625	0.527125	6.20133e-10	9.19483e-09
ENSG00000082512	0.179085	0.0485301	0.0864116
ENSG00000198570	0.0441788	0.628965	0.710077
ENSG00000170385	0.278556	0.0019588	0.00544997
ENSG00000117650	0.314859	0.000438802	0.00147121
ENSG00000123684	0.511078	2.8615e-09	3.70032e-08
ENSG00000143493	0.634004	0	0
ENSG00000143476	0.298006	0.000899332	0.00276907
ENSG00000066027	0.551717	0	0
ENSG00000117691	0.649965	0	0
ENSG00000162772	0.150674	0.0975773	0.155456
ENSG00000162771	0.0887455	0.331023	0.428387
ENSG00000123685	-0.17664	0.0517231	0.0911234
ENSG00000117697	0.663738	0	0
ENSG00000203705	0.584755	0	0
ENSG00000162769	0.501059	6.62187e-09	7.86385e-08
ENSG00000143494	0.291265	0.00118488	0.00350349
ENSG00000174606	0.729616	0	0
ENSG00000136643	0.581463	0	0
ENSG00000117707	0.240568	0.00773342	0.0177976
ENSG00000143499	0.494265	1.13671e-08	1.27458e-07
ENSG00000152104	0.0379452	0.677772	0.751811
ENSG00000117724	0.261723	0.00368524	0.00941626
ENSG00000082482	-0.0491622	0.59075	0.676244
ENSG00000136636	0.562106	0	0
ENSG00000042781	-0.108006	0.235998	0.324797
ENSG00000196482	-0.0544212	0.551103	0.640911
ENSG00000092978	0.495038	1.06993e-08	1.20679e-07
ENSG00000162814	-0.01115	0.902985	0.931091
ENSG00000067533	0.632279	0	0
ENSG00000092969	0.0499668	0.584197	0.670967
ENSG00000143353	0.591304	0	0
ENSG00000196660	0.436252	6.70408e-07	4.74443e-06
ENSG00000162813	0.596175	0	0
ENSG00000067704	0.694555	0	0
ENSG00000118873	0.741221	0	0
ENSG00000116141	-0.00341351	0.970218	0.9803
ENSG00000162817	0.459258	1.46092e-07	1.22712e-06
ENSG00000136630	0.0273973	0.764211	0.823527
ENSG00000143507	0.220636	0.014755	0.0312492
ENSG00000143512	0.363205	3.92668e-05	0.000171681
ENSG00000143498	0.562344	0	0
ENSG00000154305	0.495904	9.99527e-09	1.13831e-07
ENSG00000186063	0.52265	9.83592e-10	1.40256e-08
ENSG00000162819	0.683327	0	0
ENSG00000197520	-0.0462724	0.612783	0.695638
ENSG00000154309	0.522545	9.93953e-10	1.41469e-08
ENSG00000187554	0.159212	0.0798603	0.131666
ENSG00000143502	0.137553	0.130821	0.199173
ENSG00000203697	0.267311	0.00291549	0.00771003
ENSG00000162909	0.198205	0.028787	0.0554745
ENSG00000143514	0.505851	4.46558e-09	5.5043e-08
ENSG00000143756	0.615517	4.54863e-14	8.24041e-13
ENSG00000143753	0.403538	4.9152e-06	2.76279e-05
ENSG00000143748	0.55705	0	0
ENSG00000143771	0.638009	0	0
ENSG00000162923	0.385238	1.37878e-05	6.84325e-05
ENSG00000143786	0.324241	0.000269024	0.000952593
ENSG00000185842	0.324462	0.000286213	0.00100738
ENSG00000143815	0.409433	3.48222e-06	2.03213e-05
ENSG00000154380	0.460328	1.35729e-07	1.15286e-06
ENSG00000143742	0.541459	8.26141e-11	1.39105e-09
ENSG00000143819	0.502877	5.71063e-09	6.86715e-08
ENSG00000196187	0.102918	0.258905	0.350351
ENSG00000243709	-0.167878	0.0645547	0.110043
ENSG00000143811	0.596955	0	0
ENSG00000143768	0.0264076	0.772789	0.830773
ENSG00000143751	0.750923	0	0
ENSG00000182827	0.698798	0	0
ENSG00000185155	-0.117363	0.197948	0.28145
ENSG00000183814	0.391463	9.77012e-06	5.05109e-05
ENSG00000143799	0.569951	0	0
ENSG00000143772	-0.249147	0.00576609	0.0138437
ENSG00000143801	0.42768	1.15167e-06	7.64708e-06
ENSG00000143776	0.466005	9.14928e-08	8.11238e-07
ENSG00000181450	0.147488	0.104934	0.165314
ENSG00000143740	0.627666	0	0
ENSG00000081692	0.491212	1.44058e-08	1.5771e-07
ENSG00000143816	-0.128644	0.157902	0.233038
ENSG00000154342	0.365093	3.55367e-05	0.000157675
ENSG00000143761	0.708705	0	0
ENSG00000143793	0.574821	0	0
ENSG00000162910	0.447527	3.22e-07	2.48992e-06
ENSG00000143774	0.229908	0.0109931	0.0242155
ENSG00000198835	-0.157354	0.0834628	0.136472
ENSG00000181873	0.466567	8.79561e-08	7.87377e-07
ENSG00000154358	-0.145069	0.110806	0.172959
ENSG00000154370	0.45405	2.0823e-07	1.67903e-06
ENSG00000168118	0.555874	0	0
ENSG00000154429	0.30414	0.0006959	0.00220814
ENSG00000143632	0.280597	0.00174492	0.00492304
ENSG00000069248	0.750592	0	0
ENSG00000135776	0.666302	0	0
ENSG00000135801	0.69858	0	0
ENSG00000135763	0.539021	1.31249e-10	2.14149e-09
ENSG00000143641	0.209645	0.0206288	0.0416503
ENSG00000177614	0.158961	0.0803416	0.132303
ENSG00000135775	0.632378	0	0
ENSG00000135744	0.208092	0.0216035	0.0433603
ENSG00000135773	0.152258	0.09409	0.150765
ENSG00000119280	0.356086	6.35211e-05	0.000262827
ENSG00000143643	0.601098	0	0
ENSG00000173409	0.566712	0	0
ENSG00000182118	0.215944	0.0168998	0.0351121
ENSG00000119283	-0.114574	0.208888	0.293953
ENSG00000143633	0.549159	0	0
ENSG00000116906	0.663969	0	0
ENSG00000116903	0.681232	0	0
ENSG00000010072	0.701541	0	0
ENSG00000135766	0.460685	1.32433e-07	1.12738e-06
ENSG00000116918	0.732781	0	0
ENSG00000270106	-0.060108	0.510747	0.604679
ENSG00000162946	-0.145116	0.110691	0.17285
ENSG00000116991	0.204794	0.0238055	0.0470868
ENSG00000212916	0.412989	2.8202e-06	1.68638e-05
ENSG00000135778	0.605606	0	0
ENSG00000135750	0.289937	0.00125011	0.00366654
ENSG00000183780	-0.0798045	0.382232	0.481122
ENSG00000168275	0.649357	0	0
ENSG00000059588	0.61918	0	0
ENSG00000168264	0.50018	7.10936e-09	8.36472e-08
ENSG00000173726	0.645266	0	0
ENSG00000188739	0.638968	0	0
ENSG00000054267	0.484755	2.35288e-08	2.41974e-07
ENSG00000152904	0.586592	0	0
ENSG00000143669	0.265444	0.00321524	0.00836938
ENSG00000116962	0.0580231	0.525029	0.617596
ENSG00000077585	0.0129634	0.887164	0.91881
ENSG00000186197	0.371438	2.89093e-05	0.000131674
ENSG00000116977	0.567175	0	0
ENSG00000119285	0.537104	1.78558e-10	2.87031e-09
ENSG00000077522	0.277119	0.0020007	0.00555237
ENSG00000116984	0.518797	1.42643e-09	1.96789e-08
ENSG00000198626	-0.0790328	0.386354	0.48507
ENSG00000133019	0.15257	0.0933947	0.14984
ENSG00000155816	0.189024	0.0370526	0.0686898
ENSG00000180875	0.0430869	0.637034	0.717567
ENSG00000182901	-0.133011	0.144145	0.215992
ENSG00000091483	0.352471	7.6041e-05	0.000309432
ENSG00000117009	-0.0257385	0.778107	0.835201
ENSG00000054277	0.363474	4.3695e-05	0.000188826
ENSG00000162843	-0.124337	0.172407	0.250506
ENSG00000174371	0.254143	0.00483863	0.011911
ENSG00000197769	-0.117112	0.198912	0.282637
ENSG00000180287	-0.212551	0.0187503	0.0384421
ENSG00000179456	0.549344	0	0
ENSG00000173728	0.0070638	0.938449	0.956857
ENSG00000121644	0.641347	0	0
ENSG00000203667	0.470982	6.43576e-08	5.93084e-07
ENSG00000153187	0.42889	1.06792e-06	7.15945e-06
ENSG00000203666	0.33158	0.000206683	0.000752075
ENSG00000185420	0.651531	0	0
ENSG00000162851	0.630184	0	0
ENSG00000162852	0.45859	1.52931e-07	1.27836e-06
ENSG00000143653	0.404291	4.705e-06	2.65539e-05
ENSG00000153207	0.679163	0	0
ENSG00000197472	0.0941578	0.302262	0.398012
ENSG00000188295	0.393003	8.96308e-06	4.69424e-05
ENSG00000221953	0.160804	0.0768291	0.127439
ENSG00000196418	0.0242515	0.790623	0.844778
ENSG00000162714	-0.186263	0.0400912	0.0734316
ENSG00000162711	-0.251896	0.0052378	0.0127233
ENSG00000169224	-0.0444634	0.626755	0.708498
ENSG00000196242	0.0799966	0.381084	0.480072
ENSG00000162722	0.0250856	0.783877	0.839624
ENSG00000238243	0.0440862	0.629686	0.710758
ENSG00000196071	-0.0294611	0.747356	0.809189
ENSG00000187080	-0.131965	0.147354	0.219872
ENSG00000197454	-0.152087	0.0944641	0.151238
ENSG00000203663	0.0109171	0.905002	0.932541
ENSG00000198128	-0.0330663	0.717675	0.785011
ENSG00000175137	0.505831	4.47298e-09	5.50897e-08
ENSG00000171161	0.497074	9.11272e-09	1.0456e-07
ENSG00000171163	0.441182	4.87988e-07	3.57418e-06
ENSG00000184731	0.260977	0.00378671	0.00963362
ENSG00000035115	-0.0105181	0.90835	0.934982
ENSG00000143727	0.548465	0	0
ENSG00000151353	0.301688	0.000771526	0.00242095
ENSG00000130508	-0.0641231	0.482344	0.578071
ENSG00000186487	0.128729	0.157625	0.232652
ENSG00000171865	0.392752	9.09025e-06	4.74945e-05
ENSG00000171863	0.287108	0.00140007	0.00404883
ENSG00000118004	0.0458098	0.615883	0.698482
ENSG00000151360	0.178812	0.0487666	0.0867517
ENSG00000214866	-0.0415059	0.649884	0.728335
ENSG00000176887	0.214276	0.0177889	0.0367273
ENSG00000134326	-0.0804472	0.377891	0.476915
ENSG00000134321	-0.139861	0.124318	0.190756
ENSG00000151692	0.114021	0.210804	0.296363
ENSG00000115738	0.225348	0.0127222	0.0275164
ENSG00000134313	0.429802	1.00863e-06	6.82489e-06
ENSG00000143797	0.0888669	0.329885	0.427348
ENSG00000151693	0.00279888	0.975583	0.983829
ENSG00000119185	0.283209	0.00163376	0.00464373
ENSG00000119203	0.400524	5.84839e-06	3.21399e-05
ENSG00000134330	0.349391	8.84923e-05	0.00035434
ENSG00000151694	0.411211	3.13466e-06	1.85409e-05
ENSG00000134308	0.491258	1.43546e-08	1.57262e-07
ENSG00000115750	0.385905	1.3292e-05	6.63601e-05
ENSG00000134317	0.258062	0.0042072	0.0105696
ENSG00000172059	0.241355	0.00753102	0.0173842
ENSG00000205795	0.0676651	0.458972	0.555553
ENSG00000171848	0.277671	0.00202696	0.0056181
ENSG00000115756	-0.0316468	0.728965	0.793949
ENSG00000115758	0.310041	0.00054097	0.00176948
ENSG00000115761	0.457367	1.66257e-07	1.37694e-06
ENSG00000143882	0.105962	0.245391	0.335176
ENSG00000143870	0.384901	1.40447e-05	6.94818e-05
ENSG00000162975	0.0866724	0.342488	0.440276
ENSG00000150873	0.0830555	0.363083	0.461468
ENSG00000134318	0.142875	0.116352	0.18038
ENSG00000169016	0.415328	2.4518e-06	1.48941e-05
ENSG00000196208	-0.0247934	0.786055	0.841093
ENSG00000134324	0.113558	0.21267	0.298466
ENSG00000071575	-0.187029	0.0392675	0.0721392
ENSG00000151779	0.471841	6.05289e-08	5.63314e-07
ENSG00000079785	0.49332	1.22364e-08	1.3581e-07
ENSG00000134323	0.0707717	0.438035	0.535645
ENSG00000214842	0.0891726	0.328692	0.426056
ENSG00000163032	0.130834	0.150713	0.224074
ENSG00000163029	0.360408	5.10889e-05	0.00021667
ENSG00000178295	0.357943	5.78673e-05	0.000241858
ENSG00000170745	0.0224274	0.80605	0.85605
ENSG00000240857	0.255947	0.00453809	0.0112674
ENSG00000143867	-0.0549442	0.547783	0.637827
ENSG00000183891	0.247547	0.00609485	0.0145144
ENSG00000118965	0.328011	0.000243559	0.000871312
ENSG00000132031	0.00872062	0.924051	0.946703
ENSG00000068697	0.0755566	0.407636	0.50605
ENSG00000115884	0.0220242	0.80947	0.859084
ENSG00000055917	0.352827	7.47092e-05	0.000304337
ENSG00000143878	-0.185602	0.0408129	0.0745567
ENSG00000118960	0.0985688	0.279654	0.373459
ENSG00000143869	0.00114004	0.99007	0.993127
ENSG00000084674	0.107716	0.237267	0.326181
ENSG00000119771	0.228461	0.011518	0.0252335
ENSG00000119778	0.361135	4.92368e-05	0.000209982
ENSG00000173960	0.537335	1.72373e-10	2.77688e-09
ENSG00000205639	0.0196716	0.829718	0.874798
ENSG00000119782	0.26288	0.00353292	0.00909247
ENSG00000219626	0.17356	0.0559904	0.0974567
ENSG00000115129	0.266812	0.00305652	0.00802047
ENSG00000176732	0.17949	0.0479036	0.0854754
ENSG00000186453	-0.0903503	0.322319	0.419432
ENSG00000198399	0.461168	1.28099e-07	1.09598e-06
ENSG00000084676	0.497867	8.55641e-09	9.91453e-08
ENSG00000184924	0.375602	2.31986e-05	0.000108048
ENSG00000138092	0.304681	0.000680133	0.00216576
ENSG00000138031	0.00238913	0.979161	0.986005
ENSG00000115137	0.378999	1.93448e-05	9.22366e-05
ENSG00000084710	0.126968	0.163435	0.23956
ENSG00000115138	-0.198602	0.0283114	0.0547306
ENSG00000119772	0.341315	0.000130787	0.000500848
ENSG00000138101	0.425301	1.33501e-06	8.72042e-06
ENSG00000143970	0.277466	0.00204303	0.00565854
ENSG00000084731	0.178577	0.0491807	0.0873663
ENSG00000084733	0.355068	6.68351e-05	0.000275197
ENSG00000084754	0.224793	0.0129482	0.0279656
ENSG00000138029	0.140866	0.121617	0.187157
ENSG00000157856	0.0253167	0.781935	0.838191
ENSG00000115155	0.0630958	0.489924	0.584863
ENSG00000171303	-0.0245401	0.788465	0.843061
ENSG00000213699	0.303598	0.000712003	0.00225362
ENSG00000115163	0.240383	0.00778173	0.017898
ENSG00000157851	0.0902822	0.322685	0.419873
ENSG00000084764	0.0552473	0.545068	0.635441
ENSG00000119777	0.259681	0.00396869	0.0100397
ENSG00000084693	0.262999	0.00351758	0.00905909
ENSG00000228474	0.228401	0.01154	0.0252782
ENSG00000138080	-0.219083	0.0154844	0.0325548
ENSG00000138030	0.148473	0.102615	0.162313
ENSG00000138028	0.0471778	0.605373	0.689327
ENSG00000143994	-0.00174148	0.984811	0.989997
ENSG00000138073	0.127238	0.16233	0.238215
ENSG00000163792	-0.0313415	0.731825	0.796477
ENSG00000138074	0.0343433	0.706885	0.776491
ENSG00000138085	0.255181	0.00466369	0.0115361
ENSG00000084774	0.105429	0.247416	0.337249
ENSG00000115194	0.113772	0.212114	0.297767
ENSG00000163793	0.123645	0.174826	0.253483
ENSG00000138100	0.0072002	0.937262	0.956278
ENSG00000163794	-0.0532025	0.560564	0.649343
ENSG00000115204	0.0608186	0.505232	0.599201
ENSG00000115207	0.326233	0.000264127	0.000935906
ENSG00000115211	0.295145	0.0010118	0.00306957
ENSG00000115234	0.305415	0.000659314	0.00210561
ENSG00000163795	0.128124	0.159408	0.234884
ENSG00000115241	0.335598	0.000171407	0.000637228
ENSG00000115216	0.261499	0.00371551	0.00948408
ENSG00000157992	0.0261846	0.774656	0.832024
ENSG00000138002	0.334719	0.000178607	0.000660617
ENSG00000115226	0.0108287	0.905655	0.932899
ENSG00000084734	-0.000902118	0.992149	0.994167
ENSG00000221843	-0.125399	0.168743	0.246042
ENSG00000243943	0.252762	0.00508064	0.0124008
ENSG00000176714	0.120907	0.184393	0.264966
ENSG00000198522	0.446205	3.51365e-07	2.6938e-06
ENSG00000119760	0.402137	5.32998e-06	2.96537e-05
ENSG00000163798	0.432049	8.75639e-07	6.01563e-06
ENSG00000243147	0.346648	0.000101161	0.000398487
ENSG00000171174	0.203003	0.0250802	0.049289
ENSG00000075426	0.262702	0.00355604	0.00913966
ENSG00000163803	0.127166	0.162773	0.238773
ENSG00000213639	0.343991	0.000115033	0.000447245
ENSG00000163806	0.251417	0.00521534	0.0126809
ENSG00000171103	0.174301	0.0549391	0.0959331
ENSG00000163811	0.264889	0.00328174	0.00852505
ENSG00000115295	0.123736	0.174279	0.252834
ENSG00000171094	-0.0516599	0.572002	0.65984
ENSG00000119801	0.137601	0.130565	0.198842
ENSG00000213626	-0.0416395	0.648398	0.727151
ENSG00000172954	0.316551	0.000407378	0.00138163
ENSG00000162949	0.105319	0.248284	0.33819
ENSG00000158089	0.0603164	0.50876	0.602543
ENSG00000214711	0.00400825	0.96505	0.976884
ENSG00000013016	0.0457966	0.615985	0.698494
ENSG00000158125	0.0956675	0.294104	0.38898
ENSG00000162959	0.380103	1.82285e-05	8.73506e-05
ENSG00000162961	0.174578	0.0545491	0.095372
ENSG00000021574	0.509473	2.06057e-09	2.75079e-08
ENSG00000152683	0.297405	0.00092197	0.00282851
ENSG00000091106	0.0680224	0.45607	0.553161
ENSG00000119820	0.186203	0.0401557	0.0735233
ENSG00000115760	0.443383	4.22837e-07	3.16083e-06
ENSG00000018699	0.348155	9.40053e-05	0.00037377
ENSG00000049323	0.0756226	0.407225	0.505786
ENSG00000152689	0.0710559	0.436194	0.533693
ENSG00000119812	0.233206	0.00987487	0.0220481
ENSG00000171055	0.388668	1.14137e-05	5.80261e-05
ENSG00000205221	-0.00970421	0.915514	0.939759
ENSG00000115808	0.472727	5.681e-08	5.33178e-07
ENSG00000008869	0.452959	2.24107e-07	1.79286e-06
ENSG00000152133	0.228368	0.0115523	0.0252978
ENSG00000055332	0.217629	0.0161956	0.0338496
ENSG00000138068	0.102103	0.263105	0.354959
ENSG00000115816	0.305964	0.000644131	0.00206273
ENSG00000003509	0.244871	0.00668258	0.0157106
ENSG00000115825	0.417469	2.1551e-06	1.33034e-05
ENSG00000115828	0.136881	0.132606	0.201468
ENSG00000163171	0.101589	0.265128	0.35709
ENSG00000115841	0.0684321	0.453356	0.550808
ENSG00000138061	0.0884241	0.332308	0.429721
ENSG00000119787	0.203221	0.0249219	0.049041
ENSG00000143889	0.346225	0.00010326	0.000405394
ENSG00000143891	0.262688	0.00355776	0.009141
ENSG00000115875	0.175814	0.0528404	0.0928416
ENSG00000152147	0.263772	0.00341931	0.00883732
ENSG00000163214	0.412685	2.87176e-06	1.71385e-05
ENSG00000188010	0.125566	0.167955	0.245104
ENSG00000214694	0.212191	0.0189566	0.0387908
ENSG00000115904	0.190023	0.0361859	0.0672888
ENSG00000205111	0.134397	0.139974	0.210755
ENSG00000011566	0.273699	0.00235992	0.00641066
ENSG00000152154	-0.0045338	0.960471	0.973281
ENSG00000138050	0.28654	0.00143212	0.00412978
ENSG00000183023	0.0182638	0.841535	0.88384
ENSG00000205086	0.00910539	0.92071	0.943634
ENSG00000162878	0.155353	0.0875184	0.141903
ENSG00000143924	0.392362	9.29108e-06	4.83618e-05
ENSG00000115944	0.245743	0.00648571	0.0153209
ENSG00000171126	0.171445	0.0590019	0.10184
ENSG00000057935	0.44559	3.65874e-07	2.7813e-06
ENSG00000162881	0.114371	0.209398	0.294577
ENSG00000162882	-0.0137829	0.880081	0.914016
ENSG00000115970	0.238566	0.0082707	0.0188917
ENSG00000152518	0.127939	0.160015	0.235475
ENSG00000152527	0.16984	0.061529	0.105522
ENSG00000138036	0.192468	0.0338228	0.0635587
ENSG00000138075	0.148565	0.102399	0.161988
ENSG00000143921	0.127199	0.162462	0.238362
ENSG00000138095	0.191946	0.0343161	0.0643352
ENSG00000138032	0.104094	0.253479	0.344039
ENSG00000138079	-0.0153758	0.86651	0.904102
ENSG00000138078	0.282991	0.00164782	0.00467761
ENSG00000143919	0.203598	0.0246505	0.0485821
ENSG00000138083	0.167598	0.0650093	0.110698
ENSG00000170577	-0.0316186	0.729546	0.794468
ENSG00000068784	0.307259	0.000609547	0.001966
ENSG00000171132	0.131746	0.147869	0.220489
ENSG00000116016	0.202236	0.0256434	0.0502795
ENSG00000250565	0.312791	0.000480262	0.00159343
ENSG00000119729	0.283447	0.00161854	0.0046039
ENSG00000151665	0.187347	0.0389309	0.0716155
ENSG00000119878	0.259377	0.00401252	0.0101405
ENSG00000171150	0.301965	0.0007626	0.00239787
ENSG00000222005	0.167572	0.065051	0.110734
ENSG00000239332	0.0855743	0.348661	0.44682
ENSG00000180398	0.241282	0.00754953	0.0174164
ENSG00000068724	0.251962	0.00522565	0.0126979
ENSG00000143933	0.119598	0.189215	0.270926
ENSG00000119888	0.093264	0.306895	0.402709
ENSG00000095002	0.247931	0.00601457	0.0143657
ENSG00000184261	-0.0235684	0.796656	0.849025
ENSG00000116062	0.288899	0.00130332	0.00380145
ENSG00000138081	0.354949	6.72328e-05	0.000276536
ENSG00000170802	0.191556	0.0346884	0.0649297
ENSG00000162869	0.58303	0	0
ENSG00000243244	0.0683991	0.453575	0.550942
ENSG00000068781	-0.0218497	0.811197	0.86032
ENSG00000242441	-0.0981093	0.282333	0.376083
ENSG00000138039	0.183779	0.0427337	0.0774083
ENSG00000170820	-0.0107269	0.906649	0.933734
ENSG00000179915	0.0892821	0.328096	0.425459
ENSG00000143942	0.098516	0.279913	0.373727
ENSG00000068912	0.173739	0.0557354	0.0970904
ENSG00000119737	0.36134	4.87263e-05	0.000208212
ENSG00000068878	0.384028	1.47308e-05	7.25236e-05
ENSG00000170634	-0.0691723	0.448477	0.546183
ENSG00000178021	0.0328582	0.719377	0.78631
ENSG00000177994	-0.0388842	0.670669	0.745845
ENSG00000115306	0.222539	0.0139021	0.0296733
ENSG00000214595	0.0417717	0.647357	0.726454
ENSG00000115310	0.0539388	0.554643	0.643802
ENSG00000162994	0.168412	0.0637698	0.1089
ENSG00000143947	0.269958	0.00271804	0.00725699
ENSG00000085760	0.185133	0.0413318	0.0753695
ENSG00000115355	0.484609	2.37866e-08	2.44296e-07
ENSG00000138035	0.350937	8.20192e-05	0.000331375
ENSG00000115380	-0.00156301	0.986376	0.990919
ENSG00000055813	-0.222652	0.013702	0.0293159
ENSG00000028116	0.335453	0.000172579	0.000641117
ENSG00000115392	0.353297	7.29915e-05	0.000297975
ENSG00000119866	0.0209537	0.818803	0.866041
ENSG00000115421	0.411825	3.02236e-06	1.79531e-05
ENSG00000162924	0.225929	0.0124892	0.0270737
ENSG00000162927	0.127853	0.160298	0.235822
ENSG00000162928	0.253528	0.00494502	0.0121201
ENSG00000162929	0.272139	0.00250369	0.0067484
ENSG00000237651	-0.0597282	0.512908	0.606796
ENSG00000115464	0.458577	1.5307e-07	1.27882e-06
ENSG00000082898	0.312321	0.000490156	0.00162062
ENSG00000170264	0.265054	0.00326182	0.00847907
ENSG00000115484	0.131442	0.148812	0.22168
ENSG00000173163	0.226022	0.0124524	0.0270095
ENSG00000170340	0.160224	0.0779458	0.128956
ENSG00000186889	0.0573357	0.529956	0.621954
ENSG00000115504	0.307384	0.000606287	0.0019559
ENSG00000115507	0.234503	0.00932605	0.020973
ENSG00000143951	0.117299	0.197913	0.281426
ENSG00000014641	0.292607	0.00112218	0.00335052
ENSG00000169764	0.122222	0.179638	0.259328
ENSG00000143952	0.223887	0.0133243	0.0286241
ENSG00000197329	0.217311	0.0163545	0.0341443
ENSG00000119862	0.280017	0.00185094	0.00518765
ENSG00000119844	0.392554	9.19185e-06	4.79269e-05
ENSG00000179833	0.391688	9.64822e-06	5.00377e-05
ENSG00000115902	0.192759	0.0335507	0.0631172
ENSG00000011523	0.124172	0.172756	0.250959
ENSG00000138069	0.278715	0.00194682	0.00542057
ENSG00000138071	0.293618	0.00107694	0.00323761
ENSG00000198369	0.337905	0.000153779	0.000579307
ENSG00000143995	0.403128	5.03323e-06	2.8229e-05
ENSG00000143971	0.34263	0.00012281	0.000473745
ENSG00000197223	0.101259	0.266692	0.358721
ENSG00000243667	0.300465	0.000811994	0.00253129
ENSG00000115946	0.213782	0.0182156	0.0374867
ENSG00000221823	0.183156	0.0435785	0.0787798
ENSG00000119865	-0.0393727	0.666361	0.742118
ENSG00000115956	0.070732	0.438292	0.535831
ENSG00000204923	0.293635	0.00102858	0.00311427
ENSG00000169621	0.228461	0.011518	0.0252335
ENSG00000169618	0.252619	0.00499711	0.0122321
ENSG00000163219	0.0729328	0.424148	0.522134
ENSG00000163217	0.0966876	0.289399	0.383655
ENSG00000169604	0.0415272	0.649284	0.72793
ENSG00000198380	0.338189	0.000151728	0.000572286
ENSG00000169599	0.260957	0.00378944	0.00963896
ENSG00000115977	0.245657	0.00650486	0.0153495
ENSG00000196975	0.130768	0.150921	0.224318
ENSG00000087338	0.391351	9.83162e-06	5.07945e-05
ENSG00000124380	0.235836	0.00905621	0.0204686
ENSG00000059728	0.405818	4.30491e-06	2.45682e-05
ENSG00000244617	0.220094	0.015006	0.0316842
ENSG00000169564	0.246767	0.00626114	0.0148663
ENSG00000115998	0.163059	0.0727745	0.121652
ENSG00000116001	0.328051	0.000243118	0.000869937
ENSG00000116005	0.17664	0.0517231	0.0911234
ENSG00000143977	0.321785	0.000322856	0.00112264
ENSG00000035141	0.397306	7.0292e-06	3.78927e-05
ENSG00000163235	0.0459816	0.614558	0.697291
ENSG00000075340	-0.030758	0.736633	0.800018
ENSG00000183733	-0.134475	0.139743	0.210449
ENSG00000152672	0.0238041	0.794667	0.847615
ENSG00000116031	0.111219	0.222618	0.309807
ENSG00000116035	0.0227065	0.80394	0.854165
ENSG00000116039	0.0776098	0.3955	0.494318
ENSG00000144031	0.0768101	0.400401	0.499015
ENSG00000144043	0.395561	7.76027e-06	4.12944e-05
ENSG00000124357	0.268055	0.00291853	0.00771673
ENSG00000124370	0.0589483	0.518434	0.61177
ENSG00000124383	0.223854	0.0133382	0.0286419
ENSG00000124374	0.306334	0.00063407	0.00203664
ENSG00000075292	0.329894	0.000223397	0.000806934
ENSG00000135636	0.146636	0.106975	0.167871
ENSG00000003137	0.13049	0.15197	0.225658
ENSG00000144036	0.431057	9.3211e-07	6.34932e-06
ENSG00000116096	0.0853378	0.34951	0.447644
ENSG00000135638	-0.141102	0.121083	0.186489
ENSG00000144040	0.125348	0.168699	0.246025
ENSG00000135631	0.302236	0.000753979	0.00237467
ENSG00000135632	0.268716	0.00284745	0.00755102
ENSG00000135617	0.00321524	0.971948	0.981436
ENSG00000135624	0.213848	0.0181792	0.0374319
ENSG00000163013	0.100552	0.270059	0.362548
ENSG00000135625	0.0249008	0.78543	0.840699
ENSG00000116127	0.401529	5.52012e-06	3.05779e-05
ENSG00000144035	0.12437	0.172067	0.250149
ENSG00000144034	0.256833	0.00439679	0.010979
ENSG00000144048	0.398627	6.51928e-06	3.54946e-05
ENSG00000187833	0.10732	0.239362	0.328559
ENSG00000124356	0.486262	2.10084e-08	2.19004e-07
ENSG00000163017	-0.137932	0.129637	0.197804
ENSG00000114956	0.278801	0.00194036	0.00540454
ENSG00000187605	0.296817	0.000944614	0.00288985
ENSG00000163170	0.135394	0.136896	0.206915
ENSG00000114978	0.391985	9.48909e-06	4.92916e-05
ENSG00000065911	0.0872279	0.338909	0.436594
ENSG00000188687	0.205647	0.0232185	0.0461169
ENSG00000204843	0.32698	0.000255298	0.000909898
ENSG00000005448	0.160911	0.0766657	0.12721
ENSG00000114993	0.176567	0.0518207	0.0912809
ENSG00000115274	0.137978	0.129508	0.197646
ENSG00000239779	0.273421	0.00238495	0.00646599
ENSG00000115275	0.248122	0.00597479	0.0142841
ENSG00000204822	0.0073326	0.936044	0.955255
ENSG00000135637	0.0603957	0.508202	0.602069
ENSG00000115282	0.195449	0.0311203	0.05929
ENSG00000179528	-0.169542	0.0619904	0.106206
ENSG00000115289	0.215818	0.0171209	0.0355163
ENSG00000115297	-0.0675126	0.459987	0.55643
ENSG00000144045	0.0982563	0.281609	0.375446
ENSG00000115307	0.185066	0.0414054	0.0754766
ENSG00000115317	0.232571	0.0100818	0.0224511
ENSG00000115318	0.0235443	0.796595	0.849025
ENSG00000115325	0.00912362	0.920462	0.943501
ENSG00000159374	0.0701842	0.442382	0.53988
ENSG00000135622	0.21022	0.0202777	0.0410555
ENSG00000159399	0.120933	0.184297	0.264927
ENSG00000115350	0.301251	0.000785746	0.002459
ENSG00000115353	0.115856	0.203807	0.28833
ENSG00000115363	0.00644701	0.943758	0.960552
ENSG00000115364	0.195152	0.0313814	0.0596714
ENSG00000005436	0.246477	0.00632417	0.0149997
ENSG00000143954	0.089241	0.32832	0.425681
ENSG00000172023	-0.00813211	0.929162	0.95051
ENSG00000115386	-0.0767421	0.40082	0.499406
ENSG00000172016	-0.0552565	0.545506	0.635736
ENSG00000066032	-0.0534031	0.559085	0.647973
ENSG00000162951	0.0995972	0.275062	0.368452
ENSG00000163541	0.201397	0.0262725	0.051289
ENSG00000115423	0.203499	0.0247217	0.0487035
ENSG00000034510	0.196883	0.0298868	0.0572327
ENSG00000176407	0.342874	0.000121378	0.000468457
ENSG00000152284	0.279257	0.00190637	0.00532348
ENSG00000152291	0.247038	0.00620291	0.0147372
ENSG00000042445	0.0189974	0.835257	0.878758
ENSG00000115459	0.21027	0.0200906	0.0407415
ENSG00000042493	0.0736003	0.419911	0.518171
ENSG00000152292	0.0685845	0.452877	0.550418
ENSG00000168906	0.141567	0.119761	0.184964
ENSG00000115486	0.121905	0.180777	0.260701
ENSG00000118640	0.308336	0.000582098	0.00188583
ENSG00000168899	0.00178111	0.984471	0.989889
ENSG00000168894	0.221012	0.0145826	0.0309314
ENSG00000168890	0.177783	0.0502091	0.0889346
ENSG00000168883	0.396658	7.29262e-06	3.91057e-05
ENSG00000168887	0.396479	7.36682e-06	3.94343e-05
ENSG00000115523	-0.0286993	0.753357	0.814186
ENSG00000168874	-0.174704	0.0543735	0.0951411
ENSG00000115525	0.137832	0.129915	0.198129
ENSG00000068654	0.329518	0.000227301	0.000820259
ENSG00000132300	0.445723	3.62707e-07	2.75997e-06
[truncated: 13,273 more rows]

## Sheet: Fig2b
	rho	p	adjp
ENSG00000188976	0.506787	0.00018108	0.000850469
ENSG00000187608	0.505611	0.000188289	0.000879057
ENSG00000188157	0.0230769	0.872082	0.90357
ENSG00000078808	0.231403	0.102278	0.167488
ENSG00000127054	0.0933032	0.513781	0.609927
ENSG00000242485	0.202262	0.154275	0.233071
ENSG00000179403	-0.0443439	0.756733	0.815184
ENSG00000160072	0.238914	0.0913858	0.153082
ENSG00000197785	0.536471	6.46663e-05	0.000351972
ENSG00000160075	0.253032	0.0733951	0.128647
ENSG00000008128	0.198371	0.162487	0.243331
ENSG00000078369	0.115656	0.417836	0.51884
ENSG00000157916	0.614389	2.7894e-06	2.4739e-05
ENSG00000157881	0.176652	0.214296	0.303975
ENSG00000158109	0.406787	0.00327546	0.00981028
ENSG00000130764	0.535294	6.74734e-05	0.000364715
ENSG00000198912	0.499005	0.000233878	0.00104729
ENSG00000116251	0.304163	0.0304158	0.0620659
ENSG00000097021	0.380905	0.00612255	0.0165472
ENSG00000187017	0.109502	0.443167	0.542066
ENSG00000007923	0.284887	0.0430993	0.0830909
ENSG00000049245	0.310136	0.0271878	0.0567682
ENSG00000049247	-0.137991	0.334217	0.432243
ENSG00000116288	0.670317	2.08863e-07	2.68727e-06
ENSG00000074800	0.662624	3.01318e-07	3.67005e-06
ENSG00000049239	0.796652	0	0
ENSG00000162441	0.526787	9.13578e-05	0.000477798
ENSG00000130939	0.107783	0.450395	0.549314
ENSG00000054523	-0.0165611	0.908083	0.931538
ENSG00000142657	0.460362	0.000768794	0.0028665
ENSG00000160049	0.352579	0.0115384	0.0281074
ENSG00000142655	0.481267	0.000410436	0.00169653
ENSG00000120948	0.244344	0.0840955	0.142835
ENSG00000009724	0.265973	0.0595009	0.108672
ENSG00000116649	0.506606	0.000182172	0.000853406
ENSG00000171824	0.187602	0.186885	0.271847
ENSG00000198793	0.157104	0.270024	0.363726
ENSG00000116661	0.417647	0.00248447	0.00784412
ENSG00000116663	0.257466	0.0683687	0.121468
ENSG00000215910	-0.154998	0.27746	0.37137
ENSG00000116685	0.215475	0.128686	0.201464
ENSG00000083444	0.403529	0.00355282	0.0105373
ENSG00000116688	0.199186	0.160742	0.241311
ENSG00000048707	0.0876923	0.539507	0.634285
ENSG00000162496	0.276471	0.0498665	0.0937306
ENSG00000142621	-0.311855	0.0263139	0.055493
ENSG00000142634	0.543167	5.06339e-05	0.00028464
ENSG00000116138	-0.157195	0.269746	0.363709
ENSG00000116771	0.674751	1.68785e-07	2.25637e-06
ENSG00000197312	0.375475	0.00694117	0.0182995
ENSG00000055070	0.058733	0.681433	0.75606
ENSG00000157191	0.402715	0.00362533	0.0107292
ENSG00000058453	0.106697	0.454994	0.553813
ENSG00000117122	-0.070258	0.624197	0.708296
ENSG00000117118	0.593756	6.82954e-06	5.17742e-05
ENSG00000179051	0.593213	6.98827e-06	5.29043e-05
ENSG00000074964	0.254842	0.071309	0.125714
ENSG00000159423	0.773846	0	0
ENSG00000127481	0.146335	0.304545	0.399715
ENSG00000127463	0.188597	0.184525	0.269271
ENSG00000053372	0.504706	0.000194012	0.000901171
ENSG00000162482	0.765792	0	0
ENSG00000053371	0.71267	2.1789e-08	4.10398e-07
ENSG00000077549	0.27267	0.0531957	0.0989364
ENSG00000173436	0.0654299	0.647368	0.727691
ENSG00000188257	0.483167	0.000386954	0.00161653
ENSG00000158825	0.225068	0.112225	0.180648
ENSG00000244038	0.19267	0.175094	0.25805
ENSG00000127483	0.233846	0.0986291	0.162617
ENSG00000075151	0.0404525	0.777526	0.830563
ENSG00000117298	-0.0733032	0.608226	0.695242
ENSG00000162551	0.523891	0.000101117	0.000519422
ENSG00000142798	0.286606	0.0418145	0.0809556
ENSG00000070831	0.128145	0.36907	0.469671
ENSG00000173372	0.221991	0.117318	0.18736
ENSG00000159189	0.304163	0.0304158	0.0620659
ENSG00000173369	0.203801	0.151115	0.229118
ENSG00000004487	0.213303	0.132655	0.206264
ENSG00000169641	0.452851	0.000954741	0.00345865
ENSG00000125944	0.342353	0.0143254	0.0336553
ENSG00000204219	0.131493	0.356608	0.456568
ENSG00000142676	0.201176	0.156535	0.235835
ENSG00000011007	0.0613575	0.668003	0.744171
ENSG00000057757	0.0365611	0.798476	0.84569
ENSG00000011009	0.500181	0.000225087	0.00102043
ENSG00000117308	0.496652	0.000252408	0.00111749
ENSG00000117305	0.702172	4.16324e-08	6.9782e-07
ENSG00000179163	0.453303	0.000942485	0.00341877
ENSG00000188529	0.127964	0.369751	0.47021
ENSG00000133226	0.294118	0.0365671	0.0725387
ENSG00000169504	0.310226	0.0271412	0.0567141
ENSG00000183726	0.213665	0.131987	0.205459
ENSG00000204178	0.0840724	0.556432	0.649862
ENSG00000157978	0.190136	0.18092	0.264715
ENSG00000117643	0.150317	0.291462	0.386057
ENSG00000117640	0.12733	0.372141	0.4727
ENSG00000117632	0.845701	0	0
ENSG00000158006	-0.0131222	0.927163	0.946504
ENSG00000142669	0.432036	0.00169989	0.00573359
ENSG00000198830	0.588507	8.51676e-06	6.21576e-05
ENSG00000117713	0.101991	0.475216	0.573713
ENSG00000175793	-0.629864	1.38872e-06	1.38141e-05
ENSG00000090273	0.676652	1.53975e-07	2.09935e-06
ENSG00000158195	0.110226	0.440143	0.539934
ENSG00000117758	0.0662443	0.643271	0.723829
ENSG00000117751	0.220271	0.12024	0.191247
ENSG00000117748	0.0726697	0.611337	0.697344
ENSG00000126698	0.596199	6.15634e-06	4.78623e-05
ENSG00000130770	0.437466	0.00146714	0.00504478
ENSG00000204138	-0.144163	0.311839	0.407824
ENSG00000180198	0.510679	0.000158993	0.000765766
ENSG00000198492	0.398643	0.0040079	0.0116723
ENSG00000159023	0.125973	0.377293	0.477805
ENSG00000116350	0.297738	0.0342409	0.0684694
ENSG00000116353	0.521991	0.000108033	0.000548266
ENSG00000134644	0.283348	0.0442764	0.0849418
ENSG00000060688	0.395566	0.00432022	0.0124039
ENSG00000121769	0.645068	6.88141e-07	7.60423e-06
ENSG00000142910	0.571041	1.73781e-05	0.000114208
ENSG00000162517	0.474751	0.00050111	0.00200334
ENSG00000084636	-0.119729	0.401541	0.502821
ENSG00000121774	0.404977	0.00342708	0.0102141
ENSG00000025800	0.311674	0.0264048	0.0556205
ENSG00000084652	0.497376	0.000246569	0.00109429
ENSG00000084623	0.506063	0.000185486	0.000867447
ENSG00000116478	0.464887	0.00067324	0.00257324
ENSG00000175130	0.668054	2.32717e-07	2.93224e-06
ENSG00000160058	0.142443	0.317693	0.413604
ENSG00000176261	0.161357	0.257142	0.350074
ENSG00000162521	0.206787	0.145118	0.221743
ENSG00000134684	0.622353	1.95303e-06	1.83612e-05
ENSG00000004455	0.331946	0.0177379	0.0398285
ENSG00000134686	0.215837	0.128033	0.200614
ENSG00000116560	0.377104	0.00668607	0.0177636
ENSG00000142687	0.465249	0.00066608	0.00255121
ENSG00000126067	0.0221719	0.877069	0.907535
ENSG00000092847	-0.0170136	0.905577	0.93001
ENSG00000116863	0.46543	0.000662526	0.00254471
ENSG00000054116	0.162534	0.253654	0.346703
ENSG00000116871	0.292851	0.0374117	0.0739465
ENSG00000054118	0.443348	0.00124762	0.00435554
ENSG00000116898	0.198643	0.161904	0.24259
ENSG00000134697	-0.120633	0.397971	0.499492
ENSG00000185090	-0.225158	0.112078	0.18057
ENSG00000197982	0.299186	0.0333456	0.067046
ENSG00000183431	0.265792	0.0596794	0.108925
ENSG00000116954	0.400724	0.00380812	0.0111796
ENSG00000214114	0.614389	2.7894e-06	2.4739e-05
ENSG00000168653	-0.174661	0.21957	0.309771
ENSG00000127603	-0.116561	0.414182	0.515471
ENSG00000090621	0.328416	0.019043	0.042274
ENSG00000084072	0.0469683	0.742805	0.804449
ENSG00000131236	0.321176	0.0219778	0.0478396
ENSG00000131238	0.211855	0.135352	0.209566
ENSG00000084073	0.345339	0.0134572	0.0319857
ENSG00000084070	0.344887	0.0135858	0.0321796
ENSG00000066136	0.160271	0.260391	0.353443
ENSG00000171793	0.267783	0.0577399	0.105915
ENSG00000127125	0.557285	2.97681e-05	0.000179691
ENSG00000171960	0.485068	0.000364699	0.00153881
ENSG00000065978	0.411674	0.00289541	0.00886083
ENSG00000117385	0.232398	0.100779	0.165677
ENSG00000164008	0.122896	0.389129	0.490077
ENSG00000117394	0.184253	0.194984	0.281684
ENSG00000117395	0.308507	0.0280382	0.0581891
ENSG00000066322	0.190588	0.179869	0.263741
ENSG00000198198	0.342715	0.0142177	0.0334451
ENSG00000178922	0.408145	0.00316569	0.00953883
ENSG00000142949	0.0854299	0.550055	0.643924
ENSG00000132768	0.355747	0.0107763	0.0265103
ENSG00000178028	0.164615	0.247562	0.340498
ENSG00000117419	0.549864	3.94603e-05	0.000229112
ENSG00000142937	0.317195	0.0237496	0.0511479
ENSG00000070785	0.317376	0.0236665	0.0510291
ENSG00000126107	0.222896	0.115802	0.185371
ENSG00000126088	0.28371	0.0439971	0.0846133
ENSG00000132773	0.201448	0.155968	0.235239
ENSG00000132763	0.235837	0.0957319	0.158761
ENSG00000117450	0.659638	3.47104e-07	4.10902e-06
ENSG00000117448	0.77991	0	0
ENSG00000132780	0.635023	1.09613e-06	1.13143e-05
ENSG00000132128	-0.0137557	0.923645	0.943792
ENSG00000173660	0.0642534	0.653302	0.73226
ENSG00000117480	0.265068	0.0603976	0.10987
ENSG00000123472	0.334661	0.0167868	0.0380357
ENSG00000187048	0.83638	0	0
ENSG00000162368	0.682805	1.14034e-07	1.64047e-06
ENSG00000185104	0.494118	0.000273852	0.00119887
ENSG00000085832	0.488416	0.0003283	0.00140141
ENSG00000117859	0.166244	0.242864	0.335468
ENSG00000078618	0.302081	0.0316136	0.0642233
ENSG00000117862	0.36	0.00982188	0.0244699
ENSG00000134717	0.334751	0.0167558	0.0379813
ENSG00000154222	-0.108507	0.447344	0.5462
ENSG00000134748	0.268054	0.0574795	0.105472
ENSG00000121310	0.772489	0	0
ENSG00000116171	0.868507	0	0
ENSG00000157184	0.7419	0	0
ENSG00000162384	0.528235	8.68097e-05	0.000457064
ENSG00000081870	0.0419005	0.76977	0.824689
ENSG00000116221	-0.0341176	0.811705	0.855075
ENSG00000162390	-0.0639819	0.654675	0.733199
ENSG00000162396	0.424977	0.00205166	0.00672156
ENSG00000116133	0.60914	3.517e-06	3.02617e-05
ENSG00000169174	0.331041	0.018065	0.0405464
ENSG00000162402	0.122986	0.388778	0.489747
ENSG00000162407	0.589412	8.20039e-06	6.01691e-05
ENSG00000157131	0.1019	0.475609	0.573809
ENSG00000021852	0.0742986	0.603351	0.691111
ENSG00000162600	0.0851584	0.551328	0.644863
ENSG00000172456	0.51991	0.000116103	0.000581151
ENSG00000134709	0.448688	0.00107442	0.00382395
ENSG00000134716	0.789502	0	0
ENSG00000162599	0.495385	0.000262931	0.00115939
ENSG00000132849	0.329231	0.0187347	0.041708
ENSG00000116641	0.38009	0.00623966	0.0167892
ENSG00000132855	-0.172127	0.226412	0.317707
ENSG00000088035	0.186425	0.189703	0.27536
ENSG00000079739	0.718371	1.42198e-08	2.84449e-07
ENSG00000162434	0.0709502	0.619815	0.704349
ENSG00000162433	0.67819	1.42904e-07	1.98664e-06
ENSG00000213625	0.12905	0.365676	0.465893
ENSG00000116704	0.265701	0.0597688	0.10898
ENSG00000142864	0.387873	0.00519689	0.0144663
ENSG00000172380	0.396923	0.00417987	0.0120769
ENSG00000116729	-0.0889593	0.533643	0.628605
ENSG00000066557	0.040181	0.778983	0.831309
ENSG00000116754	0.039276	0.783844	0.835034
ENSG00000116761	0.8019	0	0
ENSG00000132485	0.00579186	0.967957	0.976868
ENSG00000254685	0.362081	0.00938219	0.0235457
ENSG00000116791	0.756833	0	0
ENSG00000117054	0.725882	6.67174e-09	1.4511e-07
ENSG00000137955	-0.0475113	0.739934	0.80229
ENSG00000142892	-0.0391855	0.784331	0.83539
ENSG00000162614	0.182443	0.199465	0.287022
ENSG00000162613	0.560452	2.63463e-05	0.000162434
ENSG00000162616	0.392036	0.00470477	0.013368
ENSG00000137960	0.589774	8.07695e-06	5.95024e-05
ENSG00000117114	0.00742081	0.958881	0.970568
ENSG00000142875	0.323167	0.0211348	0.0463359
ENSG00000174021	0.0565611	0.692623	0.763222
ENSG00000117151	0.0142986	0.920631	0.941414
ENSG00000117155	0.142443	0.317693	0.413604
ENSG00000153904	0.798281	0	0
ENSG00000117174	0.128054	0.36941	0.469995
ENSG00000097033	0.384615	0.00561309	0.0154135
ENSG00000183291	-0.114389	0.422982	0.523451
ENSG00000153936	0.55629	3.09258e-05	0.000185251
ENSG00000065243	-0.0299548	0.834362	0.873236
ENSG00000137947	-0.0199095	0.889555	0.917856
ENSG00000137944	-0.100543	0.481534	0.579935
ENSG00000213516	0.365701	0.0086582	0.0220007
ENSG00000117228	0.470045	0.000577505	0.00226579
ENSG00000162645	0.438462	0.00142771	0.00492776
ENSG00000213512	-0.306787	0.0289599	0.0597626
ENSG00000162654	-0.262262	0.0632469	0.114032
ENSG00000162664	0.228145	0.107304	0.174107
ENSG00000174842	0.4219	0.00222438	0.00714225
ENSG00000122406	0.144706	0.310005	0.405813
ENSG00000117500	0.337557	0.0158207	0.036312
ENSG00000117505	0.309593	0.0274688	0.0572024
ENSG00000137936	0.0411765	0.773645	0.827547
ENSG00000067334	0.309502	0.0275159	0.0572569
ENSG00000023909	0.551131	3.76221e-05	0.000220071
ENSG00000117528	0.72905	4.14389e-09	9.15834e-08
ENSG00000117519	0.365611	0.00867569	0.022035
ENSG00000152078	0.499729	0.000228432	0.00103048
ENSG00000188641	0.475928	0.000483503	0.00194859
ENSG00000162627	0.264163	0.0613051	0.111226
ENSG00000099260	0.70905	2.76436e-08	4.98404e-07
ENSG00000156869	0.257647	0.0681695	0.121232
ENSG00000162688	0.755566	0	0
ENSG00000137992	0.661991	3.10507e-07	3.76524e-06
ENSG00000137996	0.393394	0.00455343	0.0129918
ENSG00000162695	-0.0427149	0.765417	0.821632
ENSG00000237763	-0.241174	0.0882141	0.148587
ENSG00000174876	-0.162537	0.254467	0.347554
ENSG00000085491	0.698824	5.01221e-08	8.12779e-07
ENSG00000116266	0.0960181	0.501561	0.599184
ENSG00000121940	0.3781	0.00653426	0.0174109
ENSG00000031698	0.712579	2.19246e-08	4.11537e-07
ENSG00000143106	0.141629	0.32049	0.416455
ENSG00000065135	0.300905	0.032308	0.0653914
ENSG00000116337	0.536471	6.46663e-05	0.000351972
ENSG00000213366	0.210045	0.138781	0.213849
ENSG00000134184	0.595733	3.99154e-06	3.36062e-05
ENSG00000134202	0.54362	4.97954e-05	0.000280791
ENSG00000168710	-0.142262	0.318313	0.414313
ENSG00000143093	-0.0448869	0.753845	0.813351
ENSG00000162775	0.317195	0.0237496	0.0511479
ENSG00000134248	-0.0237104	0.868595	0.900808
ENSG00000134255	0.539548	5.78253e-05	0.000319175
ENSG00000116455	0.175837	0.216443	0.306464
ENSG00000116459	0.200724	0.157484	0.237004
ENSG00000116473	0.246606	0.0811969	0.138642
ENSG00000143079	-0.0286878	0.841285	0.878469
ENSG00000116489	0.155113	0.2762	0.370045
ENSG00000155363	0.279186	0.0475946	0.0902962
ENSG00000155366	0.354208	0.0111408	0.0272602
ENSG00000155380	0.642353	7.80852e-07	8.49176e-06
ENSG00000134262	0.107421	0.451925	0.550322
ENSG00000197323	0.267421	0.0580887	0.106483
ENSG00000116752	0.0593665	0.678182	0.753215
ENSG00000213281	-0.0815385	0.568428	0.660915
ENSG00000009307	0.310679	0.0269092	0.0563152
ENSG00000163399	0.171131	0.22914	0.320387
ENSG00000116815	0.289231	0.0399146	0.0779379
ENSG00000134247	0.0971041	0.496716	0.594432
ENSG00000198162	0.12914	0.365338	0.465678
ENSG00000196505	0.432489	0.0016793	0.00567462
ENSG00000065183	0.35457	0.0110541	0.0271207
ENSG00000116874	0.179638	0.206555	0.295132
ENSG00000116882	0.624072	1.80709e-06	1.71956e-05
ENSG00000092621	0.724344	8.02827e-09	1.69896e-07
ENSG00000134240	0.869774	0	0
ENSG00000178104	-0.0238009	0.868097	0.900462
ENSG00000131779	0.66181	3.13183e-07	3.77265e-06
ENSG00000198483	-0.0925876	0.518146	0.614311
ENSG00000174827	0.788235	0	0
ENSG00000117262	0.135928	0.340509	0.439033
ENSG00000131791	0.553394	3.45352e-05	0.000204193
ENSG00000131781	0.792036	0	0
ENSG00000131778	0.635566	1.06906e-06	1.11397e-05
ENSG00000183598	0.0324887	0.820553	0.861251
ENSG00000203811	0.183891	0.195874	0.282821
ENSG00000203852	0.124796	0.381792	0.482612
ENSG00000184260	-0.237919	0.0927746	0.154841
ENSG00000178096	0.417285	0.00250781	0.00790415
ENSG00000143368	0.576561	1.39211e-05	9.53767e-05
ENSG00000136631	0.00271493	0.985111	0.989625
ENSG00000143401	0.48543	0.000360594	0.00152501
ENSG00000118298	0.0900452	0.528642	0.623921
ENSG00000117360	0.493303	0.00028109	0.00122566
ENSG00000163125	0.152489	0.284484	0.378644
ENSG00000143374	0.526516	9.22345e-05	0.000481464
ENSG00000143369	0.325882	0.0200296	0.0442136
ENSG00000143384	0.319819	0.0225687	0.0490481
ENSG00000143420	0.422534	0.00218779	0.00705371
ENSG00000143457	0.0344796	0.809741	0.853663
ENSG00000163131	0.567059	2.03511e-05	0.000130614
ENSG00000143418	0.705701	3.39341e-08	5.84883e-07
ENSG00000143412	-0.0122172	0.932192	0.949868
ENSG00000143409	0.309955	0.0272812	0.0569198
ENSG00000143363	0.271493	0.0542621	0.100612
ENSG00000159352	0.291403	0.0383968	0.0755123
ENSG00000143416	0.799638	0	0
ENSG00000159377	0.0475113	0.739934	0.80229
ENSG00000143375	0.386154	0.00541304	0.0149616
ENSG00000143367	-0.242986	0.0858735	0.145135
ENSG00000143376	0.584525	1.00498e-05	7.18158e-05
ENSG00000143436	0.265882	0.0595901	0.108799
ENSG00000182134	0.404525	0.00346594	0.0103131
ENSG00000197747	0.0302262	0.83288	0.872018
ENSG00000163191	0.710588	2.50441e-08	4.60626e-07
ENSG00000163220	0.606697	3.91418e-06	3.31075e-05
ENSG00000163221	0.404936	0.00320329	0.0096204
ENSG00000143546	0.506697	0.000181625	0.000851572
ENSG00000197956	0.601991	4.80189e-06	3.91654e-05
ENSG00000196154	0.558733	2.81557e-05	0.000171659
ENSG00000188643	0.509955	0.000162906	0.000782547
ENSG00000189171	0.659367	3.51589e-07	4.15315e-06
ENSG00000160679	0.260362	0.0652379	0.116929
ENSG00000143553	0.188959	0.183672	0.268241
ENSG00000143621	0.305882	0.0294552	0.0605339
ENSG00000143624	0.262624	0.0628732	0.113507
ENSG00000143554	0.746154	0	0
ENSG00000143614	0.390045	0.00493475	0.0138776
ENSG00000143543	0.276742	0.0496354	0.0933923
ENSG00000143545	0.241176	0.0882901	0.148669
ENSG00000177954	0.235566	0.096123	0.159362
ENSG00000143549	0.289321	0.0398503	0.0778403
ENSG00000143569	0.297647	0.0342975	0.0685575
ENSG00000143575	0.363077	0.00917803	0.0231286
ENSG00000160714	0.307692	0.0284717	0.0588658
ENSG00000160710	0.630317	1.36029e-06	1.36054e-05
ENSG00000163344	0.561538	2.52597e-05	0.000156616
ENSG00000163346	0.417195	0.00251368	0.00791808
ENSG00000160691	0.38	0.0062528	0.016808
ENSG00000160688	0.571765	1.68831e-05	0.000111624
ENSG00000179085	0.275294	0.0508783	0.0951429
ENSG00000163463	0.05819	0.684224	0.757317
ENSG00000173171	0.301357	0.0320394	0.0649678
ENSG00000177628	0.259276	0.0663982	0.118659
ENSG00000116521	0.518462	0.000122039	0.000607535
ENSG00000143627	0.336018	0.0163278	0.0372576
ENSG00000160752	0.816923	0	0
ENSG00000132676	0.292941	0.0373509	0.0738529
ENSG00000116580	0.259819	0.065816	0.11785
ENSG00000116584	0.250136	0.0768339	0.133437
ENSG00000160803	0.563982	2.29652e-05	0.000144515
ENSG00000116586	-0.156923	0.270582	0.364209
ENSG00000160789	0.332398	0.0175763	0.0396116
ENSG00000160783	0.0111312	0.938229	0.954601
ENSG00000163468	0.17095	0.229639	0.321002
ENSG00000163382	0.585973	9.46462e-06	6.82574e-05
ENSG00000160818	-0.332579	0.017512	0.0394992
ENSG00000132688	0.535656	6.65979e-05	0.000361052
ENSG00000143314	0.322534	0.0214	0.0467676
ENSG00000143321	0.52371	0.000101758	0.000521735
ENSG00000073754	0.124525	0.382835	0.483707
ENSG00000163554	-0.0204543	0.886711	0.915784
ENSG00000163563	0.708145	2.92551e-08	5.24011e-07
ENSG00000163564	-0.250045	0.0769434	0.133542
ENSG00000163565	0.706154	3.30299e-08	5.7472e-07
ENSG00000132703	0.404887	0.00343482	0.0102317
ENSG00000132693	0.484525	0.000370935	0.00156032
ENSG00000158716	0.4981	0.000240853	0.00107326
ENSG00000158710	0.599548	5.33483e-06	4.27488e-05
ENSG00000162729	0.515747	0.000133926	0.000657747
ENSG00000162734	0.631403	1.29435e-06	1.30171e-05
ENSG00000132716	0.585068	9.82647e-06	7.05883e-05
ENSG00000162735	0.415294	0.0026397	0.00822058
ENSG00000122218	0.231493	0.102141	0.167364
ENSG00000162736	0.434932	0.00157194	0.00536809
ENSG00000158769	0.691493	7.37578e-08	1.12296e-06
ENSG00000215845	0.779276	0	0
ENSG00000143256	0.391765	0.00473556	0.0134207
ENSG00000158793	0.692308	7.07328e-08	1.08292e-06
ENSG00000143222	0.613213	2.9388e-06	2.58964e-05
ENSG00000143224	0.554932	3.25718e-05	0.00019384
ENSG00000158864	0.11276	0.429651	0.529909
ENSG00000158869	0.635023	1.09613e-06	1.13143e-05
ENSG00000158874	-0.127059	0.373168	0.473566
ENSG00000248485	0.35227	0.0112387	0.0274752
ENSG00000143252	-0.039819	0.780926	0.832573
ENSG00000173110	0.182443	0.199465	0.287022
ENSG00000203747	-0.18	0.20563	0.294041
ENSG00000072694	0.370588	0.00775829	0.0200676
ENSG00000198929	0.219367	0.1218	0.193224
ENSG00000117143	0.620905	2.08465e-06	1.93989e-05
ENSG00000132196	0.487873	0.000333969	0.00142118
ENSG00000143198	0.50733	0.000177838	0.000839561
ENSG00000143149	0.78914	0	0
ENSG00000143183	0.311674	0.0264048	0.0556205
ENSG00000143162	0.254932	0.0712059	0.125613
ENSG00000198771	0.142624	0.317073	0.413092
ENSG00000143158	0.457647	0.000831846	0.00307648
ENSG00000143164	0.135928	0.340509	0.439033
ENSG00000143155	0.349412	0.0123466	0.0298113
ENSG00000213064	0.513846	0.000142867	0.000697289
ENSG00000143196	0.40105	0.0035389	0.0105017
ENSG00000143153	0.444072	0.00122275	0.00428236
ENSG00000198734	0.225339	0.111784	0.180203
ENSG00000000457	0.218281	0.123693	0.195265
ENSG00000007933	0.863891	0	0
ENSG00000010932	0.336547	0.0157463	0.0362379
ENSG00000076258	0.70181	4.24912e-08	7.07884e-07
ENSG00000117523	0.304887	0.0300082	0.06144
ENSG00000117533	-0.120905	0.396904	0.498609
ENSG00000117592	0.604072	4.388e-06	3.63303e-05
ENSG00000117593	0.658009	3.74882e-07	4.34404e-06
ENSG00000117601	0.557466	2.9562e-05	0.000178643
ENSG00000152061	0.107692	0.450777	0.549413
ENSG00000116161	0.635385	1.07801e-06	1.11905e-05
ENSG00000120333	0.25086	0.0759624	0.132259
ENSG00000120341	0.302534	0.0313499	0.0638295
ENSG00000116191	0.0838914	0.557284	0.650165
ENSG00000057252	0.0782805	0.584026	0.674047
ENSG00000169905	0.640995	8.31666e-07	8.93796e-06
ENSG00000143337	0.325158	0.0203194	0.0447812
ENSG00000135837	-0.282443	0.044981	0.0860227
ENSG00000135821	0.85095	0	0
ENSG00000135828	-0.105339	0.460778	0.559487
ENSG00000135838	0.663439	2.89893e-07	3.5546e-06
ENSG00000135829	0.623891	1.82194e-06	1.72769e-05
ENSG00000135862	0.558733	2.81557e-05	0.000171659
ENSG00000116701	0.483529	0.000382622	0.00160333
ENSG00000162704	0.0692308	0.628344	0.711855
ENSG00000116406	0.0186425	0.896559	0.923514
ENSG00000135842	0.429593	0.00181501	0.00606591
ENSG00000121486	0.124072	0.384577	0.485349
ENSG00000143341	-0.168688	0.235933	0.327973
ENSG00000116690	0.28362	0.0440668	0.0846582
ENSG00000047410	0.476652	0.000472949	0.0019145
ENSG00000157181	0.265068	0.0603976	0.10987
ENSG00000116750	0.330498	0.0182638	0.0408586
ENSG00000116747	0.183982	0.195652	0.282573
ENSG00000134371	0.159005	0.264216	0.357484
ENSG00000000971	0.291131	0.0385838	0.0757714
ENSG00000116785	0.24543	0.0826941	0.140979
ENSG00000244414	0.295204	0.0358559	0.0712826
ENSG00000080910	0.392941	0.00460339	0.0131207
ENSG00000134389	0.221719	0.117776	0.187927
ENSG00000151414	0.176471	0.214772	0.304492
ENSG00000081237	0.575928	1.42824e-05	9.71237e-05
ENSG00000159166	0.533937	7.08516e-05	0.00038035
ENSG00000159176	0.487873	0.000333969	0.00142118
ENSG00000198700	0.474208	0.000509431	0.00203364
ENSG00000176393	0.676109	1.58075e-07	2.13401e-06
ENSG00000143862	0.0972851	0.49591	0.593728
ENSG00000183155	0.188145	0.185595	0.270401
ENSG00000159348	0.610588	3.30002e-06	2.86193e-05
ENSG00000188783	0.366335	0.00853664	0.021712
ENSG00000058668	0.444887	0.00119531	0.00419966
ENSG00000058673	-0.284253	0.0435808	0.0839012
ENSG00000182004	0.0863348	0.545824	0.640064
ENSG00000143850	0.520995	0.000111826	0.000564901
ENSG00000117222	0.0894118	0.531557	0.626551
ENSG00000069275	0.664887	2.7062e-07	3.34823e-06
ENSG00000117280	0.273032	0.052871	0.0983993
ENSG00000143486	0.470769	0.000565104	0.0022235
ENSG00000162889	0.0648869	0.650104	0.729719
ENSG00000162896	0.476652	0.000472949	0.0019145
ENSG00000182795	-0.311093	0.0262815	0.0554673
ENSG00000123843	0.130679	0.359615	0.459345
ENSG00000123838	0.347602	0.01283	0.0307214
ENSG00000117335	0.399819	0.00389387	0.0114008
ENSG00000174059	0.317828	0.0234599	0.0507033
ENSG00000117594	0.804615	0	0
ENSG00000117595	0.211765	0.135522	0.20977
ENSG00000117625	0.0703167	0.622952	0.707208
ENSG00000170385	0.313665	0.0254197	0.0539811
ENSG00000123684	0.576018	1.42302e-05	9.68893e-05
ENSG00000143493	0.0680543	0.634207	0.717232
ENSG00000066027	0.493303	0.00028109	0.00122566
ENSG00000117691	0.589593	8.13845e-06	5.9875e-05
ENSG00000117707	-0.174932	0.218845	0.308908
ENSG00000117724	-0.522715	0.000105349	0.000536632
ENSG00000067533	0.34181	0.0144884	0.0339217
ENSG00000143353	0.67629	1.56697e-07	2.12063e-06
ENSG00000196660	0.550769	3.81391e-05	0.000222857
ENSG00000136628	0.460724	0.000760722	0.00284609
ENSG00000162813	0.548235	4.19459e-05	0.000240738
ENSG00000067704	0.397285	0.00414314	0.0119897
ENSG00000118873	0.222715	0.116104	0.185746
ENSG00000117791	0.747149	0	0
ENSG00000186205	0.780181	0	0
ENSG00000154305	0.627511	1.546e-06	1.50241e-05
ENSG00000186063	0.0424434	0.766867	0.822061
ENSG00000162819	0.403982	0.00351309	0.0104364
ENSG00000162909	0.620814	2.09315e-06	1.94121e-05
ENSG00000143514	-0.0533032	0.709532	0.777167
ENSG00000162923	0.0377376	0.792127	0.84059
ENSG00000143815	0.307783	0.0284232	0.0587878
ENSG00000154380	0.686606	9.44439e-08	1.39527e-06
ENSG00000143742	-0.0744796	0.602467	0.690675
ENSG00000143819	0.847511	0	0
ENSG00000196187	-0.0325792	0.820061	0.861229
ENSG00000143751	-0.0388235	0.786278	0.836813
ENSG00000163041	-0.0355656	0.803859	0.849913
ENSG00000182827	0.452217	0.00097214	0.00351471
ENSG00000143799	0.663077	2.94918e-07	3.60813e-06
ENSG00000163050	0.725701	6.82676e-09	1.47895e-07
ENSG00000143776	-0.0488688	0.732771	0.795783
ENSG00000143761	0.040905	0.7751	0.828456
ENSG00000143793	0.377285	0.00665824	0.0176983
ENSG00000162910	0.291493	0.0383346	0.0754441
ENSG00000143774	0.18733	0.187533	0.272644
ENSG00000181873	0.538824	5.93721e-05	0.000326725
ENSG00000154358	-0.19095	0.179032	0.262724
ENSG00000196890	0.0438009	0.759625	0.817495
ENSG00000168118	0.190769	0.17945	0.263267
ENSG00000135776	0.018009	0.900065	0.925564
ENSG00000143641	0.499638	0.000229106	0.00103267
ENSG00000135775	-0.00968326	0.946284	0.961012
ENSG00000135744	0.341267	0.0146529	0.0342046
ENSG00000116906	0.568235	1.94268e-05	0.000125861
ENSG00000116903	-0.0508597	0.722306	0.787069
ENSG00000135766	0.423167	0.00215175	0.00696617
ENSG00000116918	0.127149	0.372825	0.47335
ENSG00000116991	-0.0555656	0.697774	0.767202
ENSG00000135778	0.342624	0.0142446	0.033494
ENSG00000168275	0.519638	0.000117195	0.000585549
ENSG00000168264	0.463167	0.000708206	0.00267702
ENSG00000116962	0.202534	0.153714	0.232351
ENSG00000086619	0.473122	0.00052645	0.00209092
ENSG00000116977	0.499548	0.000229783	0.00103487
ENSG00000119285	0.37638	0.00679842	0.017975
ENSG00000116984	0.00144796	0.992177	0.994354
ENSG00000198626	-0.146154	0.305148	0.400316
ENSG00000091483	0.746968	0	0
ENSG00000117009	0.785611	0	0
ENSG00000143702	0.291222	0.0385214	0.0757302
ENSG00000117020	0.10552	0.460004	0.558671
ENSG00000035687	0.608054	3.68856e-06	3.14416e-05
ENSG00000203667	0.323439	0.021022	0.0461255
ENSG00000153187	0.338824	0.0154133	0.0355855
ENSG00000162849	-0.00705882	0.960897	0.971533
ENSG00000162851	0.507511	0.000176769	0.000835235
ENSG00000162852	0.0829864	0.561558	0.654315
ENSG00000143653	0.792217	0	0
ENSG00000153207	0.237376	0.0935391	0.155974
ENSG00000143727	0.423348	0.00214155	0.00694957
ENSG00000130508	0.0155656	0.913602	0.936147
ENSG00000032389	0.113846	0.425198	0.52582
ENSG00000171853	-0.0547511	0.701999	0.77061
ENSG00000182551	0.694751	6.22943e-08	9.81134e-07
ENSG00000171863	0.359186	0.00999874	0.024854
ENSG00000119203	0.244525	0.0838606	0.14248
ENSG00000134330	0.23267	0.100373	0.16506
ENSG00000134308	0.580814	1.17075e-05	8.20572e-05
ENSG00000115756	0.118462	0.40657	0.508074
ENSG00000143870	0.662624	3.01318e-07	3.67005e-06
ENSG00000134318	0.422986	0.00216199	0.00698696
ENSG00000151779	0.0569231	0.690754	0.762081
ENSG00000079785	0.339005	0.0153558	0.0354977
ENSG00000197872	0.0806335	0.572741	0.66452
ENSG00000163032	0.280181	0.0467831	0.0888798
ENSG00000240857	0.23095	0.102965	0.168513
ENSG00000115884	0.52362	0.00010208	0.000522896
ENSG00000143878	0.0564706	0.693091	0.763431
ENSG00000118960	0.325068	0.0203559	0.0448255
ENSG00000118961	0.494751	0.000268341	0.0011804
ENSG00000084674	0.277647	0.0488714	0.0922079
ENSG00000115128	0.198009	0.163267	0.244161
ENSG00000115129	0.685611	9.92505e-08	1.45064e-06
ENSG00000198399	-0.0167421	0.907081	0.931206
ENSG00000184924	0.380814	0.00613547	0.0165739
ENSG00000084733	0.461538	0.000742838	0.00279252
ENSG00000084754	0.545158	4.70397e-05	0.000266623
ENSG00000138029	0.633303	1.18632e-06	1.20635e-05
ENSG00000138018	0.305611	0.0296052	0.0607283
ENSG00000213699	0.247059	0.0806268	0.137926
ENSG00000084764	0.303348	0.0308799	0.0629661
ENSG00000119777	-0.0611765	0.668926	0.744292
ENSG00000138080	0.330588	0.0182305	0.0408176
ENSG00000138030	0.812398	0	0
ENSG00000138028	0.515475	0.000135171	0.000662675
ENSG00000138073	0.603801	4.44001e-06	3.65401e-05
ENSG00000084774	0.624796	1.74882e-06	1.67575e-05
ENSG00000115211	0.236199	0.0952124	0.158235
ENSG00000115234	-0.162986	0.252321	0.344967
ENSG00000115241	0.564615	2.24028e-05	0.000141789
ENSG00000115216	0.255385	0.0706925	0.124908
ENSG00000084734	0.538371	6.03581e-05	0.000330822
ENSG00000243943	0.298824	0.0335676	0.0673688
ENSG00000198522	0.389321	0.00502081	0.0140547
ENSG00000163798	0.195475	0.168804	0.250804
ENSG00000171174	0.660814	3.28306e-07	3.92037e-06
ENSG00000158019	0.391765	0.00473556	0.0134207
ENSG00000213639	0.0962896	0.500347	0.598125
ENSG00000171103	0.167873	0.238228	0.330732
ENSG00000163811	0.38371	0.00573379	0.0156508
ENSG00000172954	0.443258	0.00125076	0.00436372
ENSG00000013016	0.258914	0.0667886	0.11924
ENSG00000158125	0.706878	3.16195e-08	5.55469e-07
ENSG00000162959	0.217466	0.125127	0.197016
ENSG00000162961	0.434299	0.00159916	0.00544749
ENSG00000119820	0.0868778	0.543293	0.637915
ENSG00000115760	-0.0397285	0.781412	0.832929
ENSG00000049323	-0.0238009	0.868097	0.900462
ENSG00000119812	0.555023	3.24596e-05	0.000193382
ENSG00000115808	0.266697	0.0587914	0.107591
ENSG00000008869	0.00678733	0.96241	0.972703
ENSG00000152133	0.146878	0.302739	0.397821
ENSG00000055332	0.430226	0.00178451	0.00598588
ENSG00000003509	0.336471	0.0161772	0.0369755
ENSG00000115841	0.67267	1.86574e-07	2.4523e-06
ENSG00000119787	0.272489	0.0533586	0.0992058
ENSG00000143889	0.207964	0.142805	0.218819
ENSG00000143891	0.713846	2.00733e-08	3.86042e-07
ENSG00000115875	0.430679	0.00176301	0.00592463
ENSG00000163214	0.140271	0.325187	0.421658
ENSG00000115904	0.0415385	0.771707	0.826118
ENSG00000143924	0.265701	0.0597688	0.10898
ENSG00000115944	0.215294	0.129013	0.201861
ENSG00000057935	0.473032	0.000527891	0.00209513
ENSG00000162882	0.845068	0	0
ENSG00000143921	0.0182805	0.898562	0.924192
ENSG00000138095	0.747421	0	0
ENSG00000138032	0.0344796	0.809741	0.853663
ENSG00000068784	0.159457	0.262846	0.355982
ENSG00000171132	-0.252127	0.0744562	0.130174
ENSG00000180398	0.104163	0.465823	0.564363
ENSG00000095002	0.0255204	0.858644	0.893362
ENSG00000116062	0.417738	0.00247867	0.0078303
ENSG00000162869	0.242624	0.0863526	0.145855
ENSG00000243244	-0.000904977	0.995205	0.996296
ENSG00000068912	0.391584	0.00475619	0.0134652
ENSG00000068878	0.37819	0.00652061	0.017383
ENSG00000170634	0.775113	0	0
ENSG00000115306	0.38733	0.00526431	0.0146243
ENSG00000115310	0.67457	1.70265e-07	2.25962e-06
ENSG00000143947	0.105158	0.461552	0.560179
ENSG00000085760	0.318914	0.0229702	0.0497823
ENSG00000115355	-0.21991	0.120862	0.192014
ENSG00000138035	0.449593	0.00104731	0.00374693
ENSG00000115380	0.416652	0.00254913	0.00800674
ENSG00000162928	0.348145	0.0126833	0.0304366
ENSG00000082898	0.500362	0.000223761	0.00101779
ENSG00000115484	0.291041	0.0386464	0.0758398
ENSG00000173163	-0.00533937	0.970479	0.978513
ENSG00000115504	-0.02	0.889055	0.917686
ENSG00000014641	0.633937	1.15228e-06	1.1761e-05
ENSG00000169764	0.831674	0	0
ENSG00000119862	0.0344796	0.809741	0.853663
ENSG00000138069	0.204706	0.149279	0.226647
ENSG00000138071	0.341991	0.0144339	0.033852
ENSG00000143995	0.183258	0.19744	0.284706
ENSG00000115946	0.423077	0.00215687	0.0069745
ENSG00000221823	-0.109774	0.442032	0.541503
ENSG00000119865	0.00959276	0.946788	0.961346
ENSG00000115956	0.572036	1.67009e-05	0.00011082
ENSG00000163219	-0.0722172	0.613563	0.699099
ENSG00000198380	0.494842	0.000267562	0.00117792
ENSG00000169599	0.234932	0.0970404	0.160591
ENSG00000196975	0.531946	7.60885e-05	0.000405682
ENSG00000169564	0.107692	0.450777	0.549413
ENSG00000116001	0.254661	0.0715154	0.125997
ENSG00000116005	0.191403	0.177989	0.261544
ENSG00000035141	0.591855	7.4004e-06	5.54878e-05
ENSG00000075340	0.194299	0.171421	0.253592
ENSG00000124357	0.43448	0.00159134	0.0054276
ENSG00000124370	0.553665	3.41809e-05	0.000202536
ENSG00000075292	-0.104706	0.463491	0.56191
ENSG00000135636	0.248235	0.0791594	0.136224
ENSG00000116096	0.508235	0.000172553	0.000820976
ENSG00000144040	0.384163	0.00567316	0.015524
ENSG00000135624	0.476199	0.00047952	0.00193538
ENSG00000144035	0.700181	4.65289e-08	7.65841e-07
ENSG00000144034	0.039819	0.780926	0.832573
ENSG00000124356	0.11276	0.429651	0.529909
ENSG00000114978	0.226154	0.110469	0.178397
ENSG00000204843	0.0124887	0.930683	0.94886
ENSG00000115275	0.597014	5.94619e-06	4.66921e-05
ENSG00000204822	0.329231	0.0187347	0.041708
ENSG00000115307	0.380633	0.00616137	0.0166193
ENSG00000115317	0.364977	0.00879897	0.0223067
ENSG00000159399	-0.0287783	0.84079	0.878287
ENSG00000115350	-0.113756	0.425568	0.52582
ENSG00000115363	0.551131	3.76221e-05	0.000220071
ENSG00000115364	0.143801	0.313066	0.408745
ENSG00000066032	-0.0988207	0.490246	0.588231
ENSG00000163541	0.381538	0.0060328	0.0163449
ENSG00000034510	0.512489	0.000149586	0.000724274
ENSG00000176407	0.123801	0.385625	0.486335
ENSG00000152291	0.384706	0.00560115	0.0153884
ENSG00000042445	0.631222	1.30512e-06	1.31014e-05
ENSG00000042493	0.753394	0	0
ENSG00000168906	-0.371403	0.00761653	0.0198037
ENSG00000115486	0.694842	6.19991e-08	9.793e-07
ENSG00000118640	0.0942986	0.509283	0.605505
ENSG00000168899	-0.14181	0.319867	0.415941
ENSG00000168894	0.374661	0.00707189	0.0185726
ENSG00000168883	0.53267	7.41443e-05	0.00039686
ENSG00000132300	-0.0221719	0.877069	0.907535
ENSG00000132305	-0.244887	0.0833925	0.142037
ENSG00000115561	0.502986	0.000205327	0.000944916
ENSG00000153561	-0.195747	0.168204	0.250116
ENSG00000187627	0.168952	0.235942	0.327973
ENSG00000163586	0.730588	3.03448e-09	6.84443e-08
ENSG00000153574	0.262715	0.0627801	0.113377
ENSG00000144029	0.106425	0.456147	0.554971
ENSG00000115042	0.713484	2.05921e-08	3.93259e-07
ENSG00000144021	0.19457	0.170815	0.253037
ENSG00000144028	0.336833	0.0160576	0.0367635
ENSG00000114988	-0.00751131	0.958377	0.970568
ENSG00000135940	0.473575	0.000519297	0.00206701
ENSG00000115073	0.198824	0.161516	0.242208
ENSG00000183513	0.0141176	0.921636	0.942265
ENSG00000185414	-0.130679	0.359615	0.459345
ENSG00000115514	0.194932	0.170008	0.252251
ENSG00000158417	0.25095	0.075854	0.132112
ENSG00000071082	0.286606	0.0418145	0.0809556
ENSG00000158435	0.422443	0.00219299	0.00706214
ENSG00000135972	0.127421	0.371799	0.472375
ENSG00000115641	0.435747	0.00153754	0.00526047
ENSG00000153165	0.0955743	0.504679	0.601729
ENSG00000135968	-0.212127	0.134843	0.209074
ENSG00000169756	-0.102624	0.472466	0.571022
ENSG00000153201	0.278462	0.048192	0.0912086
ENSG00000186522	0.247059	0.0806268	0.137926
ENSG00000198142	0.389321	0.00502081	0.0140547
ENSG00000153107	0.450226	0.0010287	0.00368999
ENSG00000188177	-0.0689593	0.629695	0.71309
ENSG00000125611	0.210045	0.138781	0.213849
ENSG00000115091	0.231493	0.102141	0.167364
ENSG00000088205	0.464706	0.000676845	0.00258342
ENSG00000125633	0.159095	0.263942	0.357201
ENSG00000115107	0.784344	0	0
ENSG00000186132	0.335928	0.0163581	0.0373111
ENSG00000155368	0.498552	0.000237342	0.00106107
ENSG00000144120	0.224344	0.113408	0.182177
ENSG00000115109	0.528145	8.70878e-05	0.000458088
ENSG00000144118	0.230769	0.10324	0.168863
ENSG00000074054	0.112036	0.432634	0.532611
ENSG00000155438	0.427149	0.00193707	0.00641902
ENSG00000211460	0.384525	0.00562506	0.0154232
ENSG00000136717	0.430045	0.00179318	0.00601127
ENSG00000169967	-0.133213	0.350311	0.449872
ENSG00000115718	0.484525	0.000370935	0.00156032
ENSG00000163166	0.21457	0.130328	0.203397
ENSG00000072163	0.178281	0.210049	0.299111
ENSG00000136709	0.151946	0.286218	0.380305
ENSG00000173349	0.467421	0.000624551	0.00242434
ENSG00000136731	0.335294	0.0165712	0.0377188
ENSG00000072135	-0.0627149	0.661096	0.738428
ENSG00000188219	-0.136158	0.340739	0.439226
ENSG00000173272	-0.170317	0.231389	0.322955
ENSG00000075886	0.281683	0.0452313	0.0864409
ENSG00000163040	-0.0644402	0.653249	0.73226
ENSG00000115839	0.235023	0.096909	0.160471
ENSG00000144224	0.315837	0.0243806	0.0522196
ENSG00000115866	0.247149	0.0805132	0.137818
ENSG00000150540	0.671403	1.98273e-07	2.57519e-06
ENSG00000115919	0.774208	0	0
ENSG00000169554	-0.171674	0.227649	0.319116
ENSG00000123609	0.134027	0.347352	0.446491
ENSG00000115145	0.130588	0.35995	0.459666
ENSG00000157827	0.190045	0.18113	0.264882
ENSG00000196504	0.219095	0.122271	0.193635
ENSG00000115159	0.666968	2.45089e-07	3.06697e-06
ENSG00000144283	0.322715	0.0213239	0.0466572
ENSG00000115183	0.395928	0.00428239	0.0123211
ENSG00000241399	0.685701	9.88044e-08	1.44799e-06
ENSG00000115221	0.200321	0.158703	0.238577
ENSG00000153250	0.299095	0.033401	0.0671327
ENSG00000115233	0.234027	0.0983629	0.16229
ENSG00000197635	0.151493	0.287668	0.381955
ENSG00000115267	0.0733937	0.607782	0.695025
ENSG00000115271	0.448869	0.00106895	0.00380942
ENSG00000115290	-0.171131	0.22914	0.320387
ENSG00000082438	0.780905	0	0
ENSG00000163092	0.368976	0.00771202	0.0199762
ENSG00000198648	0.0754751	0.597612	0.68669
ENSG00000073734	-0.334751	0.0167558	0.0379813
ENSG00000138398	0.246697	0.0810827	0.138576
ENSG00000138385	0.547873	4.25175e-05	0.000243509
ENSG00000144357	0.155204	0.275917	0.369847
ENSG00000115806	0.536561	6.44548e-05	0.000351519
ENSG00000071967	0.154389	0.278469	0.372265
ENSG00000077380	0.271403	0.0543448	0.100698
ENSG00000115840	-0.411674	0.00289541	0.00886083
ENSG00000091409	0.369593	0.00793467	0.0204466
ENSG00000152256	0.259276	0.0663982	0.118659
ENSG00000091436	0.497376	0.000246569	0.00109429
ENSG00000172845	0.564163	2.28032e-05	0.000143825
ENSG00000138430	0.548959	4.08238e-05	0.000235284
ENSG00000144306	0.291041	0.0386464	0.0758398
ENSG00000144320	0.397376	0.004134	0.0119696
ENSG00000128654	-0.00642534	0.964427	0.974023
ENSG00000170144	0.239186	0.0910099	0.152593
ENSG00000018510	0.415837	0.00260313	0.00812979
ENSG00000180228	0.508416	0.000171514	0.000817449
ENSG00000163492	0.297919	0.0341279	0.0682932
ENSG00000163510	0.256923	0.0689689	0.122257
ENSG00000138434	0.282172	0.0451942	0.0864002
ENSG00000077232	0.319276	0.0228089	0.0494719
ENSG00000061676	0.14905	0.295584	0.390102
ENSG00000163002	0.335204	0.0166019	0.0377729
ENSG00000065548	0.355656	0.0107975	0.0265505
ENSG00000138448	0.500543	0.000222443	0.00101263
ENSG00000003436	0.222443	0.116558	0.186255
ENSG00000168542	-0.061267	0.668464	0.744231
ENSG00000204262	0.0242534	0.865608	0.8989
ENSG00000115368	-0.0611765	0.668926	0.744292
ENSG00000128694	-0.236109	0.095342	0.158307
ENSG00000128699	0.102624	0.472466	0.571022
ENSG00000064933	0.207421	0.143869	0.220203
ENSG00000198130	0.804706	0	0
ENSG00000151689	0.595656	6.3003e-06	4.8774e-05
ENSG00000115419	0.594932	6.49719e-06	5.00156e-05
ENSG00000115415	0.694299	6.37881e-08	9.93246e-07
ENSG00000128641	0.715656	1.75961e-08	3.42001e-07
ENSG00000168497	0.573394	1.58169e-05	0.000105981
ENSG00000118997	-0.0432579	0.762519	0.819645
ENSG00000119041	-0.0497738	0.728008	0.792023
ENSG00000065413	0.381267	0.00607112	0.0164325
ENSG00000115524	0.385339	0.00551815	0.0151832
ENSG00000144381	0.406787	0.00327546	0.00981028
ENSG00000115541	0.394299	0.00445494	0.0127307
ENSG00000115540	0.278009	0.0485684	0.0917627
ENSG00000247626	0.311765	0.0263593	0.0555674
ENSG00000162972	0.563348	2.35407e-05	0.000147628
ENSG00000196141	0.459819	0.000781048	0.00291021
ENSG00000138356	0.883439	0	0
ENSG00000082153	0.295113	0.0359147	0.0713478
ENSG00000240344	0.384706	0.00560115	0.0153884
ENSG00000196290	-0.0408145	0.775585	0.828723
ENSG00000119013	0.0571041	0.689819	0.761511
ENSG00000003400	0.0945701	0.50806	0.604576
ENSG00000064012	0.172489	0.225425	0.316566
ENSG00000116030	0.0743891	0.602909	0.690893
ENSG00000055044	0.491765	0.000295239	0.00127518
ENSG00000138442	0.410679	0.00296948	0.00905213
ENSG00000144426	0.0427149	0.765417	0.821632
ENSG00000119004	0.56543	2.16984e-05	0.000137969
ENSG00000173166	0.550136	3.90596e-05	0.000227267
ENSG00000118257	0.0247059	0.86312	0.896826
ENSG00000023228	0.372851	0.0073701	0.0192451
ENSG00000114942	0.228326	0.10702	0.173749
ENSG00000118246	0.183167	0.197664	0.284954
ENSG00000118260	0.109412	0.443546	0.542287
ENSG00000138413	0.54371	4.96293e-05	0.000280431
ENSG00000078018	0.518009	0.00012395	0.000615374
ENSG00000197713	0.307783	0.0284232	0.0587878
ENSG00000115361	0.629321	1.42358e-06	1.40588e-05
ENSG00000115365	0.456199	0.000867349	0.00318629
ENSG00000021826	0.817828	0	0
ENSG00000138363	0.351584	0.0117873	0.0286502
ENSG00000115414	-0.0455204	0.75048	0.810678
ENSG00000115425	0.829774	0	0
ENSG00000079246	0.398643	0.0040079	0.0116723
ENSG00000138375	0.0791855	0.579674	0.670655
ENSG00000197756	-0.0423529	0.767351	0.822258
ENSG00000115457	0.21448	0.130494	0.203597
ENSG00000079308	0.454299	0.00091602	0.0033338
ENSG00000163466	0.419457	0.00237065	0.00754124
ENSG00000127837	0.396199	0.00425421	0.0122529
ENSG00000127838	0.479457	0.000433996	0.0017765
ENSG00000127831	0.438914	0.00141011	0.00487621
ENSG00000144580	0.14914	0.295288	0.389806
ENSG00000074582	0.426968	0.00194639	0.00643825
ENSG00000163481	0.0169231	0.906078	0.930351
ENSG00000135929	0.743982	0	0
ENSG00000187736	0.102443	0.473251	0.571467
ENSG00000158552	0.298371	0.0338468	0.0678049
ENSG00000115657	-0.311946	0.0262686	0.0554615
ENSG00000198925	-0.021991	0.878067	0.908396
ENSG00000127824	0.602172	4.76448e-06	3.89182e-05
ENSG00000135924	0.227873	0.107732	0.174594
ENSG00000123992	0.449774	0.00104196	0.00373023
ENSG00000175084	0.0783799	0.584578	0.674541
ENSG00000144591	0.211131	0.136716	0.211379
ENSG00000188760	-0.0545701	0.702939	0.771333
ENSG00000116120	0.527602	8.87732e-05	0.00046606
ENSG00000123983	0.376471	0.00678429	0.0179463
ENSG00000085449	0.259186	0.0664956	0.118795
ENSG00000135900	0.148597	0.297065	0.391775
ENSG00000135919	0.41457	0.00268917	0.00835092
ENSG00000036257	0.17457	0.219812	0.309953
ENSG00000135905	-0.058552	0.682363	0.756326
ENSG00000169047	0.600633	5.09141e-06	4.10987e-05
ENSG00000144468	0.381448	0.00604555	0.0163714
ENSG00000168958	0.181086	0.202874	0.291163
ENSG00000173744	0.208778	0.14122	0.216997
ENSG00000153823	0.244525	0.0838606	0.14248
ENSG00000153827	0.291131	0.0385838	0.0757714
ENSG00000135899	0.284253	0.0435808	0.0839012
ENSG00000185404	-0.380181	0.00622656	0.0167622
ENSG00000067066	0.590588	7.80558e-06	5.82866e-05
ENSG00000135932	0.349321	0.0123704	0.0298424
ENSG00000204128	0.617466	2.43214e-06	2.20704e-05
ENSG00000173692	0.324253	0.0206867	0.0454808
ENSG00000115053	0.594118	6.72561e-06	5.13413e-05
ENSG00000187514	0.575204	1.4706e-05	9.92655e-05
ENSG00000144524	0.515928	0.000133101	0.000655461
ENSG00000144535	0.0744796	0.602467	0.690675
ENSG00000135930	0.106244	0.456917	0.555538
ENSG00000115468	0.694299	6.37881e-08	9.93246e-07
ENSG00000204120	0.195385	0.169004	0.250965
ENSG00000066248	0.411946	0.00287549	0.00880972
ENSG00000168918	-0.324525	0.0205759	0.0452918
ENSG00000085978	0.246697	0.0810827	0.138576
ENSG00000241635	0.484887	0.000366767	0.00154516
ENSG00000241119	0.527547	6.95261e-05	0.000374335
ENSG00000244122	0.317881	0.0230163	0.0498429
ENSG00000167165	0.69457	6.28882e-08	9.84829e-07
ENSG00000244474	0.79267	0	0
ENSG00000243135	0.624075	9.92517e-07	1.05019e-05
ENSG00000072080	0.0328507	0.818585	0.860008
ENSG00000198612	-0.11819	0.407652	0.509194
ENSG00000163359	0.17629	0.215249	0.30501
ENSG00000124839	-0.448235	0.00108821	0.00387052
ENSG00000124831	0.492489	0.000288502	0.00124809
ENSG00000132330	0.566425	2.08655e-05	0.000133291
ENSG00000132323	0.335566	0.0164796	0.0375414
ENSG00000130414	0.098914	0.488694	0.587011
ENSG00000063660	-0.0112217	0.937726	0.954266
ENSG00000130294	0.0651584	0.648735	0.72878
ENSG00000172482	0.693303	6.7183e-08	1.03727e-06
ENSG00000115685	0.421176	0.00226686	0.00726162
ENSG00000115677	0.221357	0.118388	0.188685
ENSG00000168385	0.515294	0.000136007	0.000665583
ENSG00000006607	-0.0465158	0.745201	0.806247
ENSG00000115694	0.205339	0.148003	0.225397
ENSG00000176720	0.154389	0.278469	0.372265
ENSG00000168397	0.196561	0.166414	0.247925
ENSG00000168393	0.38724	0.00527562	0.0146334
ENSG00000180902	0.462896	0.000713875	0.00269659
ENSG00000072756	0.306697	0.0290092	0.0598191
ENSG00000113851	0.41638	0.00256702	0.00804449
ENSG00000144455	0.147421	0.30094	0.396026
ENSG00000134108	0.0892308	0.532391	0.627264
ENSG00000134077	0.255294	0.0707949	0.125009
ENSG00000163719	-0.0690061	0.630403	0.713745
ENSG00000134072	0.490045	0.000311817	0.0013394
ENSG00000241553	0.041448	0.772192	0.826314
ENSG00000171135	-0.102805	0.471682	0.570326
ENSG00000163703	0.382896	0.00584435	0.015913
ENSG00000125037	0.158733	0.265041	0.358246
ENSG00000254999	-0.000633484	0.996719	0.997447
ENSG00000157020	0.18181	0.201051	0.289
ENSG00000157087	0.19095	0.179032	0.262724
ENSG00000157103	0.380271	0.00621347	0.0167352
ENSG00000197548	0.115566	0.418202	0.519177
ENSG00000144559	0.105973	0.458074	0.556573
ENSG00000132155	-0.247964	0.0794962	0.136675
ENSG00000144713	0.0878733	0.538667	0.63357
ENSG00000144711	0.0504977	0.724205	0.788511
ENSG00000132182	0.29276	0.0374727	0.0740403
ENSG00000163520	0.417014	0.00252544	0.00795058
ENSG00000163528	0.140995	0.322676	0.418998
ENSG00000170876	0.476471	0.000475568	0.00192368
ENSG00000154767	0.21267	0.13383	0.207855
ENSG00000170860	-0.0866063	0.544558	0.639126
ENSG00000131368	0.218914	0.122586	0.194021
ENSG00000131375	0.0715837	0.616686	0.701839
ENSG00000131370	-0.108507	0.447344	0.5462
ENSG00000131373	0.643891	7.26916e-07	8.00046e-06
ENSG00000169814	0.205158	0.148367	0.225763
ENSG00000206560	0.061086	0.669387	0.744503
ENSG00000154814	0.478643	0.000444993	0.00181474
ENSG00000131378	0.66362	2.87413e-07	3.53208e-06
ENSG00000131374	0.320543	0.0222519	0.0483979
ENSG00000144566	0.233303	0.0994309	0.163806
ENSG00000174748	0.0938462	0.511325	0.607801
ENSG00000077097	0.164072	0.249141	0.341813
ENSG00000151092	0.0360181	0.801411	0.84798
ENSG00000151093	0.48181	0.000403598	0.00167331
ENSG00000187118	0.212579	0.133998	0.20794
ENSG00000163512	-0.058009	0.685156	0.757889
ENSG00000163527	0.163077	0.252055	0.344775
ENSG00000144645	-0.0927602	0.516243	0.612585
ENSG00000152642	0.0144796	0.919626	0.940913
ENSG00000144635	0.423801	0.00211623	0.00689191
ENSG00000182973	0.132941	0.3513	0.450932
ENSG00000170266	0.458824	0.000803972	0.00297943
ENSG00000170275	0.139276	0.328659	0.425657
ENSG00000153560	-0.248688	0.0786007	0.13539
ENSG00000163539	0.390226	0.00491344	0.0138318
ENSG00000170248	0.231946	0.101458	0.166644
ENSG00000178567	0.0613575	0.668003	0.744171
ENSG00000076242	0.0494118	0.729912	0.793149
ENSG00000093167	0.335566	0.0164796	0.0375414
ENSG00000144674	0.00271493	0.985111	0.989625
ENSG00000144668	-0.113394	0.42705	0.527176
ENSG00000187091	0.00832579	0.953841	0.966895
ENSG00000060971	0.733575	1.08062e-09	2.4886e-08
ENSG00000172936	-0.12009	0.400111	0.501259
ENSG00000172939	0.374118	0.00716022	0.0187956
ENSG00000093217	0.750407	0	0
ENSG00000114742	0.371674	0.00756979	0.0197009
ENSG00000168028	0.216742	0.126412	0.198643
ENSG00000114784	-0.0476018	0.739456	0.802089
ENSG00000188846	-0.0527602	0.712363	0.778712
ENSG00000168036	0.491403	0.000298661	0.00128692
ENSG00000181061	0.32914	0.0187688	0.0417329
ENSG00000180432	0.801267	0	0
ENSG00000160746	0.202896	0.152968	0.231415
ENSG00000163807	0.373213	0.00730959	0.0191236
ENSG00000163815	0.252851	0.0736063	0.128935
ENSG00000011376	0.36	0.00982188	0.0244699
ENSG00000144791	0.0773756	0.588393	0.678505
ENSG00000211456	0.338009	0.0156741	0.0361118
ENSG00000163818	-0.223258	0.1152	0.184677
ENSG00000163820	0.308416	0.0280861	0.0582223
ENSG00000012223	0.157285	0.269467	0.363512
ENSG00000160808	0.150385	0.292184	0.386733
ENSG00000160799	-0.058371	0.683293	0.756745
ENSG00000076201	0.181267	0.202417	0.290659
ENSG00000163832	0.213756	0.13182	0.205316
ENSG00000173473	0.141629	0.32049	0.416455
ENSG00000132153	0.346425	0.0131529	0.0313577
ENSG00000047849	0.288959	0.0401077	0.0782593
ENSG00000164047	0.00476889	0.973505	0.981022
ENSG00000164050	0.147511	0.30064	0.395728
ENSG00000164051	0.346606	0.0131028	0.0312653
ENSG00000010256	0.407602	0.0032092	0.00963287
ENSG00000213672	0.51991	0.000116103	0.000581151
ENSG00000114302	0.363167	0.00915966	0.023093
ENSG00000178537	0.655294	4.26095e-07	4.85536e-06
ENSG00000177479	0.447783	0.00110216	0.00391505
ENSG00000178252	0.187873	0.186239	0.271123
ENSG00000178057	0.0815385	0.568428	0.660915
ENSG00000178035	0.605068	4.20222e-06	3.49504e-05
ENSG00000172053	0.309955	0.0272812	0.0569198
ENSG00000172046	0.214118	0.131156	0.204513
ENSG00000172037	0.321176	0.0219778	0.0478396
ENSG00000114316	0.287783	0.0409538	0.0796267
ENSG00000233276	0.20724	0.144225	0.220563
ENSG00000067560	0.234389	0.0978322	0.161512
ENSG00000145020	0.68733	9.10826e-08	1.35659e-06
ENSG00000173402	0.0296833	0.835844	0.87462
ENSG00000164062	0.351222	0.011879	0.0288346
ENSG00000173531	0.668235	2.30715e-07	2.91371e-06
ENSG00000164068	0.135113	0.343431	0.442073
ENSG00000173540	0.488507	0.000327364	0.0013996
ENSG00000182179	0.589412	8.20039e-06	6.01691e-05
ENSG00000114353	0.115113	0.420037	0.520865
ENSG00000214706	0.313937	0.0252878	0.0538052
ENSG00000145050	0.401538	0.00373238	0.0109985
ENSG00000145041	0.0934842	0.512962	0.609351
ENSG00000164081	0.262715	0.0627801	0.113377
ENSG00000114767	0.555294	3.21251e-05	0.000191806
ENSG00000114779	0.834118	0	0
ENSG00000243989	0.752217	0	0
ENSG00000162244	0.29267	0.0375337	0.0741341
ENSG00000023330	-0.276199	0.0500985	0.0940699
ENSG00000247596	0.0561086	0.694963	0.764724
ENSG00000164091	0.463439	0.000702578	0.00266309
ENSG00000168237	0.70543	3.44852e-08	5.92518e-07
ENSG00000163930	0.124072	0.384577	0.485349
ENSG00000010322	0.145701	0.306661	0.402107
ENSG00000163939	-0.240995	0.0885347	0.148989
ENSG00000163938	0.456018	0.000871882	0.00319651
ENSG00000114902	0.164525	0.247825	0.340774
ENSG00000055957	0.122172	0.391946	0.493171
ENSG00000162267	0.248778	0.0784894	0.135368
ENSG00000055955	0.13638	0.338892	0.43736
ENSG00000163932	0.0171946	0.904574	0.929503
ENSG00000163931	0.684072	1.07122e-07	1.55327e-06
ENSG00000016391	0.571765	1.68831e-05	0.000111624
ENSG00000187672	0.186853	0.189213	0.274795
ENSG00000163946	-0.141267	0.321738	0.417977
ENSG00000157500	0.414299	0.00270794	0.00839491
ENSG00000174840	0.361176	0.00957121	0.0239106
ENSG00000168374	0.271855	0.0539321	0.100068
ENSG00000174839	-0.453575	0.0009352	0.00339684
ENSG00000163681	0.139095	0.329293	0.426377
ENSG00000136068	0.192941	0.174478	0.257281
ENSG00000163686	0.23819	0.0923942	0.154441
ENSG00000168291	0.443439	0.00124448	0.00435014
ENSG00000168306	0.489412	0.000318136	0.0013644
ENSG00000189283	0.39629	0.00424486	0.0122389
ENSG00000163634	0.0617195	0.666158	0.742871
ENSG00000163636	0.205158	0.148367	0.225763
ENSG00000151276	-0.153394	0.281609	0.375638
ENSG00000172340	0.504434	0.00019576	0.000906983
ENSG00000144744	0.00669683	0.962914	0.973033
ENSG00000144746	0.350045	0.0121811	0.0294637
ENSG00000163421	-0.00359643	0.980017	0.98582
ENSG00000163605	0.0363801	0.799454	0.846236
ENSG00000114480	0.590136	7.95527e-06	5.9067e-05
ENSG00000083937	0.313937	0.0252878	0.0538052
ENSG00000163320	0.257647	0.0681695	0.121232
ENSG00000184500	-0.0370136	0.796033	0.843754
ENSG00000080819	0.693665	6.59309e-08	1.02081e-06
ENSG00000036054	0.174027	0.221267	0.311604
ENSG00000114021	0.78914	0	0
ENSG00000154174	0.188688	0.184312	0.269031
ENSG00000114354	0.330679	0.0181973	0.0407599
ENSG00000138468	0.149864	0.29293	0.387533
ENSG00000174173	0.37095	0.007695	0.019951
ENSG00000081154	0.434751	0.00157967	0.00539115
ENSG00000114391	0.197014	0.165426	0.246788
ENSG00000170017	0.525792	9.46104e-05	0.000491992
ENSG00000196776	0.28	0.0469298	0.0891276
ENSG00000144824	-0.0991855	0.487497	0.585958
ENSG00000144827	0.437195	0.00147806	0.00507915
ENSG00000144834	-0.068229	0.634268	0.717232
ENSG00000144848	0.136471	0.338569	0.437046
ENSG00000121579	0.163982	0.249405	0.342004
ENSG00000114573	0.0641629	0.65376	0.732623
ENSG00000151576	0.271584	0.0541794	0.100493
ENSG00000181722	-0.0655204	0.646912	0.727328
ENSG00000172020	-0.283104	0.0441111	0.0847138
ENSG00000031081	-0.224072	0.113854	0.182787
ENSG00000163389	0.440995	0.00133161	0.00463106
ENSG00000113845	0.262262	0.0632469	0.114032
ENSG00000138495	-0.0109502	0.939236	0.95527
ENSG00000082701	0.275656	0.0505652	0.094719
ENSG00000065518	0.126968	0.37351	0.473891
ENSG00000113924	0.788597	0	0
ENSG00000144840	-0.0646154	0.651474	0.730958
ENSG00000180353	0.584977	9.86336e-06	7.07606e-05
ENSG00000173230	-0.058552	0.682363	0.756326
ENSG00000121552	0.413846	0.00273947	0.00847828
ENSG00000160124	0.186244	0.190139	0.275628
ENSG00000114023	0.595656	6.3003e-06	4.8774e-05
ENSG00000114030	0.22552	0.111491	0.179836
ENSG00000138496	0.349683	0.0122754	0.0296656
ENSG00000163840	0.743982	0	0
ENSG00000173193	0.0638914	0.655133	0.733562
ENSG00000065485	0.788959	0	0
ENSG00000121542	0.228145	0.107304	0.174107
ENSG00000206527	0.199186	0.160742	0.241311
ENSG00000065534	0.542624	5.16572e-05	0.000289502
ENSG00000114491	0.260995	0.0645687	0.116033
ENSG00000082781	0.0444344	0.756251	0.814825
ENSG00000114520	0.0744796	0.602467	0.690675
ENSG00000144909	0.276923	0.0494818	0.0931673
ENSG00000114544	0.39086	0.0048395	0.0136658
ENSG00000144908	0.838733	0	0
ENSG00000159650	0.696742	5.60682e-08	8.95947e-07
ENSG00000159685	-0.018552	0.89706	0.923514
ENSG00000074416	0.603891	4.42261e-06	3.64516e-05
ENSG00000187715	0.095115	0.506738	0.603265
ENSG00000058262	0.336652	0.0161173	0.036854
ENSG00000175792	0.367511	0.00831482	0.0212662
ENSG00000132394	0.390317	0.00490282	0.0138161
ENSG00000163902	0.311493	0.0264959	0.0557054
ENSG00000075785	0.240362	0.0893949	0.15016
ENSG00000177646	0.368507	0.00813108	0.0208644
ENSG00000172780	0.109683	0.44241	0.541503
ENSG00000169714	0.238462	0.0920151	0.153948
ENSG00000181789	0.251403	0.0753139	0.131338
ENSG00000184897	0.186606	0.189267	0.274801
ENSG00000004399	-0.124977	0.381098	0.481845
ENSG00000196455	-0.210769	0.137402	0.212141
ENSG00000198585	0.275385	0.0507998	0.0950611
ENSG00000114686	0.38724	0.00527562	0.0146334
ENSG00000138246	0.201176	0.156535	0.235835
ENSG00000240303	0.721991	1.02822e-08	2.11867e-07
ENSG00000081307	0.0345701	0.809251	0.853663
ENSG00000091527	0.287511	0.0411511	0.079982
ENSG00000091513	0.160452	0.259848	0.353055
ENSG00000144867	0.296199	0.035214	0.0702103
ENSG00000114054	0.655294	4.26095e-07	4.85536e-06
ENSG00000118007	-0.058371	0.683293	0.756745
ENSG00000158092	0.102534	0.472858	0.571119
ENSG00000138231	0.100181	0.48312	0.581207
ENSG00000114098	0.182624	0.199014	0.286523
ENSG00000051382	0.172217	0.226165	0.317442
ENSG00000175110	0.23457	0.0975678	0.161269
ENSG00000184432	0.101448	0.47758	0.575806
ENSG00000114115	0.715928	1.72407e-08	3.37487e-07
ENSG00000155903	-0.038552	0.787739	0.83723
ENSG00000114125	0.142172	0.318623	0.414619
ENSG00000069849	0.187873	0.186239	0.271123
ENSG00000114127	-0.0919457	0.519947	0.615913
ENSG00000120756	0.414027	0.00272682	0.00844389
ENSG00000163714	0.137285	0.335673	0.433716
ENSG00000114698	0.233122	0.0996994	0.1641
ENSG00000188313	0.218462	0.123376	0.194933
ENSG00000163751	-0.110045	0.440898	0.540618
ENSG00000163754	0.32552	0.0201741	0.0444966
ENSG00000047457	-0.0199095	0.889555	0.917856
ENSG00000114744	0.168597	0.236187	0.328231
ENSG00000070087	0.449864	0.0010393	0.00372313
ENSG00000196428	0.0532127	0.710003	0.777373
ENSG00000144895	0.153303	0.281895	0.375929
ENSG00000114771	0.671765	1.9486e-07	2.54292e-06
ENSG00000152601	0.231584	0.102004	0.16729
ENSG00000181467	0.31267	0.0259083	0.0548275
ENSG00000174953	0.0855204	0.549631	0.643703
ENSG00000196549	0.154118	0.279323	0.373225
ENSG00000169359	0.163167	0.251789	0.344498
ENSG00000163655	0.592308	7.26055e-06	5.45886e-05
ENSG00000114850	0.180543	0.204249	0.292523
ENSG00000168827	0.42543	0.0020273	0.00666565
ENSG00000079257	0.316742	0.0239583	0.0514964
ENSG00000186432	0.166244	0.242864	0.335468
ENSG00000169251	-0.00199095	0.989148	0.992226
ENSG00000114200	0.299638	0.0330699	0.0666138
ENSG00000114209	0.265701	0.0597688	0.10898
ENSG00000173905	0.230407	0.103794	0.169465
ENSG00000008952	0.231584	0.102004	0.16729
ENSG00000163584	-0.119457	0.402616	0.504051
ENSG00000163581	0.736561	0	0
ENSG00000075420	0.354389	0.0110974	0.0271904
ENSG00000144959	0.497919	0.00024227	0.00107695
ENSG00000177565	0.406697	0.0032829	0.00982718
ENSG00000121879	-0.0444344	0.756251	0.814825
ENSG00000171109	0.27457	0.0515091	0.0961258
ENSG00000114450	0.528959	8.46146e-05	0.000446795
ENSG00000136518	0.317376	0.0236665	0.0510291
ENSG00000136521	0.058552	0.682363	0.756326
ENSG00000114416	0.152217	0.28535	0.379704
ENSG00000205981	0.115928	0.416738	0.518063
ENSG00000043093	0.0380995	0.790176	0.839007
ENSG00000078070	0.522896	0.000104687	0.000534754
ENSG00000145191	0.194299	0.171421	0.253592
ENSG00000161203	-0.184344	0.194762	0.281511
ENSG00000161204	0.292398	0.0377173	0.0744431
ENSG00000214160	0.436199	0.00151873	0.00520584
ENSG00000175166	0.29638	0.0350984	0.0700051
ENSG00000114867	0.219005	0.122429	0.193828
ENSG00000163882	0.278733	0.0479672	0.0908774
ENSG00000113790	0.842081	0	0
ENSG00000163900	-0.0935747	0.512552	0.608996
ENSG00000136527	0.504796	0.000193433	0.000899242
ENSG00000090520	0.428416	0.00187289	0.00624792
ENSG00000145192	0.196652	0.166216	0.247765
ENSG00000090512	0.388145	0.00516347	0.0143879
ENSG00000113905	0.344887	0.0135858	0.0321796
ENSG00000113889	0.227692	0.108017	0.174954
ENSG00000156976	0.298462	0.0337908	0.0677671
ENSG00000163918	0.57267	1.62828e-05	0.000108836
ENSG00000073849	0.535928	6.59482e-05	0.000358238
ENSG00000127241	-0.229593	0.105047	0.171358
ENSG00000145012	0.270317	0.0553458	0.102276
ENSG00000152492	-0.0529412	0.711419	0.77799
ENSG00000198836	0.249231	0.0779344	0.134793
ENSG00000178772	0.0663348	0.642817	0.723466
ENSG00000114331	0.398914	0.00398133	0.0116196
ENSG00000184203	0.0828054	0.562415	0.655035
ENSG00000189058	-0.0029871	0.983403	0.988452
ENSG00000072274	0.813032	0	0
ENSG00000161217	0.3419	0.0144611	0.0338868
ENSG00000163960	0.375928	0.00686947	0.0181366
ENSG00000174013	-0.424072	0.00210117	0.00685916
ENSG00000180370	0.306063	0.0293556	0.0603971
ENSG00000114503	0.284615	0.0433052	0.0834584
ENSG00000075711	0.350498	0.0120641	0.0292323
ENSG00000161267	0.855475	0	0
ENSG00000122068	0.0426244	0.7659	0.821668
ENSG00000182899	0.0529412	0.711419	0.77799
ENSG00000169020	0.375837	0.00688376	0.0181568
ENSG00000178950	-0.149864	0.29293	0.387533
ENSG00000127419	0.314208	0.0251564	0.0536299
ENSG00000145217	-0.0953846	0.504399	0.601525
ENSG00000127415	0.386154	0.00541304	0.0149616
ENSG00000159692	-0.135928	0.340509	0.439033
ENSG00000090316	-0.0666968	0.641	0.722163
ENSG00000013810	-0.485249	0.000362641	0.00153249
ENSG00000168924	0.321629	0.0217837	0.0474926
ENSG00000185049	0.205792	0.147097	0.224204
ENSG00000214367	-0.182262	0.199917	0.287597
ENSG00000087274	0.15086	0.289707	0.383918
ENSG00000109736	0.327873	0.0192508	0.042649
ENSG00000197386	0.0863348	0.545824	0.640064
ENSG00000163956	0.226063	0.110615	0.17858
ENSG00000145220	0.526878	9.10672e-05	0.000477189
ENSG00000168818	0.277557	0.0489473	0.0923194
ENSG00000109501	0.350588	0.0120408	0.0291888
ENSG00000013288	-0.283258	0.0443464	0.0850465
ENSG00000163993	0.730107	1.20516e-09	2.76381e-08
ENSG00000186222	-0.0528507	0.711891	0.778351
ENSG00000109519	0.311493	0.0264959	0.0557054
ENSG00000170801	-0.040181	0.778983	0.831309
ENSG00000087008	0.609864	3.40687e-06	2.94528e-05
ENSG00000071127	0.167421	0.23951	0.332343
ENSG00000157869	0.247783	0.0797213	0.136847
ENSG00000038219	0.238824	0.0915114	0.153199
ENSG00000169762	0.356018	0.0107131	0.0263784
ENSG00000151552	0.769321	0	0
ENSG00000002549	0.838009	0	0
ENSG00000109805	-0.225611	0.111344	0.179705
ENSG00000109606	0.507059	0.000179452	0.000845724
ENSG00000109610	0.368877	0.00772964	0.0200123
ENSG00000109618	0.357557	0.0103608	0.0256145
ENSG00000250317	0.589774	8.07695e-06	5.95024e-05
ENSG00000047365	-0.164163	0.248878	0.341537
ENSG00000169299	0.372127	0.00749243	0.0195459
ENSG00000065882	0.253575	0.0727642	0.127623
ENSG00000197712	0.476199	0.00047952	0.00193538
ENSG00000157796	-0.11267	0.430023	0.530249
ENSG00000035928	0.280905	0.0462001	0.0879551
ENSG00000163682	0.166968	0.240796	0.333536
ENSG00000109814	0.595475	6.34899e-06	4.90124e-05
ENSG00000078140	0.283529	0.0441365	0.0847329
ENSG00000121892	0.187602	0.186885	0.271847
ENSG00000163694	0.292489	0.037656	0.0743489
ENSG00000179299	0.169269	0.235052	0.326984
ENSG00000154277	0.307783	0.0284232	0.0587878
ENSG00000109133	0.16371	0.250198	0.343006
ENSG00000170448	0.0561991	0.694495	0.764516
ENSG00000109171	-0.0080543	0.955353	0.967712
ENSG00000075539	0.0786425	0.582283	0.67246
ENSG00000109180	0.277014	0.0494052	0.0930549
ENSG00000145247	0.727783	5.11418e-09	1.12123e-07
ENSG00000184178	-0.0988235	0.489094	0.587362
ENSG00000145216	0.333032	0.0173521	0.0391547
ENSG00000090989	-0.0947511	0.507245	0.603737
ENSG00000174799	0.166606	0.241829	0.334459
ENSG00000157426	0.0115837	0.935713	0.952748
ENSG00000128059	0.332127	0.0176731	0.0397645
ENSG00000128050	0.517557	0.000125889	0.000624433
ENSG00000174780	0.298824	0.0335676	0.0673688
ENSG00000047315	0.21086	0.13723	0.211935
ENSG00000163453	0.302172	0.0315608	0.0641634
ENSG00000033178	0.479367	0.000435206	0.00177879
ENSG00000083896	0.224887	0.11252	0.181069
ENSG00000197888	-0.180271	0.204938	0.293358
ENSG00000196620	0.675656	1.6157e-07	2.17051e-06
ENSG00000109181	0.688597	8.546e-08	1.2833e-06
ENSG00000135220	-0.103258	0.469724	0.568461
ENSG00000171234	0.723529	8.78315e-09	1.83742e-07
ENSG00000156096	0.744344	0	0
ENSG00000173610	0.115545	0.41943	0.520465
ENSG00000271271	0.271747	0.0537276	0.0997564
ENSG00000173597	0.581719	1.12811e-05	7.94751e-05
ENSG00000109193	0.219186	0.122114	0.193498
ENSG00000132465	0.108145	0.448868	0.547817
ENSG00000132467	0.134027	0.347352	0.446491
ENSG00000018189	-0.0166516	0.907582	0.931538
ENSG00000132463	0.369412	0.00796712	0.0205013
ENSG00000156136	0.381538	0.0060328	0.0163449
ENSG00000080493	0.375294	0.00697004	0.0183491
ENSG00000145321	-0.0533032	0.709532	0.777167
ENSG00000132466	0.133665	0.348665	0.447863
ENSG00000163631	-0.0324887	0.820553	0.861251
ENSG00000079557	0.111403	0.435254	0.534774
ENSG00000109272	0.233826	0.0986502	0.162617
ENSG00000163737	0.293649	0.0364888	0.0724359
ENSG00000163736	0.353756	0.01125	0.0274784
ENSG00000138757	0.214751	0.129999	0.203114
ENSG00000138768	0.47991	0.000427994	0.00175586
ENSG00000138744	0.274751	0.0513508	0.095863
ENSG00000198301	-0.128597	0.36737	0.467943
ENSG00000138750	0.0909502	0.524493	0.620359
ENSG00000138760	0.208145	0.142452	0.218522
ENSG00000118804	0.713213	2.09865e-08	3.99399e-07
ENSG00000163749	-0.0637104	0.656049	0.734137
ENSG00000138771	0.31638	0.0241265	0.0517765
ENSG00000138758	0.325611	0.0201379	0.0444347
ENSG00000138767	-0.184615	0.194097	0.280623
ENSG00000169288	0.434027	0.00161096	0.00548427
ENSG00000138772	0.437104	0.00148171	0.00508852
ENSG00000138756	0.186244	0.190139	0.275628
ENSG00000138668	0.48181	0.000403598	0.00167331
ENSG00000152795	0.598371	5.61091e-06	4.43132e-05
ENSG00000145293	0.429864	0.00180189	0.00603676
ENSG00000138674	0.373484	0.0072645	0.0190328
ENSG00000138663	-0.0134842	0.925153	0.945156
ENSG00000163319	0.237828	0.0929017	0.155006
ENSG00000170509	0.683258	1.11519e-07	1.60852e-06
ENSG00000198189	0.608326	3.64494e-06	3.12155e-05
ENSG00000170502	0.327964	0.019216	0.0425892
ENSG00000145337	0.382081	0.00595679	0.016187
ENSG00000145335	0.378824	0.00642575	0.0171887
ENSG00000163110	0.624434	1.77772e-06	1.69456e-05
ENSG00000138698	0.358009	0.0102591	0.0254205
ENSG00000151247	0.313665	0.0254197	0.0539811
ENSG00000164024	0.522715	0.000105349	0.000536632
ENSG00000197894	0.471222	0.000557477	0.00220139
ENSG00000198099	0.782534	0	0
ENSG00000172955	0.841629	0	0
ENSG00000187758	0.850407	0	0
ENSG00000196616	0.8619	0	0
ENSG00000138823	0.739729	0	0
ENSG00000109270	-0.1	0.483914	0.58178
ENSG00000164032	0.460543	0.000764748	0.00285336
ENSG00000138814	0.100452	0.48193	0.580285
ENSG00000109320	0.159367	0.263119	0.356176
ENSG00000109332	0.115837	0.417104	0.518283
ENSG00000145354	0.64181	8.00804e-07	8.67432e-06
ENSG00000164039	0.719005	1.34864e-08	2.70766e-07
ENSG00000138777	0.528507	8.59805e-05	0.000453134
ENSG00000138785	-0.00696833	0.961402	0.971863
ENSG00000145348	-0.202715	0.153341	0.231851
ENSG00000164022	0.401176	0.00376588	0.0110853
ENSG00000138801	-0.143891	0.312759	0.408442
ENSG00000138796	0.775837	0	0
ENSG00000109475	-0.00144796	0.992177	0.994354
ENSG00000198856	-0.24724	0.0803997	0.13771
ENSG00000164089	0.218733	0.122902	0.194296
ENSG00000138802	0.297285	0.0345248	0.0689615
ENSG00000138794	0.304344	0.0303135	0.0619263
ENSG00000205403	-0.185339	0.19233	0.27829
ENSG00000109534	0.341991	0.0144339	0.033852
ENSG00000138792	0.427783	0.00190474	0.00633487
ENSG00000174720	-0.109683	0.44241	0.541503
ENSG00000145362	-0.13629	0.339215	0.437674
ENSG00000145349	0.493756	0.000277048	0.00121092
ENSG00000150961	0.54181	5.32279e-05	0.00029709
ENSG00000172403	0.315023	0.0247659	0.0529003
ENSG00000164111	0.495294	0.000263698	0.00116184
ENSG00000123737	0.291403	0.0383968	0.0755123
ENSG00000170917	0.620362	2.13616e-06	1.97109e-05
ENSG00000145375	-0.229502	0.105187	0.171382
ENSG00000164070	0.461719	0.000738916	0.00278159
ENSG00000138709	-0.0844344	0.554728	0.648286
ENSG00000164040	0.277285	0.0491758	0.0926866
ENSG00000151466	0.291855	0.0380867	0.075037
ENSG00000164134	0.467783	0.000617862	0.00240519
ENSG00000172007	-0.0452489	0.751921	0.811915
ENSG00000145391	0.018552	0.89706	0.923514
ENSG00000085871	0.540633	5.55747e-05	0.00030893
ENSG00000153130	0.223167	0.11535	0.184864
ENSG00000153132	-0.316471	0.0240844	0.0517064
ENSG00000179387	0.472398	0.00053808	0.00213248
ENSG00000109445	-0.116018	0.416372	0.517726
ENSG00000153147	0.0349321	0.807289	0.852389
ENSG00000164163	0.341357	0.0146254	0.0341695
ENSG00000164164	0.109864	0.441654	0.541302
ENSG00000170365	-0.146697	0.30334	0.39842
ENSG00000151611	0.772398	0	0
ENSG00000164167	0.200995	0.156914	0.236341
ENSG00000198589	0.243529	0.0851588	0.144283
ENSG00000145425	0.170588	0.230638	0.32207
ENSG00000059691	-0.0287783	0.84079	0.878287
ENSG00000164144	0.311131	0.0266789	0.0559614
ENSG00000171566	-0.0101357	0.943766	0.958811
ENSG00000171564	-0.110679	0.438259	0.537743
ENSG00000171560	0.0124887	0.930683	0.94886
ENSG00000171557	-0.0903167	0.527396	0.62312
ENSG00000061918	0.227059	0.109022	0.176372
ENSG00000151790	0.219095	0.122271	0.193635
ENSG00000120251	0.165553	0.24564	0.338195
ENSG00000171503	0.818643	0	0
ENSG00000171497	0.313394	0.0255521	0.0541994
ENSG00000198498	0.0817195	0.567567	0.660194
ENSG00000170088	0.15629	0.272539	0.366484
ENSG00000052802	0.407783	0.00319464	0.00961021
ENSG00000137628	0.426154	0.00198886	0.00655105
ENSG00000129116	0.5219	0.000108373	0.000549482
ENSG00000145439	0.814932	0	0
ENSG00000056050	-0.020724	0.885057	0.914247
ENSG00000109576	0.613032	2.96246e-06	2.60212e-05
ENSG00000109586	-0.493032	0.000283541	0.00123438
ENSG00000164104	0.665068	2.683e-07	3.32704e-06
ENSG00000164118	0.264163	0.0613051	0.111226
ENSG00000164120	0.363258	0.00914133	0.0230573
ENSG00000129128	0.484072	0.000376206	0.00158007
ENSG00000129187	0.381629	0.00602007	0.0163266
ENSG00000168564	0.287783	0.0409538	0.0796267
ENSG00000168538	0.079638	0.577503	0.668913
ENSG00000164305	0.288326	0.0405615	0.078948
ENSG00000151726	0.773756	0	0
ENSG00000151729	0.67638	1.56012e-07	2.12063e-06
ENSG00000109775	0.367149	0.00838253	0.0213796
ENSG00000154556	0.725158	7.29906e-09	1.56887e-07
ENSG00000145476	-0.0866063	0.544558	0.639126
ENSG00000164344	0.00742081	0.958881	0.970568
ENSG00000088926	0.23819	0.0923942	0.154441
ENSG00000073578	0.696833	5.57981e-08	8.94238e-07
ENSG00000249915	0.372036	0.00750785	0.0195675
ENSG00000180104	0.0628959	0.660177	0.738004
ENSG00000049656	0.59629	6.13265e-06	4.77458e-05
ENSG00000153395	0.668869	2.23839e-07	2.84655e-06
ENSG00000145494	-0.236109	0.095342	0.158307
ENSG00000037474	0.61448	2.77821e-06	2.47198e-05
ENSG00000145545	0.0669683	0.639639	0.721074
ENSG00000150753	0.475204	0.000494271	0.00198178
ENSG00000164237	0.831584	0	0
ENSG00000112977	0.342172	0.0143796	0.0337535
ENSG00000038382	-0.121629	0.394066	0.495498
ENSG00000154124	0.379638	0.00630557	0.016925
ENSG00000173545	0.142081	0.318934	0.414925
ENSG00000176788	0.721629	1.06493e-08	2.16985e-07
ENSG00000113361	-0.26362	0.0618549	0.111964
ENSG00000113384	0.455385	0.000887915	0.00324661
ENSG00000150712	0.115023	0.420404	0.521084
ENSG00000056097	0.481538	0.000407004	0.00168489
ENSG00000113387	0.623982	1.8145e-06	1.72362e-05
ENSG00000113407	0.518462	0.000122039	0.000607535
ENSG00000242110	0.736109	0	0
ENSG00000039560	0.145249	0.308178	0.404
ENSG00000113460	0.643348	7.45524e-07	8.17243e-06
ENSG00000168724	0.407783	0.00319464	0.00961021
ENSG00000113492	0.758009	0	0
ENSG00000145626	0.344525	0.0136894	0.032383
ENSG00000164187	0.551131	3.76221e-05	0.000220071
ENSG00000152620	0.799186	0	0
ENSG00000164190	0.00180995	0.990158	0.992875
ENSG00000113569	0.491312	0.000299522	0.00128961
ENSG00000164327	0.278371	0.0482671	0.0912877
ENSG00000082074	0.610679	3.28689e-06	2.85506e-05
ENSG00000113600	0.109683	0.44241	0.541503
ENSG00000153071	0.504072	0.000198113	0.000916334
ENSG00000113638	0.178009	0.210753	0.300035
ENSG00000132356	0.410498	0.00298313	0.00907859
ENSG00000145592	0.0953846	0.504399	0.601525
ENSG00000112936	0.179095	0.207947	0.296581
ENSG00000039537	0.0437104	0.760107	0.817853
ENSG00000205765	0.356018	0.0107131	0.0263784
ENSG00000250722	0.0923982	0.517888	0.614137
ENSG00000112972	0.202805	0.153154	0.231633
ENSG00000172239	0.43086	0.00175448	0.00590318
ENSG00000112992	0.852489	0	0
ENSG00000213949	0.539005	5.89818e-05	0.000324904
ENSG00000152684	0.572398	1.64607e-05	0.000109492
ENSG00000164172	0.697828	5.28975e-08	8.55254e-07
ENSG00000164258	0.131403	0.356941	0.456888
ENSG00000185305	0.0732127	0.60867	0.695315
ENSG00000178996	0.2181	0.124011	0.195598
ENSG00000067248	0.317376	0.0236665	0.0510291
ENSG00000039123	0.352579	0.0115384	0.0281074
ENSG00000169067	0.0984621	0.49183	0.589873
ENSG00000164182	0.391312	0.00478728	0.0135393
ENSG00000068796	0.382443	0.00590659	0.0160745
ENSG00000086200	-0.302624	0.0312974	0.0637463
ENSG00000153015	0.26543	0.0600376	0.109433
ENSG00000113593	0.0171041	0.905075	0.92967
ENSG00000113595	0.100181	0.48312	0.581207
ENSG00000113597	-0.107692	0.450777	0.549413
ENSG00000123213	0.658281	3.70106e-07	4.31606e-06
ENSG00000112851	0.120814	0.39726	0.498941
ENSG00000153914	-0.113484	0.42668	0.526837
ENSG00000145675	0.198733	0.16171	0.242432
ENSG00000197822	0.63457	1.1192e-06	1.14875e-05
ENSG00000131844	0.701629	4.29257e-08	7.10802e-07
ENSG00000131711	-0.190317	0.180499	0.264311
ENSG00000113048	0.405973	0.00334294	0.00997422
ENSG00000083312	0.554118	3.3598e-05	0.000199729
ENSG00000157107	0.0039819	0.978046	0.984694
ENSG00000145741	0.242262	0.0868338	0.146442
ENSG00000164338	0.210045	0.138781	0.213849
ENSG00000049860	0.464796	0.00067504	0.00257832
ENSG00000164347	0.0982805	0.491494	0.589599
ENSG00000164346	0.218824	0.122744	0.194158
ENSG00000113163	0.258733	0.0669845	0.119551
ENSG00000145703	0.846697	0	0
ENSG00000171530	0.24724	0.0803997	0.13771
ENSG00000132842	0.280452	0.0465638	0.0885859
ENSG00000085365	0.320633	0.0222126	0.0483315
ENSG00000113273	0.527149	9.02007e-05	0.0004731
ENSG00000132837	0.682081	1.18167e-07	1.69548e-06
ENSG00000132840	0.633122	1.19622e-06	1.21416e-05
ENSG00000145692	0.816561	0	0
ENSG00000039319	0.131493	0.356608	0.456568
ENSG00000228716	0.339005	0.0153558	0.0354977
ENSG00000113318	0.00923077	0.948803	0.962322
ENSG00000172497	0.0376471	0.792615	0.840945
ENSG00000186468	0.139457	0.328026	0.425038
ENSG00000174695	0.408688	0.0031227	0.00944044
ENSG00000038427	0.423439	0.00213646	0.00694129
ENSG00000145681	0.165742	0.245092	0.33761
ENSG00000127184	0.0828054	0.562415	0.655035
ENSG00000145715	0.15448	0.278185	0.372158
ENSG00000176055	-0.0632579	0.658341	0.736101
ENSG00000198677	0.416471	0.00256104	0.00803495
ENSG00000173221	0.703801	3.79319e-08	6.45667e-07
ENSG00000153113	0.479186	0.000437634	0.00178739
ENSG00000164307	0.738733	0	0
ENSG00000164308	0.260724	0.0648549	0.116357
ENSG00000145725	0.0639819	0.654675	0.733199
ENSG00000112874	-0.132851	0.351631	0.45125
ENSG00000112893	0.316652	0.0240003	0.0515663
ENSG00000164209	0.515837	0.000133513	0.000656897
ENSG00000134987	0.142805	0.316455	0.412482
ENSG00000153037	0.0274208	0.84822	0.884699
ENSG00000129625	0.614842	2.73389e-06	2.44046e-05
ENSG00000171444	0.244253	0.0842131	0.14299
ENSG00000164219	0.0809955	0.571014	0.663218
ENSG00000134970	0.317104	0.0237912	0.0511973
ENSG00000129596	-0.210588	0.137746	0.212612
ENSG00000145782	0.0727602	0.610892	0.696981
ENSG00000177879	0.328054	0.0191813	0.0425467
ENSG00000145781	0.164706	0.247299	0.340223
ENSG00000145779	0.377738	0.00658911	0.0175315
ENSG00000133835	0.839638	0	0
ENSG00000205302	0.188959	0.183672	0.268241
ENSG00000168938	0.28724	0.0413492	0.0803101
ENSG00000164904	0.750407	0	0
ENSG00000164902	0.275566	0.0506433	0.0948005
ENSG00000113368	0.604525	4.30261e-06	3.57312e-05
ENSG00000164244	0.410588	0.0029763	0.00906787
ENSG00000064651	0.592398	7.23288e-06	5.44552e-05
ENSG00000066583	0.627692	1.53331e-06	1.49539e-05
ENSG00000169567	0.591674	7.45705e-06	5.58362e-05
ENSG00000186687	0.356561	0.0105876	0.0261163
ENSG00000164398	0.170588	0.230638	0.32207
ENSG00000072682	0.369412	0.00796712	0.0205013
ENSG00000113522	0.111041	0.436755	0.536138
ENSG00000164402	0.387149	0.00528696	0.0146575
ENSG00000164403	0.188326	0.185167	0.270135
ENSG00000164405	0.571222	1.72531e-05	0.000113659
ENSG00000170606	0.471674	0.000549943	0.00217477
ENSG00000213585	0.50543	0.000189421	0.000882088
ENSG00000113558	0.0176471	0.902068	0.927102
ENSG00000113575	-0.0736652	0.606451	0.693937
ENSG00000152700	0.603982	4.40527e-06	3.64183e-05
ENSG00000113615	0.567873	1.9707e-05	0.000127225
ENSG00000145833	0.415837	0.00260313	0.00812979
ENSG00000113621	0.204977	0.148731	0.226003
ENSG00000132570	0.5019	0.00021278	0.000973494
ENSG00000113648	0.381176	0.00608394	0.0164591
ENSG00000120708	0.229231	0.105608	0.171762
ENSG00000177733	0.631041	1.31598e-06	1.31863e-05
ENSG00000112983	-0.278371	0.0482671	0.0912877
ENSG00000094880	0.246878	0.0808545	0.138273
ENSG00000120733	0.132489	0.352954	0.452736
ENSG00000120705	0.499005	0.000233878	0.00104729
ENSG00000113013	0.586968	9.08103e-06	6.59247e-05
ENSG00000044115	-0.0791855	0.579674	0.670655
ENSG00000120725	0.173122	0.223706	0.314555
ENSG00000015479	0.394661	0.00441607	0.0126394
ENSG00000185129	0.349321	0.0123704	0.0298424
ENSG00000113068	0.175747	0.216682	0.306724
ENSG00000131503	-0.0788235	0.581413	0.671738
ENSG00000176087	0.238824	0.0915114	0.153199
ENSG00000170458	0.55638	3.08189e-05	0.000184812
ENSG00000131495	0.253846	0.0724504	0.127276
ENSG00000113141	0.180905	0.203331	0.29159
ENSG00000120314	0.243348	0.0853965	0.144641
ENSG00000170445	0.118643	0.405849	0.507404
ENSG00000112855	0.59267	7.15046e-06	5.39088e-05
ENSG00000131504	0.581448	1.14075e-05	8.02622e-05
ENSG00000156453	0.465158	0.000667864	0.00255626
ENSG00000013561	0.480181	0.000424428	0.00174516
ENSG00000113552	0.494661	0.000269122	0.00118194
ENSG00000113580	0.481719	0.00040473	0.00167674
ENSG00000145817	0.181267	0.202417	0.290659
ENSG00000133706	0.549593	3.98649e-05	0.000230972
ENSG00000091009	0.300362	0.0326327	0.0659027
ENSG00000113649	0.370498	0.00777418	0.0200897
ENSG00000113657	0.15095	0.289415	0.383624
ENSG00000173210	0.568054	1.95664e-05	0.000126467
ENSG00000113712	-0.0177376	0.901567	0.926761
ENSG00000070814	0.713756	2.02023e-08	3.87163e-07
ENSG00000019582	0.729683	3.67817e-09	8.19513e-08
ENSG00000164587	0.0829864	0.561558	0.654315
ENSG00000171992	0.382081	0.00595679	0.016187
ENSG00000086589	-0.00135747	0.992681	0.994678
ENSG00000132912	-0.00235294	0.98713	0.991289
ENSG00000211445	0.0521267	0.715672	0.781239
ENSG00000145901	-0.3581	0.0102389	0.0253818
ENSG00000197043	0.615294	2.67943e-06	2.4036e-05
ENSG00000196743	0.506335	0.000183822	0.0008604
ENSG00000113140	0.366878	0.00843363	0.0214699
ENSG00000177556	0.667511	2.38825e-07	2.99542e-06
ENSG00000145907	0.363258	0.00914133	0.0230573
ENSG00000055147	0.323982	0.0207979	0.045707
ENSG00000155506	0.265068	0.0603976	0.10987
ENSG00000082516	0.377828	0.00657536	0.0175034
ENSG00000082515	0.200905	0.157104	0.236497
ENSG00000055163	-0.113575	0.426309	0.526498
ENSG00000113282	0.249231	0.0779344	0.134793
ENSG00000164332	0.217285	0.125447	0.197353
ENSG00000113312	0.316471	0.0240844	0.0517064
ENSG00000170584	0.48716	0.000288511	0.00124809
ENSG00000038274	0.608869	3.55916e-06	3.05286e-05
ENSG00000113643	0.273122	0.0527901	0.0982821
ENSG00000188573	0.0387455	0.787206	0.837151
ENSG00000134516	0.166516	0.242087	0.334733
ENSG00000043462	0.0313122	0.826958	0.867309
ENSG00000181163	0.605249	4.16925e-06	3.4866e-05
ENSG00000072786	0.573213	1.59322e-05	0.000106623
ENSG00000174705	0.308145	0.0282302	0.0584768
ENSG00000113719	0.567692	1.98485e-05	0.000127837
ENSG00000037241	0.275837	0.0504092	0.0944915
ENSG00000113734	0.351403	0.011833	0.0287359
ENSG00000113739	-0.141991	0.319245	0.41523
ENSG00000164466	0.697466	5.39375e-08	8.66954e-07
ENSG00000051596	0.0575566	0.687486	0.7597
ENSG00000048162	0.423077	0.00215687	0.0069745
ENSG00000146066	0.161176	0.257682	0.35046
ENSG00000175416	0.365158	0.0087636	0.0222376
ENSG00000113194	0.415385	0.00263358	0.00821083
ENSG00000160883	0.259638	0.0660096	0.118119
ENSG00000113761	0.24009	0.0897656	0.150691
ENSG00000169223	0.46371	0.000696991	0.00264557
ENSG00000131187	0.519819	0.000116466	0.000582436
ENSG00000198055	0.0717647	0.615793	0.701259
ENSG00000196923	0.337195	0.0159388	0.0365066
ENSG00000183258	0.0263348	0.854174	0.889724
ENSG00000184840	0.208869	0.141045	0.216789
ENSG00000027847	0.17276	0.224688	0.315692
ENSG00000145912	0.265158	0.0603074	0.109852
ENSG00000197451	0.33819	0.0156158	0.0359926
ENSG00000175309	-0.284253	0.0435808	0.0839012
ENSG00000176783	0.504072	0.000198113	0.000916334
ENSG00000169045	0.317466	0.023625	0.05102
ENSG00000127022	0.492851	0.000285186	0.00123957
ENSG00000161011	0.449231	0.00105808	0.00377806
ENSG00000197226	0.267059	0.0584392	0.106982
ENSG00000050748	0.41819	0.00244983	0.0077526
ENSG00000131446	0.369412	0.00796712	0.0205013
ENSG00000204628	0.104887	0.462715	0.561093
ENSG00000112685	-0.0304072	0.831892	0.871317
ENSG00000112699	0.628145	1.50204e-06	1.4675e-05
ENSG00000124535	0.0555656	0.697774	0.767202
ENSG00000021355	0.525249	9.64291e-05	0.000499554
ENSG00000170542	0.47991	0.000427994	0.00175586
ENSG00000124570	0.579005	1.26059e-05	8.76811e-05
ENSG00000124588	0.539457	5.80166e-05	0.000319908
ENSG00000137275	0.0131222	0.927163	0.946504
ENSG00000137274	0.787059	0	0
ENSG00000137267	0.379005	0.00639887	0.0171335
ENSG00000112739	0.300452	0.0325784	0.0658172
ENSG00000198721	0.755023	0	0
ENSG00000153046	-0.0954751	0.503993	0.601303
ENSG00000214113	0.441267	0.00132167	0.0045994
ENSG00000145982	0.421991	0.00221912	0.00713372
ENSG00000124491	0.475566	0.00048886	0.00196728
ENSG00000124783	0.347873	0.0127565	0.0305988
ENSG00000096696	0.530407	8.03767e-05	0.000426059
ENSG00000239264	0.561538	2.52597e-05	0.000156616
ENSG00000188428	0.340271	0.0149587	0.0347556
ENSG00000124802	0.524344	9.95318e-05	0.000511758
ENSG00000145979	-0.357195	0.0104428	0.0257939
ENSG00000124523	0.828778	0	0
ENSG00000225921	0.415204	0.00264584	0.00822568
ENSG00000010017	-0.0542986	0.70435	0.772572
ENSG00000050393	0.38552	0.00549464	0.015149
ENSG00000047579	0.315204	0.0246799	0.052737
ENSG00000137198	0.0496833	0.728483	0.792383
ENSG00000112186	0.538462	6.01597e-05	0.000330396
ENSG00000137414	0.456109	0.000869613	0.00319033
ENSG00000124789	0.379819	0.00627914	0.0168623
ENSG00000137364	0.784253	0	0
ENSG00000165097	-0.163348	0.251258	0.344029
ENSG00000124795	0.53819	6.07567e-05	0.000332343
ENSG00000112293	0.403982	0.00351309	0.0104364
ENSG00000112294	0.782986	0	0
ENSG00000112304	0.679819	1.32007e-07	1.86477e-06
ENSG00000079691	0.148326	0.297956	0.392572
ENSG00000164508	-0.180448	0.205105	0.29352
ENSG00000112343	0.323348	0.0210595	0.0461894
ENSG00000124610	0.305882	0.0294552	0.0605339
ENSG00000187837	-0.247783	0.0797213	0.136847
ENSG00000197061	0.350407	0.0120875	0.0292759
ENSG00000168298	0.39819	0.00405254	0.0117898
ENSG00000197409	0.20362	0.151484	0.229551
ENSG00000124575	0.536742	6.40339e-05	0.000349572
ENSG00000158406	0.224434	0.11326	0.181992
ENSG00000111801	0.00117647	0.993691	0.995143
ENSG00000182952	0.20181	0.155214	0.234295
ENSG00000197903	0.0664253	0.642363	0.723252
ENSG00000197238	0.0845249	0.554302	0.648065
ENSG00000184357	0.847602	0	0
ENSG00000197153	0.197195	0.165032	0.246268
ENSG00000204642	0.103801	0.467382	0.566001
ENSG00000204632	0.0723998	0.613641	0.699099
ENSG00000206503	0.196018	0.167606	0.24943
ENSG00000204619	0.152579	0.284195	0.378444
ENSG00000234127	0.00705882	0.960897	0.971533
ENSG00000204592	0.427421	0.00192315	0.00638063
ENSG00000204590	0.335385	0.0165406	0.0376648
ENSG00000204574	0.695385	6.0253e-08	9.5447e-07
ENSG00000204560	0.0354751	0.804349	0.850103
ENSG00000146112	0.481176	0.000411586	0.00169872
ENSG00000137404	-0.44914	0.00106079	0.00378526
ENSG00000137337	0.275837	0.0504092	0.0944915
ENSG00000196230	0.244706	0.0836263	0.142302
ENSG00000137312	0.346697	0.0130778	0.0312193
ENSG00000204525	0.21086	0.13723	0.211935
ENSG00000234745	0.0675113	0.636921	0.719341
ENSG00000198563	0.364163	0.00895972	0.0226723
ENSG00000204472	0.502534	0.000208403	0.000957464
ENSG00000204469	0.258371	0.0673776	0.120057
ENSG00000204463	0.041629	0.771223	0.825923
ENSG00000204444	0.401086	0.00377429	0.0111041
ENSG00000204435	0.338914	0.0153845	0.0355341
ENSG00000204427	0.66009	3.39753e-07	4.0307e-06
ENSG00000213722	0.520271	0.000114661	0.000576565
ENSG00000213719	0.677919	1.44801e-07	1.99913e-06
ENSG00000204394	0.416109	0.00258502	0.00808243
ENSG00000204392	0.581086	1.1578e-05	8.12536e-05
ENSG00000204390	0.0366516	0.797987	0.845336
ENSG00000204389	0.337919	0.0157033	0.0361639
ENSG00000204386	0.564615	2.24028e-05	0.000141789
ENSG00000204371	-0.0531222	0.710475	0.777734
ENSG00000166278	0.142805	0.316455	0.412482
ENSG00000243649	-0.0697738	0.625645	0.709531
ENSG00000204356	0.610136	3.36642e-06	2.91491e-05
ENSG00000204351	0.249412	0.0777133	0.13458
ENSG00000244731	0.272217	0.0536038	0.0995603
ENSG00000224389	0.228507	0.106737	0.17334
ENSG00000168477	0.4781	0.000452465	0.00183565
ENSG00000204310	0.666878	2.46149e-07	3.07321e-06
ENSG00000204308	0.314932	0.0248091	0.0529718
ENSG00000204287	0.575475	1.45458e-05	9.85481e-05
ENSG00000196126	0.203891	0.15093	0.228965
ENSG00000237541	0.336523	0.015754	0.0362379
ENSG00000204267	0.702624	4.05779e-08	6.82232e-07
ENSG00000204264	0.539548	5.78253e-05	0.000319175
ENSG00000240065	0.721629	1.06493e-08	2.16985e-07
ENSG00000168394	0.765068	0	0
ENSG00000242574	0.0340271	0.812196	0.855263
ENSG00000204256	-0.00552036	0.96947	0.978035
ENSG00000231389	0.416833	0.00253726	0.00797861
ENSG00000223865	0.523077	0.00010403	0.000531891
ENSG00000112473	0.471222	0.000557477	0.00220139
ENSG00000204228	0.69457	6.28882e-08	9.84829e-07
ENSG00000204227	0.385611	0.00548292	0.0151242
ENSG00000223501	-0.00126697	0.993186	0.995001
ENSG00000231500	0.174299	0.220538	0.310738
ENSG00000204220	0.256923	0.0689689	0.122257
ENSG00000231925	0.420814	0.00228836	0.00732196
ENSG00000112514	0.430317	0.00178019	0.00597505
ENSG00000096433	-0.239095	0.0911351	0.152756
ENSG00000137288	0.237014	0.0940515	0.156638
ENSG00000161904	0.428054	0.00189103	0.00629693
ENSG00000137309	0.694027	6.4699e-08	1.00458e-06
ENSG00000272325	0.341086	0.0147081	0.0343189
ENSG00000124614	0.100271	0.482723	0.581113
ENSG00000124562	0.177195	0.212874	0.30227
ENSG00000065060	-0.158914	0.264491	0.357767
ENSG00000064999	0.0817195	0.567567	0.660194
ENSG00000023892	-0.249774	0.0772726	0.133944
ENSG00000198755	0.40371	0.00353688	0.0105014
ENSG00000096060	0.465882	0.000653717	0.00251794
ENSG00000096063	0.191855	0.176951	0.260298
ENSG00000112062	0.415204	0.00264584	0.00822568
ENSG00000112079	-0.0448869	0.753845	0.813351
ENSG00000112081	0.585973	9.46462e-06	6.82574e-05
ENSG00000137168	0.502443	0.000209023	0.000958706
ENSG00000137409	0.448869	0.00106895	0.00380942
ENSG00000137193	0.144887	0.309395	0.405402
ENSG00000137200	0.269321	0.0562766	0.103612
ENSG00000124767	0.633937	1.15228e-06	1.1761e-05
ENSG00000124615	0.198914	0.161322	0.241983
ENSG00000124596	0.292308	0.0377786	0.0744837
ENSG00000214736	0.040905	0.7751	0.828456
ENSG00000112578	0.659005	3.57658e-07	4.1977e-06
ENSG00000137413	0.121538	0.39442	0.49583
ENSG00000048544	0.0230769	0.872082	0.90357
ENSG00000024048	-0.0101357	0.943766	0.958811
ENSG00000124659	0.0156561	0.9131	0.935808
ENSG00000146223	0.315656	0.0244658	0.0523611
ENSG00000137161	0.540995	5.48427e-05	0.000305791
ENSG00000124713	0.746968	0	0
ENSG00000124587	0.183348	0.197215	0.284457
ENSG00000112640	0.466425	0.000643285	0.00248124
ENSG00000137171	0.250498	0.0763971	0.132847
ENSG00000112651	0.175023	0.218604	0.308727
ENSG00000112655	-0.15276	0.283619	0.377952
ENSG00000112667	0.572036	1.67009e-05	0.00011082
ENSG00000137204	0.611946	3.10821e-06	2.72142e-05
ENSG00000137221	0.171674	0.227649	0.319116
ENSG00000171453	0.281086	0.0460553	0.0877099
ENSG00000137207	0.0962896	0.500347	0.598125
ENSG00000124571	0.702715	4.03695e-08	6.80817e-07
ENSG00000180992	0.230588	0.103517	0.169113
ENSG00000112759	0.197466	0.164442	0.245655
ENSG00000096384	0.562353	2.44722e-05	0.00015225
ENSG00000157593	0.464344	0.000684109	0.00260389
ENSG00000124608	0.240633	0.0890254	0.149632
ENSG00000096401	-0.061267	0.668464	0.744231
ENSG00000001561	0.340452	0.0149027	0.0346549
ENSG00000198087	0.619367	2.23379e-06	2.05082e-05
ENSG00000146085	0.777376	0	0
ENSG00000112077	0.0515041	0.719646	0.784951
ENSG00000170950	0.208108	0.1428	0.218819
ENSG00000112118	0.80914	0	0
ENSG00000244067	0.729502	3.80994e-09	8.45437e-08
ENSG00000243955	0.849593	0	0
ENSG00000170899	0.48009	0.000425614	0.00174872
ENSG00000112146	-0.00307692	0.983092	0.988321
ENSG00000012660	0.0809955	0.571014	0.663218
ENSG00000001084	0.601086	4.99312e-06	4.04842e-05
ENSG00000146147	0.371855	0.00753876	0.0196294
ENSG00000151914	-0.256471	0.0694723	0.12299
ENSG00000112208	0.60552	4.12025e-06	3.45836e-05
ENSG00000112245	0.261538	0.0639995	0.115275
ENSG00000118482	0.344977	0.01356	0.0321463
ENSG00000112305	0.00226244	0.987634	0.991614
ENSG00000156508	0.475475	0.000490208	0.00196981
ENSG00000156535	-0.348959	0.0124659	0.0300333
ENSG00000111799	0.0758371	0.595851	0.685529
ENSG00000112695	0.0436199	0.760589	0.818051
ENSG00000112697	0.236018	0.0954719	0.158474
ENSG00000196586	0.534842	6.85826e-05	0.000369981
ENSG00000118418	0.599367	5.37645e-06	4.27697e-05
ENSG00000198478	0.590045	7.98553e-06	5.9067e-05
ENSG00000083123	0.59991	5.2525e-06	4.22125e-05
ENSG00000013375	0.644706	6.99851e-07	7.71808e-06
ENSG00000065833	0.687149	9.19125e-08	1.36524e-06
ENSG00000135318	0.711584	2.34511e-08	4.34242e-07
ENSG00000135316	0.600724	5.07161e-06	4.09993e-05
ENSG00000146282	0.16905	0.234918	0.326882
ENSG00000198833	0.341448	0.0145979	0.0341198
ENSG00000112159	-0.154842	0.277049	0.370911
ENSG00000135341	-0.08	0.575769	0.667186
ENSG00000014123	0.446787	0.00113341	0.00401307
ENSG00000123545	0.174027	0.221267	0.311604
ENSG00000132423	-0.0149321	0.917115	0.939045
ENSG00000132424	0.428326	0.00187741	0.00625538
ENSG00000112249	-0.473394	0.000522147	0.00207534
ENSG00000085377	0.438733	0.00141713	0.00489739
ENSG00000057663	0.170226	0.23164	0.322976
ENSG00000130347	-0.120633	0.397971	0.499492
ENSG00000130348	-0.208054	0.142629	0.218732
ENSG00000130349	0.361357	0.00953314	0.0238481
ENSG00000164494	0.412036	0.00286888	0.0087993
ENSG00000025796	0.298371	0.0338468	0.0678049
ENSG00000112335	0.532127	7.55981e-05	0.00040346
ENSG00000135537	0.137557	0.334711	0.432779
ENSG00000135596	0.0411765	0.773645	0.827547
ENSG00000112367	-0.0492308	0.730864	0.794027
ENSG00000168438	0.170407	0.231139	0.322687
ENSG00000203797	0.330045	0.0184308	0.0411483
ENSG00000197498	0.422624	0.00218261	0.00704114
ENSG00000112769	0.380633	0.00616137	0.0166193
ENSG00000196591	0.41638	0.00256702	0.00804449
ENSG00000178425	0.454208	0.000918398	0.00334024
ENSG00000111832	0.395747	0.00430127	0.012369
ENSG00000047932	0.54552	4.64121e-05	0.000263338
ENSG00000111875	0.0910407	0.524079	0.620003
ENSG00000111885	0.419186	0.00238742	0.00758578
ENSG00000111897	0.0729412	0.610003	0.696257
ENSG00000111907	0.522715	0.000105349	0.000536632
ENSG00000111906	0.464163	0.000687767	0.002616
ENSG00000111911	0.444615	0.00120439	0.00422346
ENSG00000066651	0.0430769	0.763485	0.820464
ENSG00000093144	0.508326	0.000172033	0.00081921
ENSG00000152894	-0.334842	0.0167249	0.0379426
ENSG00000196569	0.22914	0.105748	0.171888
ENSG00000146376	-0.0627149	0.661096	0.738428
ENSG00000256162	0.483077	0.000388043	0.00161985
ENSG00000079819	0.693032	6.81354e-08	1.04608e-06
ENSG00000118520	0.806968	0	0
ENSG00000197594	0.383258	0.00579498	0.0158021
ENSG00000079950	0.416742	0.00254319	0.00799267
ENSG00000112299	0.455294	0.000890227	0.00324856
ENSG00000112306	0.0239819	0.867101	0.90011
ENSG00000118514	0.825882	0	0
ENSG00000112339	0.467873	0.0006162	0.00240213
ENSG00000029363	0.415566	0.00262136	0.0081774
ENSG00000135525	0.132036	0.354612	0.45465
ENSG00000051620	0.456833	0.000851652	0.00313493
ENSG00000135597	0.427059	0.00194173	0.00643057
ENSG00000146386	0.418914	0.0024043	0.00762614
ENSG00000164440	0.162262	0.254456	0.347554
ENSG00000009844	0.598914	5.48185e-06	4.34819e-05
ENSG00000146416	0.355113	0.0109251	0.0268403
ENSG00000034693	0.499729	0.000228432	0.00103048
ENSG00000001036	0.46543	0.000662526	0.00254471
ENSG00000169976	0.233303	0.0994309	0.163806
ENSG00000152818	0.280452	0.0465638	0.0885859
ENSG00000118508	0.4619	0.000735013	0.0027688
ENSG00000164506	0.201176	0.156535	0.235835
ENSG00000055208	0.0748416	0.600699	0.68937
ENSG00000131013	0.105701	0.459231	0.557856
ENSG00000186625	-0.439548	0.00138579	0.00480728
ENSG00000120253	0.449502	0.00104999	0.00375408
ENSG00000120265	0.44371	0.00123513	0.00432294
ENSG00000009765	-0.0704977	0.622055	0.706482
ENSG00000131016	0.121719	0.393712	0.495167
ENSG00000155906	0.575204	1.4706e-05	9.92655e-05
ENSG00000146476	0.533937	7.08516e-05	0.00038035
ENSG00000131018	-0.165973	0.243643	0.33612
ENSG00000029639	0.308688	0.0279426	0.0580347
ENSG00000130340	0.614661	2.75597e-06	2.45617e-05
[truncated: 3,482 more rows]

## Sheet: Fig2c
See Supplementary Table 4

## Sheet: Fig2d
See Supplementary Table 5

[truncated: 19 more sheets: Fig3a, Fig3b, Fig3c, Fig4a, Fig4b, Fig4c, Fig4d, Fig4e, Fig4f, Fig4g, Fig4h, Fig5a, Fig5b, Fig5c, SuppFig10cd, SuppFig10e, SuppFig13f, SuppFig13g, SuppFig13h]
